# Supplementary material for: Carbon source, cell density, and the microbial community control inhibition of V. cholerae surface colonization by environmental nitrate
Source: mBio. 2025 Feb 25;16(4):e04066-24. doi: 10.1128/mbio.04066-24 (PMC11980369; doi:10.1128/mbio.04066-24)
Supplement: Table S1 — RNAseq analysis of WT V. cholerae cultured statically in the absence and presence of 5 mM NaNO3. [file mbio.04066-24-s0002.xlsx]

## Sheet: Table of contents
Table S1: RNAseq analysis of WT V. cholerae cultured statically in the absence and presence of 5 mM NaNO3 (-/+)																			used panther for GO analysis since David didn't recognize many genes
Sheet 1: All RNA transcripts detected in WT V. cholerae without/with NaNO3
Sheet 2: All RNA transcripts that are 2-fold differentially regulated in WT V. cholerae without/with NaNO3 and have padj less than 0.05
Sheet 3: All transcribed genes that are 2-fold differentially regulated in WT V. cholerae without/with NaNO3 and have padj less than 0.05
Sheet 4: All transcribed intergenic non-coding RNAs that are 2-fold differentially regulated in WT V. cholerae without/with NaNO3 and have padj less than 0.05
Sheet 5:	All transcribed antisense non-coding RNAs that are 2-fold differentially regulated in WT V. cholerae without/with NaNO3 and have padj less than 0.05
Sheet 6: GO analysis of significantly overrepresented biological processes using Panther Overexpression test and Fishers Exact test for significance
Sheet 7: Genes in GO Iron Ion Transport category
Sheet 8: Genes in GO aerobic respiration category

## Sheet: Sheet 1
	baseMean	log2FoldChange	lfcSE	stat	pvalue	padj
IGR:(ORIGIN/CDS,VC0001,VC0001,-,hypothetical_protein,cds-NP_062585.1,-,-,167):+:203:NC_002505.1	10.9093	-0.572133	1.08165	0.28097	0.596066	0.86475
AS_IGR:(ORIGIN/CDS,VC0001,VC0001,-,hypothetical_protein,cds-NP_062585.1,-,-,167):+:203:NC_002505.1	3.17365	-5.28064	2.45066	4.33379	0.0373629	NA
CDS:VC0001,VC0001:-:hypothetical_protein:cds-NP_062585.1:-:-:167:NC_002505.1	52.1294	-0.799848	0.494658	2.59112	0.107464	0.380048
AS_CDS:VC0001,VC0001:-:hypothetical_protein:cds-NP_062585.1:-:-:167:NC_002505.1	15.5437	0.30485	0.839139	0.134569	0.713741	0.915581
CDS:VC0002,VC0002:-:flavodoxin:cds-NP_062586.1:-:-:434:NC_002505.1	203.221	-0.671749	0.325561	4.22305	0.0398784	0.20067
AS_CDS:VC0002,VC0002:-:flavodoxin:cds-NP_062586.1:-:-:434:NC_002505.1	24.2583	0.648221	0.694661	0.860112	0.353707	0.712501
CDS:VC0003,VC0003:trmE,trmE:tRNA_modification_GTPase_TrmE:cds-NP_062587.1:-:-:1394:NC_002505.1	259.934	-1.00498	0.265065	14.1808	0.000166058	0.00248258
AS_CDS:VC0003,VC0003:trmE,trmE:tRNA_modification_GTPase_TrmE:cds-NP_062587.1:-:-:1394:NC_002505.1	40.8304	-0.00829113	0.538404	0.000242537	0.987575	0.992377
IGR:(CDS,VC0003,VC0003,trmE,trmE,tRNA_modification_GTPase_TrmE,cds-NP_062587.1,-,-,1394/CDS,VC0004,VC0004,-,inner_membrane_protein_translocase_component_YidC,cds-NP_062588.1,-,-,1625):+:9:NC_002505.1	0	NA	NA	NA	NA	NA
AS_IGR:(CDS,VC0003,VC0003,trmE,trmE,tRNA_modification_GTPase_TrmE,cds-NP_062587.1,-,-,1394/CDS,VC0004,VC0004,-,inner_membrane_protein_translocase_component_YidC,cds-NP_062588.1,-,-,1625):+:9:NC_002505.1	7.83181	0.628661	1.0598	0.351063	0.553512	0.846352
CDS:VC0004,VC0004:-:inner_membrane_protein_translocase_component_YidC:cds-NP_062588.1:-:-:1625:NC_002505.1	669.721	0.572253	0.187276	9.28432	0.00231124	0.0233958
AS_CDS:VC0004,VC0004:-:inner_membrane_protein_translocase_component_YidC:cds-NP_062588.1:-:-:1625:NC_002505.1	46.5171	-1.07456	0.646193	2.73295	0.0982974	0.361706
CDS:VC0005,VC0005:-:hypothetical_protein:cds-NP_062589.1:-:-:257:NC_002505.1	55.0921	0.368798	0.469418	0.61726	0.432067	0.772652
AS_CDS:VC0005,VC0005:-:hypothetical_protein:cds-NP_062589.1:-:-:257:NC_002505.1	1.44842	-4.15665	2.80843	2.38777	0.122288	NA
CDS:VC0006,VC0006:rnpA,rnpA:ribonuclease_P:cds-NP_062590.1:-:-:356:NC_002505.1	210.34	0.19666	0.328914	0.357062	0.550142	0.84509
AS_CDS:VC0006,VC0006:rnpA,rnpA:ribonuclease_P:cds-NP_062590.1:-:-:356:NC_002505.1	14.8979	-2.51071	0.971802	6.31559	0.0119681	0.0841869
protein_binding_site:VC0006:rnpA:-:id-VC0006:-:-:20:NC_002505.1	3.18852	0.0461964	1.54913	0.00100961	0.974652	NA
AS_protein_binding_site:VC0006:rnpA:-:id-VC0006:-:-:20:NC_002505.1	0.915212	-2.26263	3.13826	0.49663	0.480985	NA
IGR:(protein_binding_site,VC0006,rnpA,-,id-VC0006,-,-,20/CDS,VC0007,VC0007,rpmH,rpmH,50S_ribosomal_protein_L34,cds-NP_062591.1,-,-,137):+:93:NC_002505.1	4.11844	-2.30434	1.57486	2.07185	0.150039	NA
AS_IGR:(protein_binding_site,VC0006,rnpA,-,id-VC0006,-,-,20/CDS,VC0007,VC0007,rpmH,rpmH,50S_ribosomal_protein_L34,cds-NP_062591.1,-,-,137):+:93:NC_002505.1	87.4036	0.189246	0.422982	0.199773	0.654904	0.89064
CDS:VC0007,VC0007:rpmH,rpmH:50S_ribosomal_protein_L34:cds-NP_062591.1:-:-:137:NC_002505.1	417.833	0.278252	0.340762	0.665254	0.414711	0.757321
AS_CDS:VC0007,VC0007:rpmH,rpmH:50S_ribosomal_protein_L34:cds-NP_062591.1:-:-:137:NC_002505.1	4.24411	-2.75258	1.60107	2.85047	0.0913472	0.347389
IGR:(CDS,VC0007,VC0007,rpmH,rpmH,50S_ribosomal_protein_L34,cds-NP_062591.1,-,-,137/CDS,VC0008,VC0008,-,amino_acid_ABC_transporter_ATP-binding_protein,cds-NP_062592.1,-,-,737):+:190:NC_002505.1	5.85592	-5.18284	1.71109	9.37203	0.00220321	0.0226712
AS_IGR:(CDS,VC0007,VC0007,rpmH,rpmH,50S_ribosomal_protein_L34,cds-NP_062591.1,-,-,137/CDS,VC0008,VC0008,-,amino_acid_ABC_transporter_ATP-binding_protein,cds-NP_062592.1,-,-,737):+:190:NC_002505.1	261.792	0.272908	0.336708	0.655518	0.418147	0.759482
CDS:VC0008,VC0008:-:amino_acid_ABC_transporter_ATP-binding_protein:cds-NP_062592.1:-:-:737:NC_002505.1	46.068	-1.428	0.517176	7.46206	0.00630129	0.0511695
AS_CDS:VC0008,VC0008:-:amino_acid_ABC_transporter_ATP-binding_protein:cds-NP_062592.1:-:-:737:NC_002505.1	9.85821	0.650997	1.257	0.267009	0.605345	0.870072
CDS:VC0009,VC0009:-:amino_acid_ABC_transporter_permease:cds-NP_062593.1:-:-:671:NC_002505.1	25.4848	-2.27836	0.744297	8.8541	0.00292431	0.0282579
AS_CDS:VC0009,VC0009:-:amino_acid_ABC_transporter_permease:cds-NP_062593.1:-:-:671:NC_002505.1	14.9048	-0.341188	1.04798	0.106466	0.744204	0.928022
IGR:(CDS,VC0009,VC0009,-,amino_acid_ABC_transporter_permease,cds-NP_062593.1,-,-,671/CDS,VC0010,VC0010,-,amino_acid_ABC_transporter_substrate-binding_protein,cds-NP_062594.1,-,-,746):+:26:NC_002505.1	1.3961	-1.39445	2.40976	0.334214	0.563188	NA
AS_IGR:(CDS,VC0009,VC0009,-,amino_acid_ABC_transporter_permease,cds-NP_062593.1,-,-,671/CDS,VC0010,VC0010,-,amino_acid_ABC_transporter_substrate-binding_protein,cds-NP_062594.1,-,-,746):+:26:NC_002505.1	23.606	-3.42029	0.942269	12.0219	0.000525801	0.0068152
CDS:VC0010,VC0010:-:amino_acid_ABC_transporter_substrate-binding_protein:cds-NP_062594.1:-:-:746:NC_002505.1	334.008	-3.77089	0.80488	17.7866	2.47121e-05	0.000455288
AS_CDS:VC0010,VC0010:-:amino_acid_ABC_transporter_substrate-binding_protein:cds-NP_062594.1:-:-:746:NC_002505.1	30.7466	-0.849288	0.687584	1.51221	0.218802	0.566141
IGR:(CDS,VC0010,VC0010,-,amino_acid_ABC_transporter_substrate-binding_protein,cds-NP_062594.1,-,-,746/CDS,VC0012,VC0012,dnaA,dnaA,chromosome_replication_initiator_DnaA,cds-NP_062596.1,-,+,1418):+:255:NC_002505.1	6.58163	-1.10385	1.21975	0.811193	0.367768	0.719197
AS_IGR:(CDS,VC0010,VC0010,-,amino_acid_ABC_transporter_substrate-binding_protein,cds-NP_062594.1,-,-,746/CDS,VC0012,VC0012,dnaA,dnaA,chromosome_replication_initiator_DnaA,cds-NP_062596.1,-,+,1418):+:255:NC_002505.1	1.69819	2.92275	3.14682	0.737223	0.390552	NA
CDS:VC0012,VC0012:dnaA,dnaA:chromosome_replication_initiator_DnaA:cds-NP_062596.1:-:+:1418:NC_002505.1	571.274	-0.0688646	0.207081	0.110582	0.739483	0.926591
AS_CDS:VC0012,VC0012:dnaA,dnaA:chromosome_replication_initiator_DnaA:cds-NP_062596.1:-:+:1418:NC_002505.1	18.6078	-0.886628	0.75287	1.37476	0.240996	0.594987
IGR:(CDS,VC0012,VC0012,dnaA,dnaA,chromosome_replication_initiator_DnaA,cds-NP_062596.1,-,+,1418/CDS,VC0013,VC0013,-,DNA_polymerase_III_subunit_beta,cds-NP_062597.1,-,+,1100):+:6:NC_002505.1	2.48836	0.512622	1.74895	0.085965	0.769371	NA
AS_IGR:(CDS,VC0012,VC0012,dnaA,dnaA,chromosome_replication_initiator_DnaA,cds-NP_062596.1,-,+,1418/CDS,VC0013,VC0013,-,DNA_polymerase_III_subunit_beta,cds-NP_062597.1,-,+,1100):+:6:NC_002505.1	0	NA	NA	NA	NA	NA
CDS:VC0013,VC0013:-:DNA_polymerase_III_subunit_beta:cds-NP_062597.1:-:+:1100:NC_002505.1	436.249	0.330547	0.237844	1.92881	0.164889	0.487628
AS_CDS:VC0013,VC0013:-:DNA_polymerase_III_subunit_beta:cds-NP_062597.1:-:+:1100:NC_002505.1	2.45461	-3.82867	2.28144	2.36966	0.123714	NA
CDS:VC0014,VC0014:recF,recF:recombination_protein_F:cds-NP_062598.1:-:+:1091:NC_002505.1	623.8	-0.0598292	0.298742	0.0402399	0.841012	0.957387
AS_CDS:VC0014,VC0014:recF,recF:recombination_protein_F:cds-NP_062598.1:-:+:1091:NC_002505.1	26.2389	0.29995	0.71204	0.176975	0.673985	0.900577
CDS:VC0015,VC0015:gyrB,gyrB:DNA_gyrase_subunit_B:cds-NP_229675.2:-:+:2417:NC_002505.1	1227.83	0.100472	0.231313	0.188822	0.663899	0.895367
AS_CDS:VC0015,VC0015:gyrB,gyrB:DNA_gyrase_subunit_B:cds-NP_229675.2:-:+:2417:NC_002505.1	10.4252	-0.654582	0.956738	0.465022	0.495286	0.816026
IGR:(CDS,VC0015,VC0015,gyrB,gyrB,DNA_gyrase_subunit_B,cds-NP_229675.2,-,+,2417/CDS,VC0015a,VC0015a,-,hypothetical_protein,cds-YP_008474262.1,-,+,491):+:304:NC_002505.1	40.2252	0.563445	0.589558	0.906444	0.34106	0.703143
AS_IGR:(CDS,VC0015,VC0015,gyrB,gyrB,DNA_gyrase_subunit_B,cds-NP_229675.2,-,+,2417/CDS,VC0015a,VC0015a,-,hypothetical_protein,cds-YP_008474262.1,-,+,491):+:304:NC_002505.1	0.884439	-3.43128	3.96271	0.970743	0.324495	NA
CDS:VC0015a,VC0015a:-:hypothetical_protein:cds-YP_008474262.1:-:+:491:NC_002505.1	175.885	0.10518	0.398254	0.0698559	0.791547	0.943851
AS_CDS:VC0015a,VC0015a:-:hypothetical_protein:cds-YP_008474262.1:-:+:491:NC_002505.1	4.88782	-0.477421	2.27574	0.0439374	0.83397	0.955959
CDS:VC0017,VC0017:-:hypothetical_protein:cds-NP_229676.1:-:+:116:NC_002505.1	23.1673	-2.23801	0.887078	5.99901	0.0143139	0.0968794
AS_CDS:VC0017,VC0017:-:hypothetical_protein:cds-NP_229676.1:-:+:116:NC_002505.1	0	NA	NA	NA	NA	NA
IGR:(CDS,VC0017,VC0017,-,hypothetical_protein,cds-NP_229676.1,-,+,116/CDS,VC0018,VC0018,-,16_kDa_heat_shock_protein_A,cds-NP_229677.1,-,+,437):+:224:NC_002505.1	1341.87	-2.42916	0.18926	150.395	1.42093e-34	2.44521e-32
AS_IGR:(CDS,VC0017,VC0017,-,hypothetical_protein,cds-NP_229676.1,-,+,116/CDS,VC0018,VC0018,-,16_kDa_heat_shock_protein_A,cds-NP_229677.1,-,+,437):+:224:NC_002505.1	1.44767	-4.15129	3.60064	1.49038	0.222158	NA
CDS:VC0018,VC0018:-:16_kDa_heat_shock_protein_A:cds-NP_229677.1:-:+:437:NC_002505.1	8608.2	-3.00782	0.528075	27.8657	1.30035e-07	3.62664e-06
AS_CDS:VC0018,VC0018:-:16_kDa_heat_shock_protein_A:cds-NP_229677.1:-:+:437:NC_002505.1	0	NA	NA	NA	NA	NA
IGR:(CDS,VC0018,VC0018,-,16_kDa_heat_shock_protein_A,cds-NP_229677.1,-,+,437/CDS,VC0019,VC0019,avtA,avtA,valine--pyruvate_transaminase,cds-NP_229678.1,-,-,1256):+:26:NC_002505.1	785.918	-3.1981	0.80328	13.4195	0.000249021	0.00357741
AS_IGR:(CDS,VC0018,VC0018,-,16_kDa_heat_shock_protein_A,cds-NP_229677.1,-,+,437/CDS,VC0019,VC0019,avtA,avtA,valine--pyruvate_transaminase,cds-NP_229678.1,-,-,1256):+:26:NC_002505.1	3.95126	0.577973	1.41175	0.16748	0.682361	NA
CDS:VC0019,VC0019:avtA,avtA:valine--pyruvate_transaminase:cds-NP_229678.1:-:-:1256:NC_002505.1	263.691	-0.0185543	0.238179	0.00632697	0.936601	0.982747
AS_CDS:VC0019,VC0019:avtA,avtA:valine--pyruvate_transaminase:cds-NP_229678.1:-:-:1256:NC_002505.1	458.236	-2.69101	0.775067	10.6613	0.00109403	0.0127685
IGR:(CDS,VC0019,VC0019,avtA,avtA,valine--pyruvate_transaminase,cds-NP_229678.1,-,-,1256/protein_binding_site,-,-,-,id-NC_002505.1,16612..16632,-,-,20):+:40:NC_002505.1	2.74638	-2.33861	2.05586	1.23273	0.266877	NA
AS_IGR:(CDS,VC0019,VC0019,avtA,avtA,valine--pyruvate_transaminase,cds-NP_229678.1,-,-,1256/protein_binding_site,-,-,-,id-NC_002505.1,16612..16632,-,-,20):+:40:NC_002505.1	8.1344	-0.0687948	1.10045	0.00511036	0.94301	0.983568
protein_binding_site:-:-:-:id-NC_002505.1:16612..16632:-:-:20:NC_002505.1	2.51084	-0.0406256	1.81427	0.00138936	0.970266	NA
AS_protein_binding_site:-:-:-:id-NC_002505.1:16612..16632:-:-:20:NC_002505.1	2.17934	-3.69613	2.33501	2.27283	0.131659	NA
IGR:(protein_binding_site,-,-,-,id-NC_002505.1,16612..16632,-,-,20/CDS,VC0020,VC0020,glyS,glyS,glycyl-tRNA_synthetase_subunit_beta,cds-NP_229679.1,-,-,2066):+:205:NC_002505.1	14.5591	-2.67717	1.08368	5.6447	0.0175082	0.112565
AS_IGR:(protein_binding_site,-,-,-,id-NC_002505.1,16612..16632,-,-,20/CDS,VC0020,VC0020,glyS,glyS,glycyl-tRNA_synthetase_subunit_beta,cds-NP_229679.1,-,-,2066):+:205:NC_002505.1	12.3333	0.334798	0.91126	0.136102	0.712187	0.914209
CDS:VC0020,VC0020:glyS,glyS:glycyl-tRNA_synthetase_subunit_beta:cds-NP_229679.1:-:-:2066:NC_002505.1	588.056	0.491034	0.208015	5.55074	0.0184729	0.117359
AS_CDS:VC0020,VC0020:glyS,glyS:glycyl-tRNA_synthetase_subunit_beta:cds-NP_229679.1:-:-:2066:NC_002505.1	8.32339	-1.24425	1.48279	0.693622	0.404935	0.749626
CDS:VC0021,VC0021:glyQ,glyQ:glycyl-tRNA_synthetase_subunit_alpha:cds-NP_229680.2:-:-:917:NC_002505.1	281.881	-0.498457	0.26856	3.43427	0.0638568	0.277525
AS_CDS:VC0021,VC0021:glyQ,glyQ:glycyl-tRNA_synthetase_subunit_alpha:cds-NP_229680.2:-:-:917:NC_002505.1	3.13048	-0.156685	2.31088	0.00460886	0.945874	NA
IGR:(CDS,VC0021,VC0021,glyQ,glyQ,glycyl-tRNA_synthetase_subunit_alpha,cds-NP_229680.2,-,-,917/CDS,VC0022,VC0022,-,hypothetical_protein,cds-NP_229681.1,-,+,602):+:326:NC_002505.1	19.8161	-0.129015	0.849167	0.0230734	0.879266	0.965057
AS_IGR:(CDS,VC0021,VC0021,glyQ,glyQ,glycyl-tRNA_synthetase_subunit_alpha,cds-NP_229680.2,-,-,917/CDS,VC0022,VC0022,-,hypothetical_protein,cds-NP_229681.1,-,+,602):+:326:NC_002505.1	63.1302	-2.35372	0.476304	23.1546	1.49488e-06	3.5944e-05
CDS:VC0022,VC0022:-:hypothetical_protein:cds-NP_229681.1:-:+:602:NC_002505.1	53.3931	0.183966	0.499033	0.13585	0.712442	0.914209
AS_CDS:VC0022,VC0022:-:hypothetical_protein:cds-NP_229681.1:-:+:602:NC_002505.1	336.456	-1.50883	0.361081	16.7819	4.19323e-05	0.000738885
IGR:(CDS,VC0022,VC0022,-,hypothetical_protein,cds-NP_229681.1,-,+,602/CDS,VC0023,VC0023,-,NADH_dehydrogenase_subunit_II-like_protein,cds-NP_229682.1,-,+,257):+:54:NC_002505.1	9.48295	0.555467	1.02446	0.297849	0.585234	0.859708
AS_IGR:(CDS,VC0022,VC0022,-,hypothetical_protein,cds-NP_229681.1,-,+,602/CDS,VC0023,VC0023,-,NADH_dehydrogenase_subunit_II-like_protein,cds-NP_229682.1,-,+,257):+:54:NC_002505.1	58.2242	-1.77647	0.678537	6.5269	0.0106255	0.0772842
CDS:VC0023,VC0023:-:NADH_dehydrogenase_subunit_II-like_protein:cds-NP_229682.1:-:+:257:NC_002505.1	362.176	0.784199	0.312266	6.2504	0.0124166	0.0867854
AS_CDS:VC0023,VC0023:-:NADH_dehydrogenase_subunit_II-like_protein:cds-NP_229682.1:-:+:257:NC_002505.1	2.98634	-3.14971	2.04437	2.24744	0.133835	NA
IGR:(CDS,VC0023,VC0023,-,NADH_dehydrogenase_subunit_II-like_protein,cds-NP_229682.1,-,+,257/CDS,VC0024,VC0024,-,sulfur_transfer_protein_SirA,cds-NP_229683.1,-,-,248):+:25:NC_002505.1	8.92308	0.786768	0.993945	0.624967	0.429208	0.770412
AS_IGR:(CDS,VC0023,VC0023,-,NADH_dehydrogenase_subunit_II-like_protein,cds-NP_229682.1,-,+,257/CDS,VC0024,VC0024,-,sulfur_transfer_protein_SirA,cds-NP_229683.1,-,-,248):+:25:NC_002505.1	0.335401	-2.05857	4.0495	0.464761	0.495407	NA
CDS:VC0024,VC0024:-:sulfur_transfer_protein_SirA:cds-NP_229683.1:-:-:248:NC_002505.1	7.98117	-1.25824	1.44478	0.731767	0.392311	0.740147
AS_CDS:VC0024,VC0024:-:sulfur_transfer_protein_SirA:cds-NP_229683.1:-:-:248:NC_002505.1	3.22945	2.29717	1.99599	1.2624	0.261198	NA
IGR:(CDS,VC0024,VC0024,-,sulfur_transfer_protein_SirA,cds-NP_229683.1,-,-,248/CDS,VC0025,VC0025,-,hypothetical_protein,cds-NP_229684.1,-,+,200):+:79:NC_002505.1	8.0194	0.102264	1.09113	0.00883567	0.925111	0.981027
AS_IGR:(CDS,VC0024,VC0024,-,sulfur_transfer_protein_SirA,cds-NP_229683.1,-,-,248/CDS,VC0025,VC0025,-,hypothetical_protein,cds-NP_229684.1,-,+,200):+:79:NC_002505.1	3.75868	-1.55149	1.90488	0.638431	0.42428	NA
CDS:VC0025,VC0025:-:hypothetical_protein:cds-NP_229684.1:-:+:200:NC_002505.1	436.213	-0.323238	0.248669	1.68592	0.19414	0.534811
AS_CDS:VC0025,VC0025:-:hypothetical_protein:cds-NP_229684.1:-:+:200:NC_002505.1	18.7616	0.495569	0.984085	0.252874	0.615059	0.873164
IGR:(CDS,VC0025,VC0025,-,hypothetical_protein,cds-NP_229684.1,-,+,200/CDS,VC0026,VC0026,-,zinc-binding_alcohol_dehydrogenase,cds-NP_229685.1,-,-,980):+:110:NC_002505.1	118.675	-0.214401	0.333717	0.412441	0.520733	0.831365
AS_IGR:(CDS,VC0025,VC0025,-,hypothetical_protein,cds-NP_229684.1,-,+,200/CDS,VC0026,VC0026,-,zinc-binding_alcohol_dehydrogenase,cds-NP_229685.1,-,-,980):+:110:NC_002505.1	17.65	1.01028	0.720482	1.9531	0.162254	0.4835
CDS:VC0026,VC0026:-:zinc-binding_alcohol_dehydrogenase:cds-NP_229685.1:-:-:980:NC_002505.1	254.641	0.538962	0.262986	4.18115	0.0408759	0.203951
AS_CDS:VC0026,VC0026:-:zinc-binding_alcohol_dehydrogenase:cds-NP_229685.1:-:-:980:NC_002505.1	6.75555	-0.437199	1.36687	0.101785	0.749698	0.929667
IGR:(CDS,VC0026,VC0026,-,zinc-binding_alcohol_dehydrogenase,cds-NP_229685.1,-,-,980/CDS,VC0027,VC0027,-,threonine_dehydratase,cds-NP_229686.1,-,-,1532):+:196:NC_002505.1	0	NA	NA	NA	NA	NA
AS_IGR:(CDS,VC0026,VC0026,-,zinc-binding_alcohol_dehydrogenase,cds-NP_229685.1,-,-,980/CDS,VC0027,VC0027,-,threonine_dehydratase,cds-NP_229686.1,-,-,1532):+:196:NC_002505.1	36.3017	-0.0411493	0.545683	0.00606768	0.937911	0.982875
CDS:VC0027,VC0027:-:threonine_dehydratase:cds-NP_229686.1:-:-:1532:NC_002505.1	183.363	0.574797	0.293445	3.82894	0.0503749	0.237293
AS_CDS:VC0027,VC0027:-:threonine_dehydratase:cds-NP_229686.1:-:-:1532:NC_002505.1	9.89421	-0.567171	1.21453	0.216434	0.64177	0.884408
CDS:VC0028,VC0028:-:dihydroxy-acid_dehydratase:cds-NP_229687.1:-:-:1841:NC_002505.1	206.032	0.602601	0.28896	4.3256	0.0375431	0.192183
AS_CDS:VC0028,VC0028:-:dihydroxy-acid_dehydratase:cds-NP_229687.1:-:-:1841:NC_002505.1	6.72506	-0.555645	1.19867	0.212969	0.644451	0.884963
CDS:VC0029,VC0029:-:branched-chain_amino_acid_aminotransferase:cds-NP_229688.1:-:-:959:NC_002505.1	124.338	0.877132	0.370015	5.54948	0.0184861	0.117359
AS_CDS:VC0029,VC0029:-:branched-chain_amino_acid_aminotransferase:cds-NP_229688.1:-:-:959:NC_002505.1	12.1179	1.78974	3.30455	0.277791	0.598153	0.865422
CDS:VC0030,VC0030:ilvM,ilvM:acetolactate_synthase_2_regulatory_subunit:cds-NP_229689.1:-:-:284:NC_002505.1	37.27	1.03162	0.594515	2.96838	0.0849067	0.332877
AS_CDS:VC0030,VC0030:ilvM,ilvM:acetolactate_synthase_2_regulatory_subunit:cds-NP_229689.1:-:-:284:NC_002505.1	4.7117	-1.16858	1.765	0.431941	0.511038	0.823957
CDS:VC0031,VC0031:-:acetolactate_synthase_2_catalytic_subunit:cds-NP_229690.1:-:-:1646:NC_002505.1	270.636	-0.15685	0.234561	0.447152	0.503691	0.819803
AS_CDS:VC0031,VC0031:-:acetolactate_synthase_2_catalytic_subunit:cds-NP_229690.1:-:-:1646:NC_002505.1	74.2335	-0.506723	0.39237	1.66557	0.196853	0.538793
IGR:(CDS,VC0031,VC0031,-,acetolactate_synthase_2_catalytic_subunit,cds-NP_229690.1,-,-,1646/CDS,VC0032,VC0032,-,ComM-like_protein,cds-NP_229691.1,-,+,1523):+:492:NC_002505.1	2.33901	0.329778	2.79447	0.0139105	0.906113	NA
AS_IGR:(CDS,VC0031,VC0031,-,acetolactate_synthase_2_catalytic_subunit,cds-NP_229690.1,-,-,1646/CDS,VC0032,VC0032,-,ComM-like_protein,cds-NP_229691.1,-,+,1523):+:492:NC_002505.1	104.042	-1.49158	0.365133	16.1967	5.70932e-05	0.000966045
CDS:VC0032,VC0032:-:ComM-like_protein:cds-NP_229691.1:-:+:1523:NC_002505.1	20.014	0.185046	0.844057	0.0496153	0.823734	0.95422
AS_CDS:VC0032,VC0032:-:ComM-like_protein:cds-NP_229691.1:-:+:1523:NC_002505.1	10.0824	-1.57692	1.16944	1.74654	0.186313	0.523377
IGR:(CDS,VC0032,VC0032,-,ComM-like_protein,cds-NP_229691.1,-,+,1523/CDS,VC0033,VC0033,-,acyltransferase,cds-NP_229692.1,-,+,884):+:38:NC_002505.1	0.670802	-3.05425	3.97922	0.829212	0.3625	NA
AS_IGR:(CDS,VC0032,VC0032,-,ComM-like_protein,cds-NP_229691.1,-,+,1523/CDS,VC0033,VC0033,-,acyltransferase,cds-NP_229692.1,-,+,884):+:38:NC_002505.1	0	NA	NA	NA	NA	NA
CDS:VC0033,VC0033:-:acyltransferase:cds-NP_229692.1:-:+:884:NC_002505.1	23.417	-0.61907	0.745674	0.684674	0.407982	0.752682
AS_CDS:VC0033,VC0033:-:acyltransferase:cds-NP_229692.1:-:+:884:NC_002505.1	17.6023	-0.0453095	0.771813	0.00345626	0.953119	0.986641
IGR:(CDS,VC0033,VC0033,-,acyltransferase,cds-NP_229692.1,-,+,884/CDS,VC0034,VC0034,-,thiol,disulfide_interchange_protein,cds-NP_229693.1,-,-,602):+:16:NC_002505.1	0.487291	-1.09679	4.0495	0.0774334	0.780806	NA
AS_IGR:(CDS,VC0033,VC0033,-,acyltransferase,cds-NP_229692.1,-,+,884/CDS,VC0034,VC0034,-,thiol,disulfide_interchange_protein,cds-NP_229693.1,-,-,602):+:16:NC_002505.1	19.146	-0.0205041	0.710433	0.00115664	0.97287	0.990589
CDS:VC0034,VC0034:-:thiol:disulfide_interchange_protein:cds-NP_229693.1:-:-:602:NC_002505.1	263.355	-0.29271	0.293089	0.996259	0.318217	0.677479
AS_CDS:VC0034,VC0034:-:thiol:disulfide_interchange_protein:cds-NP_229693.1:-:-:602:NC_002505.1	7.06679	-5.45068	1.68834	10.6341	0.00111024	0.0129166
protein_binding_site:VC0034:-:-:id-VC0034:-:-:20:NC_002505.1	4.43028	-0.359728	1.33406	0.0725226	0.787699	0.94299
AS_protein_binding_site:VC0034:-:-:id-VC0034:-:-:20:NC_002505.1	0.556511	-2.77324	3.99456	0.721638	0.395607	NA
IGR:(protein_binding_site,VC0034,-,-,id-VC0034,-,-,20/CDS,VC0035,VC0035,-,serine/threonine_protein_kinase,cds-NP_229694.2,-,-,986):+:118:NC_002505.1	3.01478	-4.18571	2.15898	3.62997	0.0567479	NA
AS_IGR:(protein_binding_site,VC0034,-,-,id-VC0034,-,-,20/CDS,VC0035,VC0035,-,serine/threonine_protein_kinase,cds-NP_229694.2,-,-,986):+:118:NC_002505.1	21.9253	-0.158505	0.679876	0.054779	0.814947	0.950713
CDS:VC0035,VC0035:-:serine/threonine_protein_kinase:cds-NP_229694.2:-:-:986:NC_002505.1	115.297	-0.338718	0.415338	0.66481	0.414867	0.757321
AS_CDS:VC0035,VC0035:-:serine/threonine_protein_kinase:cds-NP_229694.2:-:-:986:NC_002505.1	50.5384	-1.00253	0.544634	3.32994	0.0680294	0.288527
CDS:VC0036,VC0036:-:FixG-like_protein:cds-NP_229695.2:-:-:1424:NC_002505.1	450.169	0.654444	0.224828	8.41112	0.00372932	0.0341594
AS_CDS:VC0036,VC0036:-:FixG-like_protein:cds-NP_229695.2:-:-:1424:NC_002505.1	37.4311	-1.98507	0.614448	9.98116	0.0015815	0.0172853
IGR:(CDS,VC0036,VC0036,-,FixG-like_protein,cds-NP_229695.2,-,-,1424/CDS,VC0037,VC0037,-,hypothetical_protein,cds-NP_229696.1,-,-,278):+:365:NC_002505.1	38.1603	-1.32827	0.57525	5.20484	0.0225241	0.135486
AS_IGR:(CDS,VC0036,VC0036,-,FixG-like_protein,cds-NP_229695.2,-,-,1424/CDS,VC0037,VC0037,-,hypothetical_protein,cds-NP_229696.1,-,-,278):+:365:NC_002505.1	294.593	-1.14969	0.343065	10.9743	0.000923833	0.0110206
CDS:VC0037,VC0037:-:hypothetical_protein:cds-NP_229696.1:-:-:278:NC_002505.1	379.959	-1.1399	0.285263	15.6161	7.75905e-05	0.00127035
AS_CDS:VC0037,VC0037:-:hypothetical_protein:cds-NP_229696.1:-:-:278:NC_002505.1	18.2796	-0.869505	0.704757	1.51152	0.218907	0.566205
IGR:(CDS,VC0037,VC0037,-,hypothetical_protein,cds-NP_229696.1,-,-,278/CDS,VC0038,VC0038,-,hypothetical_protein,cds-NP_229697.1,-,-,167):+:45:NC_002505.1	1.71403	0.11481	2.03671	0.00321283	0.954799	NA
AS_IGR:(CDS,VC0037,VC0037,-,hypothetical_protein,cds-NP_229696.1,-,-,278/CDS,VC0038,VC0038,-,hypothetical_protein,cds-NP_229697.1,-,-,167):+:45:NC_002505.1	139.023	-0.84492	0.299824	7.8608	0.00505179	0.0431912
CDS:VC0038,VC0038:-:hypothetical_protein:cds-NP_229697.1:-:-:167:NC_002505.1	14537.2	-0.824117	0.185063	19.5685	9.70547e-06	0.000195344
AS_CDS:VC0038,VC0038:-:hypothetical_protein:cds-NP_229697.1:-:-:167:NC_002505.1	7.4055	-1.46978	1.17828	1.53063	0.216018	0.564788
IGR:(CDS,VC0038,VC0038,-,hypothetical_protein,cds-NP_229697.1,-,-,167/CDS,VC0039,VC0039,-,SpoOM-like_protein,cds-NP_229698.1,-,+,842):+:192:NC_002505.1	6.21004	-1.44973	1.45315	0.976505	0.323063	0.682942
AS_IGR:(CDS,VC0038,VC0038,-,hypothetical_protein,cds-NP_229697.1,-,-,167/CDS,VC0039,VC0039,-,SpoOM-like_protein,cds-NP_229698.1,-,+,842):+:192:NC_002505.1	8215.35	-0.738437	0.193281	14.4415	0.000144578	0.00218569
CDS:VC0039,VC0039:-:SpoOM-like_protein:cds-NP_229698.1:-:+:842:NC_002505.1	154.807	-0.773345	0.327629	5.52358	0.0187618	0.118568
AS_CDS:VC0039,VC0039:-:SpoOM-like_protein:cds-NP_229698.1:-:+:842:NC_002505.1	4.45144	-5.76789	2.00272	7.5484	0.00600635	0.0493191
IGR:(CDS,VC0039,VC0039,-,SpoOM-like_protein,cds-NP_229698.1,-,+,842/CDS,VC0040,VC0040,-,hemolysin,cds-NP_229699.1,-,+,647):+:26:NC_002505.1	6.69431	-0.157437	1.1067	0.0204046	0.886413	0.967387
AS_IGR:(CDS,VC0039,VC0039,-,SpoOM-like_protein,cds-NP_229698.1,-,+,842/CDS,VC0040,VC0040,-,hemolysin,cds-NP_229699.1,-,+,647):+:26:NC_002505.1	0	NA	NA	NA	NA	NA
CDS:VC0040,VC0040:-:hemolysin:cds-NP_229699.1:-:+:647:NC_002505.1	723.983	-0.0974152	0.230776	0.178174	0.672947	0.899933
AS_CDS:VC0040,VC0040:-:hemolysin:cds-NP_229699.1:-:+:647:NC_002505.1	23.3038	-0.41487	0.737009	0.315805	0.57414	0.855498
CDS:VC0041,VC0041:-:hypothetical_protein:cds-NP_229700.1:-:-:656:NC_002505.1	124.255	0.721466	0.484645	2.19658	0.138318	0.443581
AS_CDS:VC0041,VC0041:-:hypothetical_protein:cds-NP_229700.1:-:-:656:NC_002505.1	198.61	-0.202722	0.299336	0.458319	0.498411	0.817392
CDS:VC0042,VC0042:-:potassium_uptake_protein_TrkH:cds-NP_229701.1:-:-:1445:NC_002505.1	144.997	-0.210164	0.316519	0.440536	0.506864	0.821753
AS_CDS:VC0042,VC0042:-:potassium_uptake_protein_TrkH:cds-NP_229701.1:-:-:1445:NC_002505.1	25.9305	-0.669428	0.657068	1.02711	0.310839	0.670955
CDS:VC0043,VC0043:trkA,trkA:potassium_transporter_peripheral_membrane_protein:cds-NP_229702.1:-:-:1376:NC_002505.1	298.232	-0.151942	0.278459	0.297796	0.585267	0.859708
AS_CDS:VC0043,VC0043:trkA,trkA:potassium_transporter_peripheral_membrane_protein:cds-NP_229702.1:-:-:1376:NC_002505.1	10.4231	0.411237	1.15701	0.125797	0.72283	0.920089
IGR:(CDS,VC0043,VC0043,trkA,trkA,potassium_transporter_peripheral_membrane_protein,cds-NP_229702.1,-,-,1376/CDS,VC0044,VC0044,-,16S_rRNA_m5C967_methyltransferase,cds-NP_229703.1,-,-,1304):+:10:NC_002505.1	0	NA	NA	NA	NA	NA
AS_IGR:(CDS,VC0043,VC0043,trkA,trkA,potassium_transporter_peripheral_membrane_protein,cds-NP_229702.1,-,-,1376/CDS,VC0044,VC0044,-,16S_rRNA_m5C967_methyltransferase,cds-NP_229703.1,-,-,1304):+:10:NC_002505.1	2.92613	-0.577561	1.62915	0.125064	0.723606	NA
CDS:VC0044,VC0044:-:16S_rRNA_m5C967_methyltransferase:cds-NP_229703.1:-:-:1304:NC_002505.1	217.294	-0.0029826	0.370396	0.000191332	0.988964	0.992453
AS_CDS:VC0044,VC0044:-:16S_rRNA_m5C967_methyltransferase:cds-NP_229703.1:-:-:1304:NC_002505.1	17.4319	-0.185962	1.05689	0.0312164	0.859758	0.959855
CDS:VC0045,VC0045:fmt,fmt:methionyl-tRNA_formyltransferase:cds-NP_229704.1:-:-:947:NC_002505.1	257.431	-0.0326674	0.237577	0.0189586	0.890485	0.969856
AS_CDS:VC0045,VC0045:fmt,fmt:methionyl-tRNA_formyltransferase:cds-NP_229704.1:-:-:947:NC_002505.1	2.6161	-3.98707	2.41987	2.61131	0.106104	NA
CDS:VC0046,VC0046:def,def:peptide_deformylase:cds-NP_229705.1:-:-:509:NC_002505.1	698.147	-0.509236	0.228779	4.93064	0.0263845	0.151669
AS_CDS:VC0046,VC0046:def,def:peptide_deformylase:cds-NP_229705.1:-:-:509:NC_002505.1	2.41079	-3.87583	2.46938	2.39198	0.121959	NA
IGR:(CDS,VC0046,VC0046,def,def,peptide_deformylase,cds-NP_229705.1,-,-,509/CDS,VC0047,VC0047,-,hypothetical_protein,cds-NP_229706.1,-,+,1175):+:50:NC_002505.1	0.15189	0.664262	4.08047	0.0214614	0.883529	NA
AS_IGR:(CDS,VC0046,VC0046,def,def,peptide_deformylase,cds-NP_229705.1,-,-,509/CDS,VC0047,VC0047,-,hypothetical_protein,cds-NP_229706.1,-,+,1175):+:50:NC_002505.1	18.2505	-0.602835	0.703922	0.731277	0.39247	0.740274
CDS:VC0047,VC0047:-:hypothetical_protein:cds-NP_229706.1:-:+:1175:NC_002505.1	51.0055	-0.122102	0.577954	0.0450499	0.831912	0.955666
AS_CDS:VC0047,VC0047:-:hypothetical_protein:cds-NP_229706.1:-:+:1175:NC_002505.1	12.9852	-0.470952	1.16824	0.16394	0.685554	0.906294
CDS:VC0048,VC0048:-:smf_protein:cds-NP_229707.1:-:+:1115:NC_002505.1	226.68	0.405302	0.298563	1.83792	0.175194	0.50534
AS_CDS:VC0048,VC0048:-:smf_protein:cds-NP_229707.1:-:+:1115:NC_002505.1	27.7333	-0.289708	0.736282	0.154434	0.694334	0.909239
CDS:VC0049,VC0049:-:hypothetical_protein:cds-NP_229708.1:-:+:476:NC_002505.1	1423.46	-0.576971	0.199746	8.28834	0.00399005	0.0360576
AS_CDS:VC0049,VC0049:-:hypothetical_protein:cds-NP_229708.1:-:+:476:NC_002505.1	0	NA	NA	NA	NA	NA
CDS:VC0050,VC0050:-:DNA_topoisomerase_I-like_protein:cds-NP_229709.1:-:+:572:NC_002505.1	728.461	-0.983773	0.212263	21.1167	4.32153e-06	9.46757e-05
AS_CDS:VC0050,VC0050:-:DNA_topoisomerase_I-like_protein:cds-NP_229709.1:-:+:572:NC_002505.1	1.95319	1.40056	2.6008	0.290416	0.589954	NA
IGR:(CDS,VC0050,VC0050,-,DNA_topoisomerase_I-like_protein,cds-NP_229709.1,-,+,572/CDS,VC0051,VC0051,-,5-carboxyaminoimidazole_ribonucleotide_synthase,cds-NP_229710.1,-,-,1133):+:11:NC_002505.1	3.97101	-0.890182	1.42637	0.388065	0.533318	NA
AS_IGR:(CDS,VC0050,VC0050,-,DNA_topoisomerase_I-like_protein,cds-NP_229709.1,-,+,572/CDS,VC0051,VC0051,-,5-carboxyaminoimidazole_ribonucleotide_synthase,cds-NP_229710.1,-,-,1133):+:11:NC_002505.1	1.48911	-0.424204	2.55704	0.028668	0.865548	NA
CDS:VC0051,VC0051:-:5-carboxyaminoimidazole_ribonucleotide_synthase:cds-NP_229710.1:-:-:1133:NC_002505.1	53.5079	0.0724055	0.426421	0.0289635	0.864863	0.960582
AS_CDS:VC0051,VC0051:-:5-carboxyaminoimidazole_ribonucleotide_synthase:cds-NP_229710.1:-:-:1133:NC_002505.1	18.7987	-1.34712	0.791326	2.84229	0.0918132	0.348304
CDS:VC0052,VC0052:-:5-carboxyaminoimidazole_ribonucleotide_mutase:cds-NP_229711.1:-:-:485:NC_002505.1	17.6484	-0.806824	0.820987	0.957874	0.327723	0.689369
AS_CDS:VC0052,VC0052:-:5-carboxyaminoimidazole_ribonucleotide_mutase:cds-NP_229711.1:-:-:485:NC_002505.1	1.38795	2.59749	2.94601	0.650274	0.420015	NA
protein_binding_site:VC0052:-:-:id-VC0052:-:-:20:NC_002505.1	0	NA	NA	NA	NA	NA
AS_protein_binding_site:VC0052:-:-:id-VC0052:-:-:20:NC_002505.1	0	NA	NA	NA	NA	NA
IGR:(protein_binding_site,VC0052,-,-,id-VC0052,-,-,20/CDS,VC0054,VC0054,-,Sua5/YciO/YrdC_family_protein,cds-NP_229713.1,-,+,566):+:136:NC_002505.1	0.22111	-1.26247	4.08002	0.233619	0.628853	NA
AS_IGR:(protein_binding_site,VC0052,-,-,id-VC0052,-,-,20/CDS,VC0054,VC0054,-,Sua5/YciO/YrdC_family_protein,cds-NP_229713.1,-,+,566):+:136:NC_002505.1	0.206811	-1.26247	4.08002	0.211926	0.645262	NA
CDS:VC0054,VC0054:-:Sua5/YciO/YrdC_family_protein:cds-NP_229713.1:-:+:566:NC_002505.1	44.2922	-2.22705	0.59737	13.0838	0.000297866	0.00416807
AS_CDS:VC0054,VC0054:-:Sua5/YciO/YrdC_family_protein:cds-NP_229713.1:-:+:566:NC_002505.1	1.25776	-2.07262	3.4371	0.363584	0.546522	NA
CDS:VC0055,VC0055:-:coproporphyrinogen_III_oxidase:cds-NP_229714.1:-:+:917:NC_002505.1	77.9702	-0.631032	0.389399	2.61814	0.105648	0.377089
AS_CDS:VC0055,VC0055:-:coproporphyrinogen_III_oxidase:cds-NP_229714.1:-:+:917:NC_002505.1	17.2747	0.144002	1.05402	0.0187126	0.891194	0.969856
IGR:(CDS,VC0055,VC0055,-,coproporphyrinogen_III_oxidase,cds-NP_229714.1,-,+,917/CDS,VC0056,VC0056,aroE,aroE,shikimate_5-dehydrogenase,cds-NP_229715.1,-,+,836):+:10:NC_002505.1	1.65726	0.503463	2.08813	0.0583624	0.809103	NA
AS_IGR:(CDS,VC0055,VC0055,-,coproporphyrinogen_III_oxidase,cds-NP_229714.1,-,+,917/CDS,VC0056,VC0056,aroE,aroE,shikimate_5-dehydrogenase,cds-NP_229715.1,-,+,836):+:10:NC_002505.1	0.505089	0.60725	4.03829	0.0179064	0.893549	NA
CDS:VC0056,VC0056:aroE,aroE:shikimate_5-dehydrogenase:cds-NP_229715.1:-:+:836:NC_002505.1	101.604	0.232705	0.378767	0.378878	0.538204	0.837598
AS_CDS:VC0056,VC0056:aroE,aroE:shikimate_5-dehydrogenase:cds-NP_229715.1:-:+:836:NC_002505.1	27.9903	-0.771456	0.629046	1.49096	0.222068	0.571923
CDS:VC0057,VC0057:-:hypothetical_protein:cds-NP_229716.1:-:+:275:NC_002505.1	34.6334	-0.661417	0.528469	1.55691	0.212119	0.559251
AS_CDS:VC0057,VC0057:-:hypothetical_protein:cds-NP_229716.1:-:+:275:NC_002505.1	108.773	-0.580436	0.360997	2.56872	0.108996	0.382969
CDS:VC0058,VC0058:-:carbonic_anhydrase:cds-NP_229717.1:-:-:554:NC_002505.1	229.497	-0.872065	0.274344	9.99957	0.00156577	0.0171598
AS_CDS:VC0058,VC0058:-:carbonic_anhydrase:cds-NP_229717.1:-:-:554:NC_002505.1	24.8067	-0.122529	0.637168	0.0370474	0.847369	0.95867
IGR:(CDS,VC0058,VC0058,-,carbonic_anhydrase,cds-NP_229717.1,-,-,554/CDS,VC0059,VC0059,-,hypothetical_protein,cds-NP_229718.1,-,+,140):+:144:NC_002505.1	0.917226	0.706816	3.13878	0.0505834	0.822051	NA
AS_IGR:(CDS,VC0058,VC0058,-,carbonic_anhydrase,cds-NP_229717.1,-,-,554/CDS,VC0059,VC0059,-,hypothetical_protein,cds-NP_229718.1,-,+,140):+:144:NC_002505.1	16.5026	-0.963745	0.758832	1.60456	0.205258	0.550257
CDS:VC0059,VC0059:-:hypothetical_protein:cds-NP_229718.1:-:+:140:NC_002505.1	29.2709	0.667856	0.796624	0.7	0.402784	0.748556
AS_CDS:VC0059,VC0059:-:hypothetical_protein:cds-NP_229718.1:-:+:140:NC_002505.1	16.3642	0.873517	1.04887	0.693927	0.404832	0.749626
IGR:(CDS,VC0059,VC0059,-,hypothetical_protein,cds-NP_229718.1,-,+,140/rRNA,VCr001,VCr001,ID,VCr001,16Sa,16Sa,16Sa,16S_ribosomal_RNA,ID,16S_ribosomal_RNA,exon-VCr001-1,-,+,1534):+:154:NC_002505.1	28.0493	0.642655	0.706988	0.822059	0.364579	0.716577
AS_IGR:(CDS,VC0059,VC0059,-,hypothetical_protein,cds-NP_229718.1,-,+,140/rRNA,VCr001,VCr001,ID,VCr001,16Sa,16Sa,16Sa,16S_ribosomal_RNA,ID,16S_ribosomal_RNA,exon-VCr001-1,-,+,1534):+:154:NC_002505.1	1.20687	3.60516	3.36991	1.39845	0.236983	NA
rRNA:VCr001,VCr001,ID,VCr001:16Sa,16Sa,16Sa:16S_ribosomal_RNA,ID,16S_ribosomal_RNA:exon-VCr001-1:-:+:1534:NC_002505.1	3008.91	-0.240906	0.193239	1.55226	0.212802	0.560084
AS_rRNA:VCr001,VCr001,ID,VCr001:16Sa,16Sa,16Sa:16S_ribosomal_RNA,ID,16S_ribosomal_RNA:exon-VCr001-1:-:+:1534:NC_002505.1	0.952811	-1.07344	3.41773	0.0967105	0.755813	NA
IGR:(rRNA,VCr001,VCr001,ID,VCr001,16Sa,16Sa,16Sa,16S_ribosomal_RNA,ID,16S_ribosomal_RNA,exon-VCr001-1,-,+,1534/tRNA,VCt001,VCt001,ID,VCt001,tRNA-Ala-5,tRNA-Ala-5,tRNA-Ala-5,tRNA-Ala,ID,tRNA-Ala,exon-VCt001-1,-,+,75):+:62:NC_002505.1	13.3281	-0.740396	0.857659	0.738192	0.390241	0.738662
AS_IGR:(rRNA,VCr001,VCr001,ID,VCr001,16Sa,16Sa,16Sa,16S_ribosomal_RNA,ID,16S_ribosomal_RNA,exon-VCr001-1,-,+,1534/tRNA,VCt001,VCt001,ID,VCt001,tRNA-Ala-5,tRNA-Ala-5,tRNA-Ala-5,tRNA-Ala,ID,tRNA-Ala,exon-VCt001-1,-,+,75):+:62:NC_002505.1	0	NA	NA	NA	NA	NA
tRNA:VCt001,VCt001,ID,VCt001:tRNA-Ala-5,tRNA-Ala-5,tRNA-Ala-5:tRNA-Ala,ID,tRNA-Ala:exon-VCt001-1:-:+:75:NC_002505.1	33.3493	0.732993	0.564206	1.67801	0.195188	0.53642
AS_tRNA:VCt001,VCt001,ID,VCt001:tRNA-Ala-5,tRNA-Ala-5,tRNA-Ala-5:tRNA-Ala,ID,tRNA-Ala:exon-VCt001-1:-:+:75:NC_002505.1	0	NA	NA	NA	NA	NA
IGR:(tRNA,VCt001,VCt001,ID,VCt001,tRNA-Ala-5,tRNA-Ala-5,tRNA-Ala-5,tRNA-Ala,ID,tRNA-Ala,exon-VCt001-1,-,+,75/rRNA,VCr002,VCr002,ID,VCr002,23Sa,23Sa,23Sa,23S_ribosomal_RNA,ID,23S_ribosomal_RNA,exon-VCr002-1,-,+,2886):+:286:NC_002505.1	50.3079	-0.0828582	0.478977	0.0307018	0.860907	0.959855
AS_IGR:(tRNA,VCt001,VCt001,ID,VCt001,tRNA-Ala-5,tRNA-Ala-5,tRNA-Ala-5,tRNA-Ala,ID,tRNA-Ala,exon-VCt001-1,-,+,75/rRNA,VCr002,VCr002,ID,VCr002,23Sa,23Sa,23Sa,23S_ribosomal_RNA,ID,23S_ribosomal_RNA,exon-VCr002-1,-,+,2886):+:286:NC_002505.1	2.23377	0.0620809	2.03896	0.000926532	0.975717	NA
rRNA:VCr002,VCr002,ID,VCr002:23Sa,23Sa,23Sa:23S_ribosomal_RNA,ID,23S_ribosomal_RNA:exon-VCr002-1:-:+:2886:NC_002505.1	25700.6	-0.393881	0.17025	5.33591	0.0208904	0.127711
AS_rRNA:VCr002,VCr002,ID,VCr002:23Sa,23Sa,23Sa:23S_ribosomal_RNA,ID,23S_ribosomal_RNA:exon-VCr002-1:-:+:2886:NC_002505.1	0.206811	-1.26247	4.08002	0.211926	0.645262	NA
IGR:(rRNA,VCr002,VCr002,ID,VCr002,23Sa,23Sa,23Sa,23S_ribosomal_RNA,ID,23S_ribosomal_RNA,exon-VCr002-1,-,+,2886/rRNA,VCr003,VCr003,ID,VCr003,5Sa,5Sa,5Sa,5S_ribosomal_RNA,ID,5S_ribosomal_RNA,exon-VCr003-1,-,+,117):+:126:NC_002505.1	103.743	-0.294168	0.332374	0.781959	0.376543	0.726844
AS_IGR:(rRNA,VCr002,VCr002,ID,VCr002,23Sa,23Sa,23Sa,23S_ribosomal_RNA,ID,23S_ribosomal_RNA,exon-VCr002-1,-,+,2886/rRNA,VCr003,VCr003,ID,VCr003,5Sa,5Sa,5Sa,5S_ribosomal_RNA,ID,5S_ribosomal_RNA,exon-VCr003-1,-,+,117):+:126:NC_002505.1	0	NA	NA	NA	NA	NA
rRNA:VCr003,VCr003,ID,VCr003:5Sa,5Sa,5Sa:5S_ribosomal_RNA,ID,5S_ribosomal_RNA:exon-VCr003-1:-:+:117:NC_002505.1	107.375	0.287231	0.382115	0.563407	0.452891	0.78866
AS_rRNA:VCr003,VCr003,ID,VCr003:5Sa,5Sa,5Sa:5S_ribosomal_RNA,ID,5S_ribosomal_RNA:exon-VCr003-1:-:+:117:NC_002505.1	0	NA	NA	NA	NA	NA
IGR:(rRNA,VCr003,VCr003,ID,VCr003,5Sa,5Sa,5Sa,5S_ribosomal_RNA,ID,5S_ribosomal_RNA,exon-VCr003-1,-,+,117/tRNA,VCt002,VCt002,ID,VCt002,tRNA-Asp-4,tRNA-Asp-4,tRNA-Asp-4,tRNA-Asp,ID,tRNA-Asp,exon-VCt002-1,-,+,76):+:24:NC_002505.1	5.27951	0.0850162	1.22969	0.00480155	0.944756	0.983776
AS_IGR:(rRNA,VCr003,VCr003,ID,VCr003,5Sa,5Sa,5Sa,5S_ribosomal_RNA,ID,5S_ribosomal_RNA,exon-VCr003-1,-,+,117/tRNA,VCt002,VCt002,ID,VCt002,tRNA-Asp-4,tRNA-Asp-4,tRNA-Asp-4,tRNA-Asp,ID,tRNA-Asp,exon-VCt002-1,-,+,76):+:24:NC_002505.1	0	NA	NA	NA	NA	NA
tRNA:VCt002,VCt002,ID,VCt002:tRNA-Asp-4,tRNA-Asp-4,tRNA-Asp-4:tRNA-Asp,ID,tRNA-Asp:exon-VCt002-1:-:+:76:NC_002505.1	37.7158	0.132365	0.607632	0.0474871	0.827495	0.95469
AS_tRNA:VCt002,VCt002,ID,VCt002:tRNA-Asp-4,tRNA-Asp-4,tRNA-Asp-4:tRNA-Asp,ID,tRNA-Asp:exon-VCt002-1:-:+:76:NC_002505.1	0	NA	NA	NA	NA	NA
IGR:(tRNA,VCt002,VCt002,ID,VCt002,tRNA-Asp-4,tRNA-Asp-4,tRNA-Asp-4,tRNA-Asp,ID,tRNA-Asp,exon-VCt002-1,-,+,76/tRNA,VCt003,VCt003,ID,VCt003,tRNA-Trp-1,tRNA-Trp-1,tRNA-Trp-1,tRNA-Trp,ID,tRNA-Trp,exon-VCt003-1,-,+,76):+:28:NC_002505.1	3.39165	-0.629492	1.60257	0.153306	0.695396	NA
AS_IGR:(tRNA,VCt002,VCt002,ID,VCt002,tRNA-Asp-4,tRNA-Asp-4,tRNA-Asp-4,tRNA-Asp,ID,tRNA-Asp,exon-VCt002-1,-,+,76/tRNA,VCt003,VCt003,ID,VCt003,tRNA-Trp-1,tRNA-Trp-1,tRNA-Trp-1,tRNA-Trp,ID,tRNA-Trp,exon-VCt003-1,-,+,76):+:28:NC_002505.1	0	NA	NA	NA	NA	NA
tRNA:VCt003,VCt003,ID,VCt003:tRNA-Trp-1,tRNA-Trp-1,tRNA-Trp-1:tRNA-Trp,ID,tRNA-Trp:exon-VCt003-1:-:+:76:NC_002505.1	9.86892	-0.582947	1.00055	0.337691	0.561165	0.849174
AS_tRNA:VCt003,VCt003,ID,VCt003:tRNA-Trp-1,tRNA-Trp-1,tRNA-Trp-1:tRNA-Trp,ID,tRNA-Trp:exon-VCt003-1:-:+:76:NC_002505.1	0	NA	NA	NA	NA	NA
IGR:(tRNA,VCt003,VCt003,ID,VCt003,tRNA-Trp-1,tRNA-Trp-1,tRNA-Trp-1,tRNA-Trp,ID,tRNA-Trp,exon-VCt003-1,-,+,76/CDS,VC0060,VC0060,ccrB,ccrB,camphor_resistance_protein_CrcB,cds-NP_229719.1,-,+,380):+:211:NC_002505.1	4.72195	-0.929089	1.54731	0.360019	0.548496	0.844353
AS_IGR:(tRNA,VCt003,VCt003,ID,VCt003,tRNA-Trp-1,tRNA-Trp-1,tRNA-Trp-1,tRNA-Trp,ID,tRNA-Trp,exon-VCt003-1,-,+,76/CDS,VC0060,VC0060,ccrB,ccrB,camphor_resistance_protein_CrcB,cds-NP_229719.1,-,+,380):+:211:NC_002505.1	0	NA	NA	NA	NA	NA
CDS:VC0060,VC0060:ccrB,ccrB:camphor_resistance_protein_CrcB:cds-NP_229719.1:-:+:380:NC_002505.1	521.999	-1.12987	0.240505	21.5898	3.37638e-06	7.5856e-05
AS_CDS:VC0060,VC0060:ccrB,ccrB:camphor_resistance_protein_CrcB:cds-NP_229719.1:-:+:380:NC_002505.1	1.0528	-1.30067	3.28486	0.153278	0.695422	NA
IGR:(CDS,VC0060,VC0060,ccrB,ccrB,camphor_resistance_protein_CrcB,cds-NP_229719.1,-,+,380/CDS,VC0061,VC0061,-,thiamine_biosynthesis_protein_ThiC,cds-NP_229720.1,-,+,1937):+:200:NC_002505.1	175.706	-0.722168	0.436738	2.71255	0.099562	0.364153
AS_IGR:(CDS,VC0060,VC0060,ccrB,ccrB,camphor_resistance_protein_CrcB,cds-NP_229719.1,-,+,380/CDS,VC0061,VC0061,-,thiamine_biosynthesis_protein_ThiC,cds-NP_229720.1,-,+,1937):+:200:NC_002505.1	2.02034	3.28229	2.66639	1.56853	0.210421	NA
CDS:VC0061,VC0061:-:thiamine_biosynthesis_protein_ThiC:cds-NP_229720.1:-:+:1937:NC_002505.1	58.1639	0.294295	0.457366	0.413022	0.520439	0.831365
AS_CDS:VC0061,VC0061:-:thiamine_biosynthesis_protein_ThiC:cds-NP_229720.1:-:+:1937:NC_002505.1	27.5499	-0.074109	0.779683	0.00912449	0.9239	0.980619
CDS:VC0062,VC0062:thiE,thiE:thiamine-phosphate_pyrophosphorylase:cds-NP_229721.1:-:+:1322:NC_002505.1	23.2198	0.537082	1.08826	0.241534	0.6231	0.876605
AS_CDS:VC0062,VC0062:thiE,thiE:thiamine-phosphate_pyrophosphorylase:cds-NP_229721.1:-:+:1322:NC_002505.1	4.63365	-2.14503	1.78331	1.39228	0.238021	0.591796
CDS:VC0063,VC0063:-:thiazole_biosynthesis_adenylyltransferase_ThiF:cds-NP_229722.1:-:+:776:NC_002505.1	10.2823	1.0859	1.05003	1.06557	0.301948	0.662181
AS_CDS:VC0063,VC0063:-:thiazole_biosynthesis_adenylyltransferase_ThiF:cds-NP_229722.1:-:+:776:NC_002505.1	3.31665	-5.34467	2.76356	3.46168	0.0628066	NA
CDS:VC0064,VC0064:-:sulfur_carrier_protein_ThiS:cds-NP_229723.2:-:+:200:NC_002505.1	4.27581	2.26751	1.59938	1.94096	0.163564	0.485649
AS_CDS:VC0064,VC0064:-:sulfur_carrier_protein_ThiS:cds-NP_229723.2:-:+:200:NC_002505.1	0.44222	-2.41588	4.01877	0.587388	0.443431	NA
CDS:VC0065,VC0065:thiG,thiG:thiazole_synthase:cds-NP_229724.1:-:+:770:NC_002505.1	29.9882	2.58435	0.890875	7.84834	0.00508674	0.0433526
AS_CDS:VC0065,VC0065:thiG,thiG:thiazole_synthase:cds-NP_229724.1:-:+:770:NC_002505.1	6.06847	-0.933776	1.45326	0.406375	0.523815	0.831692
CDS:VC0066,VC0066:thiH,thiH:thiamine_biosynthesis_protein_ThiH:cds-NP_229725.1:-:+:1112:NC_002505.1	34.7383	0.516754	0.613354	0.705114	0.401071	0.747274
AS_CDS:VC0066,VC0066:thiH,thiH:thiamine_biosynthesis_protein_ThiH:cds-NP_229725.1:-:+:1112:NC_002505.1	1.50701	-4.23623	3.15585	1.97243	0.16019	NA
IGR:(CDS,VC0066,VC0066,thiH,thiH,thiamine_biosynthesis_protein_ThiH,cds-NP_229725.1,-,+,1112/CDS,VC0067,VC0067,-,aminopeptidase,cds-NP_229726.1,-,-,1793):+:163:NC_002505.1	5.37616	1.02434	1.52764	0.439974	0.507135	0.821753
AS_IGR:(CDS,VC0066,VC0066,thiH,thiH,thiamine_biosynthesis_protein_ThiH,cds-NP_229725.1,-,+,1112/CDS,VC0067,VC0067,-,aminopeptidase,cds-NP_229726.1,-,-,1793):+:163:NC_002505.1	2.90039	-2.01189	1.85419	1.13906	0.285852	NA
CDS:VC0067,VC0067:-:aminopeptidase:cds-NP_229726.1:-:-:1793:NC_002505.1	173.213	0.340855	0.35586	0.914835	0.338835	0.701432
AS_CDS:VC0067,VC0067:-:aminopeptidase:cds-NP_229726.1:-:-:1793:NC_002505.1	19.7878	-0.795944	0.951769	0.69045	0.406011	0.750931
IGR:(CDS,VC0067,VC0067,-,aminopeptidase,cds-NP_229726.1,-,-,1793/CDS,VC0068,VC0068,-,LysR_family_transcriptional_regulator,cds-NP_229727.1,-,-,983):+:81:NC_002505.1	2.62909	1.14623	2.19949	0.267338	0.605123	NA
AS_IGR:(CDS,VC0067,VC0067,-,aminopeptidase,cds-NP_229726.1,-,-,1793/CDS,VC0068,VC0068,-,LysR_family_transcriptional_regulator,cds-NP_229727.1,-,-,983):+:81:NC_002505.1	1.69746	1.95768	2.29073	0.718712	0.396567	NA
CDS:VC0068,VC0068:-:LysR_family_transcriptional_regulator:cds-NP_229727.1:-:-:983:NC_002505.1	12.8291	-1.00013	1.04515	0.907991	0.340648	0.702847
AS_CDS:VC0068,VC0068:-:LysR_family_transcriptional_regulator:cds-NP_229727.1:-:-:983:NC_002505.1	42.394	0.489119	0.611201	0.636978	0.424807	0.76522
IGR:(CDS,VC0068,VC0068,-,LysR_family_transcriptional_regulator,cds-NP_229727.1,-,-,983/CDS,VC0069,VC0069,-,multidrug_resistance_protein,cds-NP_229728.1,-,+,1202):+:21:NC_002505.1	0.12859	-1.2575	4.08022	0.0490609	0.824705	NA
AS_IGR:(CDS,VC0068,VC0068,-,LysR_family_transcriptional_regulator,cds-NP_229727.1,-,-,983/CDS,VC0069,VC0069,-,multidrug_resistance_protein,cds-NP_229728.1,-,+,1202):+:21:NC_002505.1	0	NA	NA	NA	NA	NA
CDS:VC0069,VC0069:-:multidrug_resistance_protein:cds-NP_229728.1:-:+:1202:NC_002505.1	441.276	-1.22745	0.216034	31.5705	1.92327e-08	5.95992e-07
AS_CDS:VC0069,VC0069:-:multidrug_resistance_protein:cds-NP_229728.1:-:+:1202:NC_002505.1	51.3756	-1.46959	0.577514	6.24442	0.0124585	0.0868657
IGR:(CDS,VC0069,VC0069,-,multidrug_resistance_protein,cds-NP_229728.1,-,+,1202/CDS,VC0070,VC0070,-,hypothetical_protein,cds-NP_229729.1,-,+,284):+:52:NC_002505.1	11.3081	0.0635592	0.869645	0.00545163	0.941142	0.983477
AS_IGR:(CDS,VC0069,VC0069,-,multidrug_resistance_protein,cds-NP_229728.1,-,+,1202/CDS,VC0070,VC0070,-,hypothetical_protein,cds-NP_229729.1,-,+,284):+:52:NC_002505.1	7.56587	-0.613825	1.13726	0.288773	0.591008	0.86205
CDS:VC0070,VC0070:-:hypothetical_protein:cds-NP_229729.1:-:+:284:NC_002505.1	100.884	0.211674	0.389656	0.296839	0.585871	0.859708
AS_CDS:VC0070,VC0070:-:hypothetical_protein:cds-NP_229729.1:-:+:284:NC_002505.1	77.1389	-1.39039	0.406708	11.3804	0.000742224	0.00913715
IGR:(CDS,VC0070,VC0070,-,hypothetical_protein,cds-NP_229729.1,-,+,284/CDS,VC0071,VC0071,-,DNA-binding_transcriptional_regulator_AsnC,cds-NP_229730.1,-,-,461):+:27:NC_002505.1	8.88399	0.497817	0.975876	0.261518	0.609079	0.871487
AS_IGR:(CDS,VC0070,VC0070,-,hypothetical_protein,cds-NP_229729.1,-,+,284/CDS,VC0071,VC0071,-,DNA-binding_transcriptional_regulator_AsnC,cds-NP_229730.1,-,-,461):+:27:NC_002505.1	8.16201	-1.36305	1.06842	1.59861	0.2061	0.551417
CDS:VC0071,VC0071:-:DNA-binding_transcriptional_regulator_AsnC:cds-NP_229730.1:-:-:461:NC_002505.1	118.572	-1.03381	0.339152	9.15459	0.00248095	0.024834
AS_CDS:VC0071,VC0071:-:DNA-binding_transcriptional_regulator_AsnC:cds-NP_229730.1:-:-:461:NC_002505.1	86.4885	-0.20586	0.403365	0.260356	0.609875	0.871959
IGR:(CDS,VC0071,VC0071,-,DNA-binding_transcriptional_regulator_AsnC,cds-NP_229730.1,-,-,461/CDS,VC0072,VC0072,-,sensory_box/GGDEF_family_protein,cds-NP_229731.1,-,+,2306):+:34:NC_002505.1	5.08572	-0.742234	1.28087	0.334594	0.562966	0.849491
AS_IGR:(CDS,VC0071,VC0071,-,DNA-binding_transcriptional_regulator_AsnC,cds-NP_229730.1,-,-,461/CDS,VC0072,VC0072,-,sensory_box/GGDEF_family_protein,cds-NP_229731.1,-,+,2306):+:34:NC_002505.1	0.914159	-0.0880608	2.84973	0.0010323	0.974369	NA
CDS:VC0072,VC0072:-:sensory_box/GGDEF_family_protein:cds-NP_229731.1:-:+:2306:NC_002505.1	267.665	-1.12169	0.280416	15.6745	7.52298e-05	0.00123671
AS_CDS:VC0072,VC0072:-:sensory_box/GGDEF_family_protein:cds-NP_229731.1:-:+:2306:NC_002505.1	5.18327	-0.688843	1.59677	0.18781	0.664746	0.895918
IGR:(CDS,VC0072,VC0072,-,sensory_box/GGDEF_family_protein,cds-NP_229731.1,-,+,2306/CDS,VC0073,VC0073,-,hypothetical_protein,cds-NP_229732.2,-,+,785):+:8:NC_002505.1	3.14328	-0.829355	1.56152	0.280302	0.596503	NA
AS_IGR:(CDS,VC0072,VC0072,-,sensory_box/GGDEF_family_protein,cds-NP_229731.1,-,+,2306/CDS,VC0073,VC0073,-,hypothetical_protein,cds-NP_229732.2,-,+,785):+:8:NC_002505.1	0	NA	NA	NA	NA	NA
CDS:VC0073,VC0073:-:hypothetical_protein:cds-NP_229732.2:-:+:785:NC_002505.1	196.836	-0.588205	0.302298	3.76454	0.0523504	0.242845
AS_CDS:VC0073,VC0073:-:hypothetical_protein:cds-NP_229732.2:-:+:785:NC_002505.1	2.46828	-4.91795	2.68018	3.28675	0.0698411	NA
IGR:(CDS,VC0073,VC0073,-,hypothetical_protein,cds-NP_229732.2,-,+,785/protein_binding_site,-,-,-,id-NC_002505.1,74751..74771,-,+,20):+:56:NC_002505.1	7.52156	-0.314183	1.0467	0.0901938	0.763931	0.934459
AS_IGR:(CDS,VC0073,VC0073,-,hypothetical_protein,cds-NP_229732.2,-,+,785/protein_binding_site,-,-,-,id-NC_002505.1,74751..74771,-,+,20):+:56:NC_002505.1	0.22111	-1.26247	4.08002	0.233619	0.628853	NA
protein_binding_site:-:-:-:id-NC_002505.1:74751..74771:-:+:20:NC_002505.1	11.8053	-2.66086	0.974009	7.1971	0.00730216	0.0576194
AS_protein_binding_site:-:-:-:id-NC_002505.1:74751..74771:-:+:20:NC_002505.1	0	NA	NA	NA	NA	NA
CDS:VC0074,VC0074:-:hypothetical_protein:cds-NP_229733.1:-:+:389:NC_002505.1	250.882	-3.19468	0.333361	81.9403	1.40258e-19	1.19411e-17
AS_CDS:VC0074,VC0074:-:hypothetical_protein:cds-NP_229733.1:-:+:389:NC_002505.1	11.4629	0.309454	1.0043	0.094451	0.758593	0.933014
IGR:(CDS,VC0074,VC0074,-,hypothetical_protein,cds-NP_229733.1,-,+,389/CDS,VC0075,VC0075,-,MadN_protein,cds-NP_229734.1,-,-,887):+:34:NC_002505.1	9.39574	-5.88112	1.56379	15.1261	0.000100566	0.00158244
AS_IGR:(CDS,VC0074,VC0074,-,hypothetical_protein,cds-NP_229733.1,-,+,389/CDS,VC0075,VC0075,-,MadN_protein,cds-NP_229734.1,-,-,887):+:34:NC_002505.1	7.30003	-0.123905	1.08345	0.0131573	0.908679	0.975263
CDS:VC0075,VC0075:-:MadN_protein:cds-NP_229734.1:-:-:887:NC_002505.1	1904.27	0.97395	0.18639	26.8411	2.20887e-07	6.03559e-06
AS_CDS:VC0075,VC0075:-:MadN_protein:cds-NP_229734.1:-:-:887:NC_002505.1	3.08015	-1.63774	2.05197	0.619961	0.431062	NA
IGR:(CDS,VC0075,VC0075,-,MadN_protein,cds-NP_229734.1,-,-,887/CDS,VC0076,VC0076,-,universal_stress_protein_A,cds-NP_229735.1,-,-,425):+:5:NC_002505.1	0	NA	NA	NA	NA	NA
AS_IGR:(CDS,VC0075,VC0075,-,MadN_protein,cds-NP_229734.1,-,-,887/CDS,VC0076,VC0076,-,universal_stress_protein_A,cds-NP_229735.1,-,-,425):+:5:NC_002505.1	58.6034	0.945178	0.436749	4.6283	0.0314487	0.170595
CDS:VC0076,VC0076:-:universal_stress_protein_A:cds-NP_229735.1:-:-:425:NC_002505.1	3795.61	1.04378	0.185195	31.1134	2.4339e-08	7.40053e-07
AS_CDS:VC0076,VC0076:-:universal_stress_protein_A:cds-NP_229735.1:-:-:425:NC_002505.1	7.21568	-1.98125	1.23015	2.46863	0.116139	0.39819
IGR:(CDS,VC0076,VC0076,-,universal_stress_protein_A,cds-NP_229735.1,-,-,425/CDS,VC0077,VC0077,-,hypothetical_protein,cds-NP_229736.1,-,+,95):+:4:NC_002505.1	0	NA	NA	NA	NA	NA
AS_IGR:(CDS,VC0076,VC0076,-,universal_stress_protein_A,cds-NP_229735.1,-,-,425/CDS,VC0077,VC0077,-,hypothetical_protein,cds-NP_229736.1,-,+,95):+:4:NC_002505.1	8.0817	1.48304	1.0723	1.89499	0.16864	0.494759
CDS:VC0077,VC0077:-:hypothetical_protein:cds-NP_229736.1:-:+:95:NC_002505.1	9.116	0.596872	1.08959	0.304297	0.581201	0.857909
AS_CDS:VC0077,VC0077:-:hypothetical_protein:cds-NP_229736.1:-:+:95:NC_002505.1	11.3786	-0.0838776	0.96712	0.00752025	0.930895	0.98213
CDS:VC0078,VC0078:-:ferritin:cds-NP_229737.1:-:+:545:NC_002505.1	2519.13	-0.15299	0.173969	0.772978	0.379297	0.729034
AS_CDS:VC0078,VC0078:-:ferritin:cds-NP_229737.1:-:+:545:NC_002505.1	22.738	-0.461546	0.775865	0.352212	0.552864	0.846085
IGR:(CDS,VC0078,VC0078,-,ferritin,cds-NP_229737.1,-,+,545/CDS,VC0079,VC0079,-,universal_stress_protein_UspB,cds-NP_229738.1,-,+,323):+:24:NC_002505.1	237.319	-0.250785	0.366077	0.469973	0.492999	0.814416
AS_IGR:(CDS,VC0078,VC0078,-,ferritin,cds-NP_229737.1,-,+,545/CDS,VC0079,VC0079,-,universal_stress_protein_UspB,cds-NP_229738.1,-,+,323):+:24:NC_002505.1	1.80125	0.497313	2.18711	0.0512929	0.820829	NA
CDS:VC0079,VC0079:-:universal_stress_protein_UspB:cds-NP_229738.1:-:+:323:NC_002505.1	919.271	-0.188863	0.205345	0.845824	0.357736	0.713042
AS_CDS:VC0079,VC0079:-:universal_stress_protein_UspB:cds-NP_229738.1:-:+:323:NC_002505.1	4.7714	1.036	1.50014	0.470568	0.492726	0.81413
IGR:(CDS,VC0079,VC0079,-,universal_stress_protein_UspB,cds-NP_229738.1,-,+,323/CDS,VC0080,VC0080,-,hypothetical_protein,cds-NP_229739.1,-,+,1196):+:81:NC_002505.1	119.262	-0.380737	0.341158	1.24231	0.265026	0.621157
AS_IGR:(CDS,VC0079,VC0079,-,universal_stress_protein_UspB,cds-NP_229738.1,-,+,323/CDS,VC0080,VC0080,-,hypothetical_protein,cds-NP_229739.1,-,+,1196):+:81:NC_002505.1	0.38577	-2.305	4.02754	0.559517	0.454455	NA
CDS:VC0080,VC0080:-:hypothetical_protein:cds-NP_229739.1:-:+:1196:NC_002505.1	183.458	-1.29813	0.28881	19.7185	8.97299e-06	0.000182346
AS_CDS:VC0080,VC0080:-:hypothetical_protein:cds-NP_229739.1:-:+:1196:NC_002505.1	14.126	-0.769552	0.890136	0.740686	0.389441	0.738314
CDS:VC0081,VC0081:-:hypothetical_protein:cds-NP_229740.1:-:-:911:NC_002505.1	34.2086	0.638075	0.634371	1.01092	0.314683	0.674391
AS_CDS:VC0081,VC0081:-:hypothetical_protein:cds-NP_229740.1:-:-:911:NC_002505.1	72.8177	-1.27823	0.430981	8.59499	0.0033709	0.0315377
IGR:(CDS,VC0081,VC0081,-,hypothetical_protein,cds-NP_229740.1,-,-,911/CDS,VC0082,VC0082,-,hypothetical_protein,cds-NP_229741.1,-,+,1541):+:72:NC_002505.1	0.907594	-2.2173	3.45932	0.325857	0.568109	NA
AS_IGR:(CDS,VC0081,VC0081,-,hypothetical_protein,cds-NP_229740.1,-,-,911/CDS,VC0082,VC0082,-,hypothetical_protein,cds-NP_229741.1,-,+,1541):+:72:NC_002505.1	0	NA	NA	NA	NA	NA
CDS:VC0082,VC0082:-:hypothetical_protein:cds-NP_229741.1:-:+:1541:NC_002505.1	506.23	-2.26176	0.250508	75.7088	3.28732e-18	2.43925e-16
AS_CDS:VC0082,VC0082:-:hypothetical_protein:cds-NP_229741.1:-:+:1541:NC_002505.1	5.99748	-1.89334	1.58153	1.38045	0.240025	0.593551
CDS:VC0083,VC0083:ubiE,ubiE:ubiquinone/menaquinone_biosynthesis_methyltransferase:cds-NP_229742.1:-:+:782:NC_002505.1	403.556	-1.30913	0.221818	33.9408	5.68135e-09	1.87807e-07
AS_CDS:VC0083,VC0083:ubiE,ubiE:ubiquinone/menaquinone_biosynthesis_methyltransferase:cds-NP_229742.1:-:+:782:NC_002505.1	0.38577	-2.305	4.02754	0.559517	0.454455	NA
CDS:VC0084,VC0084:-:hypothetical_protein:cds-NP_229743.1:-:+:623:NC_002505.1	260.188	-0.87956	0.252257	12.0152	0.00052768	0.0068286
AS_CDS:VC0084,VC0084:-:hypothetical_protein:cds-NP_229743.1:-:+:623:NC_002505.1	1.45885	0.117841	2.8938	0.00165671	0.967533	NA
CDS:VC0085,VC0085:ubiB,ubiB:ubiquinone_biosynthesis_protein_UbiB:cds-NP_229744.1:-:+:1634:NC_002505.1	543.907	-0.558262	0.19802	7.90487	0.0049302	0.0424659
AS_CDS:VC0085,VC0085:ubiB,ubiB:ubiquinone_biosynthesis_protein_UbiB:cds-NP_229744.1:-:+:1634:NC_002505.1	4.78814	-1.53589	1.72823	0.77449	0.378832	0.729034
IGR:(CDS,VC0085,VC0085,ubiB,ubiB,ubiquinone_biosynthesis_protein_UbiB,cds-NP_229744.1,-,+,1634/CDS,VC0086,VC0086,tatA,tatA,twin-arginine_translocation_protein_TatA,cds-NP_229745.1,-,+,248):+:8:NC_002505.1	7.68229	-0.223198	1.03246	0.0467258	0.828862	0.95469
AS_IGR:(CDS,VC0085,VC0085,ubiB,ubiB,ubiquinone_biosynthesis_protein_UbiB,cds-NP_229744.1,-,+,1634/CDS,VC0086,VC0086,tatA,tatA,twin-arginine_translocation_protein_TatA,cds-NP_229745.1,-,+,248):+:8:NC_002505.1	0	NA	NA	NA	NA	NA
CDS:VC0086,VC0086:tatA,tatA:twin-arginine_translocation_protein_TatA:cds-NP_229745.1:-:+:248:NC_002505.1	393.619	-0.319529	0.217364	2.15952	0.141689	0.450465
AS_CDS:VC0086,VC0086:tatA,tatA:twin-arginine_translocation_protein_TatA:cds-NP_229745.1:-:+:248:NC_002505.1	0	NA	NA	NA	NA	NA
CDS:VC0087,VC0087:-:sec-independent_translocase:cds-NP_229746.1:-:+:401:NC_002505.1	591.067	-0.911724	0.223644	16.3877	5.16183e-05	0.000888275
AS_CDS:VC0087,VC0087:-:sec-independent_translocase:cds-NP_229746.1:-:+:401:NC_002505.1	2.07253	-0.361414	2.5263	0.0208505	0.885187	NA
IGR:(CDS,VC0087,VC0087,-,sec-independent_translocase,cds-NP_229746.1,-,+,401/CDS,VC0088,VC0088,-,hypothetical_protein,cds-NP_229747.1,-,+,752):+:37:NC_002505.1	64.5457	-0.99796	0.503171	3.89987	0.0482897	0.230968
AS_IGR:(CDS,VC0087,VC0087,-,sec-independent_translocase,cds-NP_229746.1,-,+,401/CDS,VC0088,VC0088,-,hypothetical_protein,cds-NP_229747.1,-,+,752):+:37:NC_002505.1	0.799557	-0.439059	3.60407	0.0153983	0.901244	NA
CDS:VC0088,VC0088:-:hypothetical_protein:cds-NP_229747.1:-:+:752:NC_002505.1	109.414	0.251857	0.327226	0.591447	0.44186	0.779184
AS_CDS:VC0088,VC0088:-:hypothetical_protein:cds-NP_229747.1:-:+:752:NC_002505.1	7.25148	-1.02109	1.5178	0.450994	0.501863	0.819754
IGR:(CDS,VC0088,VC0088,-,hypothetical_protein,cds-NP_229747.1,-,+,752/CDS,VC0089,VC0089,-,cytochrome_c551_peroxidase,cds-NP_229748.1,-,+,1001):+:260:NC_002505.1	6.05367	0.120002	1.29432	0.00917938	0.923672	0.980619
AS_IGR:(CDS,VC0088,VC0088,-,hypothetical_protein,cds-NP_229747.1,-,+,752/CDS,VC0089,VC0089,-,cytochrome_c551_peroxidase,cds-NP_229748.1,-,+,1001):+:260:NC_002505.1	7.80053	-1.73763	1.10628	2.38876	0.12221	0.411334
CDS:VC0089,VC0089:-:cytochrome_c551_peroxidase:cds-NP_229748.1:-:+:1001:NC_002505.1	55.0604	1.18311	0.578448	4.08825	0.0431823	0.212703
AS_CDS:VC0089,VC0089:-:cytochrome_c551_peroxidase:cds-NP_229748.1:-:+:1001:NC_002505.1	19.2856	-1.49691	0.743158	3.96477	0.0464619	0.22502
IGR:(CDS,VC0089,VC0089,-,cytochrome_c551_peroxidase,cds-NP_229748.1,-,+,1001/CDS,VC0090,VC0090,-,DNA-damage-inducible_protein_F,cds-NP_229749.1,-,-,1364):+:44:NC_002505.1	3.70929	1.77968	1.72808	1.01475	0.313766	NA
AS_IGR:(CDS,VC0089,VC0089,-,cytochrome_c551_peroxidase,cds-NP_229748.1,-,+,1001/CDS,VC0090,VC0090,-,DNA-damage-inducible_protein_F,cds-NP_229749.1,-,-,1364):+:44:NC_002505.1	2.02696	0.358158	2.11251	0.0287582	0.865339	NA
CDS:VC0090,VC0090:-:DNA-damage-inducible_protein_F:cds-NP_229749.1:-:-:1364:NC_002505.1	68.8649	-1.33842	0.451314	8.5552	0.00344537	0.0320669
AS_CDS:VC0090,VC0090:-:DNA-damage-inducible_protein_F:cds-NP_229749.1:-:-:1364:NC_002505.1	28.1187	1.99518	0.715336	7.39674	0.00653423	0.0526907
IGR:(CDS,VC0090,VC0090,-,DNA-damage-inducible_protein_F,cds-NP_229749.1,-,-,1364/CDS,VC0091,VC0091,-,O-methyltransferase-like_protein,cds-NP_229750.1,-,-,869):+:19:NC_002505.1	0	NA	NA	NA	NA	NA
AS_IGR:(CDS,VC0090,VC0090,-,DNA-damage-inducible_protein_F,cds-NP_229749.1,-,-,1364/CDS,VC0091,VC0091,-,O-methyltransferase-like_protein,cds-NP_229750.1,-,-,869):+:19:NC_002505.1	2.24172	-3.70538	2.26282	2.27923	0.131117	NA
CDS:VC0091,VC0091:-:O-methyltransferase-like_protein:cds-NP_229750.1:-:-:869:NC_002505.1	900.676	-2.80533	0.191287	193.249	6.21165e-44	1.67466e-41
AS_CDS:VC0091,VC0091:-:O-methyltransferase-like_protein:cds-NP_229750.1:-:-:869:NC_002505.1	3.52301	0.774019	2.43921	0.10216	0.749253	NA
protein_binding_site:-:-:-:id-NC_002505.1:89954..89974:-:+:20:NC_002505.1	0	NA	NA	NA	NA	NA
AS_protein_binding_site:-:-:-:id-NC_002505.1:89954..89974:-:+:20:NC_002505.1	46.9105	-1.08194	0.474597	5.12816	0.0235406	0.140514
IGR:(protein_binding_site,-,-,-,id-NC_002505.1,89954..89974,-,+,20/CDS,VC0092,VC0092,-,LexA_repressor,cds-NP_229751.1,-,-,629):+:7:NC_002505.1	0	NA	NA	NA	NA	NA
AS_IGR:(protein_binding_site,-,-,-,id-NC_002505.1,89954..89974,-,+,20/CDS,VC0092,VC0092,-,LexA_repressor,cds-NP_229751.1,-,-,629):+:7:NC_002505.1	12.7577	-1.52904	0.841557	3.22159	0.0726728	0.302121
CDS:VC0092,VC0092:-:LexA_repressor:cds-NP_229751.1:-:-:629:NC_002505.1	905.762	-1.7166	0.20165	69.0215	9.73969e-17	6.5103e-15
AS_CDS:VC0092,VC0092:-:LexA_repressor:cds-NP_229751.1:-:-:629:NC_002505.1	1.91316	-4.56763	2.84609	2.65128	0.103467	NA
IGR:(CDS,VC0092,VC0092,-,LexA_repressor,cds-NP_229751.1,-,-,629/CDS,VC0093,VC0093,-,glycerol-3-phosphate_acyltransferase,cds-NP_229752.2,-,+,2426):+:278:NC_002505.1	4.57983	-2.63911	1.62953	2.52428	0.112106	0.389984
AS_IGR:(CDS,VC0092,VC0092,-,LexA_repressor,cds-NP_229751.1,-,-,629/CDS,VC0093,VC0093,-,glycerol-3-phosphate_acyltransferase,cds-NP_229752.2,-,+,2426):+:278:NC_002505.1	1.95669	-3.49707	2.41055	1.76724	0.183724	NA
CDS:VC0093,VC0093:-:glycerol-3-phosphate_acyltransferase:cds-NP_229752.2:-:+:2426:NC_002505.1	211.542	-0.560408	0.287933	3.77633	0.0519826	0.242047
AS_CDS:VC0093,VC0093:-:glycerol-3-phosphate_acyltransferase:cds-NP_229752.2:-:+:2426:NC_002505.1	7.26416	-0.566525	1.31045	0.184943	0.66716	0.897387
IGR:(CDS,VC0093,VC0093,-,glycerol-3-phosphate_acyltransferase,cds-NP_229752.2,-,+,2426/CDS,VC0094,VC0094,ubiA,ubiA,4-hydroxybenzoate_octaprenyltransferase,cds-NP_229753.1,-,-,854):+:14:NC_002505.1	1.44053	-1.0016	2.66941	0.137848	0.71043	NA
AS_IGR:(CDS,VC0093,VC0093,-,glycerol-3-phosphate_acyltransferase,cds-NP_229752.2,-,+,2426/CDS,VC0094,VC0094,ubiA,ubiA,4-hydroxybenzoate_octaprenyltransferase,cds-NP_229753.1,-,-,854):+:14:NC_002505.1	1.46823	-0.674452	2.18746	0.0947253	0.758254	NA
CDS:VC0094,VC0094:ubiA,ubiA:4-hydroxybenzoate_octaprenyltransferase:cds-NP_229753.1:-:-:854:NC_002505.1	127.375	-0.221509	0.318811	0.482175	0.487439	0.810861
AS_CDS:VC0094,VC0094:ubiA,ubiA:4-hydroxybenzoate_octaprenyltransferase:cds-NP_229753.1:-:-:854:NC_002505.1	5.70643	-0.983096	1.64882	0.348889	0.554743	0.846616
CDS:VC0095,VC0095:-:chorismate--pyruvate_lyase:cds-NP_229754.1:-:-:551:NC_002505.1	82.4609	-0.486235	0.3896	1.54998	0.213139	0.560742
AS_CDS:VC0095,VC0095:-:chorismate--pyruvate_lyase:cds-NP_229754.1:-:-:551:NC_002505.1	10.5391	-0.12963	1.06539	0.0148375	0.90305	0.973032
CDS:VC0096,VC0096:-:hypothetical_protein:cds-NP_229755.1:-:-:98:NC_002505.1	7.70054	-0.5111	1.1458	0.202141	0.652998	0.889432
AS_CDS:VC0096,VC0096:-:hypothetical_protein:cds-NP_229755.1:-:-:98:NC_002505.1	52.2195	-0.483122	0.474843	1.02884	0.310431	0.670545
IGR:(CDS,VC0096,VC0096,-,hypothetical_protein,cds-NP_229755.1,-,-,98/CDS,VC0097,VC0097,-,flagellar_basal_body_protein_FliL,cds-NP_229756.1,-,+,410):+:29:NC_002505.1	17.1226	-0.276481	0.787739	0.123577	0.725187	0.921061
AS_IGR:(CDS,VC0096,VC0096,-,hypothetical_protein,cds-NP_229755.1,-,-,98/CDS,VC0097,VC0097,-,flagellar_basal_body_protein_FliL,cds-NP_229756.1,-,+,410):+:29:NC_002505.1	0	NA	NA	NA	NA	NA
CDS:VC0097,VC0097:-:flagellar_basal_body_protein_FliL:cds-NP_229756.1:-:+:410:NC_002505.1	282.839	-0.586008	0.271908	4.61248	0.0317401	0.171257
AS_CDS:VC0097,VC0097:-:flagellar_basal_body_protein_FliL:cds-NP_229756.1:-:+:410:NC_002505.1	2.49165	-0.444366	2.42218	0.0335545	0.854658	NA
IGR:(CDS,VC0097,VC0097,-,flagellar_basal_body_protein_FliL,cds-NP_229756.1,-,+,410/CDS,VC0098,VC0098,-,methyl-accepting_chemotaxis_protein,cds-NP_229757.1,-,-,1979):+:58:NC_002505.1	28.3436	0.0291746	0.655374	0.00240427	0.960893	0.988729
AS_IGR:(CDS,VC0097,VC0097,-,flagellar_basal_body_protein_FliL,cds-NP_229756.1,-,+,410/CDS,VC0098,VC0098,-,methyl-accepting_chemotaxis_protein,cds-NP_229757.1,-,-,1979):+:58:NC_002505.1	3.04404	-0.443279	1.81574	0.059568	0.80718	NA
CDS:VC0098,VC0098:-:methyl-accepting_chemotaxis_protein:cds-NP_229757.1:-:-:1979:NC_002505.1	210.257	0.109004	0.277115	0.154731	0.694055	0.909239
AS_CDS:VC0098,VC0098:-:methyl-accepting_chemotaxis_protein:cds-NP_229757.1:-:-:1979:NC_002505.1	34.4734	-1.01097	0.641282	2.43683	0.118516	0.403093
IGR:(CDS,VC0098,VC0098,-,methyl-accepting_chemotaxis_protein,cds-NP_229757.1,-,-,1979/CDS,VC0099,VC0099,-,serine_protease_GlpG,cds-NP_229758.1,-,-,833):+:323:NC_002505.1	20.5383	-0.449668	0.746738	0.360603	0.548172	0.844279
AS_IGR:(CDS,VC0098,VC0098,-,methyl-accepting_chemotaxis_protein,cds-NP_229757.1,-,-,1979/CDS,VC0099,VC0099,-,serine_protease_GlpG,cds-NP_229758.1,-,-,833):+:323:NC_002505.1	68.8734	-0.235911	0.413077	0.325828	0.568126	0.852518
CDS:VC0099,VC0099:-:serine_protease_GlpG:cds-NP_229758.1:-:-:833:NC_002505.1	715.346	-1.39485	0.188635	53.0387	3.27048e-13	1.6129e-11
AS_CDS:VC0099,VC0099:-:serine_protease_GlpG:cds-NP_229758.1:-:-:833:NC_002505.1	10.5179	-0.705116	1.09331	0.419332	0.51727	0.829109
CDS:VC0100,VC0100:glpE,glpE:thiosulfate_sulfurtransferase:cds-NP_229759.1:-:-:320:NC_002505.1	294.174	-1.89612	0.250255	54.6906	1.41077e-13	7.3143e-12
AS_CDS:VC0100,VC0100:glpE,glpE:thiosulfate_sulfurtransferase:cds-NP_229759.1:-:-:320:NC_002505.1	2.61267	4.69911	2.42447	3.73316	0.0533423	NA
IGR:(CDS,VC0100,VC0100,glpE,glpE,thiosulfate_sulfurtransferase,cds-NP_229759.1,-,-,320/CDS,VC0103,VC0103,-,hypothetical_protein,cds-NP_229762.1,-,-,767):+:709:NC_002505.1	16.8897	0.583552	0.770803	0.573284	0.448957	0.784856
AS_IGR:(CDS,VC0100,VC0100,glpE,glpE,thiosulfate_sulfurtransferase,cds-NP_229759.1,-,-,320/CDS,VC0103,VC0103,-,hypothetical_protein,cds-NP_229762.1,-,-,767):+:709:NC_002505.1	82.4679	-0.183531	0.405764	0.204443	0.651158	0.888468
CDS:VC0103,VC0103:-:hypothetical_protein:cds-NP_229762.1:-:-:767:NC_002505.1	50.5018	-0.109382	0.576617	0.0360238	0.849466	0.958761
AS_CDS:VC0103,VC0103:-:hypothetical_protein:cds-NP_229762.1:-:-:767:NC_002505.1	70.6148	-0.319218	0.450411	0.500898	0.479106	0.80763
IGR:(CDS,VC0103,VC0103,-,hypothetical_protein,cds-NP_229762.1,-,-,767/CDS,VC0105,VC0105,-,delta-aminolevulinic_acid_dehydratase,cds-NP_229764.1,-,+,1043):+:135:NC_002505.1	3.39198	0.171928	1.5015	0.0131087	0.908847	NA
AS_IGR:(CDS,VC0103,VC0103,-,hypothetical_protein,cds-NP_229762.1,-,-,767/CDS,VC0105,VC0105,-,delta-aminolevulinic_acid_dehydratase,cds-NP_229764.1,-,+,1043):+:135:NC_002505.1	1.86423	4.21415	3.31843	1.76539	0.183954	NA
CDS:VC0105,VC0105:-:delta-aminolevulinic_acid_dehydratase:cds-NP_229764.1:-:+:1043:NC_002505.1	639.187	0.115519	0.209245	0.304576	0.581028	0.857909
AS_CDS:VC0105,VC0105:-:delta-aminolevulinic_acid_dehydratase:cds-NP_229764.1:-:+:1043:NC_002505.1	11.9931	-1.239	1.15738	1.11069	0.291932	0.654076
IGR:(CDS,VC0105,VC0105,-,delta-aminolevulinic_acid_dehydratase,cds-NP_229764.1,-,+,1043/CDS,VC0106,VC0106,-,hypothetical_protein,cds-NP_229765.1,-,+,431):+:52:NC_002505.1	35.7286	0.87913	0.545847	2.57573	0.108514	0.382307
AS_IGR:(CDS,VC0105,VC0105,-,delta-aminolevulinic_acid_dehydratase,cds-NP_229764.1,-,+,1043/CDS,VC0106,VC0106,-,hypothetical_protein,cds-NP_229765.1,-,+,431):+:52:NC_002505.1	0	NA	NA	NA	NA	NA
CDS:VC0106,VC0106:-:hypothetical_protein:cds-NP_229765.1:-:+:431:NC_002505.1	33.7636	-0.172387	0.547557	0.099416	0.752532	0.930388
AS_CDS:VC0106,VC0106:-:hypothetical_protein:cds-NP_229765.1:-:+:431:NC_002505.1	3.88039	5.2929	2.12468	5.8231	0.0158171	NA
IGR:(CDS,VC0106,VC0106,-,hypothetical_protein,cds-NP_229765.1,-,+,431/protein_binding_site,-,-,-,id-NC_002505.1,102429..102449,-,+,20):+:8:NC_002505.1	1.45393	-0.656682	2.19266	0.0894586	0.764867	NA
AS_IGR:(CDS,VC0106,VC0106,-,hypothetical_protein,cds-NP_229765.1,-,+,431/protein_binding_site,-,-,-,id-NC_002505.1,102429..102449,-,+,20):+:8:NC_002505.1	0.111855	0.664262	4.08047	-0.0662168	1	NA
protein_binding_site:-:-:-:id-NC_002505.1:102429..102449:-:+:20:NC_002505.1	4.73512	-0.509921	1.29927	0.153241	0.695457	0.909583
AS_protein_binding_site:-:-:-:id-NC_002505.1:102429..102449:-:+:20:NC_002505.1	0.521989	2.39871	3.98189	0.59552	0.440293	NA
IGR:(protein_binding_site,-,-,-,id-NC_002505.1,102429..102449,-,+,20/CDS,VC0108,VC0108,-,DNA_polymerase_I,cds-NP_229767.1,-,+,2804):+:627:NC_002505.1	13270	-6.38369	0.258008	391.014	4.97875e-87	5.75259e-84
AS_IGR:(protein_binding_site,-,-,-,id-NC_002505.1,102429..102449,-,+,20/CDS,VC0108,VC0108,-,DNA_polymerase_I,cds-NP_229767.1,-,+,2804):+:627:NC_002505.1	6.75128	6.07547	1.88479	9.36287	0.00221425	0.0226982
CDS:VC0108,VC0108:-:DNA_polymerase_I:cds-NP_229767.1:-:+:2804:NC_002505.1	539.436	0.0202934	0.194484	0.0110282	0.916364	0.978504
AS_CDS:VC0108,VC0108:-:DNA_polymerase_I:cds-NP_229767.1:-:+:2804:NC_002505.1	13.8338	0.397995	1.12814	0.12385	0.724896	0.920864
IGR:(CDS,VC0108,VC0108,-,DNA_polymerase_I,cds-NP_229767.1,-,+,2804/CDS,VC0111,VC0111,engB,engB,ribosome_biogenesis_GTP-binding_protein_YsxC,cds-NP_229770.1,-,-,662):+:685:NC_002505.1	129.289	-0.252866	0.294467	0.736525	0.390776	0.739149
AS_IGR:(CDS,VC0108,VC0108,-,DNA_polymerase_I,cds-NP_229767.1,-,+,2804/CDS,VC0111,VC0111,engB,engB,ribosome_biogenesis_GTP-binding_protein_YsxC,cds-NP_229770.1,-,-,662):+:685:NC_002505.1	9.62122	-0.424424	1.05092	0.164608	0.684949	0.906294
CDS:VC0111,VC0111:engB,engB:ribosome_biogenesis_GTP-binding_protein_YsxC:cds-NP_229770.1:-:-:662:NC_002505.1	211.237	-1.07698	0.310773	11.8251	0.000584382	0.00744328
AS_CDS:VC0111,VC0111:engB,engB:ribosome_biogenesis_GTP-binding_protein_YsxC:cds-NP_229770.1:-:-:662:NC_002505.1	122.139	0.256915	0.320482	0.642805	0.422697	0.763289
IGR:(CDS,VC0111,VC0111,engB,engB,ribosome_biogenesis_GTP-binding_protein_YsxC,cds-NP_229770.1,-,-,662/CDS,VC0112,VC0112,-,cytochrome_c4,cds-NP_229771.1,-,+,671):+:56:NC_002505.1	16.0674	0.384199	0.749547	0.263729	0.60757	0.870662
AS_IGR:(CDS,VC0111,VC0111,engB,engB,ribosome_biogenesis_GTP-binding_protein_YsxC,cds-NP_229770.1,-,-,662/CDS,VC0112,VC0112,-,cytochrome_c4,cds-NP_229771.1,-,+,671):+:56:NC_002505.1	9.02694	-0.689075	1.03284	0.447852	0.503357	0.819803
CDS:VC0112,VC0112:-:cytochrome_c4:cds-NP_229771.1:-:+:671:NC_002505.1	1458.34	0.0546939	0.172997	0.099956	0.751882	0.930228
AS_CDS:VC0112,VC0112:-:cytochrome_c4:cds-NP_229771.1:-:+:671:NC_002505.1	12.0567	-1.30949	1.24744	1.07083	0.300758	0.662125
IGR:(CDS,VC0112,VC0112,-,cytochrome_c4,cds-NP_229771.1,-,+,671/CDS,VC0113,VC0113,-,methyltransferase-like_protein,cds-NP_229772.1,-,+,668):+:120:NC_002505.1	87.2234	0.0259254	0.381223	0.00497428	0.943773	0.983568
AS_IGR:(CDS,VC0112,VC0112,-,cytochrome_c4,cds-NP_229771.1,-,+,671/CDS,VC0113,VC0113,-,methyltransferase-like_protein,cds-NP_229772.1,-,+,668):+:120:NC_002505.1	1.95456	-4.58257	2.54094	3.30728	0.0689734	NA
CDS:VC0113,VC0113:-:methyltransferase-like_protein:cds-NP_229772.1:-:+:668:NC_002505.1	60.825	-0.0725065	0.475255	0.0238056	0.877381	0.964499
AS_CDS:VC0113,VC0113:-:methyltransferase-like_protein:cds-NP_229772.1:-:+:668:NC_002505.1	4.47053	-2.93501	1.74464	2.60574	0.106477	0.378379
CDS:VC0114,VC0114:-:hypothetical_protein:cds-NP_229773.1:-:+:548:NC_002505.1	108.814	-0.0352319	0.38115	0.00919385	0.923612	0.980619
AS_CDS:VC0114,VC0114:-:hypothetical_protein:cds-NP_229773.1:-:+:548:NC_002505.1	0.223711	1.28208	4.05912	0.212692	0.644665	NA
CDS:VC0115,VC0115:-:hypothetical_protein:cds-NP_229774.1:-:+:491:NC_002505.1	132.033	0.116413	0.35366	0.108261	0.742133	0.927717
AS_CDS:VC0115,VC0115:-:hypothetical_protein:cds-NP_229774.1:-:+:491:NC_002505.1	4.60477	0.913074	1.55448	0.350371	0.553903	0.846616
IGR:(CDS,VC0115,VC0115,-,hypothetical_protein,cds-NP_229774.1,-,+,491/CDS,VC0116,VC0116,-,coproporphyrinogen_III_oxidase,cds-NP_229775.1,-,+,1442):+:33:NC_002505.1	5.16767	1.34495	1.31047	1.03224	0.309633	0.670168
AS_IGR:(CDS,VC0115,VC0115,-,hypothetical_protein,cds-NP_229774.1,-,+,491/CDS,VC0116,VC0116,-,coproporphyrinogen_III_oxidase,cds-NP_229775.1,-,+,1442):+:33:NC_002505.1	0	NA	NA	NA	NA	NA
CDS:VC0116,VC0116:-:coproporphyrinogen_III_oxidase:cds-NP_229775.1:-:+:1442:NC_002505.1	215.225	-0.580462	0.281536	4.22168	0.0399106	0.20067
AS_CDS:VC0116,VC0116:-:coproporphyrinogen_III_oxidase:cds-NP_229775.1:-:+:1442:NC_002505.1	3.69423	-0.379782	1.63557	0.0539051	0.816402	NA
IGR:(CDS,VC0116,VC0116,-,coproporphyrinogen_III_oxidase,cds-NP_229775.1,-,+,1442/CDS,VC0117,VC0117,-,protoheme_IX_synthesis_protein_HemY,cds-NP_229776.1,-,-,1196):+:2:NC_002505.1	0	NA	NA	NA	NA	NA
AS_IGR:(CDS,VC0116,VC0116,-,coproporphyrinogen_III_oxidase,cds-NP_229775.1,-,+,1442/CDS,VC0117,VC0117,-,protoheme_IX_synthesis_protein_HemY,cds-NP_229776.1,-,-,1196):+:2:NC_002505.1	0.15189	0.664262	4.08047	0.0214614	0.883529	NA
CDS:VC0117,VC0117:-:protoheme_IX_synthesis_protein_HemY:cds-NP_229776.1:-:-:1196:NC_002505.1	221.848	0.389527	0.311459	1.55977	0.211699	0.559001
AS_CDS:VC0117,VC0117:-:protoheme_IX_synthesis_protein_HemY:cds-NP_229776.1:-:-:1196:NC_002505.1	26.131	-0.938644	0.721439	1.66542	0.196874	0.538793
CDS:VC0118,VC0118:-:uroporphyrin-III_C-methyltransferase:cds-NP_229777.1:-:-:1199:NC_002505.1	207.306	0.166693	0.276394	0.36399	0.546299	0.843057
AS_CDS:VC0118,VC0118:-:uroporphyrin-III_C-methyltransferase:cds-NP_229777.1:-:-:1199:NC_002505.1	19.9945	-1.61235	0.789212	4.04474	0.0443093	0.216933
CDS:VC0119,VC0119:hemD,hemD:uroporphyrinogen-III_synthase:cds-NP_229778.1:-:-:782:NC_002505.1	100.882	-0.0611743	0.331624	0.0341374	0.853415	0.959421
AS_CDS:VC0119,VC0119:hemD,hemD:uroporphyrinogen-III_synthase:cds-NP_229778.1:-:-:782:NC_002505.1	11.2788	-0.736063	0.964195	0.578262	0.446994	0.783705
CDS:VC0120,VC0120:hemC,hemC:porphobilinogen_deaminase:cds-NP_229779.1:-:-:953:NC_002505.1	225.689	-0.10641	0.351173	0.0920699	0.761562	0.93355
AS_CDS:VC0120,VC0120:hemC,hemC:porphobilinogen_deaminase:cds-NP_229779.1:-:-:953:NC_002505.1	15.6933	-0.0342129	2.5357	0.000188457	0.989047	0.992453
IGR:(CDS,VC0120,VC0120,hemC,hemC,porphobilinogen_deaminase,cds-NP_229779.1,-,-,953/CDS,VC0121,VC0121,-,hypothetical_protein,cds-NP_229780.1,-,-,146):+:125:NC_002505.1	0.877934	1.76877	3.5251	0.220766	0.638457	NA
AS_IGR:(CDS,VC0120,VC0120,hemC,hemC,porphobilinogen_deaminase,cds-NP_229779.1,-,-,953/CDS,VC0121,VC0121,-,hypothetical_protein,cds-NP_229780.1,-,-,146):+:125:NC_002505.1	3.81122	-1.18846	1.51595	0.606058	0.436276	NA
CDS:VC0121,VC0121:-:hypothetical_protein:cds-NP_229780.1:-:-:146:NC_002505.1	2.74378	-2.56826	1.93477	1.71257	0.190652	NA
AS_CDS:VC0121,VC0121:-:hypothetical_protein:cds-NP_229780.1:-:-:146:NC_002505.1	37.5145	0.456905	0.580291	0.617458	0.431993	0.772652
CDS:VC0122,VC0122:cyaA,cyaA:adenylate_cyclase:cds-NP_229781.1:-:+:2531:NC_002505.1	2021.52	0.292908	0.192359	2.31459	0.128165	0.425884
AS_CDS:VC0122,VC0122:cyaA,cyaA:adenylate_cyclase:cds-NP_229781.1:-:+:2531:NC_002505.1	16.5883	-1.78729	1.00186	3.05758	0.0803611	0.322243
IGR:(CDS,VC0122,VC0122,cyaA,cyaA,adenylate_cyclase,cds-NP_229781.1,-,+,2531/CDS,VC0123,VC0123,cyaY,cyaY,frataxin-like_protein,cds-NP_229782.1,-,-,314):+:44:NC_002505.1	15.023	0.447251	0.845518	0.27721	0.598536	0.865422
AS_IGR:(CDS,VC0122,VC0122,cyaA,cyaA,adenylate_cyclase,cds-NP_229781.1,-,+,2531/CDS,VC0123,VC0123,cyaY,cyaY,frataxin-like_protein,cds-NP_229782.1,-,-,314):+:44:NC_002505.1	6.60199	-1.89794	1.28815	2.12273	0.145128	0.456312
CDS:VC0123,VC0123:cyaY,cyaY:frataxin-like_protein:cds-NP_229782.1:-:-:314:NC_002505.1	86.9124	-0.971585	0.36871	6.87582	0.00873695	0.0663516
AS_CDS:VC0123,VC0123:cyaY,cyaY:frataxin-like_protein:cds-NP_229782.1:-:-:314:NC_002505.1	2.32815	-1.59512	2.77144	0.322597	0.570051	NA
pseudogene:VC0124:-:-:gene-VC0124:-:+:215:NC_002505.1	40.6292	-0.821498	0.484813	2.85132	0.0912991	0.347389
AS_pseudogene:VC0124:-:-:gene-VC0124:-:+:215:NC_002505.1	10.3414	-1.02396	0.947755	1.16183	0.281087	0.642238
IGR:(pseudogene,VC0124,-,-,gene-VC0124,-,+,215/CDS,VC0125,VC0125,-,diaminopimelate_decarboxylase,cds-NP_229783.1,-,+,1253):+:11:NC_002505.1	4.88013	-0.870028	1.2747	0.462716	0.496357	0.816897
AS_IGR:(pseudogene,VC0124,-,-,gene-VC0124,-,+,215/CDS,VC0125,VC0125,-,diaminopimelate_decarboxylase,cds-NP_229783.1,-,+,1253):+:11:NC_002505.1	0	NA	NA	NA	NA	NA
CDS:VC0125,VC0125:-:diaminopimelate_decarboxylase:cds-NP_229783.1:-:+:1253:NC_002505.1	565.076	-0.183807	0.197699	0.863674	0.352713	0.711591
AS_CDS:VC0125,VC0125:-:diaminopimelate_decarboxylase:cds-NP_229783.1:-:+:1253:NC_002505.1	0.240445	-0.295725	4.08022	-0.0334592	1	NA
CDS:VC0126,VC0126:dapF,dapF:diaminopimelate_epimerase:cds-NP_229784.2:-:+:830:NC_002505.1	289.381	0.365577	0.267399	1.86491	0.172059	0.501121
AS_CDS:VC0126,VC0126:dapF,dapF:diaminopimelate_epimerase:cds-NP_229784.2:-:+:830:NC_002505.1	2.48173	-4.9298	3.00576	2.63672	0.104419	NA
CDS:VC0127,VC0127:-:hypothetical_protein:cds-NP_229785.1:-:+:698:NC_002505.1	125.886	0.00656646	0.333483	0.000545177	0.981372	0.991245
AS_CDS:VC0127,VC0127:-:hypothetical_protein:cds-NP_229785.1:-:+:698:NC_002505.1	0.884439	-3.43128	3.96271	0.970743	0.324495	NA
CDS:VC0128,VC0128:xerC,xerC:site-specific_tyrosine_recombinase_XerC:cds-NP_229786.1:-:+:935:NC_002505.1	150.292	-0.258997	0.35999	0.517758	0.4718	0.802506
AS_CDS:VC0128,VC0128:xerC,xerC:site-specific_tyrosine_recombinase_XerC:cds-NP_229786.1:-:+:935:NC_002505.1	2.33959	-4.84386	2.47158	3.7757	0.052002	NA
CDS:VC0129,VC0129:-:hypothetical_protein:cds-NP_229787.1:-:+:719:NC_002505.1	121.599	0.168485	0.372623	0.204401	0.651192	0.888468
AS_CDS:VC0129,VC0129:-:hypothetical_protein:cds-NP_229787.1:-:+:719:NC_002505.1	11.1986	-0.150781	1.17324	0.0165198	0.89773	0.97161
IGR:(CDS,VC0129,VC0129,-,hypothetical_protein,cds-NP_229787.1,-,+,719/CDS,VC0130,VC0130,-,GGDEF_family_protein,cds-NP_229788.1,-,+,2489):+:58:NC_002505.1	9.29614	0.320643	1.04533	0.0935026	0.759771	0.933063
AS_IGR:(CDS,VC0129,VC0129,-,hypothetical_protein,cds-NP_229787.1,-,+,719/CDS,VC0130,VC0130,-,GGDEF_family_protein,cds-NP_229788.1,-,+,2489):+:58:NC_002505.1	0.335566	1.79453	4.02024	0.392555	0.530959	NA
CDS:VC0130,VC0130:-:GGDEF_family_protein:cds-NP_229788.1:-:+:2489:NC_002505.1	186.514	0.103164	0.287086	0.129109	0.719357	0.918208
AS_CDS:VC0130,VC0130:-:GGDEF_family_protein:cds-NP_229788.1:-:+:2489:NC_002505.1	35.5726	-1.09599	0.54852	3.92307	0.0476277	0.229142
CDS:VC0131,VC0131:-:hypothetical_protein:cds-NP_229789.1:-:-:596:NC_002505.1	99.311	-0.142706	0.416639	0.117278	0.732005	0.92406
AS_CDS:VC0131,VC0131:-:hypothetical_protein:cds-NP_229789.1:-:-:596:NC_002505.1	46.3367	0.0068755	0.59347	0.00015166	0.990174	0.992736
CDS:VC0132,VC0132:-:hypothetical_protein:cds-NP_229790.1:-:-:1544:NC_002505.1	291.158	-0.852015	0.282472	8.99748	0.00270352	0.026666
AS_CDS:VC0132,VC0132:-:hypothetical_protein:cds-NP_229790.1:-:-:1544:NC_002505.1	38.1078	-0.861389	0.580143	2.18275	0.139565	0.446873
IGR:(CDS,VC0132,VC0132,-,hypothetical_protein,cds-NP_229790.1,-,-,1544/CDS,VC0134,VC0134,-,hypothetical_protein,cds-NP_229792.1,-,-,827):+:232:NC_002505.1	7.21513	-1.37538	1.39414	0.949565	0.32983	0.691643
AS_IGR:(CDS,VC0132,VC0132,-,hypothetical_protein,cds-NP_229790.1,-,-,1544/CDS,VC0134,VC0134,-,hypothetical_protein,cds-NP_229792.1,-,-,827):+:232:NC_002505.1	67.4464	-0.480099	0.452716	1.123	0.289273	0.651495
CDS:VC0134,VC0134:-:hypothetical_protein:cds-NP_229792.1:-:-:827:NC_002505.1	563.926	-1.16919	0.23862	23.4428	1.28685e-06	3.13494e-05
AS_CDS:VC0134,VC0134:-:hypothetical_protein:cds-NP_229792.1:-:-:827:NC_002505.1	5.61998	-1.50866	1.27872	1.37149	0.241556	0.595641
IGR:(CDS,VC0134,VC0134,-,hypothetical_protein,cds-NP_229792.1,-,-,827/CDS,VC0135,VC0135,-,lysophospholipase_L2,cds-NP_229793.1,-,-,1016):+:63:NC_002505.1	0.409071	-0.865143	4.06107	0.0406476	0.84022	NA
AS_IGR:(CDS,VC0134,VC0134,-,hypothetical_protein,cds-NP_229792.1,-,-,827/CDS,VC0135,VC0135,-,lysophospholipase_L2,cds-NP_229793.1,-,-,1016):+:63:NC_002505.1	18.9193	-1.5798	0.700995	4.96767	0.0258254	0.149091
CDS:VC0135,VC0135:-:lysophospholipase_L2:cds-NP_229793.1:-:-:1016:NC_002505.1	153.28	-0.448962	0.334402	1.79512	0.180304	0.513304
AS_CDS:VC0135,VC0135:-:lysophospholipase_L2:cds-NP_229793.1:-:-:1016:NC_002505.1	21.8432	0.085088	0.757507	0.012759	0.910066	0.975691
IGR:(CDS,VC0135,VC0135,-,lysophospholipase_L2,cds-NP_229793.1,-,-,1016/CDS,VC0136,VC0136,rhtB,rhtB,homoserine/homoserine_lactone_efflux_protein,cds-NP_229794.1,-,+,617):+:33:NC_002505.1	3.15604	-0.766311	1.6456	0.214771	0.643053	NA
AS_IGR:(CDS,VC0135,VC0135,-,lysophospholipase_L2,cds-NP_229793.1,-,-,1016/CDS,VC0136,VC0136,rhtB,rhtB,homoserine/homoserine_lactone_efflux_protein,cds-NP_229794.1,-,+,617):+:33:NC_002505.1	2.69571	-0.962866	1.71415	0.315243	0.574481	NA
CDS:VC0136,VC0136:rhtB,rhtB:homoserine/homoserine_lactone_efflux_protein:cds-NP_229794.1:-:+:617:NC_002505.1	72.8639	-0.913722	0.434398	4.36525	0.0366791	0.188475
AS_CDS:VC0136,VC0136:rhtB,rhtB:homoserine/homoserine_lactone_efflux_protein:cds-NP_229794.1:-:+:617:NC_002505.1	27.1212	-0.53048	0.723925	0.532634	0.465501	0.79851
CDS:VC0137,VC0137:-:hypothetical_protein:cds-NP_229795.2:-:+:1226:NC_002505.1	94.0399	0.231377	0.37985	0.372859	0.54145	0.839817
AS_CDS:VC0137,VC0137:-:hypothetical_protein:cds-NP_229795.2:-:+:1226:NC_002505.1	1648.21	-1.94342	0.162165	135.077	3.17637e-31	4.671e-29
IGR:(CDS,VC0137,VC0137,-,hypothetical_protein,cds-NP_229795.2,-,+,1226/CDS,VC0139,VC0139,-,DPS_family_protein,cds-NP_229797.1,-,-,470):+:118:NC_002505.1	6.23164	-0.448804	1.26805	0.125121	0.723545	0.920421
AS_IGR:(CDS,VC0137,VC0137,-,hypothetical_protein,cds-NP_229795.2,-,+,1226/CDS,VC0139,VC0139,-,DPS_family_protein,cds-NP_229797.1,-,-,470):+:118:NC_002505.1	2519.78	-2.17727	0.173765	144.96	2.19133e-33	3.47519e-31
CDS:VC0139,VC0139:-:DPS_family_protein:cds-NP_229797.1:-:-:470:NC_002505.1	5972.53	-2.12926	0.159455	164.63	1.10191e-37	2.12196e-35
AS_CDS:VC0139,VC0139:-:DPS_family_protein:cds-NP_229797.1:-:-:470:NC_002505.1	16.3913	0.0549118	1.13692	0.00235971	0.961257	0.988735
IGR:(CDS,VC0139,VC0139,-,DPS_family_protein,cds-NP_229797.1,-,-,470/CDS,VC0140,VC0140,-,hypothetical_protein,cds-NP_229798.1,-,-,329):+:118:NC_002505.1	4.0633	-2.90275	2.05698	1.86657	0.171868	NA
AS_IGR:(CDS,VC0139,VC0139,-,DPS_family_protein,cds-NP_229797.1,-,-,470/CDS,VC0140,VC0140,-,hypothetical_protein,cds-NP_229798.1,-,-,329):+:118:NC_002505.1	125.976	-1.02089	0.517158	3.83885	0.0500779	0.236354
CDS:VC0140,VC0140:-:hypothetical_protein:cds-NP_229798.1:-:-:329:NC_002505.1	55.5878	0.563406	0.549187	1.05283	0.304855	0.664972
AS_CDS:VC0140,VC0140:-:hypothetical_protein:cds-NP_229798.1:-:-:329:NC_002505.1	15.3399	-1.22936	0.909123	1.80567	0.179028	0.510932
IGR:(CDS,VC0140,VC0140,-,hypothetical_protein,cds-NP_229798.1,-,-,329/CDS,VC0142,VC0142,-,hypothetical_protein,cds-NP_229800.1,-,+,368):+:163:NC_002505.1	24.3168	-1.01366	0.759074	1.76002	0.184622	0.52111
AS_IGR:(CDS,VC0140,VC0140,-,hypothetical_protein,cds-NP_229798.1,-,-,329/CDS,VC0142,VC0142,-,hypothetical_protein,cds-NP_229800.1,-,+,368):+:163:NC_002505.1	1.55864	-0.695081	2.31962	0.0895563	0.764742	NA
CDS:VC0142,VC0142:-:hypothetical_protein:cds-NP_229800.1:-:+:368:NC_002505.1	172.17	-0.283601	0.403872	0.492027	0.483025	0.809006
AS_CDS:VC0142,VC0142:-:hypothetical_protein:cds-NP_229800.1:-:+:368:NC_002505.1	9.38006	-5.01215	1.47083	12.556	0.000394945	0.00531499
CDS:VC0142a,VC0142a:-:hypothetical_protein:cds-YP_007648021.1:-:-:80:NC_002505.1	17.748	-2.68011	0.935393	7.67026	0.00561385	0.0468574
AS_CDS:VC0142a,VC0142a:-:hypothetical_protein:cds-YP_007648021.1:-:-:80:NC_002505.1	5.30232	-0.888342	1.30769	0.457827	0.498641	0.817392
IGR:(CDS,VC0142a,VC0142a,-,hypothetical_protein,cds-YP_007648021.1,-,-,80/protein_binding_site,-,-,-,id-NC_002505.1,134811..134831,-,-,20):+:314:NC_002505.1	9.89391	-0.502421	1.22329	0.167108	0.682695	0.905873
AS_IGR:(CDS,VC0142a,VC0142a,-,hypothetical_protein,cds-YP_007648021.1,-,-,80/protein_binding_site,-,-,-,id-NC_002505.1,134811..134831,-,-,20):+:314:NC_002505.1	45.9527	-2.81124	0.632852	18.2038	1.98479e-05	0.000372458
protein_binding_site:-:-:-:id-NC_002505.1:134811..134831:-:-:20:NC_002505.1	2.13765	-2.14719	2.07692	1.04689	0.306223	NA
AS_protein_binding_site:-:-:-:id-NC_002505.1:134811..134831:-:-:20:NC_002505.1	1.04121	-0.218025	2.74107	0.00653116	0.935589	NA
CDS:VC0143,VC0143:-:hypothetical_protein:cds-NP_229801.1:-:+:257:NC_002505.1	12.3498	0.718143	0.884071	0.652839	0.419099	0.760358
AS_CDS:VC0143,VC0143:-:hypothetical_protein:cds-NP_229801.1:-:+:257:NC_002505.1	25.3897	-2.95708	0.757506	14.2975	0.00015607	0.00234627
IGR:(CDS,VC0143,VC0143,-,hypothetical_protein,cds-NP_229801.1,-,+,257/CDS,VC0144,VC0144,-,hypothetical_protein,cds-NP_229802.1,-,+,629):+:65:NC_002505.1	0.7227	-1.84294	3.77857	0.233742	0.628763	NA
AS_IGR:(CDS,VC0143,VC0143,-,hypothetical_protein,cds-NP_229801.1,-,+,257/CDS,VC0144,VC0144,-,hypothetical_protein,cds-NP_229802.1,-,+,629):+:65:NC_002505.1	0.25718	-1.82692	4.06107	0.364473	0.546032	NA
CDS:VC0144,VC0144:-:hypothetical_protein:cds-NP_229802.1:-:+:629:NC_002505.1	100.237	-0.989331	0.373022	6.95446	0.00836107	0.0640989
AS_CDS:VC0144,VC0144:-:hypothetical_protein:cds-NP_229802.1:-:+:629:NC_002505.1	12.4679	0.166862	0.847883	0.0391314	0.843189	0.95803
CDS:VC0145,VC0145:-:hypothetical_protein:cds-NP_229803.1:-:-:266:NC_002505.1	99.8137	-0.120399	0.465194	0.0672567	0.795374	0.945471
AS_CDS:VC0145,VC0145:-:hypothetical_protein:cds-NP_229803.1:-:-:266:NC_002505.1	7.77007	0.809153	1.30302	0.384385	0.535266	0.836566
CDS:VC0146,VC0146:-:hypothetical_protein:cds-NP_229804.1:-:-:599:NC_002505.1	113.985	-0.458811	0.456625	1.00384	0.316384	0.67582
AS_CDS:VC0146,VC0146:-:hypothetical_protein:cds-NP_229804.1:-:-:599:NC_002505.1	115.285	0.499079	0.385224	1.66663	0.196711	0.538793
IGR:(CDS,VC0146,VC0146,-,hypothetical_protein,cds-NP_229804.1,-,-,599/CDS,VC0147,VC0147,-,cell_division_protein_FtsY,cds-NP_229805.1,-,+,1175):+:162:NC_002505.1	39.537	-0.592434	0.506631	1.36619	0.242468	0.596799
AS_IGR:(CDS,VC0146,VC0146,-,hypothetical_protein,cds-NP_229804.1,-,-,599/CDS,VC0147,VC0147,-,cell_division_protein_FtsY,cds-NP_229805.1,-,+,1175):+:162:NC_002505.1	2.5626	-0.483127	1.99627	0.0584178	0.809014	NA
CDS:VC0147,VC0147:-:cell_division_protein_FtsY:cds-NP_229805.1:-:+:1175:NC_002505.1	518.453	-0.523996	0.232974	5.03534	0.0248352	0.145662
AS_CDS:VC0147,VC0147:-:cell_division_protein_FtsY:cds-NP_229805.1:-:+:1175:NC_002505.1	1.21376	-3.91583	3.37084	1.56816	0.210474	NA
CDS:VC0148,VC0148:-:cell_division_ATP-binding_protein_FtsE:cds-NP_229806.1:-:+:701:NC_002505.1	220.592	-0.247095	0.278769	0.786138	0.37527	0.725948
AS_CDS:VC0148,VC0148:-:cell_division_ATP-binding_protein_FtsE:cds-NP_229806.1:-:+:701:NC_002505.1	2.52004	-4.96578	2.59291	3.56281	0.0590877	NA
CDS:VC0149,VC0149:-:cell_division_protein_FtsX:cds-NP_229807.1:-:+:992:NC_002505.1	289.349	0.0683692	0.244996	0.0779045	0.780157	0.941781
AS_CDS:VC0149,VC0149:-:cell_division_protein_FtsX:cds-NP_229807.1:-:+:992:NC_002505.1	8.73193	-2.32108	1.25819	3.25539	0.0711892	0.297867
IGR:(CDS,VC0149,VC0149,-,cell_division_protein_FtsX,cds-NP_229807.1,-,+,992/CDS,VC0150,VC0150,-,RNA_polymerase_factor_sigma-32,cds-NP_229808.1,-,+,860):+:118:NC_002505.1	180.279	-0.0843121	0.360932	0.0550465	0.814504	0.950713
AS_IGR:(CDS,VC0149,VC0149,-,cell_division_protein_FtsX,cds-NP_229807.1,-,+,992/CDS,VC0150,VC0150,-,RNA_polymerase_factor_sigma-32,cds-NP_229808.1,-,+,860):+:118:NC_002505.1	1.91063	-0.732882	2.17434	0.116233	0.733157	NA
CDS:VC0150,VC0150:-:RNA_polymerase_factor_sigma-32:cds-NP_229808.1:-:+:860:NC_002505.1	2594.57	-0.399184	0.169764	5.51281	0.0188777	0.118986
AS_CDS:VC0150,VC0150:-:RNA_polymerase_factor_sigma-32:cds-NP_229808.1:-:+:860:NC_002505.1	10.1457	0.832204	1.04018	0.640137	0.423661	0.764367
IGR:(CDS,VC0150,VC0150,-,RNA_polymerase_factor_sigma-32,cds-NP_229808.1,-,+,860/CDS,VC0151,VC0151,-,soluble_pyridine_nucleotide_transhydrogenase,cds-NP_229809.1,-,-,1400):+:140:NC_002505.1	61.972	-0.645234	0.411669	2.44198	0.118127	0.402943
AS_IGR:(CDS,VC0150,VC0150,-,RNA_polymerase_factor_sigma-32,cds-NP_229808.1,-,+,860/CDS,VC0151,VC0151,-,soluble_pyridine_nucleotide_transhydrogenase,cds-NP_229809.1,-,-,1400):+:140:NC_002505.1	63.507	0.443222	0.413858	1.1479	0.283989	0.645378
CDS:VC0151,VC0151:-:soluble_pyridine_nucleotide_transhydrogenase:cds-NP_229809.1:-:-:1400:NC_002505.1	633.572	0.276722	0.186388	2.20082	0.137937	0.442888
AS_CDS:VC0151,VC0151:-:soluble_pyridine_nucleotide_transhydrogenase:cds-NP_229809.1:-:-:1400:NC_002505.1	23.5323	-2.0246	0.930158	4.49334	0.0340271	0.179291
IGR:(CDS,VC0151,VC0151,-,soluble_pyridine_nucleotide_transhydrogenase,cds-NP_229809.1,-,-,1400/CDS,VC0152,VC0152,-,DNA-binding_transcriptional_repressor_FabR,cds-NP_229810.1,-,+,641):+:266:NC_002505.1	1.81413	-0.205565	2.4231	0.00718961	0.932427	NA
AS_IGR:(CDS,VC0151,VC0151,-,soluble_pyridine_nucleotide_transhydrogenase,cds-NP_229809.1,-,-,1400/CDS,VC0152,VC0152,-,DNA-binding_transcriptional_repressor_FabR,cds-NP_229810.1,-,+,641):+:266:NC_002505.1	34.184	0.196671	0.689513	0.0817806	0.774899	0.93977
CDS:VC0152,VC0152:-:DNA-binding_transcriptional_repressor_FabR:cds-NP_229810.1:-:+:641:NC_002505.1	121.429	-0.0760898	0.35273	0.0472099	0.827991	0.95469
AS_CDS:VC0152,VC0152:-:DNA-binding_transcriptional_repressor_FabR:cds-NP_229810.1:-:+:641:NC_002505.1	8.53396	-1.52384	1.54566	0.945074	0.330976	0.691941
CDS:VC0153,VC0153:-:hypothetical_protein:cds-NP_229811.1:-:+:371:NC_002505.1	91.5869	-0.14902	0.379762	0.153978	0.694763	0.909239
AS_CDS:VC0153,VC0153:-:hypothetical_protein:cds-NP_229811.1:-:+:371:NC_002505.1	14.8708	1.12266	1.01827	1.21078	0.271177	0.628988
CDS:VC0154,VC0154:-:tRNA_uracil-5--methyltransferase:cds-NP_229812.1:-:-:1109:NC_002505.1	95.1637	-0.349657	0.406084	0.738862	0.390026	0.738593
AS_CDS:VC0154,VC0154:-:tRNA_uracil-5--methyltransferase:cds-NP_229812.1:-:-:1109:NC_002505.1	23.9342	0.635876	0.729251	0.75751	0.384109	0.733775
IGR:(CDS,VC0154,VC0154,-,tRNA_uracil-5--methyltransferase,cds-NP_229812.1,-,-,1109/CDS,VC0156,VC0156,-,vitamin_B12_receptor,cds-NP_229813.1,-,+,1835):+:356:NC_002505.1	9.52481	-0.0417433	1.10394	0.0017967	0.96619	0.989296
AS_IGR:(CDS,VC0154,VC0154,-,tRNA_uracil-5--methyltransferase,cds-NP_229812.1,-,-,1109/CDS,VC0156,VC0156,-,vitamin_B12_receptor,cds-NP_229813.1,-,+,1835):+:356:NC_002505.1	2.61991	-2.3644	1.96001	1.40392	0.236069	NA
CDS:VC0156,VC0156:-:vitamin_B12_receptor:cds-NP_229813.1:-:+:1835:NC_002505.1	162.75	1.02543	0.335727	9.18309	0.00244262	0.024511
AS_CDS:VC0156,VC0156:-:vitamin_B12_receptor:cds-NP_229813.1:-:+:1835:NC_002505.1	27.3702	-0.337446	0.734971	0.210601	0.646297	0.886168
IGR:(CDS,VC0156,VC0156,-,vitamin_B12_receptor,cds-NP_229813.1,-,+,1835/CDS,VC0157,VC0157,-,alkaline_serine_protease,cds-NP_229814.1,-,-,1607):+:11:NC_002505.1	0.957847	-0.367011	3.05995	0.0143931	0.904506	NA
AS_IGR:(CDS,VC0156,VC0156,-,vitamin_B12_receptor,cds-NP_229813.1,-,+,1835/CDS,VC0157,VC0157,-,alkaline_serine_protease,cds-NP_229814.1,-,-,1607):+:11:NC_002505.1	3.04408	-0.8065	1.63295	0.242506	0.622402	NA
CDS:VC0157,VC0157:-:alkaline_serine_protease:cds-NP_229814.1:-:-:1607:NC_002505.1	430.886	-0.320685	0.203586	2.47647	0.115561	0.396883
AS_CDS:VC0157,VC0157:-:alkaline_serine_protease:cds-NP_229814.1:-:-:1607:NC_002505.1	30.6376	-0.440951	0.715868	0.377881	0.538739	0.837947
IGR:(CDS,VC0157,VC0157,-,alkaline_serine_protease,cds-NP_229814.1,-,-,1607/CDS,VC0158,VC0158,-,glutamate_racemase,cds-NP_229815.1,-,+,797):+:351:NC_002505.1	9.30948	1.51856	1.12096	1.78539	0.181489	0.515407
AS_IGR:(CDS,VC0157,VC0157,-,alkaline_serine_protease,cds-NP_229814.1,-,-,1607/CDS,VC0158,VC0158,-,glutamate_racemase,cds-NP_229815.1,-,+,797):+:351:NC_002505.1	56.6107	-0.134572	0.513798	0.0692254	0.792468	0.943884
CDS:VC0158,VC0158:-:glutamate_racemase:cds-NP_229815.1:-:+:797:NC_002505.1	280.141	-0.894706	0.257978	11.8865	0.000565432	0.00722467
AS_CDS:VC0158,VC0158:-:glutamate_racemase:cds-NP_229815.1:-:+:797:NC_002505.1	216.126	0.146893	0.260254	0.318799	0.57233	0.854294
CDS:VC0159,VC0159:-:RNA-binding_protein:cds-NP_229816.1:-:-:458:NC_002505.1	438.443	-0.10272	0.247575	0.172095	0.678257	0.903314
AS_CDS:VC0159,VC0159:-:RNA-binding_protein:cds-NP_229816.1:-:-:458:NC_002505.1	49.7295	-0.310161	0.436602	0.504271	0.47763	0.806197
IGR:(CDS,VC0159,VC0159,-,RNA-binding_protein,cds-NP_229816.1,-,-,458/rRNA,VCr004,VCr004,ID,VCr004,16Sb,16Sb,16Sb,16S_ribosomal_RNA,ID,16S_ribosomal_RNA,exon-VCr004-1,-,+,1534):+:538:NC_002505.1	33.6034	0.535456	0.585712	0.83651	0.360397	0.714045
AS_IGR:(CDS,VC0159,VC0159,-,RNA-binding_protein,cds-NP_229816.1,-,-,458/rRNA,VCr004,VCr004,ID,VCr004,16Sb,16Sb,16Sb,16S_ribosomal_RNA,ID,16S_ribosomal_RNA,exon-VCr004-1,-,+,1534):+:538:NC_002505.1	153.124	-0.453193	0.33735	1.79536	0.180275	0.513304
rRNA:VCr004,VCr004,ID,VCr004:16Sb,16Sb,16Sb:16S_ribosomal_RNA,ID,16S_ribosomal_RNA:exon-VCr004-1:-:+:1534:NC_002505.1	3027.55	-0.134218	0.209355	0.410816	0.521556	0.831365
AS_rRNA:VCr004,VCr004,ID,VCr004:16Sb,16Sb,16Sb:16S_ribosomal_RNA,ID,16S_ribosomal_RNA:exon-VCr004-1:-:+:1534:NC_002505.1	0.15189	0.664262	4.08047	0.0214614	0.883529	NA
IGR:(rRNA,VCr004,VCr004,ID,VCr004,16Sb,16Sb,16Sb,16S_ribosomal_RNA,ID,16S_ribosomal_RNA,exon-VCr004-1,-,+,1534/tRNA,VCt004,VCt004,ID,VCt004,tRNA-Glu-1,tRNA-Glu-1,tRNA-Glu-1,tRNA-Glu,ID,tRNA-Glu,exon-VCt004-1,-,+,75):+:68:NC_002505.1	13.3767	-0.601733	0.857131	0.490501	0.483704	0.809006
AS_IGR:(rRNA,VCr004,VCr004,ID,VCr004,16Sb,16Sb,16Sb,16S_ribosomal_RNA,ID,16S_ribosomal_RNA,exon-VCr004-1,-,+,1534/tRNA,VCt004,VCt004,ID,VCt004,tRNA-Glu-1,tRNA-Glu-1,tRNA-Glu-1,tRNA-Glu,ID,tRNA-Glu,exon-VCt004-1,-,+,75):+:68:NC_002505.1	0	NA	NA	NA	NA	NA
tRNA:VCt004,VCt004,ID,VCt004:tRNA-Glu-1,tRNA-Glu-1,tRNA-Glu-1:tRNA-Glu,ID,tRNA-Glu:exon-VCt004-1:-:+:75:NC_002505.1	8.31728	-0.613026	1.02331	0.357034	0.550158	0.84509
AS_tRNA:VCt004,VCt004,ID,VCt004:tRNA-Glu-1,tRNA-Glu-1,tRNA-Glu-1:tRNA-Glu,ID,tRNA-Glu:exon-VCt004-1:-:+:75:NC_002505.1	0	NA	NA	NA	NA	NA
IGR:(tRNA,VCt004,VCt004,ID,VCt004,tRNA-Glu-1,tRNA-Glu-1,tRNA-Glu-1,tRNA-Glu,ID,tRNA-Glu,exon-VCt004-1,-,+,75/rRNA,VCr005,VCr005,ID,VCr005,23Sb,23Sb,23Sb,23S_ribosomal_RNA,ID,23S_ribosomal_RNA,exon-VCr005-1,-,+,2886):+:286:NC_002505.1	42.3031	-0.352127	0.498532	0.499543	0.479701	0.807828
AS_IGR:(tRNA,VCt004,VCt004,ID,VCt004,tRNA-Glu-1,tRNA-Glu-1,tRNA-Glu-1,tRNA-Glu,ID,tRNA-Glu,exon-VCt004-1,-,+,75/rRNA,VCr005,VCr005,ID,VCr005,23Sb,23Sb,23Sb,23S_ribosomal_RNA,ID,23S_ribosomal_RNA,exon-VCr005-1,-,+,2886):+:286:NC_002505.1	2.29733	-1.38771	2.00959	0.464314	0.495614	NA
rRNA:VCr005,VCr005,ID,VCr005:23Sb,23Sb,23Sb:23S_ribosomal_RNA,ID,23S_ribosomal_RNA:exon-VCr005-1:-:+:2886:NC_002505.1	25226.5	-0.372237	0.172206	4.65948	0.0308825	0.168362
AS_rRNA:VCr005,VCr005,ID,VCr005:23Sb,23Sb,23Sb:23S_ribosomal_RNA,ID,23S_ribosomal_RNA:exon-VCr005-1:-:+:2886:NC_002505.1	0.335401	-2.05857	4.0495	0.464761	0.495407	NA
IGR:(rRNA,VCr005,VCr005,ID,VCr005,23Sb,23Sb,23Sb,23S_ribosomal_RNA,ID,23S_ribosomal_RNA,exon-VCr005-1,-,+,2886/rRNA,VCr006,VCr006,ID,VCr006,5Sb,5Sb,5Sb,5S_ribosomal_RNA,ID,5S_ribosomal_RNA,exon-VCr006-1,-,+,117):+:127:NC_002505.1	107.587	-0.404542	0.32698	1.52707	0.216553	0.564788
AS_IGR:(rRNA,VCr005,VCr005,ID,VCr005,23Sb,23Sb,23Sb,23S_ribosomal_RNA,ID,23S_ribosomal_RNA,exon-VCr005-1,-,+,2886/rRNA,VCr006,VCr006,ID,VCr006,5Sb,5Sb,5Sb,5S_ribosomal_RNA,ID,5S_ribosomal_RNA,exon-VCr006-1,-,+,117):+:127:NC_002505.1	0.25718	-1.82692	4.06107	0.364473	0.546032	NA
rRNA:VCr006,VCr006,ID,VCr006:5Sb,5Sb,5Sb:5S_ribosomal_RNA,ID,5S_ribosomal_RNA:exon-VCr006-1:-:+:117:NC_002505.1	137.532	0.139125	0.358402	0.150526	0.698033	0.9101
AS_rRNA:VCr006,VCr006,ID,VCr006:5Sb,5Sb,5Sb:5S_ribosomal_RNA,ID,5S_ribosomal_RNA:exon-VCr006-1:-:+:117:NC_002505.1	0	NA	NA	NA	NA	NA
IGR:(rRNA,VCr006,VCr006,ID,VCr006,5Sb,5Sb,5Sb,5S_ribosomal_RNA,ID,5S_ribosomal_RNA,exon-VCr006-1,-,+,117/tRNA,VCt005,VCt005,ID,VCt005,tRNA-Ser-1,tRNA-Ser-1,tRNA-Ser-1,tRNA-Ser,ID,tRNA-Ser,exon-VCt005-1,-,+,90):+:46:NC_002505.1	3.87928	0.00993831	1.4098	9.5187e-05	0.992216	NA
AS_IGR:(rRNA,VCr006,VCr006,ID,VCr006,5Sb,5Sb,5Sb,5S_ribosomal_RNA,ID,5S_ribosomal_RNA,exon-VCr006-1,-,+,117/tRNA,VCt005,VCt005,ID,VCt005,tRNA-Ser-1,tRNA-Ser-1,tRNA-Ser-1,tRNA-Ser,ID,tRNA-Ser,exon-VCt005-1,-,+,90):+:46:NC_002505.1	0	NA	NA	NA	NA	NA
tRNA:VCt005,VCt005,ID,VCt005:tRNA-Ser-1,tRNA-Ser-1,tRNA-Ser-1:tRNA-Ser,ID,tRNA-Ser:exon-VCt005-1:-:+:90:NC_002505.1	5.69958	0.0234145	1.24893	0.000352778	0.985015	0.991739
AS_tRNA:VCt005,VCt005,ID,VCt005:tRNA-Ser-1,tRNA-Ser-1,tRNA-Ser-1:tRNA-Ser,ID,tRNA-Ser:exon-VCt005-1:-:+:90:NC_002505.1	0	NA	NA	NA	NA	NA
IGR:(tRNA,VCt005,VCt005,ID,VCt005,tRNA-Ser-1,tRNA-Ser-1,tRNA-Ser-1,tRNA-Ser,ID,tRNA-Ser,exon-VCt005-1,-,+,90/CDS,VC0161,VC0161,-,DNA-binding_transcriptional_regulator_IlvY,cds-NP_229818.1,-,-,896):+:79:NC_002505.1	0	NA	NA	NA	NA	NA
AS_IGR:(tRNA,VCt005,VCt005,ID,VCt005,tRNA-Ser-1,tRNA-Ser-1,tRNA-Ser-1,tRNA-Ser,ID,tRNA-Ser,exon-VCt005-1,-,+,90/CDS,VC0161,VC0161,-,DNA-binding_transcriptional_regulator_IlvY,cds-NP_229818.1,-,-,896):+:79:NC_002505.1	2.15631	0.559906	2.21883	0.0640761	0.800166	NA
CDS:VC0161,VC0161:-:DNA-binding_transcriptional_regulator_IlvY:cds-NP_229818.1:-:-:896:NC_002505.1	40.0617	0.418117	0.492641	0.717825	0.396858	0.743868
AS_CDS:VC0161,VC0161:-:DNA-binding_transcriptional_regulator_IlvY:cds-NP_229818.1:-:-:896:NC_002505.1	14.4608	-0.912993	0.95436	0.912579	0.339431	0.701948
IGR:(CDS,VC0161,VC0161,-,DNA-binding_transcriptional_regulator_IlvY,cds-NP_229818.1,-,-,896/CDS,VC0162,VC0162,-,ketol-acid_reductoisomerase,cds-NP_229819.1,-,+,1484):+:96:NC_002505.1	2.83563	0.340565	1.65786	0.0420934	0.837442	NA
AS_IGR:(CDS,VC0161,VC0161,-,DNA-binding_transcriptional_regulator_IlvY,cds-NP_229818.1,-,-,896/CDS,VC0162,VC0162,-,ketol-acid_reductoisomerase,cds-NP_229819.1,-,+,1484):+:96:NC_002505.1	0	NA	NA	NA	NA	NA
CDS:VC0162,VC0162:-:ketol-acid_reductoisomerase:cds-NP_229819.1:-:+:1484:NC_002505.1	1329.77	0.0465049	0.183261	0.0644028	0.799668	0.946541
AS_CDS:VC0162,VC0162:-:ketol-acid_reductoisomerase:cds-NP_229819.1:-:+:1484:NC_002505.1	8.21241	1.55622	1.11643	1.88655	0.169592	0.496259
IGR:(CDS,VC0162,VC0162,-,ketol-acid_reductoisomerase,cds-NP_229819.1,-,+,1484/CDS,VC0163,VC0163,-,hypothetical_protein,cds-NP_229820.1,-,-,251):+:65:NC_002505.1	92.5028	0.0378794	0.401528	0.00897623	0.924519	0.980657
AS_IGR:(CDS,VC0162,VC0162,-,ketol-acid_reductoisomerase,cds-NP_229819.1,-,+,1484/CDS,VC0163,VC0163,-,hypothetical_protein,cds-NP_229820.1,-,-,251):+:65:NC_002505.1	33.4141	-0.679245	0.585437	1.33753	0.247471	0.601961
CDS:VC0163,VC0163:-:hypothetical_protein:cds-NP_229820.1:-:-:251:NC_002505.1	185.222	-0.76029	0.379301	3.98219	0.0459837	0.223105
AS_CDS:VC0163,VC0163:-:hypothetical_protein:cds-NP_229820.1:-:-:251:NC_002505.1	5.29606	-1.39812	1.65513	0.69788	0.403497	0.748677
IGR:(CDS,VC0163,VC0163,-,hypothetical_protein,cds-NP_229820.1,-,-,251/CDS,VC0164,VC0164,-,multidrug_resistance_protein,cds-NP_229821.1,-,-,3110):+:64:NC_002505.1	2.16911	0.159296	2.53037	0.00396125	0.949816	NA
AS_IGR:(CDS,VC0163,VC0163,-,hypothetical_protein,cds-NP_229820.1,-,-,251/CDS,VC0164,VC0164,-,multidrug_resistance_protein,cds-NP_229821.1,-,-,3110):+:64:NC_002505.1	13.4955	1.16144	0.872851	1.75923	0.184721	0.52111
CDS:VC0164,VC0164:-:multidrug_resistance_protein:cds-NP_229821.1:-:-:3110:NC_002505.1	935.847	0.35531	0.198682	3.19219	0.0739909	0.305794
AS_CDS:VC0164,VC0164:-:multidrug_resistance_protein:cds-NP_229821.1:-:-:3110:NC_002505.1	26.4516	-0.886267	0.659155	1.79229	0.180647	0.513739
CDS:VC0165,VC0165:-:hypothetical_protein:cds-NP_229822.1:-:-:1106:NC_002505.1	418.154	0.281663	0.249468	1.27406	0.259007	0.613425
AS_CDS:VC0165,VC0165:-:hypothetical_protein:cds-NP_229822.1:-:-:1106:NC_002505.1	7.55322	-0.722843	1.3292	0.294388	0.587422	0.859922
CDS:VC0166,VC0166:-:TetR_family_transcriptional_regulator:cds-NP_229823.1:-:-:596:NC_002505.1	139.047	0.582384	0.360156	2.59401	0.107268	0.38002
AS_CDS:VC0166,VC0166:-:TetR_family_transcriptional_regulator:cds-NP_229823.1:-:-:596:NC_002505.1	2.98287	-1.70972	2.02267	0.703924	0.401468	NA
IGR:(CDS,VC0166,VC0166,-,TetR_family_transcriptional_regulator,cds-NP_229823.1,-,-,596/CDS,VC0167,VC0167,-,ATP-dependent_DNA_helicase_Rep,cds-NP_229824.1,-,+,2015):+:104:NC_002505.1	0.939098	-2.37817	3.8304	0.442746	0.5058	NA
AS_IGR:(CDS,VC0166,VC0166,-,TetR_family_transcriptional_regulator,cds-NP_229823.1,-,-,596/CDS,VC0167,VC0167,-,ATP-dependent_DNA_helicase_Rep,cds-NP_229824.1,-,+,2015):+:104:NC_002505.1	0	NA	NA	NA	NA	NA
CDS:VC0167,VC0167:-:ATP-dependent_DNA_helicase_Rep:cds-NP_229824.1:-:+:2015:NC_002505.1	140.827	-0.595812	0.403863	2.16298	0.14137	0.450158
AS_CDS:VC0167,VC0167:-:ATP-dependent_DNA_helicase_Rep:cds-NP_229824.1:-:+:2015:NC_002505.1	14.6082	0.359384	0.957154	0.139969	0.708312	0.91347
IGR:(CDS,VC0167,VC0167,-,ATP-dependent_DNA_helicase_Rep,cds-NP_229824.1,-,+,2015/CDS,VC0168,VC0168,-,cytochrome_c5,cds-NP_229825.1,-,-,407):+:5:NC_002505.1	0.206811	-1.26247	4.08002	0.211926	0.645262	NA
AS_IGR:(CDS,VC0167,VC0167,-,ATP-dependent_DNA_helicase_Rep,cds-NP_229824.1,-,+,2015/CDS,VC0168,VC0168,-,cytochrome_c5,cds-NP_229825.1,-,-,407):+:5:NC_002505.1	2.33509	-0.0554911	1.83676	0.00113867	0.973081	NA
CDS:VC0168,VC0168:-:cytochrome_c5:cds-NP_229825.1:-:-:407:NC_002505.1	496.087	-0.110384	0.254019	0.188766	0.663946	0.895367
AS_CDS:VC0168,VC0168:-:cytochrome_c5:cds-NP_229825.1:-:-:407:NC_002505.1	3.19682	-2.04013	1.74359	1.34734	0.245743	NA
IGR:(CDS,VC0168,VC0168,-,cytochrome_c5,cds-NP_229825.1,-,-,407/tRNA,VCt006,VCt006,ID,VCt006,tRNA-Arg-1,tRNA-Arg-1,tRNA-Arg-1,tRNA-Arg,ID,tRNA-Arg,exon-VCt006-1,-,+,76):+:268:NC_002505.1	5.07592	-1.65402	1.37971	1.40808	0.235375	0.588292
AS_IGR:(CDS,VC0168,VC0168,-,cytochrome_c5,cds-NP_229825.1,-,-,407/tRNA,VCt006,VCt006,ID,VCt006,tRNA-Arg-1,tRNA-Arg-1,tRNA-Arg-1,tRNA-Arg,ID,tRNA-Arg,exon-VCt006-1,-,+,76):+:268:NC_002505.1	41.4539	-0.51777	0.516434	1.00362	0.316435	0.67582
tRNA:VCt006,VCt006,ID,VCt006:tRNA-Arg-1,tRNA-Arg-1,tRNA-Arg-1:tRNA-Arg,ID,tRNA-Arg:exon-VCt006-1:-:+:76:NC_002505.1	17.0899	-0.662293	0.786925	0.704303	0.401341	0.747274
AS_tRNA:VCt006,VCt006,ID,VCt006:tRNA-Arg-1,tRNA-Arg-1,tRNA-Arg-1:tRNA-Arg,ID,tRNA-Arg:exon-VCt006-1:-:+:76:NC_002505.1	0	NA	NA	NA	NA	NA
IGR:(tRNA,VCt006,VCt006,ID,VCt006,tRNA-Arg-1,tRNA-Arg-1,tRNA-Arg-1,tRNA-Arg,ID,tRNA-Arg,exon-VCt006-1,-,+,76/tRNA,VCt007,VCt007,ID,VCt007,tRNA-His-1,tRNA-His-1,tRNA-His-1,tRNA-His,ID,tRNA-His,exon-VCt007-1,-,+,75):+:34:NC_002505.1	10.5182	-0.31856	0.930758	0.116952	0.732364	0.924225
AS_IGR:(tRNA,VCt006,VCt006,ID,VCt006,tRNA-Arg-1,tRNA-Arg-1,tRNA-Arg-1,tRNA-Arg,ID,tRNA-Arg,exon-VCt006-1,-,+,76/tRNA,VCt007,VCt007,ID,VCt007,tRNA-His-1,tRNA-His-1,tRNA-His-1,tRNA-His,ID,tRNA-His,exon-VCt007-1,-,+,75):+:34:NC_002505.1	0	NA	NA	NA	NA	NA
tRNA:VCt007,VCt007,ID,VCt007:tRNA-His-1,tRNA-His-1,tRNA-His-1:tRNA-His,ID,tRNA-His:exon-VCt007-1:-:+:75:NC_002505.1	32.8468	-0.334687	0.600422	0.309933	0.577722	0.856307
AS_tRNA:VCt007,VCt007,ID,VCt007:tRNA-His-1,tRNA-His-1,tRNA-His-1:tRNA-His,ID,tRNA-His:exon-VCt007-1:-:+:75:NC_002505.1	0.22111	-1.26247	4.08002	0.233619	0.628853	NA
IGR:(tRNA,VCt007,VCt007,ID,VCt007,tRNA-His-1,tRNA-His-1,tRNA-His-1,tRNA-His,ID,tRNA-His,exon-VCt007-1,-,+,75/tRNA,VCt008,VCt008,ID,VCt008,tRNA-Pro-1,tRNA-Pro-1,tRNA-Pro-1,tRNA-Pro,ID,tRNA-Pro,exon-VCt008-1,-,+,76):+:60:NC_002505.1	23.0763	-0.272366	0.656436	0.171981	0.678358	0.903314
AS_IGR:(tRNA,VCt007,VCt007,ID,VCt007,tRNA-His-1,tRNA-His-1,tRNA-His-1,tRNA-His,ID,tRNA-His,exon-VCt007-1,-,+,75/tRNA,VCt008,VCt008,ID,VCt008,tRNA-Pro-1,tRNA-Pro-1,tRNA-Pro-1,tRNA-Pro,ID,tRNA-Pro,exon-VCt008-1,-,+,76):+:60:NC_002505.1	0	NA	NA	NA	NA	NA
tRNA:VCt008,VCt008,ID,VCt008:tRNA-Pro-1,tRNA-Pro-1,tRNA-Pro-1:tRNA-Pro,ID,tRNA-Pro:exon-VCt008-1:-:+:76:NC_002505.1	39.2294	-0.339531	0.524227	0.418587	0.517643	0.829377
AS_tRNA:VCt008,VCt008,ID,VCt008:tRNA-Pro-1,tRNA-Pro-1,tRNA-Pro-1:tRNA-Pro,ID,tRNA-Pro:exon-VCt008-1:-:+:76:NC_002505.1	0.318666	-0.300701	4.08002	0.0139529	0.905971	NA
IGR:(tRNA,VCt008,VCt008,ID,VCt008,tRNA-Pro-1,tRNA-Pro-1,tRNA-Pro-1,tRNA-Pro,ID,tRNA-Pro,exon-VCt008-1,-,+,76/tRNA,VCt009,VCt009,ID,VCt009,tRNA-His-2,tRNA-His-2,tRNA-His-2,tRNA-His,ID,tRNA-His,exon-VCt009-1,-,+,75):+:69:NC_002505.1	20.6463	0.0196664	0.700126	0.00101492	0.974585	0.990714
AS_IGR:(tRNA,VCt008,VCt008,ID,VCt008,tRNA-Pro-1,tRNA-Pro-1,tRNA-Pro-1,tRNA-Pro,ID,tRNA-Pro,exon-VCt008-1,-,+,76/tRNA,VCt009,VCt009,ID,VCt009,tRNA-His-2,tRNA-His-2,tRNA-His-2,tRNA-His,ID,tRNA-His,exon-VCt009-1,-,+,75):+:69:NC_002505.1	0.111855	0.664262	4.08047	-0.0662168	1	NA
tRNA:VCt009,VCt009,ID,VCt009:tRNA-His-2,tRNA-His-2,tRNA-His-2:tRNA-His,ID,tRNA-His:exon-VCt009-1:-:+:75:NC_002505.1	25.9681	-0.115189	0.68069	0.0293154	0.864053	0.960574
AS_tRNA:VCt009,VCt009,ID,VCt009:tRNA-His-2,tRNA-His-2,tRNA-His-2:tRNA-His,ID,tRNA-His:exon-VCt009-1:-:+:75:NC_002505.1	0.22111	-1.26247	4.08002	0.233619	0.628853	NA
IGR:(tRNA,VCt009,VCt009,ID,VCt009,tRNA-His-2,tRNA-His-2,tRNA-His-2,tRNA-His,ID,tRNA-His,exon-VCt009-1,-,+,75/tRNA,VCt010,VCt010,ID,VCt010,tRNA-Pro-2,tRNA-Pro-2,tRNA-Pro-2,tRNA-Pro,ID,tRNA-Pro,exon-VCt010-1,-,+,76):+:60:NC_002505.1	12.6499	-0.722853	0.858148	0.7053	0.401008	0.747274
AS_IGR:(tRNA,VCt009,VCt009,ID,VCt009,tRNA-His-2,tRNA-His-2,tRNA-His-2,tRNA-His,ID,tRNA-His,exon-VCt009-1,-,+,75/tRNA,VCt010,VCt010,ID,VCt010,tRNA-Pro-2,tRNA-Pro-2,tRNA-Pro-2,tRNA-Pro,ID,tRNA-Pro,exon-VCt010-1,-,+,76):+:60:NC_002505.1	0.592581	-2.88985	3.98784	0.769379	0.380409	NA
tRNA:VCt010,VCt010,ID,VCt010:tRNA-Pro-2,tRNA-Pro-2,tRNA-Pro-2:tRNA-Pro,ID,tRNA-Pro:exon-VCt010-1:-:+:76:NC_002505.1	23.577	-1.16118	0.678661	2.89059	0.0890981	0.342503
AS_tRNA:VCt010,VCt010,ID,VCt010:tRNA-Pro-2,tRNA-Pro-2,tRNA-Pro-2:tRNA-Pro,ID,tRNA-Pro:exon-VCt010-1:-:+:76:NC_002505.1	1.17701	0.965775	3.08213	0.100335	0.751427	NA
IGR:(tRNA,VCt010,VCt010,ID,VCt010,tRNA-Pro-2,tRNA-Pro-2,tRNA-Pro-2,tRNA-Pro,ID,tRNA-Pro,exon-VCt010-1,-,+,76/CDS,VC0169,VC0169,-,hypothetical_protein,cds-NP_229826.1,-,-,167):+:404:NC_002505.1	50.6227	0.814011	0.512857	2.49922	0.113903	0.392856
AS_IGR:(tRNA,VCt010,VCt010,ID,VCt010,tRNA-Pro-2,tRNA-Pro-2,tRNA-Pro-2,tRNA-Pro,ID,tRNA-Pro,exon-VCt010-1,-,+,76/CDS,VC0169,VC0169,-,hypothetical_protein,cds-NP_229826.1,-,-,167):+:404:NC_002505.1	5.40767	0.820842	1.66019	0.239537	0.624541	0.878179
CDS:VC0169,VC0169:-:hypothetical_protein:cds-NP_229826.1:-:-:167:NC_002505.1	0	NA	NA	NA	NA	NA
AS_CDS:VC0169,VC0169:-:hypothetical_protein:cds-NP_229826.1:-:-:167:NC_002505.1	47.4177	1.31504	0.513423	6.4502	0.011094	0.0797581
IGR:(CDS,VC0169,VC0169,-,hypothetical_protein,cds-NP_229826.1,-,-,167/CDS,VC0170,VC0170,-,peptide_ABC_transporter_ATP-binding_protein,cds-NP_229827.1,-,+,1715):+:91:NC_002505.1	23.5483	0.975097	0.687495	1.9753	0.159886	0.480193
AS_IGR:(CDS,VC0169,VC0169,-,hypothetical_protein,cds-NP_229826.1,-,-,167/CDS,VC0170,VC0170,-,peptide_ABC_transporter_ATP-binding_protein,cds-NP_229827.1,-,+,1715):+:91:NC_002505.1	0.38577	-2.305	4.02754	0.559517	0.454455	NA
CDS:VC0170,VC0170:-:peptide_ABC_transporter_ATP-binding_protein:cds-NP_229827.1:-:+:1715:NC_002505.1	550.923	1.13342	0.3299	11.5533	0.000676292	0.00841516
AS_CDS:VC0170,VC0170:-:peptide_ABC_transporter_ATP-binding_protein:cds-NP_229827.1:-:+:1715:NC_002505.1	9.12017	-0.0901736	1.54626	0.00344548	0.953193	0.986641
IGR:(CDS,VC0170,VC0170,-,peptide_ABC_transporter_ATP-binding_protein,cds-NP_229827.1,-,+,1715/CDS,VC0171,VC0171,-,peptide_ABC_transporter_substrate-binding_protein,cds-NP_229828.2,-,+,1556):+:40:NC_002505.1	16.3171	1.92736	0.805252	5.59059	0.0180572	0.115361
AS_IGR:(CDS,VC0170,VC0170,-,peptide_ABC_transporter_ATP-binding_protein,cds-NP_229827.1,-,+,1715/CDS,VC0171,VC0171,-,peptide_ABC_transporter_substrate-binding_protein,cds-NP_229828.2,-,+,1556):+:40:NC_002505.1	0.206811	-1.26247	4.08002	0.211926	0.645262	NA
CDS:VC0171,VC0171:-:peptide_ABC_transporter_substrate-binding_protein:cds-NP_229828.2:-:+:1556:NC_002505.1	1056.33	1.84314	0.208758	73.746	8.88447e-18	6.35908e-16
AS_CDS:VC0171,VC0171:-:peptide_ABC_transporter_substrate-binding_protein:cds-NP_229828.2:-:+:1556:NC_002505.1	1.65694	0.0512228	2.50082	0.000445366	0.983163	NA
IGR:(CDS,VC0171,VC0171,-,peptide_ABC_transporter_substrate-binding_protein,cds-NP_229828.2,-,+,1556/CDS,VC0172,VC0172,-,peptide_ABC_transporter_permease,cds-NP_229829.1,-,+,1028):+:52:NC_002505.1	95.1703	2.59875	0.405674	38.9051	4.44908e-10	1.63564e-08
AS_IGR:(CDS,VC0171,VC0171,-,peptide_ABC_transporter_substrate-binding_protein,cds-NP_229828.2,-,+,1556/CDS,VC0172,VC0172,-,peptide_ABC_transporter_permease,cds-NP_229829.1,-,+,1028):+:52:NC_002505.1	0.12859	-1.2575	4.08022	0.0490609	0.824705	NA
CDS:VC0172,VC0172:-:peptide_ABC_transporter_permease:cds-NP_229829.1:-:+:1028:NC_002505.1	202.413	1.93777	0.315616	35.9611	2.01294e-09	6.95755e-08
AS_CDS:VC0172,VC0172:-:peptide_ABC_transporter_permease:cds-NP_229829.1:-:+:1028:NC_002505.1	9.90684	-0.855967	1.48517	0.325956	0.56805	0.852518
CDS:VC0173,VC0173:-:peptide_ABC_transporter_permease:cds-NP_229830.1:-:+:938:NC_002505.1	111.313	2.16339	0.345434	37.5445	8.93529e-10	3.21194e-08
AS_CDS:VC0173,VC0173:-:peptide_ABC_transporter_permease:cds-NP_229830.1:-:+:938:NC_002505.1	0	NA	NA	NA	NA	NA
IGR:(CDS,VC0173,VC0173,-,peptide_ABC_transporter_permease,cds-NP_229830.1,-,+,938/protein_binding_site,-,-,-,id-NC_002505.1,174027..174041,-,+,14):+:27:NC_002505.1	6.30449	1.4961	1.19884	1.54416	0.214	0.56214
AS_IGR:(CDS,VC0173,VC0173,-,peptide_ABC_transporter_permease,cds-NP_229830.1,-,+,938/protein_binding_site,-,-,-,id-NC_002505.1,174027..174041,-,+,14):+:27:NC_002505.1	0	NA	NA	NA	NA	NA
protein_binding_site:-:-:-:id-NC_002505.1:174027..174041:-:+:14:NC_002505.1	4.58113	0.831254	1.36431	0.370879	0.542525	0.8401
AS_protein_binding_site:-:-:-:id-NC_002505.1:174027..174041:-:+:14:NC_002505.1	0	NA	NA	NA	NA	NA
IGR:(protein_binding_site,-,-,-,id-NC_002505.1,174027..174041,-,+,14/CDS,VC0174,VC0174,-,hypothetical_protein,cds-NP_229831.1,-,+,947):+:80:NC_002505.1	23.7956	0.788687	0.701761	1.26242	0.261194	0.616799
AS_IGR:(protein_binding_site,-,-,-,id-NC_002505.1,174027..174041,-,+,14/CDS,VC0174,VC0174,-,hypothetical_protein,cds-NP_229831.1,-,+,947):+:80:NC_002505.1	0.111855	0.664262	4.08047	-0.0662168	1	NA
CDS:VC0174,VC0174:-:hypothetical_protein:cds-NP_229831.1:-:+:947:NC_002505.1	263.394	0.239979	0.374022	0.411124	0.5214	0.831365
AS_CDS:VC0174,VC0174:-:hypothetical_protein:cds-NP_229831.1:-:+:947:NC_002505.1	6.07739	-1.30345	1.90613	0.456126	0.49944	0.817873
IGR:(CDS,VC0174,VC0174,-,hypothetical_protein,cds-NP_229831.1,-,+,947/CDS,VC0175,VC0175,-,deoxycytidylate_deaminase-like_protein,cds-NP_229832.1,-,-,1598):+:191:NC_002505.1	3.35241	-1.04218	1.7871	0.33385	0.563401	NA
AS_IGR:(CDS,VC0174,VC0174,-,hypothetical_protein,cds-NP_229831.1,-,+,947/CDS,VC0175,VC0175,-,deoxycytidylate_deaminase-like_protein,cds-NP_229832.1,-,-,1598):+:191:NC_002505.1	35.1461	0.845701	0.604209	1.94399	0.163236	0.484906
CDS:VC0175,VC0175:-:deoxycytidylate_deaminase-like_protein:cds-NP_229832.1:-:-:1598:NC_002505.1	553.711	0.853831	0.267643	10.0622	0.00151344	0.0167745
AS_CDS:VC0175,VC0175:-:deoxycytidylate_deaminase-like_protein:cds-NP_229832.1:-:-:1598:NC_002505.1	9.83998	-1.0915	1.20805	0.800631	0.370905	0.721655
IGR:(CDS,VC0175,VC0175,-,deoxycytidylate_deaminase-like_protein,cds-NP_229832.1,-,-,1598/CDS,VC0176,VC0176,-,transcriptional_regulator,cds-NP_229833.1,-,-,308):+:457:NC_002505.1	2.79911	4.80544	2.30773	4.25421	0.0391531	NA
AS_IGR:(CDS,VC0175,VC0175,-,deoxycytidylate_deaminase-like_protein,cds-NP_229832.1,-,-,1598/CDS,VC0176,VC0176,-,transcriptional_regulator,cds-NP_229833.1,-,-,308):+:457:NC_002505.1	1463.75	0.69079	0.35007	3.85983	0.0494553	0.235025
CDS:VC0176,VC0176:-:transcriptional_regulator:cds-NP_229833.1:-:-:308:NC_002505.1	64.3048	-0.644948	0.490191	1.71488	0.190354	0.52943
AS_CDS:VC0176,VC0176:-:transcriptional_regulator:cds-NP_229833.1:-:-:308:NC_002505.1	7.48016	0.186005	1.33607	0.0204681	0.886237	0.967353
IGR:(CDS,VC0176,VC0176,-,transcriptional_regulator,cds-NP_229833.1,-,-,308/CDS,VC0177,VC0177,-,hypothetical_protein,cds-NP_229834.1,-,+,563):+:61:NC_002505.1	1.33996	-0.855994	2.7115	0.0992784	0.752697	NA
AS_IGR:(CDS,VC0176,VC0176,-,transcriptional_regulator,cds-NP_229833.1,-,-,308/CDS,VC0177,VC0177,-,hypothetical_protein,cds-NP_229834.1,-,+,563):+:61:NC_002505.1	0.15189	0.664262	4.08047	0.0214614	0.883529	NA
CDS:VC0177,VC0177:-:hypothetical_protein:cds-NP_229834.1:-:+:563:NC_002505.1	41.6883	0.340026	0.560158	0.366845	0.544729	0.841759
AS_CDS:VC0177,VC0177:-:hypothetical_protein:cds-NP_229834.1:-:+:563:NC_002505.1	2.69458	-0.191279	2.3538	0.00661486	0.935178	NA
IGR:(CDS,VC0177,VC0177,-,hypothetical_protein,cds-NP_229834.1,-,+,563/CDS,VC0178,VC0178,-,patatin-like_protein,cds-NP_229835.1,-,+,1067):+:862:NC_002505.1	7062.72	-1.13485	0.259531	18.6525	1.56842e-05	0.00029989
AS_IGR:(CDS,VC0177,VC0177,-,hypothetical_protein,cds-NP_229834.1,-,+,563/CDS,VC0178,VC0178,-,patatin-like_protein,cds-NP_229835.1,-,+,1067):+:862:NC_002505.1	25.6304	-0.175141	0.72854	0.0578244	0.809968	0.949837
CDS:VC0178,VC0178:-:patatin-like_protein:cds-NP_229835.1:-:+:1067:NC_002505.1	1706.79	0.121122	0.181044	0.447509	0.50352	0.819803
AS_CDS:VC0178,VC0178:-:patatin-like_protein:cds-NP_229835.1:-:+:1067:NC_002505.1	12.2107	-2.58286	1.31147	3.63337	0.0566321	0.254892
CDS:VC0179,VC0179:-:hypothetical_protein:cds-NP_229836.1:-:+:1310:NC_002505.1	2064.8	-0.0739023	0.174914	0.178492	0.672672	0.899815
AS_CDS:VC0179,VC0179:-:hypothetical_protein:cds-NP_229836.1:-:+:1310:NC_002505.1	23.2564	-1.99569	0.784772	6.20433	0.0127438	0.0881713
CDS:VC0180,VC0180:-:hypothetical_protein:cds-NP_229837.1:-:+:1754:NC_002505.1	1608.36	-0.137321	0.181566	0.571824	0.449535	0.785448
AS_CDS:VC0180,VC0180:-:hypothetical_protein:cds-NP_229837.1:-:+:1754:NC_002505.1	31.0072	-0.821942	0.69009	1.41309	0.234544	0.58676
CDS:VC0181,VC0181:-:hypothetical_protein:cds-NP_229838.1:-:+:470:NC_002505.1	189.043	0.229995	0.315066	0.533071	0.465319	0.798373
AS_CDS:VC0181,VC0181:-:hypothetical_protein:cds-NP_229838.1:-:+:470:NC_002505.1	52.6784	-0.319992	0.453401	0.498375	0.480215	0.808134
CDS:VC0182,VC0182:-:hypothetical_protein:cds-NP_229839.1:-:-:431:NC_002505.1	188.524	-0.369069	0.255716	2.07864	0.149373	0.463062
AS_CDS:VC0182,VC0182:-:hypothetical_protein:cds-NP_229839.1:-:-:431:NC_002505.1	60.8655	0.311045	0.444854	0.490735	0.4836	0.809006
CDS:VC0183,VC0183:-:hypothetical_protein:cds-NP_229840.1:-:-:2111:NC_002505.1	106.613	-0.38925	0.339452	1.31267	0.251912	0.607171
AS_CDS:VC0183,VC0183:-:hypothetical_protein:cds-NP_229840.1:-:-:2111:NC_002505.1	29.4666	1.18478	0.895549	1.73127	0.188248	0.525976
CDS:VC0184,VC0184:-:hypothetical_protein:cds-NP_229841.1:-:-:1688:NC_002505.1	23.5585	-0.634409	0.749622	0.710176	0.399386	0.745789
AS_CDS:VC0184,VC0184:-:hypothetical_protein:cds-NP_229841.1:-:-:1688:NC_002505.1	3.80427	5.24864	2.32498	4.76275	0.0290821	NA
CDS:VC0185,VC0185:-:transposase:cds-NP_229842.1:-:-:1214:NC_002505.1	151.253	0.240861	0.370748	0.422966	0.515461	0.827356
AS_CDS:VC0185,VC0185:-:transposase:cds-NP_229842.1:-:-:1214:NC_002505.1	27.1726	-0.30721	0.693477	0.19598	0.657986	0.892851
IGR:(CDS,VC0185,VC0185,-,transposase,cds-NP_229842.1,-,-,1214/CDS,VC0186,VC0186,-,glutathione_reductase,cds-NP_229843.1,-,-,1364):+:25:NC_002505.1	0.759833	0.238125	3.35474	0.00505288	0.943331	NA
AS_IGR:(CDS,VC0185,VC0185,-,transposase,cds-NP_229842.1,-,-,1214/CDS,VC0186,VC0186,-,glutathione_reductase,cds-NP_229843.1,-,-,1364):+:25:NC_002505.1	35.776	-0.0270645	0.518515	0.00299695	0.956342	0.987223
CDS:VC0186,VC0186:-:glutathione_reductase:cds-NP_229843.1:-:-:1364:NC_002505.1	1066.42	-0.0698589	0.17863	0.152949	0.695733	0.909664
AS_CDS:VC0186,VC0186:-:glutathione_reductase:cds-NP_229843.1:-:-:1364:NC_002505.1	26.6526	0.0690972	0.602777	0.0131398	0.908739	0.975263
IGR:(CDS,VC0186,VC0186,-,glutathione_reductase,cds-NP_229843.1,-,-,1364/CDS,VC0187,VC0187,-,hypothetical_protein,cds-NP_229844.1,-,-,839):+:42:NC_002505.1	0.634731	-2.95238	3.98445	0.787416	0.374883	NA
AS_IGR:(CDS,VC0186,VC0186,-,glutathione_reductase,cds-NP_229843.1,-,-,1364/CDS,VC0187,VC0187,-,hypothetical_protein,cds-NP_229844.1,-,-,839):+:42:NC_002505.1	18.2702	-0.65858	0.694768	0.894464	0.344271	0.707008
CDS:VC0187,VC0187:-:hypothetical_protein:cds-NP_229844.1:-:-:839:NC_002505.1	170.928	-0.830863	0.293913	7.89858	0.00494736	0.0425254
AS_CDS:VC0187,VC0187:-:hypothetical_protein:cds-NP_229844.1:-:-:839:NC_002505.1	13.6623	-0.613439	1.03355	0.348386	0.555028	0.846616
IGR:(CDS,VC0187,VC0187,-,hypothetical_protein,cds-NP_229844.1,-,-,839/CDS,VC0188,VC0188,-,oligopeptidase_A,cds-NP_229845.1,-,+,2042):+:238:NC_002505.1	10.3014	-0.653347	0.947286	0.47291	0.491652	0.813547
AS_IGR:(CDS,VC0187,VC0187,-,hypothetical_protein,cds-NP_229844.1,-,-,839/CDS,VC0188,VC0188,-,oligopeptidase_A,cds-NP_229845.1,-,+,2042):+:238:NC_002505.1	4.66042	0.443276	1.43499	0.0965089	0.75606	0.932203
CDS:VC0188,VC0188:-:oligopeptidase_A:cds-NP_229845.1:-:+:2042:NC_002505.1	1204.74	-0.562132	0.207995	7.25913	0.00705413	0.0558257
AS_CDS:VC0188,VC0188:-:oligopeptidase_A:cds-NP_229845.1:-:+:2042:NC_002505.1	9.816	-2.41137	1.27921	3.39089	0.0655574	0.281886
IGR:(CDS,VC0188,VC0188,-,oligopeptidase_A,cds-NP_229845.1,-,+,2042/CDS,VC0190,VC0190,uvrD,uvrD,DNA-dependent_helicase_II,cds-NP_229847.1,-,+,2171):+:86:NC_002505.1	25.4488	-0.451814	0.64746	0.484823	0.486246	0.81021
AS_IGR:(CDS,VC0188,VC0188,-,oligopeptidase_A,cds-NP_229845.1,-,+,2042/CDS,VC0190,VC0190,uvrD,uvrD,DNA-dependent_helicase_II,cds-NP_229847.1,-,+,2171):+:86:NC_002505.1	0.413621	-2.33079	4.02544	0.557756	0.455166	NA
CDS:VC0190,VC0190:uvrD,uvrD:DNA-dependent_helicase_II:cds-NP_229847.1:-:+:2171:NC_002505.1	409.981	-1.03468	0.227441	20.3791	6.35181e-06	0.000132748
AS_CDS:VC0190,VC0190:uvrD,uvrD:DNA-dependent_helicase_II:cds-NP_229847.1:-:+:2171:NC_002505.1	9.26283	1.37	1.15735	1.35683	0.244088	0.598963
IGR:(CDS,VC0190,VC0190,uvrD,uvrD,DNA-dependent_helicase_II,cds-NP_229847.1,-,+,2171/CDS,VC0191,VC0191,-,hypothetical_protein,cds-NP_229848.1,-,-,668):+:683:NC_002505.1	41.7941	-0.0836758	0.505207	0.0274743	0.868351	0.961623
AS_IGR:(CDS,VC0190,VC0190,uvrD,uvrD,DNA-dependent_helicase_II,cds-NP_229847.1,-,+,2171/CDS,VC0191,VC0191,-,hypothetical_protein,cds-NP_229848.1,-,-,668):+:683:NC_002505.1	32646.4	-0.285447	0.252535	1.27555	0.258728	0.61302
CDS:VC0191,VC0191:-:hypothetical_protein:cds-NP_229848.1:-:-:668:NC_002505.1	17.1718	0.940406	0.848001	1.21186	0.270964	0.628935
AS_CDS:VC0191,VC0191:-:hypothetical_protein:cds-NP_229848.1:-:-:668:NC_002505.1	4.65772	4.51392	2.16589	3.65407	0.0559323	0.252163
IGR:(CDS,VC0191,VC0191,-,hypothetical_protein,cds-NP_229848.1,-,-,668/CDS,VC0192,VC0192,-,AraC_family_transcriptional_regulator,cds-NP_229849.1,-,-,812):+:23:NC_002505.1	0.15189	0.664262	4.08047	0.0214614	0.883529	NA
AS_IGR:(CDS,VC0191,VC0191,-,hypothetical_protein,cds-NP_229848.1,-,-,668/CDS,VC0192,VC0192,-,AraC_family_transcriptional_regulator,cds-NP_229849.1,-,-,812):+:23:NC_002505.1	0.415636	2.06909	4.00088	0.479354	0.488715	NA
CDS:VC0192,VC0192:-:AraC_family_transcriptional_regulator:cds-NP_229849.1:-:-:812:NC_002505.1	51.3229	0.145934	0.520975	0.0787357	0.779018	0.941246
AS_CDS:VC0192,VC0192:-:AraC_family_transcriptional_regulator:cds-NP_229849.1:-:-:812:NC_002505.1	21.7824	-0.425707	0.842198	0.254317	0.614051	0.872685
IGR:(CDS,VC0192,VC0192,-,AraC_family_transcriptional_regulator,cds-NP_229849.1,-,-,812/CDS,VC0194,VC0194,-,gamma-glutamyltranspeptidase,cds-NP_229851.1,-,-,1766):+:96:NC_002505.1	3.53571	-1.33751	2.00715	0.435964	0.509077	NA
AS_IGR:(CDS,VC0192,VC0192,-,AraC_family_transcriptional_regulator,cds-NP_229849.1,-,-,812/CDS,VC0194,VC0194,-,gamma-glutamyltranspeptidase,cds-NP_229851.1,-,-,1766):+:96:NC_002505.1	1.44547	2.68738	2.9081	0.749174	0.386738	NA
CDS:VC0194,VC0194:-:gamma-glutamyltranspeptidase:cds-NP_229851.1:-:-:1766:NC_002505.1	85.0178	0.972698	0.423288	5.22801	0.022226	0.134252
AS_CDS:VC0194,VC0194:-:gamma-glutamyltranspeptidase:cds-NP_229851.1:-:-:1766:NC_002505.1	10.9138	-0.822422	0.880721	0.864813	0.352395	0.711583
IGR:(CDS,VC0194,VC0194,-,gamma-glutamyltranspeptidase,cds-NP_229851.1,-,-,1766/CDS,VC0195,VC0195,-,RarD_protein,cds-NP_229852.1,-,-,908):+:110:NC_002505.1	1.60975	-0.279528	2.81508	0.00981835	0.921069	NA
AS_IGR:(CDS,VC0194,VC0194,-,gamma-glutamyltranspeptidase,cds-NP_229851.1,-,-,1766/CDS,VC0195,VC0195,-,RarD_protein,cds-NP_229852.1,-,-,908):+:110:NC_002505.1	0.407533	-0.300701	4.08002	-0.000304016	1	NA
CDS:VC0195,VC0195:-:RarD_protein:cds-NP_229852.1:-:-:908:NC_002505.1	37.719	-0.275001	0.596734	0.212484	0.644827	0.88516
AS_CDS:VC0195,VC0195:-:RarD_protein:cds-NP_229852.1:-:-:908:NC_002505.1	14.6468	-0.019604	0.94636	0.000704621	0.978823	0.990952
IGR:(CDS,VC0195,VC0195,-,RarD_protein,cds-NP_229852.1,-,-,908/CDS,VC0196,VC0196,-,ATP-dependent_DNA_helicase_RecQ,cds-NP_229853.2,-,+,1835):+:119:NC_002505.1	2.66636	-1.35725	1.74405	0.595029	0.440481	NA
AS_IGR:(CDS,VC0195,VC0195,-,RarD_protein,cds-NP_229852.1,-,-,908/CDS,VC0196,VC0196,-,ATP-dependent_DNA_helicase_RecQ,cds-NP_229853.2,-,+,1835):+:119:NC_002505.1	1.8417	-1.0078	2.70595	0.136186	0.712103	NA
CDS:VC0196,VC0196:-:ATP-dependent_DNA_helicase_RecQ:cds-NP_229853.2:-:+:1835:NC_002505.1	131.871	-0.167988	0.455354	0.136019	0.712271	0.914209
AS_CDS:VC0196,VC0196:-:ATP-dependent_DNA_helicase_RecQ:cds-NP_229853.2:-:+:1835:NC_002505.1	6.73963	-0.172142	1.39869	0.0157598	0.900097	0.972387
CDS:VC0197,VC0197:-:hypothetical_protein:cds-NP_229854.1:-:+:299:NC_002505.1	19.1437	-0.172251	0.712156	0.0585096	0.808867	0.949837
AS_CDS:VC0197,VC0197:-:hypothetical_protein:cds-NP_229854.1:-:+:299:NC_002505.1	3.041	-2.19885	2.58709	0.668006	0.413748	NA
IGR:(CDS,VC0197,VC0197,-,hypothetical_protein,cds-NP_229854.1,-,+,299/CDS,VC0198,VC0198,-,hypothetical_protein,cds-NP_229855.1,-,+,377):+:104:NC_002505.1	4.78296	0.353853	1.38661	0.0660315	0.797205	0.945899
AS_IGR:(CDS,VC0197,VC0197,-,hypothetical_protein,cds-NP_229854.1,-,+,299/CDS,VC0198,VC0198,-,hypothetical_protein,cds-NP_229855.1,-,+,377):+:104:NC_002505.1	2.12425	-2.6225	2.19125	1.37025	0.241768	NA
CDS:VC0198,VC0198:-:hypothetical_protein:cds-NP_229855.1:-:+:377:NC_002505.1	24.1797	-0.0794194	0.93153	0.00726972	0.932053	0.98213
AS_CDS:VC0198,VC0198:-:hypothetical_protein:cds-NP_229855.1:-:+:377:NC_002505.1	7.46605	-2.11708	1.22569	2.90405	0.0883576	0.341278
CDS:VC0199,VC0199:-:hemolysin_secretion_ATP-binding_protein:cds-NP_229856.1:-:-:1835:NC_002505.1	61.7389	-1.43202	0.618224	5.21029	0.0224536	0.135324
AS_CDS:VC0199,VC0199:-:hemolysin_secretion_ATP-binding_protein:cds-NP_229856.1:-:-:1835:NC_002505.1	35.036	0.328198	0.616935	0.283684	0.594297	0.864212
IGR:(CDS,VC0199,VC0199,-,hemolysin_secretion_ATP-binding_protein,cds-NP_229856.1,-,-,1835/CDS,VC0200,VC0200,-,ironIII_compound_receptor,cds-NP_229857.1,-,+,2156):+:30:NC_002505.1	0.12859	-1.2575	4.08022	0.0490609	0.824705	NA
AS_IGR:(CDS,VC0199,VC0199,-,hemolysin_secretion_ATP-binding_protein,cds-NP_229856.1,-,-,1835/CDS,VC0200,VC0200,-,ironIII_compound_receptor,cds-NP_229857.1,-,+,2156):+:30:NC_002505.1	0.15189	0.664262	4.08047	0.0214614	0.883529	NA
CDS:VC0200,VC0200:-:ironIII_compound_receptor:cds-NP_229857.1:-:+:2156:NC_002505.1	108.616	-2.57326	0.415603	35.7046	2.29627e-09	7.86959e-08
AS_CDS:VC0200,VC0200:-:ironIII_compound_receptor:cds-NP_229857.1:-:+:2156:NC_002505.1	17.7711	0.327207	1.20081	0.0740319	0.785554	0.942578
IGR:(CDS,VC0200,VC0200,-,ironIII_compound_receptor,cds-NP_229857.1,-,+,2156/CDS,VC0201,VC0201,-,ironIII_ABC_transporter_ATP-binding_protein,cds-NP_229858.2,-,+,785):+:79:NC_002505.1	4.94093	-3.09921	1.53982	3.93781	0.0472122	0.227564
AS_IGR:(CDS,VC0200,VC0200,-,ironIII_compound_receptor,cds-NP_229857.1,-,+,2156/CDS,VC0201,VC0201,-,ironIII_ABC_transporter_ATP-binding_protein,cds-NP_229858.2,-,+,785):+:79:NC_002505.1	0.352301	0.322093	4.05886	0.0103506	0.918965	NA
CDS:VC0201,VC0201:-:ironIII_ABC_transporter_ATP-binding_protein:cds-NP_229858.2:-:+:785:NC_002505.1	23.4246	-2.60106	0.721179	12.3005	0.000452837	0.00599435
AS_CDS:VC0201,VC0201:-:ironIII_ABC_transporter_ATP-binding_protein:cds-NP_229858.2:-:+:785:NC_002505.1	0.816457	0.986728	3.95617	0.0733331	0.786544	NA
CDS:VC0202,VC0202:-:ironIII_ABC_transporter_substrate-binding_protein:cds-NP_229859.1:-:+:959:NC_002505.1	16.6211	-1.35821	0.891757	2.28399	0.130716	0.429767
AS_CDS:VC0202,VC0202:-:ironIII_ABC_transporter_substrate-binding_protein:cds-NP_229859.1:-:+:959:NC_002505.1	0.372846	1.86554	4.01489	0.40343	0.525323	NA
CDS:VC0203,VC0203:-:iron-hydroxamate_transporter_permease:cds-NP_229860.1:-:+:1961:NC_002505.1	46.1421	-0.00263638	0.495976	0.00045277	0.983024	0.99136
AS_CDS:VC0203,VC0203:-:iron-hydroxamate_transporter_permease:cds-NP_229860.1:-:+:1961:NC_002505.1	9.61639	-0.649801	1.10026	0.348013	0.55524	0.846616
CDS:VC0204,VC0204:-:hypothetical_protein:cds-NP_229861.1:-:-:848:NC_002505.1	26.9787	0.662785	0.714051	0.866516	0.351922	0.711333
AS_CDS:VC0204,VC0204:-:hypothetical_protein:cds-NP_229861.1:-:-:848:NC_002505.1	3.69383	-4.5091	2.06095	4.32395	0.0375796	NA
IGR:(CDS,VC0204,VC0204,-,hypothetical_protein,cds-NP_229861.1,-,-,848/CDS,VC0205,VC0205,-,hypothetical_protein,cds-NP_229862.1,-,+,191):+:1:NC_002505.1	0	NA	NA	NA	NA	NA
AS_IGR:(CDS,VC0204,VC0204,-,hypothetical_protein,cds-NP_229861.1,-,-,848/CDS,VC0205,VC0205,-,hypothetical_protein,cds-NP_229862.1,-,+,191):+:1:NC_002505.1	0	NA	NA	NA	NA	NA
CDS:VC0205,VC0205:-:hypothetical_protein:cds-NP_229862.1:-:+:191:NC_002505.1	0.900131	-3.49873	3.96018	1.00414	0.316311	NA
AS_CDS:VC0205,VC0205:-:hypothetical_protein:cds-NP_229862.1:-:+:191:NC_002505.1	1.49399	1.7963	2.68149	0.442988	0.505684	NA
CDS:VC0206,VC0206:murQ,murQ:N-acetylmuramic_acid-6-phosphate_etherase:cds-NP_229863.1:-:+:917:NC_002505.1	7.55281	1.32999	1.23911	1.13707	0.286273	0.64802
AS_CDS:VC0206,VC0206:murQ,murQ:N-acetylmuramic_acid-6-phosphate_etherase:cds-NP_229863.1:-:+:917:NC_002505.1	1.89064	-4.53677	2.54852	3.24305	0.0717269	NA
CDS:VC0207,VC0207:murP,murP:PTS_system_N-acetylmuramic_acid_transporter_subunits_IIBC:cds-NP_229864.1:-:+:1448:NC_002505.1	22.7682	0.311752	0.915729	0.115201	0.734299	0.924504
AS_CDS:VC0207,VC0207:murP,murP:PTS_system_N-acetylmuramic_acid_transporter_subunits_IIBC:cds-NP_229864.1:-:+:1448:NC_002505.1	74.8831	-1.63376	0.529675	9.2013	0.00241843	0.0242985
IGR:(CDS,VC0207,VC0207,murP,murP,PTS_system_N-acetylmuramic_acid_transporter_subunits_IIBC,cds-NP_229864.1,-,+,1448/CDS,VC0208,VC0208,-,hypothetical_protein,cds-NP_229865.1,-,-,488):+:45:NC_002505.1	2.72601	-0.0152529	1.94004	9.57569e-05	0.992192	NA
AS_IGR:(CDS,VC0207,VC0207,murP,murP,PTS_system_N-acetylmuramic_acid_transporter_subunits_IIBC,cds-NP_229864.1,-,+,1448/CDS,VC0208,VC0208,-,hypothetical_protein,cds-NP_229865.1,-,-,488):+:45:NC_002505.1	4.9887	0.158877	1.38556	0.0131157	0.908823	0.975263
CDS:VC0208,VC0208:-:hypothetical_protein:cds-NP_229865.1:-:-:488:NC_002505.1	71.9122	-0.0791052	0.476446	0.0286009	0.865704	0.960582
AS_CDS:VC0208,VC0208:-:hypothetical_protein:cds-NP_229865.1:-:-:488:NC_002505.1	2.4494	3.5306	2.21711	2.2519	0.13345	NA
IGR:(CDS,VC0208,VC0208,-,hypothetical_protein,cds-NP_229865.1,-,-,488/CDS,VC0209,VC0209,-,hypothetical_protein,cds-NP_229866.1,-,-,866):+:14:NC_002505.1	0.111855	0.664262	4.08047	-0.0662168	1	NA
AS_IGR:(CDS,VC0208,VC0208,-,hypothetical_protein,cds-NP_229865.1,-,-,488/CDS,VC0209,VC0209,-,hypothetical_protein,cds-NP_229866.1,-,-,866):+:14:NC_002505.1	2.91077	-1.14991	1.68655	0.457558	0.498767	NA
CDS:VC0209,VC0209:-:hypothetical_protein:cds-NP_229866.1:-:-:866:NC_002505.1	311.668	-0.652231	0.260641	6.2117	0.0126909	0.0879553
AS_CDS:VC0209,VC0209:-:hypothetical_protein:cds-NP_229866.1:-:-:866:NC_002505.1	1.91147	2.50108	2.62708	0.91053	0.339974	NA
IGR:(CDS,VC0209,VC0209,-,hypothetical_protein,cds-NP_229866.1,-,-,866/CDS,VC0210,VC0210,rph,rph,ribonuclease_PH,cds-NP_229867.2,-,+,716):+:122:NC_002505.1	2.71691	0.58695	1.71608	0.119039	0.730079	NA
AS_IGR:(CDS,VC0209,VC0209,-,hypothetical_protein,cds-NP_229866.1,-,-,866/CDS,VC0210,VC0210,rph,rph,ribonuclease_PH,cds-NP_229867.2,-,+,716):+:122:NC_002505.1	4.9614	-0.107774	1.32597	0.00724839	0.932152	0.98213
CDS:VC0210,VC0210:rph,rph:ribonuclease_PH:cds-NP_229867.2:-:+:716:NC_002505.1	410.311	-0.431231	0.227567	3.57652	0.0586018	0.260854
AS_CDS:VC0210,VC0210:rph,rph:ribonuclease_PH:cds-NP_229867.2:-:+:716:NC_002505.1	2.18058	-1.50497	2.52602	0.353646	0.552056	NA
IGR:(CDS,VC0210,VC0210,rph,rph,ribonuclease_PH,cds-NP_229867.2,-,+,716/CDS,VC0211,VC0211,pyrE,pyrE,orotate_phosphoribosyltransferase,cds-NP_229868.2,-,+,641):+:314:NC_002505.1	34.929	-0.0876466	0.613367	0.0208164	0.88528	0.967093
AS_IGR:(CDS,VC0210,VC0210,rph,rph,ribonuclease_PH,cds-NP_229867.2,-,+,716/CDS,VC0211,VC0211,pyrE,pyrE,orotate_phosphoribosyltransferase,cds-NP_229868.2,-,+,641):+:314:NC_002505.1	0	NA	NA	NA	NA	NA
CDS:VC0211,VC0211:pyrE,pyrE:orotate_phosphoribosyltransferase:cds-NP_229868.2:-:+:641:NC_002505.1	78.1193	-0.174252	0.406043	0.184055	0.667911	0.897835
AS_CDS:VC0211,VC0211:pyrE,pyrE:orotate_phosphoribosyltransferase:cds-NP_229868.2:-:+:641:NC_002505.1	0.996294	-2.46739	3.75177	0.488937	0.484402	NA
IGR:(CDS,VC0211,VC0211,pyrE,pyrE,orotate_phosphoribosyltransferase,cds-NP_229868.2,-,+,641/CDS,VC0212,VC0212,-,lipid_A_biosynthesis_KDO2-lauroyl-lipid_IVA_acyltransferase,cds-NP_229869.1,-,-,977):+:24:NC_002505.1	4.37624	-1.65945	1.46616	1.24294	0.264905	0.621157
AS_IGR:(CDS,VC0211,VC0211,pyrE,pyrE,orotate_phosphoribosyltransferase,cds-NP_229868.2,-,+,641/CDS,VC0212,VC0212,-,lipid_A_biosynthesis_KDO2-lauroyl-lipid_IVA_acyltransferase,cds-NP_229869.1,-,-,977):+:24:NC_002505.1	1.03548	0.540554	3.33599	0.0258925	0.872163	NA
CDS:VC0212,VC0212:-:lipid_A_biosynthesis_KDO2-lauroyl-lipid_IVA_acyltransferase:cds-NP_229869.1:-:-:977:NC_002505.1	163.961	-0.223476	0.329846	0.458551	0.498302	0.817392
AS_CDS:VC0212,VC0212:-:lipid_A_biosynthesis_KDO2-lauroyl-lipid_IVA_acyltransferase:cds-NP_229869.1:-:-:977:NC_002505.1	7.72689	0.392445	1.07987	0.131687	0.71669	0.916344
CDS:VC0213,VC0213:-:lipid_A_biosynthesis_lauroyl_acyltransferase:cds-NP_229870.1:-:-:956:NC_002505.1	219.863	-0.733711	0.348162	4.39986	0.0359418	0.185987
AS_CDS:VC0213,VC0213:-:lipid_A_biosynthesis_lauroyl_acyltransferase:cds-NP_229870.1:-:-:956:NC_002505.1	15.4535	-0.0065691	0.833178	0.000518174	0.981839	0.99136
CDS:VC0214,VC0214:slmA,slmA:nucleoid_occlusion_protein:cds-NP_229871.2:-:-:590:NC_002505.1	106.717	0.0938042	0.341319	0.0755359	0.783441	0.942506
AS_CDS:VC0214,VC0214:slmA,slmA:nucleoid_occlusion_protein:cds-NP_229871.2:-:-:590:NC_002505.1	9.99156	-0.194085	1.30825	0.0219692	0.882169	0.966745
IGR:(CDS,VC0214,VC0214,slmA,slmA,nucleoid_occlusion_protein,cds-NP_229871.2,-,-,590/CDS,VC0215,VC0215,-,bifunctional_phosphopantothenoylcysteine_decarboxylase/phosphopantothenate_synthase,cds-NP_229872.1,-,-,1199):+:107:NC_002505.1	0.927982	-3.52828	3.73367	1.12989	0.287799	NA
AS_IGR:(CDS,VC0214,VC0214,slmA,slmA,nucleoid_occlusion_protein,cds-NP_229871.2,-,-,590/CDS,VC0215,VC0215,-,bifunctional_phosphopantothenoylcysteine_decarboxylase/phosphopantothenate_synthase,cds-NP_229872.1,-,-,1199):+:107:NC_002505.1	17.6399	0.396306	0.725248	0.297222	0.585629	0.859708
CDS:VC0215,VC0215:-:bifunctional_phosphopantothenoylcysteine_decarboxylase/phosphopantothenate_synthase:cds-NP_229872.1:-:-:1199:NC_002505.1	170.082	-0.382346	0.292838	1.70072	0.192194	0.532674
AS_CDS:VC0215,VC0215:-:bifunctional_phosphopantothenoylcysteine_decarboxylase/phosphopantothenate_synthase:cds-NP_229872.1:-:-:1199:NC_002505.1	1.49837	-0.253321	3.19803	0.00630161	0.936728	NA
IGR:(CDS,VC0215,VC0215,-,bifunctional_phosphopantothenoylcysteine_decarboxylase/phosphopantothenate_synthase,cds-NP_229872.1,-,-,1199/CDS,VC0216,VC0216,-,methyl-accepting_chemotaxis_protein,cds-NP_229873.1,-,+,1694):+:126:NC_002505.1	0	NA	NA	NA	NA	NA
AS_IGR:(CDS,VC0215,VC0215,-,bifunctional_phosphopantothenoylcysteine_decarboxylase/phosphopantothenate_synthase,cds-NP_229872.1,-,-,1199/CDS,VC0216,VC0216,-,methyl-accepting_chemotaxis_protein,cds-NP_229873.1,-,+,1694):+:126:NC_002505.1	2.62575	1.66037	1.96194	0.705877	0.400816	NA
CDS:VC0216,VC0216:-:methyl-accepting_chemotaxis_protein:cds-NP_229873.1:-:+:1694:NC_002505.1	938.397	1.33118	0.202085	42.1171	8.59699e-11	3.40845e-09
AS_CDS:VC0216,VC0216:-:methyl-accepting_chemotaxis_protein:cds-NP_229873.1:-:+:1694:NC_002505.1	0.223711	1.28208	4.05912	0.212692	0.644665	NA
IGR:(CDS,VC0216,VC0216,-,methyl-accepting_chemotaxis_protein,cds-NP_229873.1,-,+,1694/CDS,VC0217,VC0217,radC,radC,DNA_repair_protein_RadC,cds-NP_229874.1,-,+,674):+:60:NC_002505.1	65.4048	1.1612	0.546569	4.45802	0.0347376	0.181859
AS_IGR:(CDS,VC0216,VC0216,-,methyl-accepting_chemotaxis_protein,cds-NP_229873.1,-,+,1694/CDS,VC0217,VC0217,radC,radC,DNA_repair_protein_RadC,cds-NP_229874.1,-,+,674):+:60:NC_002505.1	0	NA	NA	NA	NA	NA
CDS:VC0217,VC0217:radC,radC:DNA_repair_protein_RadC:cds-NP_229874.1:-:+:674:NC_002505.1	24.915	2.29616	0.737979	9.36579	0.00221073	0.0226982
AS_CDS:VC0217,VC0217:radC,radC:DNA_repair_protein_RadC:cds-NP_229874.1:-:+:674:NC_002505.1	1.99519	-1.71794	2.91481	0.337288	0.561399	NA
IGR:(CDS,VC0217,VC0217,radC,radC,DNA_repair_protein_RadC,cds-NP_229874.1,-,+,674/CDS,VC0218,VC0218,rpmB,rpmB,50S_ribosomal_protein_L28,cds-NP_229875.1,-,+,236):+:243:NC_002505.1	204.28	0.156739	0.27037	0.337494	0.56128	0.849174
AS_IGR:(CDS,VC0217,VC0217,radC,radC,DNA_repair_protein_RadC,cds-NP_229874.1,-,+,674/CDS,VC0218,VC0218,rpmB,rpmB,50S_ribosomal_protein_L28,cds-NP_229875.1,-,+,236):+:243:NC_002505.1	1.07364	0.103102	3.58543	0.00137159	0.970457	NA
CDS:VC0218,VC0218:rpmB,rpmB:50S_ribosomal_protein_L28:cds-NP_229875.1:-:+:236:NC_002505.1	607.138	-0.152358	0.265305	0.32961	0.565889	0.851382
AS_CDS:VC0218,VC0218:rpmB,rpmB:50S_ribosomal_protein_L28:cds-NP_229875.1:-:+:236:NC_002505.1	1.02343	2.22728	3.70114	0.442072	0.506124	NA
CDS:VC0219,VC0219:rpmG,rpmG:50S_ribosomal_protein_L33:cds-NP_229876.1:-:+:167:NC_002505.1	503.047	0.0282826	0.29313	0.00934377	0.922994	0.980571
AS_CDS:VC0219,VC0219:rpmG,rpmG:50S_ribosomal_protein_L33:cds-NP_229876.1:-:+:167:NC_002505.1	0.335566	1.79453	4.02024	0.392555	0.530959	NA
IGR:(CDS,VC0219,VC0219,rpmG,rpmG,50S_ribosomal_protein_L33,cds-NP_229876.1,-,+,167/CDS,VC0220,VC0220,-,hypothetical_protein,cds-NP_229877.1,-,+,488):+:169:NC_002505.1	68.3406	0.458854	0.460747	0.991852	0.31929	0.678388
AS_IGR:(CDS,VC0219,VC0219,rpmG,rpmG,50S_ribosomal_protein_L33,cds-NP_229876.1,-,+,167/CDS,VC0220,VC0220,-,hypothetical_protein,cds-NP_229877.1,-,+,488):+:169:NC_002505.1	0	NA	NA	NA	NA	NA
CDS:VC0220,VC0220:-:hypothetical_protein:cds-NP_229877.1:-:+:488:NC_002505.1	50.0334	-1.54512	0.542571	7.84163	0.00510565	0.0434679
AS_CDS:VC0220,VC0220:-:hypothetical_protein:cds-NP_229877.1:-:+:488:NC_002505.1	4.31499	0.17782	1.62833	0.0119001	0.913133	0.977529
CDS:VC0221,VC0221:-:formamidopyrimidine-DNA_glycosylase:cds-NP_229878.1:-:+:809:NC_002505.1	72.5187	0.186228	0.413217	0.202838	0.65244	0.888821
AS_CDS:VC0221,VC0221:-:formamidopyrimidine-DNA_glycosylase:cds-NP_229878.1:-:+:809:NC_002505.1	92.6387	-0.854184	0.406265	4.37124	0.0365504	0.188451
IGR:(CDS,VC0221,VC0221,-,formamidopyrimidine-DNA_glycosylase,cds-NP_229878.1,-,+,809/CDS,VC0222,VC0222,coaD,coaD,phosphopantetheine_adenylyltransferase,cds-NP_229879.1,-,-,494):+:35:NC_002505.1	3.20678	1.17339	1.65925	0.487448	0.485068	NA
AS_IGR:(CDS,VC0221,VC0221,-,formamidopyrimidine-DNA_glycosylase,cds-NP_229878.1,-,+,809/CDS,VC0222,VC0222,coaD,coaD,phosphopantetheine_adenylyltransferase,cds-NP_229879.1,-,-,494):+:35:NC_002505.1	17.085	-0.497523	0.740736	0.44935	0.502644	0.819799
CDS:VC0222,VC0222:coaD,coaD:phosphopantetheine_adenylyltransferase:cds-NP_229879.1:-:-:494:NC_002505.1	148.11	-0.461051	0.313244	2.15764	0.141862	0.450838
AS_CDS:VC0222,VC0222:coaD,coaD:phosphopantetheine_adenylyltransferase:cds-NP_229879.1:-:-:494:NC_002505.1	24.1131	0.137251	0.687649	0.0398539	0.841766	0.957703
IGR:(CDS,VC0222,VC0222,coaD,coaD,phosphopantetheine_adenylyltransferase,cds-NP_229879.1,-,-,494/CDS,VC0223,VC0223,-,ADP-heptose--LPS_heptosyltransferase_II,cds-NP_229880.1,-,+,1037):+:69:NC_002505.1	3.18818	-0.813416	1.78649	0.206447	0.649567	NA
AS_IGR:(CDS,VC0222,VC0222,coaD,coaD,phosphopantetheine_adenylyltransferase,cds-NP_229879.1,-,-,494/CDS,VC0223,VC0223,-,ADP-heptose--LPS_heptosyltransferase_II,cds-NP_229880.1,-,+,1037):+:69:NC_002505.1	0.691666	-0.625122	3.50518	0.0328159	0.856249	NA
CDS:VC0223,VC0223:-:ADP-heptose--LPS_heptosyltransferase_II:cds-NP_229880.1:-:+:1037:NC_002505.1	164.512	-0.612299	0.344772	3.13044	0.0768428	0.313416
AS_CDS:VC0223,VC0223:-:ADP-heptose--LPS_heptosyltransferase_II:cds-NP_229880.1:-:+:1037:NC_002505.1	11.3051	-0.0718602	1.0178	0.00544677	0.941168	0.983477
CDS:VC0224,VC0224:-:lipopolysaccharide_biosynthesis_glycosyltransferase:cds-NP_229881.1:-:-:779:NC_002505.1	71.9255	0.221138	0.478567	0.21295	0.644465	0.884963
AS_CDS:VC0224,VC0224:-:lipopolysaccharide_biosynthesis_glycosyltransferase:cds-NP_229881.1:-:-:779:NC_002505.1	12.7856	-1.05135	0.933973	1.25454	0.262687	0.618429
CDS:VC0225,VC0225:-:lipopolysaccharide_biosynthesis_protein:cds-NP_229882.1:-:-:1073:NC_002505.1	105.897	-0.916136	0.351532	6.73731	0.00944168	0.0705175
AS_CDS:VC0225,VC0225:-:lipopolysaccharide_biosynthesis_protein:cds-NP_229882.1:-:-:1073:NC_002505.1	20.5316	0.284335	0.835902	0.115919	0.733504	0.924504
IGR:(CDS,VC0225,VC0225,-,lipopolysaccharide_biosynthesis_protein,cds-NP_229882.1,-,-,1073/CDS,VC0227,VC0227,-,3-deoxy-D-manno-octulosonic_acid_kinase,cds-NP_229884.1,-,+,755):+:38:NC_002505.1	0.670802	-3.05425	3.97922	0.829212	0.3625	NA
AS_IGR:(CDS,VC0225,VC0225,-,lipopolysaccharide_biosynthesis_protein,cds-NP_229882.1,-,-,1073/CDS,VC0227,VC0227,-,3-deoxy-D-manno-octulosonic_acid_kinase,cds-NP_229884.1,-,+,755):+:38:NC_002505.1	0	NA	NA	NA	NA	NA
CDS:VC0227,VC0227:-:3-deoxy-D-manno-octulosonic_acid_kinase:cds-NP_229884.1:-:+:755:NC_002505.1	144.274	-0.462846	0.330506	1.95879	0.161643	0.482691
AS_CDS:VC0227,VC0227:-:3-deoxy-D-manno-octulosonic_acid_kinase:cds-NP_229884.1:-:+:755:NC_002505.1	1.34226	3.76585	3.69452	1.25061	0.263436	NA
CDS:VC0228,VC0228:-:hypothetical_protein:cds-NP_229885.1:-:+:959:NC_002505.1	124.825	0.336368	0.406662	0.683965	0.408225	0.752787
AS_CDS:VC0228,VC0228:-:hypothetical_protein:cds-NP_229885.1:-:+:959:NC_002505.1	7.9874	0.962213	1.1374	0.705324	0.401	0.747274
CDS:VC0229,VC0229:-:hypothetical_protein:cds-NP_229886.1:-:-:929:NC_002505.1	109.664	0.774519	0.319438	5.83187	0.0157383	0.104423
AS_CDS:VC0229,VC0229:-:hypothetical_protein:cds-NP_229886.1:-:-:929:NC_002505.1	17.702	0.952677	0.864792	1.21168	0.270999	0.628935
CDS:VC0230,VC0230:-:hypothetical_protein:cds-NP_229887.1:-:-:743:NC_002505.1	86.9833	0.978359	0.495267	3.85382	0.0496329	0.235428
AS_CDS:VC0230,VC0230:-:hypothetical_protein:cds-NP_229887.1:-:-:743:NC_002505.1	3.26096	0.115643	1.80002	0.00412888	0.948766	NA
CDS:VC0231,VC0231:-:hypothetical_protein:cds-NP_229888.1:-:-:1583:NC_002505.1	156.946	0.593142	0.320445	3.40628	0.0649486	0.280312
AS_CDS:VC0231,VC0231:-:hypothetical_protein:cds-NP_229888.1:-:-:1583:NC_002505.1	44.5426	-0.479582	0.564762	0.723746	0.394918	0.742246
CDS:VC0232,VC0232:-:hypothetical_protein:cds-NP_229889.1:-:-:380:NC_002505.1	36.0144	1.78421	0.634775	7.70528	0.00550594	0.0461951
AS_CDS:VC0232,VC0232:-:hypothetical_protein:cds-NP_229889.1:-:-:380:NC_002505.1	14.8627	-0.750177	0.894781	0.700608	0.40258	0.748556
CDS:VC0233,VC0233:-:3-deoxy-D-manno-octulosonic_acid_transferase:cds-NP_229890.1:-:-:1319:NC_002505.1	85.5895	0.405995	0.437185	0.85942	0.353901	0.712501
AS_CDS:VC0233,VC0233:-:3-deoxy-D-manno-octulosonic_acid_transferase:cds-NP_229890.1:-:-:1319:NC_002505.1	107.476	-0.796655	0.328937	5.82767	0.015776	0.104587
CDS:VC0234,VC0234:-:hypothetical_protein:cds-NP_229891.1:-:-:788:NC_002505.1	122.127	0.345491	0.336377	1.05174	0.305108	0.664972
AS_CDS:VC0234,VC0234:-:hypothetical_protein:cds-NP_229891.1:-:-:788:NC_002505.1	33.2128	-0.36691	0.55218	0.441617	0.506343	0.82169
CDS:VC0235,VC0235:-:lipopolysaccharide_biosynthesis_protein:cds-NP_229892.1:-:-:1049:NC_002505.1	109.646	0.689522	0.436518	2.47045	0.116005	0.39819
AS_CDS:VC0235,VC0235:-:lipopolysaccharide_biosynthesis_protein:cds-NP_229892.1:-:-:1049:NC_002505.1	19.319	-0.273288	0.680432	0.161119	0.688129	0.907038
CDS:VC0236,VC0236:-:ADP-heptose--LPS_heptosyltransferase_II:cds-NP_229893.1:-:-:1040:NC_002505.1	182.582	0.201838	0.284049	0.504393	0.477576	0.806197
AS_CDS:VC0236,VC0236:-:ADP-heptose--LPS_heptosyltransferase_II:cds-NP_229893.1:-:-:1040:NC_002505.1	68.925	-0.446612	0.531443	0.702371	0.401988	0.748281
CDS:VC0237,VC0237:-:hypothetical_protein:cds-NP_229894.1:-:-:1199:NC_002505.1	179.117	0.280551	0.354361	0.627253	0.428365	0.769743
AS_CDS:VC0237,VC0237:-:hypothetical_protein:cds-NP_229894.1:-:-:1199:NC_002505.1	13.4581	0.778636	0.895605	0.756592	0.384397	0.733775
CDS:VC0238,VC0238:-:hexapaptide_repeat-containing_transferase:cds-NP_229895.1:-:-:566:NC_002505.1	131.979	0.599774	0.398657	2.25324	0.133335	0.434144
AS_CDS:VC0238,VC0238:-:hexapaptide_repeat-containing_transferase:cds-NP_229895.1:-:-:566:NC_002505.1	2.2111	-4.75844	3.12068	2.33892	0.126177	NA
CDS:VC0239,VC0239:-:hypothetical_protein:cds-NP_229896.1:-:-:1772:NC_002505.1	508.776	-0.111435	0.216223	0.265874	0.606113	0.870272
AS_CDS:VC0239,VC0239:-:hypothetical_protein:cds-NP_229896.1:-:-:1772:NC_002505.1	28.1769	0.272255	0.682866	0.158353	0.690678	0.90748
protein_binding_site:-:-:-:id-NC_002505.1:243845..243865:-:+:20:NC_002505.1	0	NA	NA	NA	NA	NA
AS_protein_binding_site:-:-:-:id-NC_002505.1:243845..243865:-:+:20:NC_002505.1	3.78951	0.0873498	1.44369	0.00390821	0.950152	NA
IGR:(protein_binding_site,-,-,-,id-NC_002505.1,243845..243865,-,+,20/CDS,VC0240,VC0240,rfaD,rfaD,ADP-L-glycero-D-mannoheptose-6-epimerase,cds-NP_229897.1,-,-,944):+:1246:NC_002505.1	26.5333	0.125899	0.715676	0.0311865	0.859825	0.959855
AS_IGR:(protein_binding_site,-,-,-,id-NC_002505.1,243845..243865,-,+,20/CDS,VC0240,VC0240,rfaD,rfaD,ADP-L-glycero-D-mannoheptose-6-epimerase,cds-NP_229897.1,-,-,944):+:1246:NC_002505.1	450.649	-0.30683	0.244919	1.56862	0.210407	0.557046
CDS:VC0240,VC0240:rfaD,rfaD:ADP-L-glycero-D-mannoheptose-6-epimerase:cds-NP_229897.1:-:-:944:NC_002505.1	854.236	-0.237641	0.191302	1.5413	0.214424	0.562708
AS_CDS:VC0240,VC0240:rfaD,rfaD:ADP-L-glycero-D-mannoheptose-6-epimerase:cds-NP_229897.1:-:-:944:NC_002505.1	5.65839	0.253214	1.61294	0.0256304	0.872806	0.962801
IGR:(CDS,VC0240,VC0240,rfaD,rfaD,ADP-L-glycero-D-mannoheptose-6-epimerase,cds-NP_229897.1,-,-,944/CDS,VC0241,VC0241,-,mannose-1-phosphate_guanylyltransferase,cds-NP_229898.2,-,+,1286):+:511:NC_002505.1	151.516	-0.762152	0.34156	4.93287	0.0263506	0.151581
AS_IGR:(CDS,VC0240,VC0240,rfaD,rfaD,ADP-L-glycero-D-mannoheptose-6-epimerase,cds-NP_229897.1,-,-,944/CDS,VC0241,VC0241,-,mannose-1-phosphate_guanylyltransferase,cds-NP_229898.2,-,+,1286):+:511:NC_002505.1	29.0993	-0.725175	0.61503	1.39104	0.23823	0.592135
CDS:VC0241,VC0241:-:mannose-1-phosphate_guanylyltransferase:cds-NP_229898.2:-:+:1286:NC_002505.1	907.835	0.104404	0.183833	0.322504	0.570107	0.85388
AS_CDS:VC0241,VC0241:-:mannose-1-phosphate_guanylyltransferase:cds-NP_229898.2:-:+:1286:NC_002505.1	34.3705	-1.01969	0.581302	3.03261	0.0816068	0.32559
CDS:VC0242,VC0242:-:phosphomannomutase:cds-NP_229899.1:-:+:1391:NC_002505.1	858.825	0.294123	0.18557	2.5085	0.113234	0.391952
AS_CDS:VC0242,VC0242:-:phosphomannomutase:cds-NP_229899.1:-:+:1391:NC_002505.1	4.38602	3.7396	1.79499	4.43979	0.0351105	0.183327
CDS:VC0243,VC0243:-:GDP-mannose_4%2C6-dehydratase:cds-NP_229900.1:-:+:1121:NC_002505.1	1136.91	0.603288	0.211269	8.10205	0.00442151	0.0389555
AS_CDS:VC0243,VC0243:-:GDP-mannose_4%2C6-dehydratase:cds-NP_229900.1:-:+:1121:NC_002505.1	8.39885	-1.07931	1.02029	1.10993	0.292098	0.654076
CDS:VC0244,VC0244:-:perosamine_synthase:cds-NP_229901.1:-:+:1103:NC_002505.1	1972.41	0.605591	0.197477	9.34195	0.00223967	0.0228718
AS_CDS:VC0244,VC0244:-:perosamine_synthase:cds-NP_229901.1:-:+:1103:NC_002505.1	10.1405	-1.7977	1.2037	2.12886	0.144548	0.456146
CDS:VC0245,VC0245:-:RfbG_protein:cds-NP_229902.1:-:+:1391:NC_002505.1	1126.53	0.511978	0.190675	7.17422	0.00739586	0.0581319
AS_CDS:VC0245,VC0245:-:RfbG_protein:cds-NP_229902.1:-:+:1391:NC_002505.1	3.57863	-2.91779	1.96582	2.07986	0.149253	NA
CDS:VC0246,VC0246:-:lipopolysaccharide/O-antigen_transport_protein:cds-NP_229903.1:-:+:794:NC_002505.1	292.114	0.769072	0.265966	8.28007	0.00400825	0.0361413
AS_CDS:VC0246,VC0246:-:lipopolysaccharide/O-antigen_transport_protein:cds-NP_229903.1:-:+:794:NC_002505.1	0.663329	-3.01097	3.98139	0.808968	0.368426	NA
CDS:VC0247,VC0247:-:lipopolysaccharide/O-antigen_transport_protein:cds-NP_229904.1:-:+:815:NC_002505.1	515.532	0.444591	0.227281	3.8135	0.0508411	0.239071
AS_CDS:VC0247,VC0247:-:lipopolysaccharide/O-antigen_transport_protein:cds-NP_229904.1:-:+:815:NC_002505.1	1.30268	0.00368515	2.99834	3.60742e-05	0.995208	NA
CDS:VC0248,VC0248:-:acyl_carrier_protein:cds-NP_229905.1:-:+:242:NC_002505.1	171.995	0.381625	0.305402	1.55907	0.211801	0.559089
AS_CDS:VC0248,VC0248:-:acyl_carrier_protein:cds-NP_229905.1:-:+:242:NC_002505.1	0	NA	NA	NA	NA	NA
CDS:VC0249,VC0249:-:RfbL_protein:cds-NP_229906.1:-:+:1415:NC_002505.1	822.826	0.230799	0.213261	1.1709	0.279217	0.640943
AS_CDS:VC0249,VC0249:-:RfbL_protein:cds-NP_229906.1:-:+:1415:NC_002505.1	6.66057	-1.22159	1.45095	0.698872	0.403163	0.748589
CDS:VC0250,VC0250:-:iron-containing_alcohol_dehydrogenase:cds-NP_229907.1:-:+:1124:NC_002505.1	576.981	0.447145	0.211542	4.45794	0.0347394	0.181859
AS_CDS:VC0250,VC0250:-:iron-containing_alcohol_dehydrogenase:cds-NP_229907.1:-:+:1124:NC_002505.1	301.225	-0.680621	0.33103	4.19605	0.0405182	0.202917
CDS:VC0251,VC0251:-:acyl_protein_synthase/acyl-CoA_reductase_RfbN:cds-NP_229908.1:-:+:2477:NC_002505.1	2594.32	0.435508	0.164691	6.96888	0.00829393	0.0637655
AS_CDS:VC0251,VC0251:-:acyl_protein_synthase/acyl-CoA_reductase_RfbN:cds-NP_229908.1:-:+:2477:NC_002505.1	53.9423	-0.93083	0.470592	3.8689	0.0491889	0.234437
IGR:(CDS,VC0251,VC0251,-,acyl_protein_synthase/acyl-CoA_reductase_RfbN,cds-NP_229908.1,-,+,2477/CDS,VC0252,VC0252,-,acetyltransferase,cds-NP_229909.1,-,+,566):+:18:NC_002505.1	33.4398	0.471394	0.526997	0.797263	0.371913	0.722783
AS_IGR:(CDS,VC0251,VC0251,-,acyl_protein_synthase/acyl-CoA_reductase_RfbN,cds-NP_229908.1,-,+,2477/CDS,VC0252,VC0252,-,acetyltransferase,cds-NP_229909.1,-,+,566):+:18:NC_002505.1	0.613446	-0.368704	3.65267	0.0108891	0.916891	NA
CDS:VC0252,VC0252:-:acetyltransferase:cds-NP_229909.1:-:+:566:NC_002505.1	999.368	0.246534	0.185992	1.75595	0.185131	0.521538
AS_CDS:VC0252,VC0252:-:acetyltransferase:cds-NP_229909.1:-:+:566:NC_002505.1	24.179	-0.219539	0.693043	0.100354	0.751405	0.930217
IGR:(CDS,VC0252,VC0252,-,acetyltransferase,cds-NP_229909.1,-,+,566/sequence_feature,-,-,-,id-NC_002505.1,260555..260635,-,+,80):+:118:NC_002505.1	119.376	0.00194426	0.305859	7.95493e-05	0.992884	0.993744
AS_IGR:(CDS,VC0252,VC0252,-,acetyltransferase,cds-NP_229909.1,-,+,566/sequence_feature,-,-,-,id-NC_002505.1,260555..260635,-,+,80):+:118:NC_002505.1	12.1552	-0.813268	0.918559	0.773916	0.379008	0.729034
sequence_feature:-:-:-:id-NC_002505.1:260555..260635:-:+:80:NC_002505.1	40.1205	-0.195918	0.490079	0.159725	0.68941	0.907464
AS_sequence_feature:-:-:-:id-NC_002505.1:260555..260635:-:+:80:NC_002505.1	6.84067	-1.08554	1.12345	0.920957	0.337224	0.699171
IGR:(sequence_feature,-,-,-,id-NC_002505.1,260555..260635,-,+,80/pseudogene,VC0254,-,-,gene-VC0254,-,+,1127):+:156:NC_002505.1	59.5611	-0.36294	0.417471	0.756636	0.384383	0.733775
AS_IGR:(sequence_feature,-,-,-,id-NC_002505.1,260555..260635,-,+,80/pseudogene,VC0254,-,-,gene-VC0254,-,+,1127):+:156:NC_002505.1	7.97049	-0.831405	1.04885	0.624321	0.429446	0.770659
pseudogene:VC0254:-:-:gene-VC0254:-:+:1127:NC_002505.1	465.484	-0.218116	0.27899	0.610801	0.434486	0.774378
AS_pseudogene:VC0254:-:-:gene-VC0254:-:+:1127:NC_002505.1	5.77163	-0.452319	1.44122	0.0989342	0.753112	0.930803
IGR:(pseudogene,VC0254,-,-,gene-VC0254,-,+,1127/CDS,VC0255,VC0255,-,RfbT-like_protein,cds-NP_229911.1,-,+,221):+:156:NC_002505.1	68.2646	-0.0425915	0.411798	0.0107283	0.917505	0.978504
AS_IGR:(pseudogene,VC0254,-,-,gene-VC0254,-,+,1127/CDS,VC0255,VC0255,-,RfbT-like_protein,cds-NP_229911.1,-,+,221):+:156:NC_002505.1	1.48972	-1.17276	3.2237	0.129323	0.719135	NA
CDS:VC0255,VC0255:-:RfbT-like_protein:cds-NP_229911.1:-:+:221:NC_002505.1	89.7322	0.881984	0.407595	4.64415	0.0311596	0.169481
AS_CDS:VC0255,VC0255:-:RfbT-like_protein:cds-NP_229911.1:-:+:221:NC_002505.1	0.375601	1.93709	4.00974	0.436689	0.508725	NA
CDS:VC0256,VC0256:-:transposase_OrfAB_subunit_A:cds-NP_229912.1:-:+:344:NC_002505.1	67.4317	0.417584	0.391136	1.13984	0.285687	0.647643
AS_CDS:VC0256,VC0256:-:transposase_OrfAB_subunit_A:cds-NP_229912.1:-:+:344:NC_002505.1	2.37963	-1.58292	2.26391	0.472398	0.491886	NA
CDS:VC0257,VC0257:-:transposase_OrfAB_subunit_B:cds-NP_229913.1:-:+:872:NC_002505.1	90.3425	0.129268	0.42101	0.095144	0.757737	0.93267
AS_CDS:VC0257,VC0257:-:transposase_OrfAB_subunit_B:cds-NP_229913.1:-:+:872:NC_002505.1	22.4996	-1.39563	0.720756	3.65455	0.0559163	0.252163
pseudogene:VC0258:-:-:gene-VC0258:-:+:799:NC_002505.1	366.7	-0.0612509	0.260055	0.055489	0.813773	0.950452
AS_pseudogene:VC0258:-:-:gene-VC0258:-:+:799:NC_002505.1	26.139	0.77209	0.891936	0.740277	0.389572	0.738314
IGR:(pseudogene,VC0258,-,-,gene-VC0258,-,+,799/CDS,VC0259,VC0259,-,lipopolysaccharide_biosynthesis_protein_RfbV,cds-NP_229915.2,-,-,1112):+:3:NC_002505.1	0.820256	-1.02243	3.00013	0.117593	0.731659	NA
AS_IGR:(pseudogene,VC0258,-,-,gene-VC0258,-,+,799/CDS,VC0259,VC0259,-,lipopolysaccharide_biosynthesis_protein_RfbV,cds-NP_229915.2,-,-,1112):+:3:NC_002505.1	0	NA	NA	NA	NA	NA
CDS:VC0259,VC0259:-:lipopolysaccharide_biosynthesis_protein_RfbV:cds-NP_229915.2:-:-:1112:NC_002505.1	306.002	0.511064	0.236079	4.6653	0.030778	0.168198
AS_CDS:VC0259,VC0259:-:lipopolysaccharide_biosynthesis_protein_RfbV:cds-NP_229915.2:-:-:1112:NC_002505.1	148.076	-0.589551	0.352405	2.78173	0.0953451	0.355861
CDS:VC0260,VC0260:-:mannosyltransferase:cds-NP_229916.1:-:-:1865:NC_002505.1	339.085	0.0208715	0.271003	0.00595466	0.938491	0.98326
AS_CDS:VC0260,VC0260:-:mannosyltransferase:cds-NP_229916.1:-:-:1865:NC_002505.1	130.453	-0.174341	0.466856	0.139382	0.708896	0.91347
IGR:(CDS,VC0260,VC0260,-,mannosyltransferase,cds-NP_229916.1,-,-,1865/CDS,VC0262,VC0262,-,UDP-glucose_4-epimerase,cds-NP_229918.1,-,+,971):+:111:NC_002505.1	15.6343	-0.478186	0.924189	0.266318	0.605812	0.870272
AS_IGR:(CDS,VC0260,VC0260,-,mannosyltransferase,cds-NP_229916.1,-,-,1865/CDS,VC0262,VC0262,-,UDP-glucose_4-epimerase,cds-NP_229918.1,-,+,971):+:111:NC_002505.1	13.1797	-0.249331	0.858357	0.0854173	0.770086	0.937341
CDS:VC0262,VC0262:-:UDP-glucose_4-epimerase:cds-NP_229918.1:-:+:971:NC_002505.1	143.258	-0.537023	0.328253	2.65957	0.102928	0.371811
AS_CDS:VC0262,VC0262:-:UDP-glucose_4-epimerase:cds-NP_229918.1:-:+:971:NC_002505.1	61.8779	-0.0977689	0.531512	0.0338395	0.854049	0.959421
CDS:VC0263,VC0263:-:galactosyl-transferase:cds-NP_229919.1:-:+:554:NC_002505.1	81.0764	-0.406113	0.404027	1.00642	0.315763	0.675694
AS_CDS:VC0263,VC0263:-:galactosyl-transferase:cds-NP_229919.1:-:+:554:NC_002505.1	0.111855	0.664262	4.08047	-0.0662168	1	NA
IGR:(CDS,VC0263,VC0263,-,galactosyl-transferase,cds-NP_229919.1,-,+,554/CDS,VC0264,VC0264,-,hypothetical_protein,cds-NP_229920.1,-,+,1367):+:91:NC_002505.1	4.85769	0.808897	1.35132	0.358731	0.549212	0.844353
AS_IGR:(CDS,VC0263,VC0263,-,galactosyl-transferase,cds-NP_229919.1,-,+,554/CDS,VC0264,VC0264,-,hypothetical_protein,cds-NP_229920.1,-,+,1367):+:91:NC_002505.1	0	NA	NA	NA	NA	NA
CDS:VC0264,VC0264:-:hypothetical_protein:cds-NP_229920.1:-:+:1367:NC_002505.1	178.745	0.300042	0.277115	1.17243	0.278903	0.640661
AS_CDS:VC0264,VC0264:-:hypothetical_protein:cds-NP_229920.1:-:+:1367:NC_002505.1	2.59969	-1.25944	1.85448	0.460336	0.497467	NA
IGR:(CDS,VC0264,VC0264,-,hypothetical_protein,cds-NP_229920.1,-,+,1367/CDS,VC0265,VC0265,-,hypothetical_protein,cds-NP_229921.1,-,-,1238):+:200:NC_002505.1	14.5768	-0.884793	0.841022	1.09523	0.295315	0.656125
AS_IGR:(CDS,VC0264,VC0264,-,hypothetical_protein,cds-NP_229920.1,-,+,1367/CDS,VC0265,VC0265,-,hypothetical_protein,cds-NP_229921.1,-,-,1238):+:200:NC_002505.1	10.9494	-0.215786	0.994471	0.0470747	0.828234	0.95469
CDS:VC0265,VC0265:-:hypothetical_protein:cds-NP_229921.1:-:-:1238:NC_002505.1	98.6215	0.416294	0.371273	1.25394	0.262802	0.618429
AS_CDS:VC0265,VC0265:-:hypothetical_protein:cds-NP_229921.1:-:-:1238:NC_002505.1	27.6136	-1.43471	0.659378	4.62097	0.0315834	0.170867
IGR:(CDS,VC0265,VC0265,-,hypothetical_protein,cds-NP_229921.1,-,-,1238/CDS,VC0266,VC0266,-,hypothetical_protein,cds-NP_229922.1,-,-,572):+:3:NC_002505.1	0	NA	NA	NA	NA	NA
AS_IGR:(CDS,VC0265,VC0265,-,hypothetical_protein,cds-NP_229921.1,-,-,1238/CDS,VC0266,VC0266,-,hypothetical_protein,cds-NP_229922.1,-,-,572):+:3:NC_002505.1	0.15189	0.664262	4.08047	0.0214614	0.883529	NA
CDS:VC0266,VC0266:-:hypothetical_protein:cds-NP_229922.1:-:-:572:NC_002505.1	39.945	-0.0664902	0.546073	0.0150746	0.902282	0.973027
AS_CDS:VC0266,VC0266:-:hypothetical_protein:cds-NP_229922.1:-:-:572:NC_002505.1	9.05933	0.257905	1.32398	0.0384788	0.844485	0.958102
CDS:VC0267,VC0267:-:D-isomer_specific_2-hydroxyacid_dehydrogenase_family_protein:cds-NP_229923.1:-:-:923:NC_002505.1	88.5978	0.0179649	0.396657	0.00251211	0.960026	0.988729
AS_CDS:VC0267,VC0267:-:D-isomer_specific_2-hydroxyacid_dehydrogenase_family_protein:cds-NP_229923.1:-:-:923:NC_002505.1	16.9866	0.00872907	0.855495	0.000387917	0.984286	0.991522
IGR:(CDS,VC0267,VC0267,-,D-isomer_specific_2-hydroxyacid_dehydrogenase_family_protein,cds-NP_229923.1,-,-,923/CDS,VC0268,VC0268,-,hypothetical_protein,cds-NP_229924.2,-,+,587):+:32:NC_002505.1	1.49688	0.760434	2.21405	0.116516	0.732844	NA
AS_IGR:(CDS,VC0267,VC0267,-,D-isomer_specific_2-hydroxyacid_dehydrogenase_family_protein,cds-NP_229923.1,-,-,923/CDS,VC0268,VC0268,-,hypothetical_protein,cds-NP_229924.2,-,+,587):+:32:NC_002505.1	2.68084	0.673471	1.70273	0.156692	0.692221	NA
CDS:VC0268,VC0268:-:hypothetical_protein:cds-NP_229924.2:-:+:587:NC_002505.1	82.348	0.429417	0.420855	1.0364	0.30866	0.668955
AS_CDS:VC0268,VC0268:-:hypothetical_protein:cds-NP_229924.2:-:+:587:NC_002505.1	49.5601	-0.121699	0.476949	0.0651159	0.798585	0.94609
IGR:(CDS,VC0268,VC0268,-,hypothetical_protein,cds-NP_229924.2,-,+,587/CDS,VC0269,VC0269,-,mannose-6-phosphate_isomerase,cds-NP_229925.1,-,+,1199):+:311:NC_002505.1	27.5722	-0.28086	0.672392	0.174294	0.676324	0.902211
AS_IGR:(CDS,VC0268,VC0268,-,hypothetical_protein,cds-NP_229924.2,-,+,587/CDS,VC0269,VC0269,-,mannose-6-phosphate_isomerase,cds-NP_229925.1,-,+,1199):+:311:NC_002505.1	75.3891	0.72469	0.422152	2.9204	0.0874663	0.338955
CDS:VC0269,VC0269:-:mannose-6-phosphate_isomerase:cds-NP_229925.1:-:+:1199:NC_002505.1	266.917	0.00457718	0.262051	0.000379432	0.984459	0.991522
AS_CDS:VC0269,VC0269:-:mannose-6-phosphate_isomerase:cds-NP_229925.1:-:+:1199:NC_002505.1	40.9634	0.186597	0.586126	0.10139	0.750168	0.929667
CDS:VC0270,VC0270:-:ROK_family_protein:cds-NP_229926.1:-:+:980:NC_002505.1	425.65	0.0236015	0.219752	0.0116745	0.913957	0.97766
AS_CDS:VC0270,VC0270:-:ROK_family_protein:cds-NP_229926.1:-:+:980:NC_002505.1	13.7946	-2.06423	1.04157	3.71128	0.054046	0.247106
IGR:(CDS,VC0270,VC0270,-,ROK_family_protein,cds-NP_229926.1,-,+,980/CDS,VC0271,VC0271,-,hypothetical_protein,cds-NP_229927.1,-,-,1058):+:286:NC_002505.1	37.7828	-0.997409	0.590029	2.82407	0.0928607	0.351454
AS_IGR:(CDS,VC0270,VC0270,-,ROK_family_protein,cds-NP_229926.1,-,+,980/CDS,VC0271,VC0271,-,hypothetical_protein,cds-NP_229927.1,-,-,1058):+:286:NC_002505.1	16.4512	0.200783	0.848997	0.0558638	0.813157	0.950452
CDS:VC0271,VC0271:-:hypothetical_protein:cds-NP_229927.1:-:-:1058:NC_002505.1	99.1763	0.251154	0.346939	0.523238	0.469464	0.801736
AS_CDS:VC0271,VC0271:-:hypothetical_protein:cds-NP_229927.1:-:-:1058:NC_002505.1	18.4813	-1.86566	0.86854	4.41579	0.0356078	0.185087
IGR:(CDS,VC0271,VC0271,-,hypothetical_protein,cds-NP_229927.1,-,-,1058/CDS,VC0273,VC0273,-,DNA-binding_protein_HU,cds-NP_229929.1,-,+,272):+:330:NC_002505.1	202.627	0.61251	0.331649	3.39985	0.0652024	0.281009
AS_IGR:(CDS,VC0271,VC0271,-,hypothetical_protein,cds-NP_229927.1,-,-,1058/CDS,VC0273,VC0273,-,DNA-binding_protein_HU,cds-NP_229929.1,-,+,272):+:330:NC_002505.1	11.5541	-1.30888	0.939479	1.92059	0.165791	0.489209
CDS:VC0273,VC0273:-:DNA-binding_protein_HU:cds-NP_229929.1:-:+:272:NC_002505.1	5766.93	0.554626	0.211362	6.84531	0.00888744	0.0670538
AS_CDS:VC0273,VC0273:-:DNA-binding_protein_HU:cds-NP_229929.1:-:+:272:NC_002505.1	3.90401	-1.78745	1.88011	0.879005	0.348474	NA
CDS:VC0274,VC0274:-:hypothetical_protein:cds-NP_229930.1:-:+:734:NC_002505.1	1335.5	0.513845	0.212006	5.84934	0.0155829	0.103477
AS_CDS:VC0274,VC0274:-:hypothetical_protein:cds-NP_229930.1:-:+:734:NC_002505.1	4.04434	-2.98643	2.06091	1.93031	0.164724	NA
IGR:(CDS,VC0274,VC0274,-,hypothetical_protein,cds-NP_229930.1,-,+,734/CDS,VC0275,VC0275,-,phosphoribosylamine--glycine_ligase,cds-NP_229931.1,-,-,1289):+:38:NC_002505.1	4.70678	-0.0180521	1.47474	0.000185273	0.98914	0.992453
AS_IGR:(CDS,VC0274,VC0274,-,hypothetical_protein,cds-NP_229930.1,-,+,734/CDS,VC0275,VC0275,-,phosphoribosylamine--glycine_ligase,cds-NP_229931.1,-,-,1289):+:38:NC_002505.1	1.83521	4.2115	2.57824	2.84744	0.0915193	NA
CDS:VC0275,VC0275:-:phosphoribosylamine--glycine_ligase:cds-NP_229931.1:-:-:1289:NC_002505.1	35.6588	1.14987	0.630031	3.2941	0.0695293	0.29274
AS_CDS:VC0275,VC0275:-:phosphoribosylamine--glycine_ligase:cds-NP_229931.1:-:-:1289:NC_002505.1	5.73366	-0.833404	1.61546	0.26283	0.608182	0.870685
IGR:(CDS,VC0275,VC0275,-,phosphoribosylamine--glycine_ligase,cds-NP_229931.1,-,-,1289/CDS,VC0276,VC0276,purH,purH,bifunctional_phosphoribosylaminoimidazolecarboxamide_formyltransferase/IMP_cyclohydrolase,cds-NP_229932.1,-,-,1592):+:7:NC_002505.1	0	NA	NA	NA	NA	NA
AS_IGR:(CDS,VC0275,VC0275,-,phosphoribosylamine--glycine_ligase,cds-NP_229931.1,-,-,1289/CDS,VC0276,VC0276,purH,purH,bifunctional_phosphoribosylaminoimidazolecarboxamide_formyltransferase/IMP_cyclohydrolase,cds-NP_229932.1,-,-,1592):+:7:NC_002505.1	0.352301	0.322093	4.05886	0.0103506	0.918965	NA
CDS:VC0276,VC0276:purH,purH:bifunctional_phosphoribosylaminoimidazolecarboxamide_formyltransferase/IMP_cyclohydrolase:cds-NP_229932.1:-:-:1592:NC_002505.1	62.5057	0.389548	0.485122	0.644438	0.422108	0.763289
AS_CDS:VC0276,VC0276:purH,purH:bifunctional_phosphoribosylaminoimidazolecarboxamide_formyltransferase/IMP_cyclohydrolase:cds-NP_229932.1:-:-:1592:NC_002505.1	7.38257	-0.871676	1.09014	0.630755	0.427079	0.767944
IGR:(CDS,VC0276,VC0276,purH,purH,bifunctional_phosphoribosylaminoimidazolecarboxamide_formyltransferase/IMP_cyclohydrolase,cds-NP_229932.1,-,-,1592/CDS,VC0277,VC0277,zntR,zntR,zinc-responsive_transcriptional_regulator,cds-NP_229933.1,-,+,401):+:244:NC_002505.1	14.8508	-0.457216	0.917249	0.248117	0.618404	0.874207
AS_IGR:(CDS,VC0276,VC0276,purH,purH,bifunctional_phosphoribosylaminoimidazolecarboxamide_formyltransferase/IMP_cyclohydrolase,cds-NP_229932.1,-,-,1592/CDS,VC0277,VC0277,zntR,zntR,zinc-responsive_transcriptional_regulator,cds-NP_229933.1,-,+,401):+:244:NC_002505.1	2.50082	4.635	2.49997	3.44784	0.0633344	NA
CDS:VC0277,VC0277:zntR,zntR:zinc-responsive_transcriptional_regulator:cds-NP_229933.1:-:+:401:NC_002505.1	60.4722	0.323655	0.477028	0.458672	0.498245	0.817392
AS_CDS:VC0277,VC0277:zntR,zntR:zinc-responsive_transcriptional_regulator:cds-NP_229933.1:-:+:401:NC_002505.1	2.08786	1.2041	2.35173	0.254648	0.613821	NA
IGR:(CDS,VC0277,VC0277,zntR,zntR,zinc-responsive_transcriptional_regulator,cds-NP_229933.1,-,+,401/protein_binding_site,-,-,-,id-NC_002505.1,283247..283263,-,+,16):+:49:NC_002505.1	9.20017	-0.277701	1.11176	0.0631581	0.801572	0.946855
AS_IGR:(CDS,VC0277,VC0277,zntR,zntR,zinc-responsive_transcriptional_regulator,cds-NP_229933.1,-,+,401/protein_binding_site,-,-,-,id-NC_002505.1,283247..283263,-,+,16):+:49:NC_002505.1	0.332965	-0.300701	4.08002	0.0191221	0.890017	NA
protein_binding_site:-:-:-:id-NC_002505.1:283247..283263:-:+:16:NC_002505.1	1.49064	0.197278	2.54032	0.00612864	0.937601	NA
AS_protein_binding_site:-:-:-:id-NC_002505.1:283247..283263:-:+:16:NC_002505.1	0	NA	NA	NA	NA	NA
IGR:(protein_binding_site,-,-,-,id-NC_002505.1,283247..283263,-,+,16/CDS,VC0278,VC0278,-,DNA-binding_transcriptional_activator_CadC,cds-NP_229934.2,-,+,1559):+:108:NC_002505.1	36.6807	-0.317634	0.535034	0.351849	0.553068	0.846239
AS_IGR:(protein_binding_site,-,-,-,id-NC_002505.1,283247..283263,-,+,16/CDS,VC0278,VC0278,-,DNA-binding_transcriptional_activator_CadC,cds-NP_229934.2,-,+,1559):+:108:NC_002505.1	0.44482	0.317114	4.05867	-0.0010821	1	NA
CDS:VC0278,VC0278:-:DNA-binding_transcriptional_activator_CadC:cds-NP_229934.2:-:+:1559:NC_002505.1	480.787	-0.667019	0.205225	10.482	0.0012054	0.0138681
AS_CDS:VC0278,VC0278:-:DNA-binding_transcriptional_activator_CadC:cds-NP_229934.2:-:+:1559:NC_002505.1	10.7376	-1.56456	0.990157	2.4154	0.120147	0.406591
IGR:(CDS,VC0278,VC0278,-,DNA-binding_transcriptional_activator_CadC,cds-NP_229934.2,-,+,1559/CDS,VC0280,VC0280,cadB,cadB,lysine/cadaverine_antiporter,cds-NP_229936.1,-,+,1337):+:648:NC_002505.1	38.24	-0.960174	0.564632	2.8624	0.090672	0.346249
AS_IGR:(CDS,VC0278,VC0278,-,DNA-binding_transcriptional_activator_CadC,cds-NP_229934.2,-,+,1559/CDS,VC0280,VC0280,cadB,cadB,lysine/cadaverine_antiporter,cds-NP_229936.1,-,+,1337):+:648:NC_002505.1	2.95855	0.58439	1.90034	0.0938702	0.759314	NA
CDS:VC0280,VC0280:cadB,cadB:lysine/cadaverine_antiporter:cds-NP_229936.1:-:+:1337:NC_002505.1	874.894	-1.16002	0.224691	26.0334	3.35558e-07	8.95708e-06
AS_CDS:VC0280,VC0280:cadB,cadB:lysine/cadaverine_antiporter:cds-NP_229936.1:-:+:1337:NC_002505.1	0.749187	-0.238742	3.96437	0.00364881	0.951833	NA
CDS:VC0281,VC0281:-:lysine_decarboxylase%2C_inducible:cds-NP_229937.1:-:+:2201:NC_002505.1	969.978	-1.1573	0.195803	34.1329	5.14724e-09	1.72028e-07
AS_CDS:VC0281,VC0281:-:lysine_decarboxylase%2C_inducible:cds-NP_229937.1:-:+:2201:NC_002505.1	3.01872	0.4342	1.86747	0.0547214	0.815042	NA
IGR:(CDS,VC0281,VC0281,-,lysine_decarboxylase%2C_inducible,cds-NP_229937.1,-,+,2201/CDS,VC0282,VC0282,-,methyl-accepting_chemotaxis_protein,cds-NP_229938.1,-,-,1670):+:56:NC_002505.1	59.0382	-1.70845	0.424731	15.7187	7.34948e-05	0.00121064
AS_IGR:(CDS,VC0281,VC0281,-,lysine_decarboxylase%2C_inducible,cds-NP_229937.1,-,+,2201/CDS,VC0282,VC0282,-,methyl-accepting_chemotaxis_protein,cds-NP_229938.1,-,-,1670):+:56:NC_002505.1	14.2799	-0.0965646	1.10443	0.00839373	0.927002	0.981627
CDS:VC0282,VC0282:-:methyl-accepting_chemotaxis_protein:cds-NP_229938.1:-:-:1670:NC_002505.1	157.382	-0.491769	0.309684	2.51895	0.112485	0.390968
AS_CDS:VC0282,VC0282:-:methyl-accepting_chemotaxis_protein:cds-NP_229938.1:-:-:1670:NC_002505.1	46.4012	-1.34343	0.541585	6.00428	0.0142712	0.0966713
IGR:(CDS,VC0282,VC0282,-,methyl-accepting_chemotaxis_protein,cds-NP_229938.1,-,-,1670/CDS,VC0283,VC0283,-,hypothetical_protein,cds-NP_229939.1,-,-,677):+:183:NC_002505.1	3.23806	-3.41843	1.96771	2.92022	0.087476	NA
AS_IGR:(CDS,VC0282,VC0282,-,methyl-accepting_chemotaxis_protein,cds-NP_229938.1,-,-,1670/CDS,VC0283,VC0283,-,hypothetical_protein,cds-NP_229939.1,-,-,677):+:183:NC_002505.1	0.443603	-0.865143	4.06107	0.0178644	0.893673	NA
CDS:VC0283,VC0283:-:hypothetical_protein:cds-NP_229939.1:-:-:677:NC_002505.1	9.24218	-1.38873	1.04278	1.72353	0.189239	0.527718
AS_CDS:VC0283,VC0283:-:hypothetical_protein:cds-NP_229939.1:-:-:677:NC_002505.1	6.53233	-1.1804	1.33875	0.75708	0.384244	0.733775
pseudogene:VC0284:-:-:gene-VC0284:-:-:2042:NC_002505.1	43.0889	-0.535585	0.573736	0.867687	0.351596	0.711284
AS_pseudogene:VC0284:-:-:gene-VC0284:-:-:2042:NC_002505.1	29.6951	-1.0473	0.611558	2.88	0.0896858	0.343781
IGR:(pseudogene,VC0284,-,-,gene-VC0284,-,-,2042/protein_binding_site,-,-,-,id-NC_002505.1,294066..294086,-,+,20):+:67:NC_002505.1	1.00928	0.999642	2.76452	0.131165	0.717228	NA
AS_IGR:(pseudogene,VC0284,-,-,gene-VC0284,-,-,2042/protein_binding_site,-,-,-,id-NC_002505.1,294066..294086,-,+,20):+:67:NC_002505.1	0	NA	NA	NA	NA	NA
protein_binding_site:-:-:-:id-NC_002505.1:294066..294086:-:+:20:NC_002505.1	0.426868	0.612231	4.03849	0.0449093	0.832171	NA
AS_protein_binding_site:-:-:-:id-NC_002505.1:294066..294086:-:+:20:NC_002505.1	0	NA	NA	NA	NA	NA
IGR:(protein_binding_site,-,-,-,id-NC_002505.1,294066..294086,-,+,20/CDS,VC0285,VC0285,-,keto-hydroxyglutarate-aldolase/keto-deoxy-phosphogluconate_aldolase,cds-NP_229940.1,-,-,605):+:101:NC_002505.1	2.82098	0.037646	1.8925	0.00102136	0.974505	NA
AS_IGR:(protein_binding_site,-,-,-,id-NC_002505.1,294066..294086,-,+,20/CDS,VC0285,VC0285,-,keto-hydroxyglutarate-aldolase/keto-deoxy-phosphogluconate_aldolase,cds-NP_229940.1,-,-,605):+:101:NC_002505.1	5.74739	-1.64418	1.3447	1.4448	0.229363	0.582263
CDS:VC0285,VC0285:-:keto-hydroxyglutarate-aldolase/keto-deoxy-phosphogluconate_aldolase:cds-NP_229940.1:-:-:605:NC_002505.1	88.4589	-0.993713	0.552071	3.17846	0.074615	0.307431
AS_CDS:VC0285,VC0285:-:keto-hydroxyglutarate-aldolase/keto-deoxy-phosphogluconate_aldolase:cds-NP_229940.1:-:-:605:NC_002505.1	21.2804	-0.274684	1.06536	0.0664686	0.79655	0.945899
CDS:VC0286,VC0286:-:gluconate_permease:cds-NP_229941.1:-:-:1376:NC_002505.1	44.6893	-2.09453	0.637224	10.2326	0.0013798	0.0155214
AS_CDS:VC0286,VC0286:-:gluconate_permease:cds-NP_229941.1:-:-:1376:NC_002505.1	12.417	-1.03568	1.00223	1.04626	0.30637	0.666645
IGR:(CDS,VC0286,VC0286,-,gluconate_permease,cds-NP_229941.1,-,-,1376/CDS,VC0287,VC0287,-,thermoresistant_gluconokinase,cds-NP_229942.1,-,+,515):+:112:NC_002505.1	4.00224	0.257869	1.57166	0.0274212	0.868477	NA
AS_IGR:(CDS,VC0286,VC0286,-,gluconate_permease,cds-NP_229941.1,-,-,1376/CDS,VC0287,VC0287,-,thermoresistant_gluconokinase,cds-NP_229942.1,-,+,515):+:112:NC_002505.1	1.46029	-3.08279	2.66319	1.39091	0.238251	NA
CDS:VC0287,VC0287:-:thermoresistant_gluconokinase:cds-NP_229942.1:-:+:515:NC_002505.1	25.4812	-0.48625	0.817371	0.351636	0.553189	0.846262
AS_CDS:VC0287,VC0287:-:thermoresistant_gluconokinase:cds-NP_229942.1:-:+:515:NC_002505.1	1.23041	3.64054	3.81444	1.12741	0.288328	NA
CDS:VC0288,VC0288:-:phosphogluconate_dehydratase:cds-NP_229943.2:-:+:1796:NC_002505.1	42.4074	-1.7952	0.535255	10.8877	0.00096803	0.0115139
AS_CDS:VC0288,VC0288:-:phosphogluconate_dehydratase:cds-NP_229943.2:-:+:1796:NC_002505.1	12.0071	-4.08459	1.28298	9.43256	0.00213167	0.021991
IGR:(CDS,VC0288,VC0288,-,phosphogluconate_dehydratase,cds-NP_229943.2,-,+,1796/CDS,VC0289,VC0289,-,gluconate_utilization_system_gnt-I_transcriptional_repressor,cds-NP_229944.1,-,-,998):+:15:NC_002505.1	0.42792	-2.37379	4.02202	0.572668	0.449201	NA
AS_IGR:(CDS,VC0288,VC0288,-,phosphogluconate_dehydratase,cds-NP_229943.2,-,+,1796/CDS,VC0289,VC0289,-,gluconate_utilization_system_gnt-I_transcriptional_repressor,cds-NP_229944.1,-,-,998):+:15:NC_002505.1	0.869088	-0.935457	3.20812	0.0837939	0.77222	NA
CDS:VC0289,VC0289:-:gluconate_utilization_system_gnt-I_transcriptional_repressor:cds-NP_229944.1:-:-:998:NC_002505.1	89.328	-1.23059	0.525754	5.35753	0.020633	0.126932
AS_CDS:VC0289,VC0289:-:gluconate_utilization_system_gnt-I_transcriptional_repressor:cds-NP_229944.1:-:-:998:NC_002505.1	6.29807	-2.51868	1.61734	2.30889	0.128636	0.426746
IGR:(CDS,VC0289,VC0289,-,gluconate_utilization_system_gnt-I_transcriptional_repressor,cds-NP_229944.1,-,-,998/CDS,VC0290,VC0290,fis,fis,Fis_family_transcriptional_regulator,cds-NP_229945.1,-,-,296):+:87:NC_002505.1	0.700783	-1.74634	3.99855	0.144065	0.704272	NA
AS_IGR:(CDS,VC0289,VC0289,-,gluconate_utilization_system_gnt-I_transcriptional_repressor,cds-NP_229944.1,-,-,998/CDS,VC0290,VC0290,fis,fis,Fis_family_transcriptional_regulator,cds-NP_229945.1,-,-,296):+:87:NC_002505.1	0.599146	-0.321508	3.68283	0.0083012	0.927404	NA
CDS:VC0290,VC0290:fis,fis:Fis_family_transcriptional_regulator:cds-NP_229945.1:-:-:296:NC_002505.1	33.4365	-1.31331	0.609923	4.52638	0.0333761	0.177713
AS_CDS:VC0290,VC0290:fis,fis:Fis_family_transcriptional_regulator:cds-NP_229945.1:-:-:296:NC_002505.1	1.01199	-2.54077	3.70525	0.531496	0.465979	NA
CDS:VC0291,VC0291:-:NifR3/Smm1_family_protein:cds-NP_229946.1:-:-:995:NC_002505.1	204.933	-0.475751	0.279687	2.88352	0.0894903	0.343446
AS_CDS:VC0291,VC0291:-:NifR3/Smm1_family_protein:cds-NP_229946.1:-:-:995:NC_002505.1	19.757	-0.566929	0.774188	0.535544	0.464285	0.797439
IGR:(CDS,VC0291,VC0291,-,NifR3/Smm1_family_protein,cds-NP_229946.1,-,-,995/CDS,VC0293,VC0293,prmA,prmA,ribosomal_protein_L11_methyltransferase,cds-NP_229948.1,-,-,887):+:61:NC_002505.1	2.18034	-0.175756	2.09217	0.00710994	0.932802	NA
AS_IGR:(CDS,VC0291,VC0291,-,NifR3/Smm1_family_protein,cds-NP_229946.1,-,-,995/CDS,VC0293,VC0293,prmA,prmA,ribosomal_protein_L11_methyltransferase,cds-NP_229948.1,-,-,887):+:61:NC_002505.1	12.3365	-1.20135	0.873912	1.85703	0.172967	0.5026
CDS:VC0293,VC0293:prmA,prmA:ribosomal_protein_L11_methyltransferase:cds-NP_229948.1:-:-:887:NC_002505.1	140.014	-0.383621	0.320396	1.4301	0.231748	0.584931
AS_CDS:VC0293,VC0293:prmA,prmA:ribosomal_protein_L11_methyltransferase:cds-NP_229948.1:-:-:887:NC_002505.1	12.377	0.0696368	1.10874	0.00402093	0.949439	0.985226
IGR:(CDS,VC0293,VC0293,prmA,prmA,ribosomal_protein_L11_methyltransferase,cds-NP_229948.1,-,-,887/CDS,VC0295,VC0295,-,acetyl-CoA_carboxylase_biotin_carboxylase_subunit,cds-NP_229950.1,-,-,1343):+:157:NC_002505.1	1.61991	-4.31826	3.02855	2.18051	0.139768	NA
AS_IGR:(CDS,VC0293,VC0293,prmA,prmA,ribosomal_protein_L11_methyltransferase,cds-NP_229948.1,-,-,887/CDS,VC0295,VC0295,-,acetyl-CoA_carboxylase_biotin_carboxylase_subunit,cds-NP_229950.1,-,-,1343):+:157:NC_002505.1	53.8829	-0.364583	0.556655	0.42797	0.512987	0.825022
CDS:VC0295,VC0295:-:acetyl-CoA_carboxylase_biotin_carboxylase_subunit:cds-NP_229950.1:-:-:1343:NC_002505.1	644.047	0.499034	0.250358	3.95149	0.0468298	0.226037
AS_CDS:VC0295,VC0295:-:acetyl-CoA_carboxylase_biotin_carboxylase_subunit:cds-NP_229950.1:-:-:1343:NC_002505.1	11.6693	-1.03065	1.0145	1.02955	0.310264	0.670545
CDS:VC0296,VC0296:-:acetyl-CoA_carboxylase_biotin_carboxyl_carrier_protein_subunit:cds-NP_229951.2:-:-:461:NC_002505.1	310.169	0.485096	0.21943	4.86853	0.0273508	0.155894
AS_CDS:VC0296,VC0296:-:acetyl-CoA_carboxylase_biotin_carboxyl_carrier_protein_subunit:cds-NP_229951.2:-:-:461:NC_002505.1	4.06869	-0.317861	1.789	0.0319536	0.858129	NA
IGR:(CDS,VC0296,VC0296,-,acetyl-CoA_carboxylase_biotin_carboxyl_carrier_protein_subunit,cds-NP_229951.2,-,-,461/CDS,VC0297,VC0297,-,3-dehydroquinate_dehydratase,cds-NP_229952.1,-,-,452):+:5:NC_002505.1	0	NA	NA	NA	NA	NA
AS_IGR:(CDS,VC0296,VC0296,-,acetyl-CoA_carboxylase_biotin_carboxyl_carrier_protein_subunit,cds-NP_229951.2,-,-,461/CDS,VC0297,VC0297,-,3-dehydroquinate_dehydratase,cds-NP_229952.1,-,-,452):+:5:NC_002505.1	2.40569	-0.092147	1.7384	0.0028244	0.957616	NA
CDS:VC0297,VC0297:-:3-dehydroquinate_dehydratase:cds-NP_229952.1:-:-:452:NC_002505.1	164.972	-0.413205	0.395789	1.0861	0.297337	0.658687
AS_CDS:VC0297,VC0297:-:3-dehydroquinate_dehydratase:cds-NP_229952.1:-:-:452:NC_002505.1	4.88084	1.28307	1.35917	0.882132	0.347618	0.708101
IGR:(CDS,VC0297,VC0297,-,3-dehydroquinate_dehydratase,cds-NP_229952.1,-,-,452/CDS,VC0298,VC0298,-,acetyl-CoA_synthetase,cds-NP_229953.2,-,-,1949):+:328:NC_002505.1	48.8727	0.494132	0.449214	1.20724	0.27188	0.630256
AS_IGR:(CDS,VC0297,VC0297,-,3-dehydroquinate_dehydratase,cds-NP_229952.1,-,-,452/CDS,VC0298,VC0298,-,acetyl-CoA_synthetase,cds-NP_229953.2,-,-,1949):+:328:NC_002505.1	18.6972	0.982181	0.874821	1.24349	0.2648	0.621144
CDS:VC0298,VC0298:-:acetyl-CoA_synthetase:cds-NP_229953.2:-:-:1949:NC_002505.1	99.3061	1.89644	0.619821	8.83678	0.0029522	0.0284255
AS_CDS:VC0298,VC0298:-:acetyl-CoA_synthetase:cds-NP_229953.2:-:-:1949:NC_002505.1	40.0382	0.556048	0.546716	1.03635	0.308672	0.668955
IGR:(CDS,VC0298,VC0298,-,acetyl-CoA_synthetase,cds-NP_229953.2,-,-,1949/CDS,VC0299,VC0299,-,DNA_polymerase_III_subunit_epsilon,cds-NP_229954.1,-,-,671):+:151:NC_002505.1	3.74573	-1.77784	1.76938	0.984606	0.321064	NA
AS_IGR:(CDS,VC0298,VC0298,-,acetyl-CoA_synthetase,cds-NP_229953.2,-,-,1949/CDS,VC0299,VC0299,-,DNA_polymerase_III_subunit_epsilon,cds-NP_229954.1,-,-,671):+:151:NC_002505.1	0.911577	2.03545	3.85982	0.352832	0.552514	NA
CDS:VC0299,VC0299:-:DNA_polymerase_III_subunit_epsilon:cds-NP_229954.1:-:-:671:NC_002505.1	1.66076	1.07611	2.80296	0.146736	0.701674	NA
AS_CDS:VC0299,VC0299:-:DNA_polymerase_III_subunit_epsilon:cds-NP_229954.1:-:-:671:NC_002505.1	15.9718	0.429228	0.836777	0.26662	0.605608	0.870165
CDS:VC0300,VC0300:-:hypothetical_protein:cds-NP_229955.1:-:-:1823:NC_002505.1	8.99066	-1.68089	3.16538	0.268925	0.604054	0.869167
AS_CDS:VC0300,VC0300:-:hypothetical_protein:cds-NP_229955.1:-:-:1823:NC_002505.1	74.1792	-0.999676	0.610087	2.63573	0.104484	0.375236
CDS:VC0301,VC0301:-:hypothetical_protein:cds-NP_229956.1:-:-:206:NC_002505.1	0.332965	-0.300701	4.08002	0.0191221	0.890017	NA
AS_CDS:VC0301,VC0301:-:hypothetical_protein:cds-NP_229956.1:-:-:206:NC_002505.1	5.5951	-6.11247	1.7804	10.921	0.000950799	0.0113256
IGR:(CDS,VC0301,VC0301,-,hypothetical_protein,cds-NP_229956.1,-,-,206/CDS,VC0302,VC0302,-,3-phenylpropionic_acid_transporter,cds-NP_229957.1,-,+,1190):+:57:NC_002505.1	1.61308	-4.32339	2.72672	2.66997	0.102258	NA
AS_IGR:(CDS,VC0301,VC0301,-,hypothetical_protein,cds-NP_229956.1,-,-,206/CDS,VC0302,VC0302,-,3-phenylpropionic_acid_transporter,cds-NP_229957.1,-,+,1190):+:57:NC_002505.1	0	NA	NA	NA	NA	NA
CDS:VC0302,VC0302:-:3-phenylpropionic_acid_transporter:cds-NP_229957.1:-:+:1190:NC_002505.1	127.017	-0.804224	0.367873	4.73491	0.0295565	0.164116
AS_CDS:VC0302,VC0302:-:3-phenylpropionic_acid_transporter:cds-NP_229957.1:-:+:1190:NC_002505.1	1.15354	-1.51765	3.16205	0.22597	0.634528	NA
IGR:(CDS,VC0302,VC0302,-,3-phenylpropionic_acid_transporter,cds-NP_229957.1,-,+,1190/CDS,VC0303,VC0303,-,sensor_histidine_kinase,cds-NP_229958.1,-,+,3443):+:41:NC_002505.1	7.78555	-1.29978	1.11736	1.32725	0.249295	0.603378
AS_IGR:(CDS,VC0302,VC0302,-,3-phenylpropionic_acid_transporter,cds-NP_229957.1,-,+,1190/CDS,VC0303,VC0303,-,sensor_histidine_kinase,cds-NP_229958.1,-,+,3443):+:41:NC_002505.1	6.65581	-0.334697	1.1968	0.0787582	0.778987	0.941246
CDS:VC0303,VC0303:-:sensor_histidine_kinase:cds-NP_229958.1:-:+:3443:NC_002505.1	219.638	-0.228433	0.267969	0.725975	0.394191	0.742136
AS_CDS:VC0303,VC0303:-:sensor_histidine_kinase:cds-NP_229958.1:-:+:3443:NC_002505.1	58.9624	0.0526252	0.499327	0.0125467	0.910814	0.976105
IGR:(CDS,VC0303,VC0303,-,sensor_histidine_kinase,cds-NP_229958.1,-,+,3443/CDS,VC0304,VC0304,-,guanosine_pentaphosphate_phosphohydrolase,cds-NP_229959.1,-,-,1493):+:61:NC_002505.1	3.97753	-1.37174	1.60511	0.728228	0.393458	NA
AS_IGR:(CDS,VC0303,VC0303,-,sensor_histidine_kinase,cds-NP_229958.1,-,+,3443/CDS,VC0304,VC0304,-,guanosine_pentaphosphate_phosphohydrolase,cds-NP_229959.1,-,-,1493):+:61:NC_002505.1	0.335401	-2.05857	4.0495	0.464761	0.495407	NA
CDS:VC0304,VC0304:-:guanosine_pentaphosphate_phosphohydrolase:cds-NP_229959.1:-:-:1493:NC_002505.1	747.074	-0.187988	0.182124	1.06492	0.302096	0.662181
AS_CDS:VC0304,VC0304:-:guanosine_pentaphosphate_phosphohydrolase:cds-NP_229959.1:-:-:1493:NC_002505.1	21.0424	-2.91256	0.945124	8.73135	0.00312785	0.0298326
CDS:VC0305,VC0305:-:ATP-dependent_RNA_helicase_RhlB:cds-NP_229960.1:-:-:1316:NC_002505.1	1163.43	-0.406047	0.178346	5.16763	0.0230116	0.137967
AS_CDS:VC0305,VC0305:-:ATP-dependent_RNA_helicase_RhlB:cds-NP_229960.1:-:-:1316:NC_002505.1	19.7368	0.117115	0.830093	0.0205013	0.886146	0.967353
IGR:(CDS,VC0305,VC0305,-,ATP-dependent_RNA_helicase_RhlB,cds-NP_229960.1,-,-,1316/CDS,VC0306,VC0306,-,thioredoxin,cds-NP_229961.1,-,+,326):+:70:NC_002505.1	22.6631	-0.460952	0.671939	0.47059	0.492716	0.81413
AS_IGR:(CDS,VC0305,VC0305,-,ATP-dependent_RNA_helicase_RhlB,cds-NP_229960.1,-,-,1316/CDS,VC0306,VC0306,-,thioredoxin,cds-NP_229961.1,-,+,326):+:70:NC_002505.1	2.41855	-4.8942	2.33762	4.28133	0.0385331	NA
CDS:VC0306,VC0306:-:thioredoxin:cds-NP_229961.1:-:+:326:NC_002505.1	466.949	0.274216	0.296429	0.855308	0.355055	0.712501
AS_CDS:VC0306,VC0306:-:thioredoxin:cds-NP_229961.1:-:+:326:NC_002505.1	23.2861	-2.47781	0.788641	9.30732	0.0022824	0.0231589
IGR:(CDS,VC0306,VC0306,-,thioredoxin,cds-NP_229961.1,-,+,326/CDS,VC0307,VC0307,rho,rho,transcription_termination_factor_Rho,cds-NP_229962.1,-,+,1259):+:146:NC_002505.1	119.922	-0.0712441	0.336798	0.0454892	0.831107	0.955371
AS_IGR:(CDS,VC0306,VC0306,-,thioredoxin,cds-NP_229961.1,-,+,326/CDS,VC0307,VC0307,rho,rho,transcription_termination_factor_Rho,cds-NP_229962.1,-,+,1259):+:146:NC_002505.1	6.71706	-0.750952	1.3128	0.329233	0.566111	0.851535
CDS:VC0307,VC0307:rho,rho:transcription_termination_factor_Rho:cds-NP_229962.1:-:+:1259:NC_002505.1	2070.32	0.00873379	0.163068	0.00286898	0.957283	0.987313
AS_CDS:VC0307,VC0307:rho,rho:transcription_termination_factor_Rho:cds-NP_229962.1:-:+:1259:NC_002505.1	12.1637	0.891704	0.963459	0.853415	0.355588	0.712501
IGR:(CDS,VC0307,VC0307,rho,rho,transcription_termination_factor_Rho,cds-NP_229962.1,-,+,1259/CDS,VC0308,VC0308,-,hypothetical_protein,cds-NP_229963.1,-,+,992):+:47:NC_002505.1	33.1321	0.404763	0.543952	0.554203	0.456606	0.792155
AS_IGR:(CDS,VC0307,VC0307,rho,rho,transcription_termination_factor_Rho,cds-NP_229962.1,-,+,1259/CDS,VC0308,VC0308,-,hypothetical_protein,cds-NP_229963.1,-,+,992):+:47:NC_002505.1	2.00621	-0.53693	2.29939	0.0540708	0.816125	NA
CDS:VC0308,VC0308:-:hypothetical_protein:cds-NP_229963.1:-:+:992:NC_002505.1	275.882	0.221845	0.314628	0.497798	0.480469	0.808134
AS_CDS:VC0308,VC0308:-:hypothetical_protein:cds-NP_229963.1:-:+:992:NC_002505.1	21.2432	0.188387	1.05317	0.0321495	0.8577	0.959618
IGR:(CDS,VC0308,VC0308,-,hypothetical_protein,cds-NP_229963.1,-,+,992/CDS,VC0309,VC0309,-,hypothetical_protein,cds-NP_229964.1,-,+,1841):+:30:NC_002505.1	6.55633	1.0693	1.1969	0.799688	0.371187	0.72202
AS_IGR:(CDS,VC0308,VC0308,-,hypothetical_protein,cds-NP_229963.1,-,+,992/CDS,VC0309,VC0309,-,hypothetical_protein,cds-NP_229964.1,-,+,1841):+:30:NC_002505.1	0	NA	NA	NA	NA	NA
CDS:VC0309,VC0309:-:hypothetical_protein:cds-NP_229964.1:-:+:1841:NC_002505.1	390.522	0.0127377	0.210951	0.00380826	0.950793	0.986026
AS_CDS:VC0309,VC0309:-:hypothetical_protein:cds-NP_229964.1:-:+:1841:NC_002505.1	8.83244	0.167228	1.29515	0.0167794	0.896934	0.971138
CDS:VC0311,VC0311:-:ferredoxin:cds-NP_229965.1:-:+:269:NC_002505.1	72.7374	0.150315	0.414005	0.132414	0.715942	0.916344
AS_CDS:VC0311,VC0311:-:ferredoxin:cds-NP_229965.1:-:+:269:NC_002505.1	2.99111	-1.26988	1.86686	0.452693	0.501059	NA
CDS:VC0312,VC0312:fre,fre:FMN_reductase:cds-NP_229966.1:-:+:710:NC_002505.1	103.794	-0.11939	0.386245	0.0955135	0.757282	0.932252
AS_CDS:VC0312,VC0312:fre,fre:FMN_reductase:cds-NP_229966.1:-:+:710:NC_002505.1	10.3924	-3.09946	1.25766	5.57114	0.0182589	0.116282
IGR:(CDS,VC0312,VC0312,fre,fre,FMN_reductase,cds-NP_229966.1,-,+,710/rRNA,VCr007,VCr007,ID,VCr007,16Sc,16Sc,16Sc,16S_ribosomal_RNA,ID,16S_ribosomal_RNA,exon-VCr007-1,-,+,1534):+:554:NC_002505.1	42.522	0.0574163	0.642971	0.00827076	0.927537	0.981927
AS_IGR:(CDS,VC0312,VC0312,fre,fre,FMN_reductase,cds-NP_229966.1,-,+,710/rRNA,VCr007,VCr007,ID,VCr007,16Sc,16Sc,16Sc,16S_ribosomal_RNA,ID,16S_ribosomal_RNA,exon-VCr007-1,-,+,1534):+:554:NC_002505.1	11.0949	0.0919436	0.964308	0.00972504	0.921443	0.979845
rRNA:VCr007,VCr007,ID,VCr007:16Sc,16Sc,16Sc:16S_ribosomal_RNA,ID,16S_ribosomal_RNA:exon-VCr007-1:-:+:1534:NC_002505.1	3122.81	-0.176022	0.209095	0.708113	0.400071	0.74643
AS_rRNA:VCr007,VCr007,ID,VCr007:16Sc,16Sc,16Sc:16S_ribosomal_RNA,ID,16S_ribosomal_RNA:exon-VCr007-1:-:+:1534:NC_002505.1	0.303781	1.60552	4.0358	0.321939	0.570444	NA
IGR:(rRNA,VCr007,VCr007,ID,VCr007,16Sc,16Sc,16Sc,16S_ribosomal_RNA,ID,16S_ribosomal_RNA,exon-VCr007-1,-,+,1534/tRNA,VCt011,VCt011,ID,VCt011,tRNA-Ile-2,tRNA-Ile-2,tRNA-Ile-2,tRNA-Ile,ID,tRNA-Ile,exon-VCt011-1,-,+,76):+:62:NC_002505.1	14.4472	0.00813768	0.846533	0.000164312	0.989773	0.992736
AS_IGR:(rRNA,VCr007,VCr007,ID,VCr007,16Sc,16Sc,16Sc,16S_ribosomal_RNA,ID,16S_ribosomal_RNA,exon-VCr007-1,-,+,1534/tRNA,VCt011,VCt011,ID,VCt011,tRNA-Ile-2,tRNA-Ile-2,tRNA-Ile-2,tRNA-Ile,ID,tRNA-Ile,exon-VCt011-1,-,+,76):+:62:NC_002505.1	0	NA	NA	NA	NA	NA
tRNA:VCt011,VCt011,ID,VCt011:tRNA-Ile-2,tRNA-Ile-2,tRNA-Ile-2:tRNA-Ile,ID,tRNA-Ile:exon-VCt011-1:-:+:76:NC_002505.1	16.7622	0.345754	0.776371	0.197513	0.656736	0.892269
AS_tRNA:VCt011,VCt011,ID,VCt011:tRNA-Ile-2,tRNA-Ile-2,tRNA-Ile-2:tRNA-Ile,ID,tRNA-Ile:exon-VCt011-1:-:+:76:NC_002505.1	0	NA	NA	NA	NA	NA
IGR:(tRNA,VCt011,VCt011,ID,VCt011,tRNA-Ile-2,tRNA-Ile-2,tRNA-Ile-2,tRNA-Ile,ID,tRNA-Ile,exon-VCt011-1,-,+,76/tRNA,VCt012,VCt012,ID,VCt012,tRNA-Ala-3,tRNA-Ala-3,tRNA-Ala-3,tRNA-Ala,ID,tRNA-Ala,exon-VCt012-1,-,+,75):+:7:NC_002505.1	2.05065	-0.214894	1.8871	0.0129778	0.909301	NA
AS_IGR:(tRNA,VCt011,VCt011,ID,VCt011,tRNA-Ile-2,tRNA-Ile-2,tRNA-Ile-2,tRNA-Ile,ID,tRNA-Ile,exon-VCt011-1,-,+,76/tRNA,VCt012,VCt012,ID,VCt012,tRNA-Ala-3,tRNA-Ala-3,tRNA-Ala-3,tRNA-Ala,ID,tRNA-Ala,exon-VCt012-1,-,+,75):+:7:NC_002505.1	0	NA	NA	NA	NA	NA
tRNA:VCt012,VCt012,ID,VCt012:tRNA-Ala-3,tRNA-Ala-3,tRNA-Ala-3:tRNA-Ala,ID,tRNA-Ala:exon-VCt012-1:-:+:75:NC_002505.1	54.0629	0.155743	0.448069	0.120594	0.728391	0.922152
AS_tRNA:VCt012,VCt012,ID,VCt012:tRNA-Ala-3,tRNA-Ala-3,tRNA-Ala-3:tRNA-Ala,ID,tRNA-Ala:exon-VCt012-1:-:+:75:NC_002505.1	0	NA	NA	NA	NA	NA
IGR:(tRNA,VCt012,VCt012,ID,VCt012,tRNA-Ala-3,tRNA-Ala-3,tRNA-Ala-3,tRNA-Ala,ID,tRNA-Ala,exon-VCt012-1,-,+,75/rRNA,VCr008,VCr008,ID,VCr008,23Sc,23Sc,23Sc,23S_ribosomal_RNA,ID,23S_ribosomal_RNA,exon-VCr008-1,-,+,2886):+:286:NC_002505.1	49.3497	-1.26559	0.597763	4.37089	0.0365579	0.188451
AS_IGR:(tRNA,VCt012,VCt012,ID,VCt012,tRNA-Ala-3,tRNA-Ala-3,tRNA-Ala-3,tRNA-Ala,ID,tRNA-Ala,exon-VCt012-1,-,+,75/rRNA,VCr008,VCr008,ID,VCr008,23Sc,23Sc,23Sc,23S_ribosomal_RNA,ID,23S_ribosomal_RNA,exon-VCr008-1,-,+,2886):+:286:NC_002505.1	2.45228	-0.748967	2.16831	0.118044	0.731166	NA
rRNA:VCr008,VCr008,ID,VCr008:23Sc,23Sc,23Sc:23S_ribosomal_RNA,ID,23S_ribosomal_RNA:exon-VCr008-1:-:+:2886:NC_002505.1	23587.2	-0.390917	0.168707	5.35272	0.0206899	0.126932
AS_rRNA:VCr008,VCr008,ID,VCr008:23Sc,23Sc,23Sc:23S_ribosomal_RNA,ID,23S_ribosomal_RNA:exon-VCr008-1:-:+:2886:NC_002505.1	0.64903	-2.98192	3.98289	0.79826	0.371614	NA
IGR:(rRNA,VCr008,VCr008,ID,VCr008,23Sc,23Sc,23Sc,23S_ribosomal_RNA,ID,23S_ribosomal_RNA,exon-VCr008-1,-,+,2886/rRNA,VCr009,VCr009,ID,VCr009,5Sc,5Sc,5Sc,5S_ribosomal_RNA,ID,5S_ribosomal_RNA,exon-VCr009-1,-,+,117):+:126:NC_002505.1	105.139	-0.306638	0.328537	0.869421	0.351116	0.710845
AS_IGR:(rRNA,VCr008,VCr008,ID,VCr008,23Sc,23Sc,23Sc,23S_ribosomal_RNA,ID,23S_ribosomal_RNA,exon-VCr008-1,-,+,2886/rRNA,VCr009,VCr009,ID,VCr009,5Sc,5Sc,5Sc,5S_ribosomal_RNA,ID,5S_ribosomal_RNA,exon-VCr009-1,-,+,117):+:126:NC_002505.1	0.12859	-1.2575	4.08022	0.0490609	0.824705	NA
rRNA:VCr009,VCr009,ID,VCr009:5Sc,5Sc,5Sc:5S_ribosomal_RNA,ID,5S_ribosomal_RNA:exon-VCr009-1:-:+:117:NC_002505.1	125.712	-0.0895803	0.377075	0.0566371	0.811892	0.950266
AS_rRNA:VCr009,VCr009,ID,VCr009:5Sc,5Sc,5Sc:5S_ribosomal_RNA,ID,5S_ribosomal_RNA:exon-VCr009-1:-:+:117:NC_002505.1	0	NA	NA	NA	NA	NA
IGR:(rRNA,VCr009,VCr009,ID,VCr009,5Sc,5Sc,5Sc,5S_ribosomal_RNA,ID,5S_ribosomal_RNA,exon-VCr009-1,-,+,117/tRNA,VCt013,VCt013,ID,VCt013,tRNA-Asp-2,tRNA-Asp-2,tRNA-Asp-2,tRNA-Asp,ID,tRNA-Asp,exon-VCt013-1,-,+,76):+:24:NC_002505.1	4.01443	0.303841	1.39074	0.0475548	0.827374	NA
AS_IGR:(rRNA,VCr009,VCr009,ID,VCr009,5Sc,5Sc,5Sc,5S_ribosomal_RNA,ID,5S_ribosomal_RNA,exon-VCr009-1,-,+,117/tRNA,VCt013,VCt013,ID,VCt013,tRNA-Asp-2,tRNA-Asp-2,tRNA-Asp-2,tRNA-Asp,ID,tRNA-Asp,exon-VCt013-1,-,+,76):+:24:NC_002505.1	0	NA	NA	NA	NA	NA
tRNA:VCt013,VCt013,ID,VCt013:tRNA-Asp-2,tRNA-Asp-2,tRNA-Asp-2:tRNA-Asp,ID,tRNA-Asp:exon-VCt013-1:-:+:76:NC_002505.1	21.029	0.979175	0.769573	1.59023	0.207293	0.552235
AS_tRNA:VCt013,VCt013,ID,VCt013:tRNA-Asp-2,tRNA-Asp-2,tRNA-Asp-2:tRNA-Asp,ID,tRNA-Asp:exon-VCt013-1:-:+:76:NC_002505.1	0.22111	-1.26247	4.08002	0.233619	0.628853	NA
IGR:(tRNA,VCt013,VCt013,ID,VCt013,tRNA-Asp-2,tRNA-Asp-2,tRNA-Asp-2,tRNA-Asp,ID,tRNA-Asp,exon-VCt013-1,-,+,76/CDS,VC0315,VC0315,pssA,pssA,phosphatidylserine_synthase,cds-NP_229969.1,-,-,1340):+:253:NC_002505.1	0.338313	1.73982	4.02454	0.363218	0.546724	NA
AS_IGR:(tRNA,VCt013,VCt013,ID,VCt013,tRNA-Asp-2,tRNA-Asp-2,tRNA-Asp-2,tRNA-Asp,ID,tRNA-Asp,exon-VCt013-1,-,+,76/CDS,VC0315,VC0315,pssA,pssA,phosphatidylserine_synthase,cds-NP_229969.1,-,-,1340):+:253:NC_002505.1	1.60948	-0.551328	2.2928	0.0578474	0.809931	NA
CDS:VC0315,VC0315:pssA,pssA:phosphatidylserine_synthase:cds-NP_229969.1:-:-:1340:NC_002505.1	158.879	-0.533336	0.306055	3.02142	0.0821716	0.326766
AS_CDS:VC0315,VC0315:pssA,pssA:phosphatidylserine_synthase:cds-NP_229969.1:-:-:1340:NC_002505.1	32.6876	-0.00137237	0.706718	0.000760011	0.978006	0.990952
IGR:(CDS,VC0315,VC0315,pssA,pssA,phosphatidylserine_synthase,cds-NP_229969.1,-,-,1340/CDS,VC0317,VC0317,-,hypothetical_protein,cds-NP_229971.1,-,-,446):+:43:NC_002505.1	2.38467	0.299569	2.02536	0.0222273	0.881484	NA
AS_IGR:(CDS,VC0315,VC0315,pssA,pssA,phosphatidylserine_synthase,cds-NP_229969.1,-,-,1340/CDS,VC0317,VC0317,-,hypothetical_protein,cds-NP_229971.1,-,-,446):+:43:NC_002505.1	2.53169	0.519247	1.73797	0.0889546	0.76551	NA
CDS:VC0317,VC0317:-:hypothetical_protein:cds-NP_229971.1:-:-:446:NC_002505.1	14.5813	-0.50387	0.864984	0.337045	0.56154	0.849174
AS_CDS:VC0317,VC0317:-:hypothetical_protein:cds-NP_229971.1:-:-:446:NC_002505.1	18.7131	-0.945688	0.771826	1.47486	0.224581	0.575803
CDS:VC0318,VC0318:murB,murB:UDP-N-acetylenolpyruvoylglucosamine_reductase:cds-NP_229972.1:-:+:1073:NC_002505.1	515.481	-0.979522	0.252172	14.8443	0.000116762	0.00181261
AS_CDS:VC0318,VC0318:murB,murB:UDP-N-acetylenolpyruvoylglucosamine_reductase:cds-NP_229972.1:-:+:1073:NC_002505.1	5.4346	-1.88115	1.6829	1.20289	0.272744	0.631175
CDS:VC0319,VC0319:-:biotin--protein_ligase:cds-NP_229973.1:-:+:962:NC_002505.1	446.939	-0.739001	0.224483	10.7455	0.00104535	0.0122712
AS_CDS:VC0319,VC0319:-:biotin--protein_ligase:cds-NP_229973.1:-:+:962:NC_002505.1	4.18958	-0.204951	1.39926	0.0219899	0.882114	0.966745
CDS:VC0320,VC0320:-:pantothenate_kinase:cds-NP_229974.1:-:-:1127:NC_002505.1	26.7125	0.440981	0.877794	0.251148	0.616268	0.873532
AS_CDS:VC0320,VC0320:-:pantothenate_kinase:cds-NP_229974.1:-:-:1127:NC_002505.1	161.06	-0.371002	0.306368	1.46642	0.225912	0.577671
tRNA:VCt014,VCt014,ID,VCt014:tRNA-Thr-2,tRNA-Thr-2,tRNA-Thr-2:tRNA-Thr,ID,tRNA-Thr:exon-VCt014-1:-:+:75:NC_002505.1	14.9437	-0.610945	0.821518	0.549957	0.458335	0.793623
AS_tRNA:VCt014,VCt014,ID,VCt014:tRNA-Thr-2,tRNA-Thr-2,tRNA-Thr-2:tRNA-Thr,ID,tRNA-Thr:exon-VCt014-1:-:+:75:NC_002505.1	0.358701	-0.300701	4.08002	0.00896723	0.924557	NA
IGR:(tRNA,VCt014,VCt014,ID,VCt014,tRNA-Thr-2,tRNA-Thr-2,tRNA-Thr-2,tRNA-Thr,ID,tRNA-Thr,exon-VCt014-1,-,+,75/tRNA,VCt015,VCt015,ID,VCt015,tRNA-Tyr-1,tRNA-Tyr-1,tRNA-Tyr-1,tRNA-Tyr,ID,tRNA-Tyr,exon-VCt015-1,-,+,84):+:34:NC_002505.1	5.30232	-0.888342	1.30769	0.457827	0.498641	0.817392
AS_IGR:(tRNA,VCt014,VCt014,ID,VCt014,tRNA-Thr-2,tRNA-Thr-2,tRNA-Thr-2,tRNA-Thr,ID,tRNA-Thr,exon-VCt014-1,-,+,75/tRNA,VCt015,VCt015,ID,VCt015,tRNA-Tyr-1,tRNA-Tyr-1,tRNA-Tyr-1,tRNA-Tyr,ID,tRNA-Tyr,exon-VCt015-1,-,+,84):+:34:NC_002505.1	0	NA	NA	NA	NA	NA
tRNA:VCt015,VCt015,ID,VCt015:tRNA-Tyr-1,tRNA-Tyr-1,tRNA-Tyr-1:tRNA-Tyr,ID,tRNA-Tyr:exon-VCt015-1:-:+:84:NC_002505.1	57.2764	-0.430713	0.420198	1.04688	0.306226	0.666511
AS_tRNA:VCt015,VCt015,ID,VCt015:tRNA-Tyr-1,tRNA-Tyr-1,tRNA-Tyr-1:tRNA-Tyr,ID,tRNA-Tyr:exon-VCt015-1:-:+:84:NC_002505.1	0	NA	NA	NA	NA	NA
IGR:(tRNA,VCt015,VCt015,ID,VCt015,tRNA-Tyr-1,tRNA-Tyr-1,tRNA-Tyr-1,tRNA-Tyr,ID,tRNA-Tyr,exon-VCt015-1,-,+,84/tRNA,VCt016,VCt016,ID,VCt016,tRNA-Gly-3,tRNA-Gly-3,tRNA-Gly-3,tRNA-Gly,ID,tRNA-Gly,exon-VCt016-1,-,+,74):+:34:NC_002505.1	11.1302	-0.958257	0.924955	1.06116	0.302951	0.662958
AS_IGR:(tRNA,VCt015,VCt015,ID,VCt015,tRNA-Tyr-1,tRNA-Tyr-1,tRNA-Tyr-1,tRNA-Tyr,ID,tRNA-Tyr,exon-VCt015-1,-,+,84/tRNA,VCt016,VCt016,ID,VCt016,tRNA-Gly-3,tRNA-Gly-3,tRNA-Gly-3,tRNA-Gly,ID,tRNA-Gly,exon-VCt016-1,-,+,74):+:34:NC_002505.1	0.539776	-1.41202	4.02202	0.169848	0.680247	NA
tRNA:VCt016,VCt016,ID,VCt016:tRNA-Gly-3,tRNA-Gly-3,tRNA-Gly-3:tRNA-Gly,ID,tRNA-Gly:exon-VCt016-1:-:+:74:NC_002505.1	62.5492	-0.232248	0.45766	0.25727	0.612002	0.872475
AS_tRNA:VCt016,VCt016,ID,VCt016:tRNA-Gly-3,tRNA-Gly-3,tRNA-Gly-3:tRNA-Gly,ID,tRNA-Gly:exon-VCt016-1:-:+:74:NC_002505.1	2.11588	-2.13441	2.34729	0.798357	0.371585	NA
IGR:(tRNA,VCt016,VCt016,ID,VCt016,tRNA-Gly-3,tRNA-Gly-3,tRNA-Gly-3,tRNA-Gly,ID,tRNA-Gly,exon-VCt016-1,-,+,74/tRNA,VCt017,VCt017,ID,VCt017,tRNA-Thr-3,tRNA-Thr-3,tRNA-Thr-3,tRNA-Thr,ID,tRNA-Thr,exon-VCt017-1,-,+,75):+:12:NC_002505.1	6.95893	-1.08558	1.14054	0.891876	0.344969	0.707008
AS_IGR:(tRNA,VCt016,VCt016,ID,VCt016,tRNA-Gly-3,tRNA-Gly-3,tRNA-Gly-3,tRNA-Gly,ID,tRNA-Gly,exon-VCt016-1,-,+,74/tRNA,VCt017,VCt017,ID,VCt017,tRNA-Thr-3,tRNA-Thr-3,tRNA-Thr-3,tRNA-Thr,ID,tRNA-Thr,exon-VCt017-1,-,+,75):+:12:NC_002505.1	0.22111	-1.26247	4.08002	0.233619	0.628853	NA
tRNA:VCt017,VCt017,ID,VCt017:tRNA-Thr-3,tRNA-Thr-3,tRNA-Thr-3:tRNA-Thr,ID,tRNA-Thr:exon-VCt017-1:-:+:75:NC_002505.1	49.8225	-0.911295	0.543483	2.7736	0.0958302	0.357013
AS_tRNA:VCt017,VCt017,ID,VCt017:tRNA-Thr-3,tRNA-Thr-3,tRNA-Thr-3:tRNA-Thr,ID,tRNA-Thr:exon-VCt017-1:-:+:75:NC_002505.1	4.09073	-1.29803	1.61026	0.629322	0.427604	NA
IGR:(tRNA,VCt017,VCt017,ID,VCt017,tRNA-Thr-3,tRNA-Thr-3,tRNA-Thr-3,tRNA-Thr,ID,tRNA-Thr,exon-VCt017-1,-,+,75/CDS,VC0321,VC0321,tuf,tuf,elongation_factor_Tu,cds-NP_229975.1,-,+,1184):+:91:NC_002505.1	68.4109	-0.493612	0.427445	1.32714	0.249315	0.603378
AS_IGR:(tRNA,VCt017,VCt017,ID,VCt017,tRNA-Thr-3,tRNA-Thr-3,tRNA-Thr-3,tRNA-Thr,ID,tRNA-Thr,exon-VCt017-1,-,+,75/CDS,VC0321,VC0321,tuf,tuf,elongation_factor_Tu,cds-NP_229975.1,-,+,1184):+:91:NC_002505.1	6.84416	-1.5125	1.17303	1.62236	0.202763	0.54811
CDS:VC0321,VC0321:tuf,tuf:elongation_factor_Tu:cds-NP_229975.1:-:+:1184:NC_002505.1	5428.67	0.0619989	0.199701	0.0963699	0.75623	0.932234
AS_CDS:VC0321,VC0321:tuf,tuf:elongation_factor_Tu:cds-NP_229975.1:-:+:1184:NC_002505.1	11.016	-1.97602	1.05148	3.4239	0.0642591	0.278376
IGR:(CDS,VC0321,VC0321,tuf,tuf,elongation_factor_Tu,cds-NP_229975.1,-,+,1184/CDS,VC0322,VC0322,secE,secE,preprotein_translocase_subunit_SecE,cds-NP_229976.1,-,+,395):+:157:NC_002505.1	270.298	0.00996929	0.337429	0.000896386	0.976115	0.990952
AS_IGR:(CDS,VC0321,VC0321,tuf,tuf,elongation_factor_Tu,cds-NP_229975.1,-,+,1184/CDS,VC0322,VC0322,secE,secE,preprotein_translocase_subunit_SecE,cds-NP_229976.1,-,+,395):+:157:NC_002505.1	0	NA	NA	NA	NA	NA
CDS:VC0322,VC0322:secE,secE:preprotein_translocase_subunit_SecE:cds-NP_229976.1:-:+:395:NC_002505.1	262.965	-0.165479	0.273804	0.365063	0.545708	0.842628
AS_CDS:VC0322,VC0322:secE,secE:preprotein_translocase_subunit_SecE:cds-NP_229976.1:-:+:395:NC_002505.1	0	NA	NA	NA	NA	NA
CDS:VC0323,VC0323:nusG,nusG:transcription_antitermination_protein_NusG:cds-NP_229977.1:-:+:548:NC_002505.1	473.832	-0.171141	0.212716	0.647	0.421187	0.762187
AS_CDS:VC0323,VC0323:nusG,nusG:transcription_antitermination_protein_NusG:cds-NP_229977.1:-:+:548:NC_002505.1	1.21376	-3.91583	3.37084	1.56816	0.210474	NA
IGR:(CDS,VC0323,VC0323,nusG,nusG,transcription_antitermination_protein_NusG,cds-NP_229977.1,-,+,548/CDS,VC0324,VC0324,rplK,rplK,50S_ribosomal_protein_L11,cds-NP_229978.1,-,+,428):+:79:NC_002505.1	107.399	0.238364	0.406321	0.346009	0.556381	0.847424
AS_IGR:(CDS,VC0323,VC0323,nusG,nusG,transcription_antitermination_protein_NusG,cds-NP_229977.1,-,+,548/CDS,VC0324,VC0324,rplK,rplK,50S_ribosomal_protein_L11,cds-NP_229978.1,-,+,428):+:79:NC_002505.1	0.877191	0.612556	3.16018	0.0377341	0.845978	NA
CDS:VC0324,VC0324:rplK,rplK:50S_ribosomal_protein_L11:cds-NP_229978.1:-:+:428:NC_002505.1	945.167	0.401541	0.188626	4.52271	0.0334477	0.177729
AS_CDS:VC0324,VC0324:rplK,rplK:50S_ribosomal_protein_L11:cds-NP_229978.1:-:+:428:NC_002505.1	9.31774	-0.195402	1.27831	0.0239178	0.877094	0.964499
CDS:VC0325,VC0325:rplA,rplA:50S_ribosomal_protein_L1:cds-NP_229979.1:-:+:701:NC_002505.1	1354.9	0.538384	0.189182	8.06122	0.00452226	0.03951
AS_CDS:VC0325,VC0325:rplA,rplA:50S_ribosomal_protein_L1:cds-NP_229979.1:-:+:701:NC_002505.1	5.22437	-6.01351	1.84018	9.81216	0.00173362	0.0186456
IGR:(CDS,VC0325,VC0325,rplA,rplA,50S_ribosomal_protein_L1,cds-NP_229979.1,-,+,701/CDS,VC0326,VC0326,rplJ,rplJ,50S_ribosomal_protein_L10,cds-NP_229980.1,-,+,488):+:218:NC_002505.1	305.333	0.836065	0.280668	8.78979	0.00302921	0.0290632
AS_IGR:(CDS,VC0325,VC0325,rplA,rplA,50S_ribosomal_protein_L1,cds-NP_229979.1,-,+,701/CDS,VC0326,VC0326,rplJ,rplJ,50S_ribosomal_protein_L10,cds-NP_229980.1,-,+,488):+:218:NC_002505.1	0.409071	-0.865143	4.06107	0.0406476	0.84022	NA
CDS:VC0326,VC0326:rplJ,rplJ:50S_ribosomal_protein_L10:cds-NP_229980.1:-:+:488:NC_002505.1	1849.97	0.606986	0.165383	13.3786	0.000254508	0.00364329
AS_CDS:VC0326,VC0326:rplJ,rplJ:50S_ribosomal_protein_L10:cds-NP_229980.1:-:+:488:NC_002505.1	1.44111	-1.64191	3.25823	0.247777	0.618644	NA
IGR:(CDS,VC0326,VC0326,rplJ,rplJ,50S_ribosomal_protein_L10,cds-NP_229980.1,-,+,488/CDS,VC0327,VC0327,rplL,rplL,50S_ribosomal_protein_L7/L12,cds-NP_229981.1,-,+,365):+:15:NC_002505.1	74.7252	0.331461	0.373148	0.788909	0.37443	0.725016
AS_IGR:(CDS,VC0326,VC0326,rplJ,rplJ,50S_ribosomal_protein_L10,cds-NP_229980.1,-,+,488/CDS,VC0327,VC0327,rplL,rplL,50S_ribosomal_protein_L7/L12,cds-NP_229981.1,-,+,365):+:15:NC_002505.1	0	NA	NA	NA	NA	NA
CDS:VC0327,VC0327:rplL,rplL:50S_ribosomal_protein_L7/L12:cds-NP_229981.1:-:+:365:NC_002505.1	3037.48	0.223694	0.174124	1.64859	0.199151	0.542334
AS_CDS:VC0327,VC0327:rplL,rplL:50S_ribosomal_protein_L7/L12:cds-NP_229981.1:-:+:365:NC_002505.1	3.52335	-5.43011	2.17449	5.77124	0.0162905	NA
IGR:(CDS,VC0327,VC0327,rplL,rplL,50S_ribosomal_protein_L7/L12,cds-NP_229981.1,-,+,365/CDS,VC0328,VC0328,rpoB,rpoB,DNA-directed_RNA_polymerase_subunit_beta,cds-NP_229982.2,-,+,4025):+:189:NC_002505.1	623.727	0.516065	0.216256	5.6761	0.0171975	0.111453
AS_IGR:(CDS,VC0327,VC0327,rplL,rplL,50S_ribosomal_protein_L7/L12,cds-NP_229981.1,-,+,365/CDS,VC0328,VC0328,rpoB,rpoB,DNA-directed_RNA_polymerase_subunit_beta,cds-NP_229982.2,-,+,4025):+:189:NC_002505.1	1.58384	-4.2792	3.08511	2.07808	0.149428	NA
CDS:VC0328,VC0328:rpoB,rpoB:DNA-directed_RNA_polymerase_subunit_beta:cds-NP_229982.2:-:+:4025:NC_002505.1	3114.05	0.732197	0.168966	18.5922	1.61884e-05	0.000307351
AS_CDS:VC0328,VC0328:rpoB,rpoB:DNA-directed_RNA_polymerase_subunit_beta:cds-NP_229982.2:-:+:4025:NC_002505.1	3.53021	1.82471	1.74477	1.05059	0.305372	NA
IGR:(CDS,VC0328,VC0328,rpoB,rpoB,DNA-directed_RNA_polymerase_subunit_beta,cds-NP_229982.2,-,+,4025/CDS,VC0329,VC0329,-,DNA-directed_RNA_polymerase_subunit_beta,cds-NP_229983.1,-,+,4205):+:53:NC_002505.1	67.0637	0.860669	0.439595	3.80059	0.0512346	0.239945
AS_IGR:(CDS,VC0328,VC0328,rpoB,rpoB,DNA-directed_RNA_polymerase_subunit_beta,cds-NP_229982.2,-,+,4025/CDS,VC0329,VC0329,-,DNA-directed_RNA_polymerase_subunit_beta,cds-NP_229983.1,-,+,4205):+:53:NC_002505.1	0.111855	0.664262	4.08047	-0.0662168	1	NA
CDS:VC0329,VC0329:-:DNA-directed_RNA_polymerase_subunit_beta:cds-NP_229983.1:-:+:4205:NC_002505.1	3830.2	0.543214	0.180419	9.01434	0.0026787	0.0264534
AS_CDS:VC0329,VC0329:-:DNA-directed_RNA_polymerase_subunit_beta:cds-NP_229983.1:-:+:4205:NC_002505.1	21.094	-0.139172	0.693093	0.040587	0.840337	0.95714
IGR:(CDS,VC0329,VC0329,-,DNA-directed_RNA_polymerase_subunit_beta,cds-NP_229983.1,-,+,4205/CDS,VC0330,VC0330,-,anti-RNA_polymerase_sigma_70_factor,cds-NP_229984.1,-,-,494):+:49:NC_002505.1	33.349	0.584774	0.523844	1.24226	0.265036	0.621157
AS_IGR:(CDS,VC0329,VC0329,-,DNA-directed_RNA_polymerase_subunit_beta,cds-NP_229983.1,-,+,4205/CDS,VC0330,VC0330,-,anti-RNA_polymerase_sigma_70_factor,cds-NP_229984.1,-,-,494):+:49:NC_002505.1	61.8233	0.278955	0.423592	0.434426	0.509825	0.823212
CDS:VC0330,VC0330:-:anti-RNA_polymerase_sigma_70_factor:cds-NP_229984.1:-:-:494:NC_002505.1	782.335	0.419328	0.195517	4.58948	0.0321688	0.172763
AS_CDS:VC0330,VC0330:-:anti-RNA_polymerase_sigma_70_factor:cds-NP_229984.1:-:-:494:NC_002505.1	7.28829	-1.48813	1.46222	0.997962	0.317804	0.677312
IGR:(CDS,VC0330,VC0330,-,anti-RNA_polymerase_sigma_70_factor,cds-NP_229984.1,-,-,494/CDS,VC0331,VC0331,nudC,nudC,NADH_pyrophosphatase,cds-NP_229985.1,-,+,809):+:103:NC_002505.1	0.592581	-2.88985	3.98784	0.769379	0.380409	NA
AS_IGR:(CDS,VC0330,VC0330,-,anti-RNA_polymerase_sigma_70_factor,cds-NP_229984.1,-,-,494/CDS,VC0331,VC0331,nudC,nudC,NADH_pyrophosphatase,cds-NP_229985.1,-,+,809):+:103:NC_002505.1	111.407	0.572805	0.363962	2.46893	0.116117	0.39819
CDS:VC0331,VC0331:nudC,nudC:NADH_pyrophosphatase:cds-NP_229985.1:-:+:809:NC_002505.1	49.4657	-0.668286	0.46697	2.03701	0.153511	0.469058
AS_CDS:VC0331,VC0331:nudC,nudC:NADH_pyrophosphatase:cds-NP_229985.1:-:+:809:NC_002505.1	17.3669	1.46386	0.766281	3.599	0.0578142	0.258627
IGR:(CDS,VC0331,VC0331,nudC,nudC,NADH_pyrophosphatase,cds-NP_229985.1,-,+,809/CDS,VC0332,VC0332,hemE,hemE,uroporphyrinogen_decarboxylase,cds-NP_229986.1,-,+,1079):+:191:NC_002505.1	16.5464	-0.740128	0.732612	1.01581	0.313516	0.672892
AS_IGR:(CDS,VC0331,VC0331,nudC,nudC,NADH_pyrophosphatase,cds-NP_229985.1,-,+,809/CDS,VC0332,VC0332,hemE,hemE,uroporphyrinogen_decarboxylase,cds-NP_229986.1,-,+,1079):+:191:NC_002505.1	34.7672	0.852213	0.527186	2.59302	0.107335	0.380043
CDS:VC0332,VC0332:hemE,hemE:uroporphyrinogen_decarboxylase:cds-NP_229986.1:-:+:1079:NC_002505.1	398.529	-0.335168	0.216937	2.38419	0.122569	0.412369
AS_CDS:VC0332,VC0332:hemE,hemE:uroporphyrinogen_decarboxylase:cds-NP_229986.1:-:+:1079:NC_002505.1	8.2238	-0.249231	1.04556	0.0567683	0.811679	0.950266
CDS:VC0333,VC0333:-:TetR_family_transcriptional_regulator:cds-NP_229987.1:-:+:728:NC_002505.1	160.551	-0.26098	0.354226	0.541926	0.461636	0.7961
AS_CDS:VC0333,VC0333:-:TetR_family_transcriptional_regulator:cds-NP_229987.1:-:+:728:NC_002505.1	31.0945	-2.21323	0.597423	13.221	0.000276827	0.00389387
IGR:(CDS,VC0333,VC0333,-,TetR_family_transcriptional_regulator,cds-NP_229987.1,-,+,728/CDS,VC0334,VC0334,-,hypothetical_protein,cds-NP_229988.1,-,+,959):+:35:NC_002505.1	11.415	-0.0765572	0.856961	0.00804401	0.928535	0.981976
AS_IGR:(CDS,VC0333,VC0333,-,TetR_family_transcriptional_regulator,cds-NP_229987.1,-,+,728/CDS,VC0334,VC0334,-,hypothetical_protein,cds-NP_229988.1,-,+,959):+:35:NC_002505.1	0	NA	NA	NA	NA	NA
CDS:VC0334,VC0334:-:hypothetical_protein:cds-NP_229988.1:-:+:959:NC_002505.1	221.051	-0.62445	0.373989	2.76762	0.096189	0.35802
AS_CDS:VC0334,VC0334:-:hypothetical_protein:cds-NP_229988.1:-:+:959:NC_002505.1	48.2668	0.172727	0.511901	0.114269	0.735335	0.924546
CDS:VC0335,VC0335:-:NlpD-like_protein:cds-NP_229989.1:-:-:1148:NC_002505.1	176.962	-0.280821	0.303297	0.858444	0.354175	0.712501
AS_CDS:VC0335,VC0335:-:NlpD-like_protein:cds-NP_229989.1:-:-:1148:NC_002505.1	73.5622	-1.73438	0.472172	12.934	0.000322674	0.00445356
IGR:(CDS,VC0335,VC0335,-,NlpD-like_protein,cds-NP_229989.1,-,-,1148/CDS,VC0336,VC0336,-,2%2C3-bisphosphoglycerate-independent_phosphoglycerate_mutase,cds-NP_229990.1,-,-,1532):+:117:NC_002505.1	7.9673	-2.76709	1.15368	5.52115	0.0187879	0.118623
AS_IGR:(CDS,VC0335,VC0335,-,NlpD-like_protein,cds-NP_229989.1,-,-,1148/CDS,VC0336,VC0336,-,2%2C3-bisphosphoglycerate-independent_phosphoglycerate_mutase,cds-NP_229990.1,-,-,1532):+:117:NC_002505.1	20.2648	-1.13533	0.679372	2.75035	0.0972332	0.359791
CDS:VC0336,VC0336:-:2%2C3-bisphosphoglycerate-independent_phosphoglycerate_mutase:cds-NP_229990.1:-:-:1532:NC_002505.1	936.334	-0.931093	0.188606	24.0073	9.59706e-07	2.40313e-05
AS_CDS:VC0336,VC0336:-:2%2C3-bisphosphoglycerate-independent_phosphoglycerate_mutase:cds-NP_229990.1:-:-:1532:NC_002505.1	9.41723	-0.255867	1.25595	0.0414993	0.838577	0.956876
IGR:(CDS,VC0336,VC0336,-,2%2C3-bisphosphoglycerate-independent_phosphoglycerate_mutase,cds-NP_229990.1,-,-,1532/CDS,VC0337,VC0337,-,hypothetical_protein,cds-NP_229991.1,-,-,941):+:91:NC_002505.1	0.731701	-0.468302	3.78717	0.0152477	0.901726	NA
AS_IGR:(CDS,VC0336,VC0336,-,2%2C3-bisphosphoglycerate-independent_phosphoglycerate_mutase,cds-NP_229990.1,-,-,1532/CDS,VC0337,VC0337,-,hypothetical_protein,cds-NP_229991.1,-,-,941):+:91:NC_002505.1	27.5071	-0.266199	0.611885	0.189027	0.663727	0.895367
CDS:VC0337,VC0337:-:hypothetical_protein:cds-NP_229991.1:-:-:941:NC_002505.1	65.2473	-0.422086	0.401198	1.10546	0.293071	0.654417
AS_CDS:VC0337,VC0337:-:hypothetical_protein:cds-NP_229991.1:-:-:941:NC_002505.1	204.448	-1.27661	0.291829	18.7315	1.50479e-05	0.000289781
IGR:(CDS,VC0337,VC0337,-,hypothetical_protein,cds-NP_229991.1,-,-,941/CDS,VC0338,VC0338,-,transporter,cds-NP_229992.1,-,-,1436):+:46:NC_002505.1	7.82273	-2.30063	1.14782	3.90073	0.048265	0.230968
AS_IGR:(CDS,VC0337,VC0337,-,hypothetical_protein,cds-NP_229991.1,-,-,941/CDS,VC0338,VC0338,-,transporter,cds-NP_229992.1,-,-,1436):+:46:NC_002505.1	15.2195	-0.0227807	0.857255	0.0021086	0.963374	0.988754
CDS:VC0338,VC0338:-:transporter:cds-NP_229992.1:-:-:1436:NC_002505.1	190.863	0.215715	0.30131	0.514167	0.473341	0.803875
AS_CDS:VC0338,VC0338:-:transporter:cds-NP_229992.1:-:-:1436:NC_002505.1	55.0002	-1.17978	0.579606	4.05814	0.0439589	0.215478
IGR:(CDS,VC0338,VC0338,-,transporter,cds-NP_229992.1,-,-,1436/CDS,VC0339,VC0339,psd,psd,phosphatidylserine_decarboxylase,cds-NP_229993.1,-,-,857):+:135:NC_002505.1	6.43821	-2.05334	1.59362	1.55764	0.21201	0.559251
AS_IGR:(CDS,VC0338,VC0338,-,transporter,cds-NP_229992.1,-,-,1436/CDS,VC0339,VC0339,psd,psd,phosphatidylserine_decarboxylase,cds-NP_229993.1,-,-,857):+:135:NC_002505.1	17.6094	-0.343637	0.899895	0.145336	0.703033	0.911678
CDS:VC0339,VC0339:psd,psd:phosphatidylserine_decarboxylase:cds-NP_229993.1:-:-:857:NC_002505.1	235.268	-0.612229	0.278257	4.80689	0.0283461	0.159988
AS_CDS:VC0339,VC0339:psd,psd:phosphatidylserine_decarboxylase:cds-NP_229993.1:-:-:857:NC_002505.1	14.7228	-0.0289004	0.888282	0.00188634	0.965357	0.989296
CDS:VC0340,VC0340:-:ribosome-associated_GTPase:cds-NP_229994.1:-:-:1163:NC_002505.1	417.256	-0.54951	0.229221	5.72211	0.0167526	0.109084
AS_CDS:VC0340,VC0340:-:ribosome-associated_GTPase:cds-NP_229994.1:-:-:1163:NC_002505.1	13.8531	-1.1346	1.04255	1.17008	0.279386	0.640943
IGR:(CDS,VC0340,VC0340,-,ribosome-associated_GTPase,cds-NP_229994.1,-,-,1163/CDS,VC0341,VC0341,-,oligoribonuclease,cds-NP_229995.1,-,+,545):+:81:NC_002505.1	0.514361	-2.70811	3.99855	0.705366	0.400986	NA
AS_IGR:(CDS,VC0340,VC0340,-,ribosome-associated_GTPase,cds-NP_229994.1,-,-,1163/CDS,VC0341,VC0341,-,oligoribonuclease,cds-NP_229995.1,-,+,545):+:81:NC_002505.1	9.24183	-1.95251	0.99011	3.77812	0.051927	0.241971
CDS:VC0341,VC0341:-:oligoribonuclease:cds-NP_229995.1:-:+:545:NC_002505.1	56.8319	-0.461557	0.485461	0.905351	0.341351	0.703172
AS_CDS:VC0341,VC0341:-:oligoribonuclease:cds-NP_229995.1:-:+:545:NC_002505.1	18.3946	0.419608	0.963003	0.190069	0.66286	0.894922
IGR:(CDS,VC0341,VC0341,-,oligoribonuclease,cds-NP_229995.1,-,+,545/tRNA,VCt018,VCt018,ID,VCt018,tRNA-Gly-4,tRNA-Gly-4,tRNA-Gly-4,tRNA-Gly,ID,tRNA-Gly,exon-VCt018-1,-,+,75):+:127:NC_002505.1	16.4628	0.613667	0.743476	0.682745	0.408643	0.753144
AS_IGR:(CDS,VC0341,VC0341,-,oligoribonuclease,cds-NP_229995.1,-,+,545/tRNA,VCt018,VCt018,ID,VCt018,tRNA-Gly-4,tRNA-Gly-4,tRNA-Gly-4,tRNA-Gly,ID,tRNA-Gly,exon-VCt018-1,-,+,75):+:127:NC_002505.1	0.111855	0.664262	4.08047	-0.0662168	1	NA
tRNA:VCt018,VCt018,ID,VCt018:tRNA-Gly-4,tRNA-Gly-4,tRNA-Gly-4:tRNA-Gly,ID,tRNA-Gly:exon-VCt018-1:-:+:75:NC_002505.1	31.4435	-0.120281	0.596189	0.0407674	0.839988	0.956876
AS_tRNA:VCt018,VCt018,ID,VCt018:tRNA-Gly-4,tRNA-Gly-4,tRNA-Gly-4:tRNA-Gly,ID,tRNA-Gly:exon-VCt018-1:-:+:75:NC_002505.1	0	NA	NA	NA	NA	NA
IGR:(tRNA,VCt018,VCt018,ID,VCt018,tRNA-Gly-4,tRNA-Gly-4,tRNA-Gly-4,tRNA-Gly,ID,tRNA-Gly,exon-VCt018-1,-,+,75/tRNA,VCt019,VCt019,ID,VCt019,tRNA-Gly-5,tRNA-Gly-5,tRNA-Gly-5,tRNA-Gly,ID,tRNA-Gly,exon-VCt019-1,-,+,75):+:33:NC_002505.1	20.4316	-0.37572	0.664512	0.31906	0.572173	0.854294
AS_IGR:(tRNA,VCt018,VCt018,ID,VCt018,tRNA-Gly-4,tRNA-Gly-4,tRNA-Gly-4,tRNA-Gly,ID,tRNA-Gly,exon-VCt018-1,-,+,75/tRNA,VCt019,VCt019,ID,VCt019,tRNA-Gly-5,tRNA-Gly-5,tRNA-Gly-5,tRNA-Gly,ID,tRNA-Gly,exon-VCt019-1,-,+,75):+:33:NC_002505.1	0	NA	NA	NA	NA	NA
tRNA:VCt019,VCt019,ID,VCt019:tRNA-Gly-5,tRNA-Gly-5,tRNA-Gly-5:tRNA-Gly,ID,tRNA-Gly:exon-VCt019-1:-:+:75:NC_002505.1	52.5458	-0.284446	0.436756	0.423393	0.515249	0.82718
AS_tRNA:VCt019,VCt019,ID,VCt019:tRNA-Gly-5,tRNA-Gly-5,tRNA-Gly-5:tRNA-Gly,ID,tRNA-Gly:exon-VCt019-1:-:+:75:NC_002505.1	0	NA	NA	NA	NA	NA
IGR:(tRNA,VCt019,VCt019,ID,VCt019,tRNA-Gly-5,tRNA-Gly-5,tRNA-Gly-5,tRNA-Gly,ID,tRNA-Gly,exon-VCt019-1,-,+,75/tRNA,VCt020,VCt020,ID,VCt020,tRNA-Gly-6,tRNA-Gly-6,tRNA-Gly-6,tRNA-Gly,ID,tRNA-Gly,exon-VCt020-1,-,+,75):+:155:NC_002505.1	129.978	-0.397656	0.316125	1.57968	0.208807	0.554532
AS_IGR:(tRNA,VCt019,VCt019,ID,VCt019,tRNA-Gly-5,tRNA-Gly-5,tRNA-Gly-5,tRNA-Gly,ID,tRNA-Gly,exon-VCt019-1,-,+,75/tRNA,VCt020,VCt020,ID,VCt020,tRNA-Gly-6,tRNA-Gly-6,tRNA-Gly-6,tRNA-Gly,ID,tRNA-Gly,exon-VCt020-1,-,+,75):+:155:NC_002505.1	0	NA	NA	NA	NA	NA
tRNA:VCt020,VCt020,ID,VCt020:tRNA-Gly-6,tRNA-Gly-6,tRNA-Gly-6:tRNA-Gly,ID,tRNA-Gly:exon-VCt020-1:-:+:75:NC_002505.1	55.8916	-0.354721	0.45089	0.617887	0.431833	0.772652
AS_tRNA:VCt020,VCt020,ID,VCt020:tRNA-Gly-6,tRNA-Gly-6,tRNA-Gly-6:tRNA-Gly,ID,tRNA-Gly:exon-VCt020-1:-:+:75:NC_002505.1	0	NA	NA	NA	NA	NA
IGR:(tRNA,VCt020,VCt020,ID,VCt020,tRNA-Gly-6,tRNA-Gly-6,tRNA-Gly-6,tRNA-Gly,ID,tRNA-Gly,exon-VCt020-1,-,+,75/tRNA,VCt021,VCt021,ID,VCt021,tRNA-Met-4,tRNA-Met-4,tRNA-Met-4,tRNA-Met,ID,tRNA-Met,exon-VCt021-1,-,+,76):+:38:NC_002505.1	19.6585	-0.154513	0.67158	0.0530265	0.817878	0.952334
AS_IGR:(tRNA,VCt020,VCt020,ID,VCt020,tRNA-Gly-6,tRNA-Gly-6,tRNA-Gly-6,tRNA-Gly,ID,tRNA-Gly,exon-VCt020-1,-,+,75/tRNA,VCt021,VCt021,ID,VCt021,tRNA-Met-4,tRNA-Met-4,tRNA-Met-4,tRNA-Met,ID,tRNA-Met,exon-VCt021-1,-,+,76):+:38:NC_002505.1	0	NA	NA	NA	NA	NA
tRNA:VCt021,VCt021,ID,VCt021:tRNA-Met-4,tRNA-Met-4,tRNA-Met-4:tRNA-Met,ID,tRNA-Met:exon-VCt021-1:-:+:76:NC_002505.1	50.8341	0.165925	0.431706	0.147596	0.700843	0.911093
AS_tRNA:VCt021,VCt021,ID,VCt021:tRNA-Met-4,tRNA-Met-4,tRNA-Met-4:tRNA-Met,ID,tRNA-Met:exon-VCt021-1:-:+:76:NC_002505.1	0	NA	NA	NA	NA	NA
IGR:(tRNA,VCt021,VCt021,ID,VCt021,tRNA-Met-4,tRNA-Met-4,tRNA-Met-4,tRNA-Met,ID,tRNA-Met,exon-VCt021-1,-,+,76/tRNA,VCt022,VCt022,ID,VCt022,tRNA-Gly-7,tRNA-Gly-7,tRNA-Gly-7,tRNA-Gly,ID,tRNA-Gly,exon-VCt022-1,-,+,75):+:33:NC_002505.1	16.3908	-0.0651402	0.752015	0.0077365	0.929911	0.98213
AS_IGR:(tRNA,VCt021,VCt021,ID,VCt021,tRNA-Met-4,tRNA-Met-4,tRNA-Met-4,tRNA-Met,ID,tRNA-Met,exon-VCt021-1,-,+,76/tRNA,VCt022,VCt022,ID,VCt022,tRNA-Gly-7,tRNA-Gly-7,tRNA-Gly-7,tRNA-Gly,ID,tRNA-Gly,exon-VCt022-1,-,+,75):+:33:NC_002505.1	0	NA	NA	NA	NA	NA
tRNA:VCt022,VCt022,ID,VCt022:tRNA-Gly-7,tRNA-Gly-7,tRNA-Gly-7:tRNA-Gly,ID,tRNA-Gly:exon-VCt022-1:-:+:75:NC_002505.1	45.2628	-0.17753	0.511756	0.120495	0.728498	0.922152
AS_tRNA:VCt022,VCt022,ID,VCt022:tRNA-Gly-7,tRNA-Gly-7,tRNA-Gly-7:tRNA-Gly,ID,tRNA-Gly:exon-VCt022-1:-:+:75:NC_002505.1	0.206811	-1.26247	4.08002	0.211926	0.645262	NA
IGR:(tRNA,VCt022,VCt022,ID,VCt022,tRNA-Gly-7,tRNA-Gly-7,tRNA-Gly-7,tRNA-Gly,ID,tRNA-Gly,exon-VCt022-1,-,+,75/tRNA,VCt023,VCt023,ID,VCt023,tRNA-Met-5,tRNA-Met-5,tRNA-Met-5,tRNA-Met,ID,tRNA-Met,exon-VCt023-1,-,+,76):+:185:NC_002505.1	52.2401	-0.178785	0.470249	0.144957	0.703402	0.911717
AS_IGR:(tRNA,VCt022,VCt022,ID,VCt022,tRNA-Gly-7,tRNA-Gly-7,tRNA-Gly-7,tRNA-Gly,ID,tRNA-Gly,exon-VCt022-1,-,+,75/tRNA,VCt023,VCt023,ID,VCt023,tRNA-Met-5,tRNA-Met-5,tRNA-Met-5,tRNA-Met,ID,tRNA-Met,exon-VCt023-1,-,+,76):+:185:NC_002505.1	1.15809	-2.67811	3.14145	0.677577	0.410422	NA
tRNA:VCt023,VCt023,ID,VCt023:tRNA-Met-5,tRNA-Met-5,tRNA-Met-5:tRNA-Met,ID,tRNA-Met:exon-VCt023-1:-:+:76:NC_002505.1	24.2935	0.117534	0.649048	0.0327993	0.856285	0.959421
AS_tRNA:VCt023,VCt023,ID,VCt023:tRNA-Met-5,tRNA-Met-5,tRNA-Met-5:tRNA-Met,ID,tRNA-Met:exon-VCt023-1:-:+:76:NC_002505.1	0	NA	NA	NA	NA	NA
IGR:(tRNA,VCt023,VCt023,ID,VCt023,tRNA-Met-5,tRNA-Met-5,tRNA-Met-5,tRNA-Met,ID,tRNA-Met,exon-VCt023-1,-,+,76/tRNA,VCt024,VCt024,ID,VCt024,tRNA-Met-6,tRNA-Met-6,tRNA-Met-6,tRNA-Met,ID,tRNA-Met,exon-VCt024-1,-,+,76):+:41:NC_002505.1	9.40798	-0.187838	0.979191	0.0368033	0.847866	0.95867
AS_IGR:(tRNA,VCt023,VCt023,ID,VCt023,tRNA-Met-5,tRNA-Met-5,tRNA-Met-5,tRNA-Met,ID,tRNA-Met,exon-VCt023-1,-,+,76/tRNA,VCt024,VCt024,ID,VCt024,tRNA-Met-6,tRNA-Met-6,tRNA-Met-6,tRNA-Met,ID,tRNA-Met,exon-VCt024-1,-,+,76):+:41:NC_002505.1	0.15189	0.664262	4.08047	0.0214614	0.883529	NA
tRNA:VCt024,VCt024,ID,VCt024:tRNA-Met-6,tRNA-Met-6,tRNA-Met-6:tRNA-Met,ID,tRNA-Met:exon-VCt024-1:-:+:76:NC_002505.1	31.0896	0.382442	0.583569	0.428669	0.512643	0.824633
AS_tRNA:VCt024,VCt024,ID,VCt024:tRNA-Met-6,tRNA-Met-6,tRNA-Met-6:tRNA-Met,ID,tRNA-Met:exon-VCt024-1:-:+:76:NC_002505.1	0.607562	2.60727	3.97189	0.668775	0.413479	NA
IGR:(tRNA,VCt024,VCt024,ID,VCt024,tRNA-Met-6,tRNA-Met-6,tRNA-Met-6,tRNA-Met,ID,tRNA-Met,exon-VCt024-1,-,+,76/tRNA,VCt025,VCt025,ID,VCt025,tRNA-Met-7,tRNA-Met-7,tRNA-Met-7,tRNA-Met,ID,tRNA-Met,exon-VCt025-1,-,+,76):+:41:NC_002505.1	8.24818	-0.668239	1.03115	0.417846	0.518014	0.829478
AS_IGR:(tRNA,VCt024,VCt024,ID,VCt024,tRNA-Met-6,tRNA-Met-6,tRNA-Met-6,tRNA-Met,ID,tRNA-Met,exon-VCt024-1,-,+,76/tRNA,VCt025,VCt025,ID,VCt025,tRNA-Met-7,tRNA-Met-7,tRNA-Met-7,tRNA-Met,ID,tRNA-Met,exon-VCt025-1,-,+,76):+:41:NC_002505.1	0.15189	0.664262	4.08047	0.0214614	0.883529	NA
tRNA:VCt025,VCt025,ID,VCt025:tRNA-Met-7,tRNA-Met-7,tRNA-Met-7:tRNA-Met,ID,tRNA-Met:exon-VCt025-1:-:+:76:NC_002505.1	22.1543	-0.464282	0.668522	0.480558	0.48817	0.811576
AS_tRNA:VCt025,VCt025,ID,VCt025:tRNA-Met-7,tRNA-Met-7,tRNA-Met-7:tRNA-Met,ID,tRNA-Met:exon-VCt025-1:-:+:76:NC_002505.1	0.607562	2.60727	3.97189	0.668775	0.413479	NA
IGR:(tRNA,VCt025,VCt025,ID,VCt025,tRNA-Met-7,tRNA-Met-7,tRNA-Met-7,tRNA-Met,ID,tRNA-Met,exon-VCt025-1,-,+,76/CDS,VC0342,VC0342,-,Fe-S-binding_protein,cds-NP_229996.1,-,-,1109):+:538:NC_002505.1	53.3121	-0.533483	0.485162	1.20685	0.271957	0.630256
AS_IGR:(tRNA,VCt025,VCt025,ID,VCt025,tRNA-Met-7,tRNA-Met-7,tRNA-Met-7,tRNA-Met,ID,tRNA-Met,exon-VCt025-1,-,+,76/CDS,VC0342,VC0342,-,Fe-S-binding_protein,cds-NP_229996.1,-,-,1109):+:538:NC_002505.1	15.6661	-0.460351	0.995574	0.213037	0.644397	0.884963
CDS:VC0342,VC0342:-:Fe-S-binding_protein:cds-NP_229996.1:-:-:1109:NC_002505.1	77.2582	-0.391643	0.411051	0.90972	0.340189	0.702508
AS_CDS:VC0342,VC0342:-:Fe-S-binding_protein:cds-NP_229996.1:-:-:1109:NC_002505.1	64.0384	0.085321	0.431661	0.0392375	0.842979	0.95803
IGR:(CDS,VC0342,VC0342,-,Fe-S-binding_protein,cds-NP_229996.1,-,-,1109/CDS,VC0343,VC0343,-,hypothetical_protein,cds-NP_229997.2,-,+,464):+:163:NC_002505.1	4.13874	-0.0525478	1.4453	0.00132316	0.970983	0.989712
AS_IGR:(CDS,VC0342,VC0342,-,Fe-S-binding_protein,cds-NP_229996.1,-,-,1109/CDS,VC0343,VC0343,-,hypothetical_protein,cds-NP_229997.2,-,+,464):+:163:NC_002505.1	1.69575	-2.2183	2.73025	0.630156	0.427298	NA
CDS:VC0343,VC0343:-:hypothetical_protein:cds-NP_229997.2:-:+:464:NC_002505.1	65.3985	0.142367	0.501129	0.080875	0.776115	0.940689
AS_CDS:VC0343,VC0343:-:hypothetical_protein:cds-NP_229997.2:-:+:464:NC_002505.1	18.7184	-6.87289	1.53175	21.2514	4.02814e-06	8.92592e-05
CDS:VC0344,VC0344:-:N-acetylmuramoyl-L-alanine_amidase:cds-NP_229998.1:-:+:1745:NC_002505.1	216.425	0.457559	0.255133	3.20744	0.0733039	0.30389
AS_CDS:VC0344,VC0344:-:N-acetylmuramoyl-L-alanine_amidase:cds-NP_229998.1:-:+:1745:NC_002505.1	11.0667	-2.64103	1.26641	4.10123	0.042852	0.211721
CDS:VC0345,VC0345:mutL,mutL:DNA_mismatch_repair_protein:cds-NP_229999.1:-:+:1961:NC_002505.1	273.802	-0.312088	0.240179	1.68529	0.194223	0.534857
AS_CDS:VC0345,VC0345:mutL,mutL:DNA_mismatch_repair_protein:cds-NP_229999.1:-:+:1961:NC_002505.1	18.4262	-0.906189	0.928785	0.941628	0.33186	0.69242
CDS:VC0346,VC0346:miaA,miaA:tRNA_delta2-isopentenylpyrophosphate_transferase:cds-NP_230000.1:-:+:947:NC_002505.1	1181.54	0.157872	0.169843	0.863345	0.352804	0.711591
AS_CDS:VC0346,VC0346:miaA,miaA:tRNA_delta2-isopentenylpyrophosphate_transferase:cds-NP_230000.1:-:+:947:NC_002505.1	5.24045	-2.66404	1.79026	2.0698	0.150241	0.464507
IGR:(CDS,VC0346,VC0346,miaA,miaA,tRNA_delta2-isopentenylpyrophosphate_transferase,cds-NP_230000.1,-,+,947/CDS,VC0347,VC0347,hfq,hfq,RNA-binding_protein_Hfq,cds-NP_230001.1,-,+,263):+:120:NC_002505.1	363.255	0.0562025	0.2298	0.0598009	0.806811	0.949248
AS_IGR:(CDS,VC0346,VC0346,miaA,miaA,tRNA_delta2-isopentenylpyrophosphate_transferase,cds-NP_230000.1,-,+,947/CDS,VC0347,VC0347,hfq,hfq,RNA-binding_protein_Hfq,cds-NP_230001.1,-,+,263):+:120:NC_002505.1	0	NA	NA	NA	NA	NA
CDS:VC0347,VC0347:hfq,hfq:RNA-binding_protein_Hfq:cds-NP_230001.1:-:+:263:NC_002505.1	1077.95	0.0533639	0.196604	0.0736698	0.786067	0.942578
AS_CDS:VC0347,VC0347:hfq,hfq:RNA-binding_protein_Hfq:cds-NP_230001.1:-:+:263:NC_002505.1	0	NA	NA	NA	NA	NA
CDS:VC0348,VC0348:-:GTPase_HflX:cds-NP_230002.1:-:+:1289:NC_002505.1	1385.22	0.186129	0.172513	1.16329	0.280784	0.641883
AS_CDS:VC0348,VC0348:-:GTPase_HflX:cds-NP_230002.1:-:+:1289:NC_002505.1	0.923431	-2.32069	3.82964	0.351847	0.553069	NA
CDS:VC0349,VC0349:-:HflK_protein:cds-NP_230003.1:-:+:1187:NC_002505.1	1361.22	0.714963	0.180617	15.5303	8.11945e-05	0.00131868
AS_CDS:VC0349,VC0349:-:HflK_protein:cds-NP_230003.1:-:+:1187:NC_002505.1	6.03187	-5.21854	1.74849	8.33821	0.00388198	0.035278
CDS:VC0350,VC0350:-:HflC_protein:cds-NP_230004.1:-:+:980:NC_002505.1	1223.19	0.803635	0.213434	14.0156	0.0001813	0.00267096
AS_CDS:VC0350,VC0350:-:HflC_protein:cds-NP_230004.1:-:+:980:NC_002505.1	0.556511	-2.77324	3.99456	0.721638	0.395607	NA
CDS:VC0351,VC0351:-:hypothetical_protein:cds-NP_230005.1:-:+:206:NC_002505.1	120.718	0.759836	0.401933	3.55106	0.0595074	0.263435
AS_CDS:VC0351,VC0351:-:hypothetical_protein:cds-NP_230005.1:-:+:206:NC_002505.1	18.0289	0.668229	0.778784	0.742717	0.388792	0.738062
CDS:VC0352,VC0352:-:hypothetical_protein:cds-NP_230006.2:-:-:227:NC_002505.1	55.5993	0.894197	0.45139	3.9095	0.0480138	0.230057
AS_CDS:VC0352,VC0352:-:hypothetical_protein:cds-NP_230006.2:-:-:227:NC_002505.1	20.4167	0.755729	0.720907	1.10108	0.29403	0.654947
CDS:VC0353,VC0353:-:hypothetical_protein:cds-NP_230007.1:-:-:983:NC_002505.1	96.1128	-0.587375	0.357966	2.68247	0.101458	0.368474
AS_CDS:VC0353,VC0353:-:hypothetical_protein:cds-NP_230007.1:-:-:983:NC_002505.1	145.065	-0.189377	0.356765	0.281525	0.595703	0.864628
IGR:(CDS,VC0353,VC0353,-,hypothetical_protein,cds-NP_230007.1,-,-,983/CDS,VC0354,VC0354,-,FKBP-type_peptidylprolyl_isomerase,cds-NP_230008.1,-,+,779):+:95:NC_002505.1	95.1382	-0.510057	0.3502	2.11775	0.1456	0.456972
AS_IGR:(CDS,VC0353,VC0353,-,hypothetical_protein,cds-NP_230007.1,-,-,983/CDS,VC0354,VC0354,-,FKBP-type_peptidylprolyl_isomerase,cds-NP_230008.1,-,+,779):+:95:NC_002505.1	0.670802	-3.05425	3.97922	0.829212	0.3625	NA
CDS:VC0354,VC0354:-:FKBP-type_peptidylprolyl_isomerase:cds-NP_230008.1:-:+:779:NC_002505.1	2470.41	-0.0281983	0.175308	0.0258729	0.872211	0.962538
AS_CDS:VC0354,VC0354:-:FKBP-type_peptidylprolyl_isomerase:cds-NP_230008.1:-:+:779:NC_002505.1	3.72027	-1.28382	1.98954	0.403762	0.525153	NA
IGR:(CDS,VC0354,VC0354,-,FKBP-type_peptidylprolyl_isomerase,cds-NP_230008.1,-,+,779/CDS,VC0355,VC0355,-,hypothetical_protein,cds-NP_230009.1,-,+,722):+:147:NC_002505.1	253.183	0.180716	0.327837	0.304982	0.580776	0.857909
AS_IGR:(CDS,VC0354,VC0354,-,FKBP-type_peptidylprolyl_isomerase,cds-NP_230008.1,-,+,779/CDS,VC0355,VC0355,-,hypothetical_protein,cds-NP_230009.1,-,+,722):+:147:NC_002505.1	0	NA	NA	NA	NA	NA
CDS:VC0355,VC0355:-:hypothetical_protein:cds-NP_230009.1:-:+:722:NC_002505.1	233.181	-0.334553	0.284642	1.3812	0.239897	0.593542
AS_CDS:VC0355,VC0355:-:hypothetical_protein:cds-NP_230009.1:-:+:722:NC_002505.1	6.76342	-1.45483	1.60321	0.801712	0.370582	0.721653
CDS:VC0356,VC0356:-:sulfur_transfer_complex_subunit_TusD:cds-NP_230010.1:-:+:395:NC_002505.1	111.778	-0.115318	0.337733	0.116603	0.732749	0.924346
AS_CDS:VC0356,VC0356:-:sulfur_transfer_complex_subunit_TusD:cds-NP_230010.1:-:+:395:NC_002505.1	3.59482	-0.613402	1.67871	0.133305	0.71503	NA
CDS:VC0357,VC0357:-:hypothetical_protein:cds-NP_230011.1:-:+:356:NC_002505.1	111.53	-0.408123	0.315726	1.66638	0.196744	0.538793
AS_CDS:VC0357,VC0357:-:hypothetical_protein:cds-NP_230011.1:-:+:356:NC_002505.1	1.5918	-2.30572	2.40122	0.909033	0.340371	NA
CDS:VC0358,VC0358:-:hypothetical_protein:cds-NP_230012.1:-:+:275:NC_002505.1	114.871	-0.41557	0.360426	1.32628	0.249468	0.603378
AS_CDS:VC0358,VC0358:-:hypothetical_protein:cds-NP_230012.1:-:+:275:NC_002505.1	1.93714	-0.63977	2.59742	0.060339	0.805961	NA
IGR:(CDS,VC0358,VC0358,-,hypothetical_protein,cds-NP_230012.1,-,+,275/CDS,VC0359,VC0359,rpsL,rpsL,30S_ribosomal_protein_S12,cds-NP_230013.1,-,+,374):+:133:NC_002505.1	84.3656	0.71171	0.424037	2.81173	0.0935771	0.352751
AS_IGR:(CDS,VC0358,VC0358,-,hypothetical_protein,cds-NP_230012.1,-,+,275/CDS,VC0359,VC0359,rpsL,rpsL,30S_ribosomal_protein_S12,cds-NP_230013.1,-,+,374):+:133:NC_002505.1	1.9955	3.18332	2.6579	1.1982	0.273681	NA
CDS:VC0359,VC0359:rpsL,rpsL:30S_ribosomal_protein_S12:cds-NP_230013.1:-:+:374:NC_002505.1	835.983	0.663844	0.206023	10.3	0.0013303	0.0150482
AS_CDS:VC0359,VC0359:rpsL,rpsL:30S_ribosomal_protein_S12:cds-NP_230013.1:-:+:374:NC_002505.1	1.96167	0.952098	2.58299	0.13665	0.711634	NA
IGR:(CDS,VC0359,VC0359,rpsL,rpsL,30S_ribosomal_protein_S12,cds-NP_230013.1,-,+,374/CDS,VC0360,VC0360,-,30S_ribosomal_protein_S7,cds-NP_230014.1,-,+,470):+:64:NC_002505.1	187.945	0.569242	0.27053	4.41809	0.0355597	0.184956
AS_IGR:(CDS,VC0359,VC0359,rpsL,rpsL,30S_ribosomal_protein_S12,cds-NP_230013.1,-,+,374/CDS,VC0360,VC0360,-,30S_ribosomal_protein_S7,cds-NP_230014.1,-,+,470):+:64:NC_002505.1	0.12859	-1.2575	4.08022	0.0490609	0.824705	NA
CDS:VC0360,VC0360:-:30S_ribosomal_protein_S7:cds-NP_230014.1:-:+:470:NC_002505.1	1849.33	0.484668	0.169486	8.14095	0.00432766	0.0384216
AS_CDS:VC0360,VC0360:-:30S_ribosomal_protein_S7:cds-NP_230014.1:-:+:470:NC_002505.1	0.12859	-1.2575	4.08022	0.0490609	0.824705	NA
IGR:(CDS,VC0360,VC0360,-,30S_ribosomal_protein_S7,cds-NP_230014.1,-,+,470/CDS,VC0361,VC0361,-,elongation_factor_G,cds-NP_230015.1,-,+,2096):+:24:NC_002505.1	72.8226	0.503821	0.396053	1.6184	0.203315	0.548729
AS_IGR:(CDS,VC0360,VC0360,-,30S_ribosomal_protein_S7,cds-NP_230014.1,-,+,470/CDS,VC0361,VC0361,-,elongation_factor_G,cds-NP_230015.1,-,+,2096):+:24:NC_002505.1	0	NA	NA	NA	NA	NA
CDS:VC0361,VC0361:-:elongation_factor_G:cds-NP_230015.1:-:+:2096:NC_002505.1	1644.86	0.556905	0.181561	9.35225	0.00222712	0.022778
AS_CDS:VC0361,VC0361:-:elongation_factor_G:cds-NP_230015.1:-:+:2096:NC_002505.1	5.52152	-0.763123	1.48746	0.261466	0.609115	0.871487
IGR:(CDS,VC0361,VC0361,-,elongation_factor_G,cds-NP_230015.1,-,+,2096/CDS,VC0362,VC0362,tuf,tuf,elongation_factor_Tu,cds-NP_230016.1,-,+,1184):+:71:NC_002505.1	91.8677	0.30217	0.383254	0.622716	0.43004	0.770995
AS_IGR:(CDS,VC0361,VC0361,-,elongation_factor_G,cds-NP_230015.1,-,+,2096/CDS,VC0362,VC0362,tuf,tuf,elongation_factor_Tu,cds-NP_230016.1,-,+,1184):+:71:NC_002505.1	1.7618	-0.732583	2.41788	0.0908586	0.763088	NA
CDS:VC0362,VC0362:tuf,tuf:elongation_factor_Tu:cds-NP_230016.1:-:+:1184:NC_002505.1	5905.84	0.268082	0.168045	2.54119	0.110911	0.386827
AS_CDS:VC0362,VC0362:tuf,tuf:elongation_factor_Tu:cds-NP_230016.1:-:+:1184:NC_002505.1	13.4033	-1.09262	0.906522	1.42408	0.232733	0.585124
IGR:(CDS,VC0362,VC0362,tuf,tuf,elongation_factor_Tu,cds-NP_230016.1,-,+,1184/CDS,VC0364,VC0364,-,bacterioferritin-associated_ferredoxin,cds-NP_230018.1,-,+,188):+:251:NC_002505.1	318.054	0.190842	0.352116	0.293365	0.588072	0.860562
AS_IGR:(CDS,VC0362,VC0362,tuf,tuf,elongation_factor_Tu,cds-NP_230016.1,-,+,1184/CDS,VC0364,VC0364,-,bacterioferritin-associated_ferredoxin,cds-NP_230018.1,-,+,188):+:251:NC_002505.1	1.10555	-3.75644	3.95151	1.09815	0.294672	NA
CDS:VC0364,VC0364:-:bacterioferritin-associated_ferredoxin:cds-NP_230018.1:-:+:188:NC_002505.1	567.27	-4.11664	0.272771	191.082	1.84589e-43	4.66548e-41
AS_CDS:VC0364,VC0364:-:bacterioferritin-associated_ferredoxin:cds-NP_230018.1:-:+:188:NC_002505.1	2.06531	1.23368	2.31177	0.277979	0.598029	NA
IGR:(CDS,VC0364,VC0364,-,bacterioferritin-associated_ferredoxin,cds-NP_230018.1,-,+,188/CDS,VC0365,VC0365,-,bacterioferritin,cds-NP_230019.1,-,+,476):+:18:NC_002505.1	55.8226	-2.11381	0.534041	14.8852	0.000114256	0.00178055
AS_IGR:(CDS,VC0364,VC0364,-,bacterioferritin-associated_ferredoxin,cds-NP_230018.1,-,+,188/CDS,VC0365,VC0365,-,bacterioferritin,cds-NP_230019.1,-,+,476):+:18:NC_002505.1	0.111855	0.664262	4.08047	-0.0662168	1	NA
CDS:VC0365,VC0365:-:bacterioferritin:cds-NP_230019.1:-:+:476:NC_002505.1	2001.58	0.116371	0.231485	0.252678	0.615195	0.873164
AS_CDS:VC0365,VC0365:-:bacterioferritin:cds-NP_230019.1:-:+:476:NC_002505.1	4.25578	-0.113493	1.52757	0.00570099	0.939813	0.983477
IGR:(CDS,VC0365,VC0365,-,bacterioferritin,cds-NP_230019.1,-,+,476/CDS,VC0366,VC0366,rpsF,rpsF,30S_ribosomal_protein_S6,cds-NP_230020.1,-,+,368):+:160:NC_002505.1	282.277	1.04486	0.450928	5.27752	0.0216024	0.131073
AS_IGR:(CDS,VC0365,VC0365,-,bacterioferritin,cds-NP_230019.1,-,+,476/CDS,VC0366,VC0366,rpsF,rpsF,30S_ribosomal_protein_S6,cds-NP_230020.1,-,+,368):+:160:NC_002505.1	2.27172	-3.74599	2.54438	1.78086	0.182043	NA
CDS:VC0366,VC0366:rpsF,rpsF:30S_ribosomal_protein_S6:cds-NP_230020.1:-:+:368:NC_002505.1	464.325	0.569315	0.208123	7.4375	0.00638787	0.0516651
AS_CDS:VC0366,VC0366:rpsF,rpsF:30S_ribosomal_protein_S6:cds-NP_230020.1:-:+:368:NC_002505.1	1.94075	-2.6225	2.41573	1.13725	0.286235	NA
CDS:VC0367,VC0367:-:primosomal_replication_protein_N:cds-NP_230021.1:-:+:302:NC_002505.1	515.437	0.572212	0.232194	6.0373	0.0140067	0.0951985
AS_CDS:VC0367,VC0367:-:primosomal_replication_protein_N:cds-NP_230021.1:-:+:302:NC_002505.1	4.59653	-0.719881	1.70413	0.178814	0.672395	0.899789
CDS:VC0368,VC0368:rpsR,rpsR:30S_ribosomal_protein_S18:cds-NP_230022.1:-:+:227:NC_002505.1	394.824	0.269542	0.227198	1.40548	0.235809	0.58883
AS_CDS:VC0368,VC0368:rpsR,rpsR:30S_ribosomal_protein_S18:cds-NP_230022.1:-:+:227:NC_002505.1	4.1872	-2.9654	1.9966	2.07694	0.149539	0.463258
CDS:VC0369,VC0369:rplI,rplI:50S_ribosomal_protein_L9:cds-NP_230023.1:-:+:449:NC_002505.1	617.117	-0.210705	0.310782	0.45907	0.498059	0.817392
AS_CDS:VC0369,VC0369:rplI,rplI:50S_ribosomal_protein_L9:cds-NP_230023.1:-:+:449:NC_002505.1	5.01407	-0.666474	1.27182	0.273087	0.601268	0.867319
CDS:VC0370,VC0370:-:hypothetical_protein:cds-NP_230024.1:-:-:809:NC_002505.1	111.404	-1.98671	0.361082	28.9451	7.44593e-08	2.12052e-06
AS_CDS:VC0370,VC0370:-:hypothetical_protein:cds-NP_230024.1:-:-:809:NC_002505.1	51.2476	-0.316176	0.505263	0.390567	0.532001	0.835663
IGR:(CDS,VC0370,VC0370,-,hypothetical_protein,cds-NP_230024.1,-,-,809/CDS,VC0371,VC0371,-,replicative_DNA_helicase,cds-NP_230025.1,-,+,1406):+:84:NC_002505.1	11.23	-0.551389	1.04768	0.276015	0.599325	0.865751
AS_IGR:(CDS,VC0370,VC0370,-,hypothetical_protein,cds-NP_230024.1,-,-,809/CDS,VC0371,VC0371,-,replicative_DNA_helicase,cds-NP_230025.1,-,+,1406):+:84:NC_002505.1	0	NA	NA	NA	NA	NA
CDS:VC0371,VC0371:-:replicative_DNA_helicase:cds-NP_230025.1:-:+:1406:NC_002505.1	463.911	-0.542785	0.214731	6.3629	0.0116531	0.0825739
AS_CDS:VC0371,VC0371:-:replicative_DNA_helicase:cds-NP_230025.1:-:+:1406:NC_002505.1	2.45707	-1.95226	2.16785	0.790788	0.373862	NA
CDS:VC0372,VC0372:alr,alr:alanine_racemase:cds-NP_230026.1:-:+:1127:NC_002505.1	331.682	0.116732	0.245637	0.225969	0.634529	0.882102
AS_CDS:VC0372,VC0372:alr,alr:alanine_racemase:cds-NP_230026.1:-:+:1127:NC_002505.1	2.65852	-2.22619	2.66914	0.661144	0.416156	NA
IGR:(CDS,VC0372,VC0372,alr,alr,alanine_racemase,cds-NP_230026.1,-,+,1127/CDS,VC0373,VC0373,-,hypothetical_protein,cds-NP_230027.1,-,-,419):+:21:NC_002505.1	9.34714	0.208346	0.95652	0.0474766	0.827514	0.95469
AS_IGR:(CDS,VC0372,VC0372,alr,alr,alanine_racemase,cds-NP_230026.1,-,+,1127/CDS,VC0373,VC0373,-,hypothetical_protein,cds-NP_230027.1,-,-,419):+:21:NC_002505.1	0.332965	-0.300701	4.08002	0.0191221	0.890017	NA
CDS:VC0373,VC0373:-:hypothetical_protein:cds-NP_230027.1:-:-:419:NC_002505.1	5.23257	-1.47736	1.43515	1.03763	0.308373	0.668955
AS_CDS:VC0373,VC0373:-:hypothetical_protein:cds-NP_230027.1:-:-:419:NC_002505.1	33.4615	-0.126937	0.590123	0.0462827	0.829663	0.954933
IGR:(CDS,VC0373,VC0373,-,hypothetical_protein,cds-NP_230027.1,-,-,419/CDS,VC0374,VC0374,pgi,pgi,glucose-6-phosphate_isomerase,cds-NP_230028.1,-,+,1652):+:243:NC_002505.1	17.3851	-1.50551	0.803862	3.42643	0.0641605	0.278247
AS_IGR:(CDS,VC0373,VC0373,-,hypothetical_protein,cds-NP_230027.1,-,-,419/CDS,VC0374,VC0374,pgi,pgi,glucose-6-phosphate_isomerase,cds-NP_230028.1,-,+,1652):+:243:NC_002505.1	2.40266	-0.705236	2.43261	0.0832411	0.772952	NA
CDS:VC0374,VC0374:pgi,pgi:glucose-6-phosphate_isomerase:cds-NP_230028.1:-:+:1652:NC_002505.1	710.072	0.569653	0.193333	8.63413	0.00329923	0.0311731
AS_CDS:VC0374,VC0374:pgi,pgi:glucose-6-phosphate_isomerase:cds-NP_230028.1:-:+:1652:NC_002505.1	11.5248	-0.546549	0.853976	0.409196	0.522378	0.831365
IGR:(CDS,VC0374,VC0374,pgi,pgi,glucose-6-phosphate_isomerase,cds-NP_230028.1,-,+,1652/CDS,VC0376,VC0376,-,hypothetical_protein,cds-NP_230030.1,-,+,1178):+:151:NC_002505.1	51.3579	1.05299	0.475445	4.86021	0.027483	0.156471
AS_IGR:(CDS,VC0374,VC0374,pgi,pgi,glucose-6-phosphate_isomerase,cds-NP_230028.1,-,+,1652/CDS,VC0376,VC0376,-,hypothetical_protein,cds-NP_230030.1,-,+,1178):+:151:NC_002505.1	6.57028	-1.49224	1.34005	1.21625	0.270098	0.628762
CDS:VC0376,VC0376:-:hypothetical_protein:cds-NP_230030.1:-:+:1178:NC_002505.1	7.7052	-1.73232	1.4029	1.47149	0.22511	0.576668
AS_CDS:VC0376,VC0376:-:hypothetical_protein:cds-NP_230030.1:-:+:1178:NC_002505.1	61.5097	-0.980489	0.45756	4.53897	0.0331315	0.176876
IGR:(CDS,VC0376,VC0376,-,hypothetical_protein,cds-NP_230030.1,-,+,1178/CDS,VC0377,VC0377,-,hypothetical_protein,cds-NP_230031.1,-,-,461):+:55:NC_002505.1	0.654067	-1.77804	3.91927	0.262886	0.608144	NA
AS_IGR:(CDS,VC0376,VC0376,-,hypothetical_protein,cds-NP_230030.1,-,+,1178/CDS,VC0377,VC0377,-,hypothetical_protein,cds-NP_230031.1,-,-,461):+:55:NC_002505.1	71.8125	-0.105671	0.392972	0.0723169	0.787993	0.94299
CDS:VC0377,VC0377:-:hypothetical_protein:cds-NP_230031.1:-:-:461:NC_002505.1	707.489	-0.0301612	0.195087	0.0239136	0.877105	0.964499
AS_CDS:VC0377,VC0377:-:hypothetical_protein:cds-NP_230031.1:-:-:461:NC_002505.1	2.66696	-0.471643	2.05778	0.052476	0.81881	NA
CDS:VC0378,VC0378:-:zinc_uptake_regulation_protein:cds-NP_230032.1:-:-:467:NC_002505.1	618.578	-0.11996	0.20252	0.351045	0.553522	0.846352
AS_CDS:VC0378,VC0378:-:zinc_uptake_regulation_protein:cds-NP_230032.1:-:-:467:NC_002505.1	2.27492	-4.80411	3.08898	2.41695	0.120029	NA
IGR:(CDS,VC0378,VC0378,-,zinc_uptake_regulation_protein,cds-NP_230032.1,-,-,467/CDS,VC0379,VC0379,-,tRNA-dihydrouridine_synthase_A,cds-NP_230033.1,-,+,983):+:313:NC_002505.1	13.2678	-0.414807	0.806811	0.263824	0.607505	0.870662
AS_IGR:(CDS,VC0378,VC0378,-,zinc_uptake_regulation_protein,cds-NP_230032.1,-,-,467/CDS,VC0379,VC0379,-,tRNA-dihydrouridine_synthase_A,cds-NP_230033.1,-,+,983):+:313:NC_002505.1	7.05585	-0.383318	1.1434	0.113837	0.735817	0.924619
CDS:VC0379,VC0379:-:tRNA-dihydrouridine_synthase_A:cds-NP_230033.1:-:+:983:NC_002505.1	61.6536	0.0825049	0.478521	0.0298735	0.862778	0.959855
AS_CDS:VC0379,VC0379:-:tRNA-dihydrouridine_synthase_A:cds-NP_230033.1:-:+:983:NC_002505.1	7.57277	0.231168	1.34409	0.0315413	0.859038	0.959745
IGR:(CDS,VC0379,VC0379,-,tRNA-dihydrouridine_synthase_A,cds-NP_230033.1,-,+,983/CDS,VC0379a,VC0379a,-,phage_shock_protein_G,cds-YP_008474263.1,-,+,212):+:109:NC_002505.1	5.12442	1.45979	1.4315	1.02246	0.311935	0.671809
AS_IGR:(CDS,VC0379,VC0379,-,tRNA-dihydrouridine_synthase_A,cds-NP_230033.1,-,+,983/CDS,VC0379a,VC0379a,-,phage_shock_protein_G,cds-YP_008474263.1,-,+,212):+:109:NC_002505.1	0.542376	0.829562	4.01979	0.0361367	0.849234	NA
CDS:VC0379a,VC0379a:-:phage_shock_protein_G:cds-YP_008474263.1:-:+:212:NC_002505.1	40.7139	1.54841	0.589071	6.78006	0.0092182	0.0692907
AS_CDS:VC0379a,VC0379a:-:phage_shock_protein_G:cds-YP_008474263.1:-:+:212:NC_002505.1	1.67781	4.069	2.99912	2.0394	0.15327	NA
IGR:(CDS,VC0379a,VC0379a,-,phage_shock_protein_G,cds-YP_008474263.1,-,+,212/CDS,VC0381,VC0381,-,hypothetical_protein,cds-NP_230035.1,-,+,665):+:37:NC_002505.1	6.2814	1.52671	1.31511	1.33363	0.248161	0.602604
AS_IGR:(CDS,VC0379a,VC0379a,-,phage_shock_protein_G,cds-YP_008474263.1,-,+,212/CDS,VC0381,VC0381,-,hypothetical_protein,cds-NP_230035.1,-,+,665):+:37:NC_002505.1	0.298278	1.57222	4.03875	0.310461	0.577397	NA
CDS:VC0381,VC0381:-:hypothetical_protein:cds-NP_230035.1:-:+:665:NC_002505.1	108.855	0.0308793	0.379285	0.00673166	0.93461	0.982708
AS_CDS:VC0381,VC0381:-:hypothetical_protein:cds-NP_230035.1:-:+:665:NC_002505.1	4.54104	-1.17414	1.598	0.536511	0.463882	0.796916
CDS:VC0382,VC0382:-:hypothetical_protein:cds-NP_230036.1:-:+:170:NC_002505.1	22.9545	-0.122082	0.644529	0.0359497	0.849619	0.9588
AS_CDS:VC0382,VC0382:-:hypothetical_protein:cds-NP_230036.1:-:+:170:NC_002505.1	1.14591	-2.70082	3.56648	0.62663	0.428594	NA
CDS:VC0383,VC0383:-:hypothetical_protein:cds-NP_230037.1:-:+:269:NC_002505.1	33.44	1.30607	0.619505	4.39368	0.0360724	0.186424
AS_CDS:VC0383,VC0383:-:hypothetical_protein:cds-NP_230037.1:-:+:269:NC_002505.1	3.00766	-3.47867	2.27546	2.22821	0.135511	NA
IGR:(CDS,VC0383,VC0383,-,hypothetical_protein,cds-NP_230037.1,-,+,269/CDS,VC0384,VC0384,-,sulfite_reductase_NADPH_flavoprotein_subunit_alpha,cds-NP_230038.1,-,+,1844):+:34:NC_002505.1	5.16111	0.994291	1.28357	0.596352	0.439973	0.778155
AS_IGR:(CDS,VC0383,VC0383,-,hypothetical_protein,cds-NP_230037.1,-,+,269/CDS,VC0384,VC0384,-,sulfite_reductase_NADPH_flavoprotein_subunit_alpha,cds-NP_230038.1,-,+,1844):+:34:NC_002505.1	0	NA	NA	NA	NA	NA
CDS:VC0384,VC0384:-:sulfite_reductase_NADPH_flavoprotein_subunit_alpha:cds-NP_230038.1:-:+:1844:NC_002505.1	689.274	-4.52274	0.266376	236.465	2.32001e-53	7.21701e-51
AS_CDS:VC0384,VC0384:-:sulfite_reductase_NADPH_flavoprotein_subunit_alpha:cds-NP_230038.1:-:+:1844:NC_002505.1	6.57715	-3.63607	1.62328	4.72084	0.0297991	0.165079
CDS:VC0385,VC0385:-:sulfite_reductase_subunit_beta:cds-NP_230039.1:-:+:1733:NC_002505.1	400.889	-3.71662	0.316286	117.729	1.98736e-27	2.55139e-25
AS_CDS:VC0385,VC0385:-:sulfite_reductase_subunit_beta:cds-NP_230039.1:-:+:1733:NC_002505.1	4.40409	-0.515306	1.7429	0.0877904	0.767005	0.935536
CDS:VC0386,VC0386:-:phosphoadenosine_phosphosulfate_reductase:cds-NP_230040.1:-:+:761:NC_002505.1	158.186	-2.75117	0.406728	41.7615	1.03113e-10	4.04842e-09
AS_CDS:VC0386,VC0386:-:phosphoadenosine_phosphosulfate_reductase:cds-NP_230040.1:-:+:761:NC_002505.1	31.5176	0.24955	0.819998	0.0926211	0.760871	0.933289
IGR:(CDS,VC0386,VC0386,-,phosphoadenosine_phosphosulfate_reductase,cds-NP_230040.1,-,+,761/rRNA,VCr010,VCr010,ID,VCr010,16Sd,16Sd,16Sd,16S_ribosomal_RNA,ID,16S_ribosomal_RNA,exon-VCr010-1,-,+,1535):+:512:NC_002505.1	33.0189	-0.658719	0.588384	1.24937	0.263673	0.619689
AS_IGR:(CDS,VC0386,VC0386,-,phosphoadenosine_phosphosulfate_reductase,cds-NP_230040.1,-,+,761/rRNA,VCr010,VCr010,ID,VCr010,16Sd,16Sd,16Sd,16S_ribosomal_RNA,ID,16S_ribosomal_RNA,exon-VCr010-1,-,+,1535):+:512:NC_002505.1	53.1038	0.136257	0.452079	0.0907491	0.763227	0.934195
rRNA:VCr010,VCr010,ID,VCr010:16Sd,16Sd,16Sd:16S_ribosomal_RNA,ID,16S_ribosomal_RNA:exon-VCr010-1:-:+:1535:NC_002505.1	2516.01	-0.340253	0.210295	2.61137	0.1061	0.377725
AS_rRNA:VCr010,VCr010,ID,VCr010:16Sd,16Sd,16Sd:16S_ribosomal_RNA,ID,16S_ribosomal_RNA:exon-VCr010-1:-:+:1535:NC_002505.1	0	NA	NA	NA	NA	NA
IGR:(rRNA,VCr010,VCr010,ID,VCr010,16Sd,16Sd,16Sd,16S_ribosomal_RNA,ID,16S_ribosomal_RNA,exon-VCr010-1,-,+,1535/tRNA,VCt026,VCt026,ID,VCt026,tRNA-Ile-3,tRNA-Ile-3,tRNA-Ile-3,tRNA-Ile,ID,tRNA-Ile,exon-VCt026-1,-,+,76):+:62:NC_002505.1	10.7793	-1.15928	0.978814	1.38031	0.240048	0.593551
AS_IGR:(rRNA,VCr010,VCr010,ID,VCr010,16Sd,16Sd,16Sd,16S_ribosomal_RNA,ID,16S_ribosomal_RNA,exon-VCr010-1,-,+,1535/tRNA,VCt026,VCt026,ID,VCt026,tRNA-Ile-3,tRNA-Ile-3,tRNA-Ile-3,tRNA-Ile,ID,tRNA-Ile,exon-VCt026-1,-,+,76):+:62:NC_002505.1	0	NA	NA	NA	NA	NA
tRNA:VCt026,VCt026,ID,VCt026:tRNA-Ile-3,tRNA-Ile-3,tRNA-Ile-3:tRNA-Ile,ID,tRNA-Ile:exon-VCt026-1:-:+:76:NC_002505.1	9.11579	-0.447782	0.979095	0.208776	0.647729	0.887251
AS_tRNA:VCt026,VCt026,ID,VCt026:tRNA-Ile-3,tRNA-Ile-3,tRNA-Ile-3:tRNA-Ile,ID,tRNA-Ile:exon-VCt026-1:-:+:76:NC_002505.1	0	NA	NA	NA	NA	NA
IGR:(tRNA,VCt026,VCt026,ID,VCt026,tRNA-Ile-3,tRNA-Ile-3,tRNA-Ile-3,tRNA-Ile,ID,tRNA-Ile,exon-VCt026-1,-,+,76/tRNA,VCt027,VCt027,ID,VCt027,tRNA-Ala-4,tRNA-Ala-4,tRNA-Ala-4,tRNA-Ala,ID,tRNA-Ala,exon-VCt027-1,-,+,76):+:7:NC_002505.1	1.09523	-0.734795	2.65368	0.0766091	0.781946	NA
AS_IGR:(tRNA,VCt026,VCt026,ID,VCt026,tRNA-Ile-3,tRNA-Ile-3,tRNA-Ile-3,tRNA-Ile,ID,tRNA-Ile,exon-VCt026-1,-,+,76/tRNA,VCt027,VCt027,ID,VCt027,tRNA-Ala-4,tRNA-Ala-4,tRNA-Ala-4,tRNA-Ala,ID,tRNA-Ala,exon-VCt027-1,-,+,76):+:7:NC_002505.1	0	NA	NA	NA	NA	NA
tRNA:VCt027,VCt027,ID,VCt027:tRNA-Ala-4,tRNA-Ala-4,tRNA-Ala-4:tRNA-Ala,ID,tRNA-Ala:exon-VCt027-1:-:+:76:NC_002505.1	6.50235	-0.264736	1.22853	0.0467398	0.828837	0.95469
AS_tRNA:VCt027,VCt027,ID,VCt027:tRNA-Ala-4,tRNA-Ala-4,tRNA-Ala-4:tRNA-Ala,ID,tRNA-Ala:exon-VCt027-1:-:+:76:NC_002505.1	0	NA	NA	NA	NA	NA
IGR:(tRNA,VCt027,VCt027,ID,VCt027,tRNA-Ala-4,tRNA-Ala-4,tRNA-Ala-4,tRNA-Ala,ID,tRNA-Ala,exon-VCt027-1,-,+,76/rRNA,VCr011,VCr011,ID,VCr011,23Sd,23Sd,23Sd,23S_ribosomal_RNA,ID,23S_ribosomal_RNA,exon-VCr011-1,-,+,2886):+:286:NC_002505.1	32.5812	-0.180043	0.549887	0.107215	0.743337	0.928022
AS_IGR:(tRNA,VCt027,VCt027,ID,VCt027,tRNA-Ala-4,tRNA-Ala-4,tRNA-Ala-4,tRNA-Ala,ID,tRNA-Ala,exon-VCt027-1,-,+,76/rRNA,VCr011,VCr011,ID,VCr011,23Sd,23Sd,23Sd,23S_ribosomal_RNA,ID,23S_ribosomal_RNA,exon-VCr011-1,-,+,2886):+:286:NC_002505.1	2.77916	-0.359434	1.8026	0.0398024	0.841867	NA
rRNA:VCr011,VCr011,ID,VCr011:23Sd,23Sd,23Sd:23S_ribosomal_RNA,ID,23S_ribosomal_RNA:exon-VCr011-1:-:+:2886:NC_002505.1	23922.8	-0.353066	0.17726	3.95735	0.0466671	0.225726
AS_rRNA:VCr011,VCr011,ID,VCr011:23Sd,23Sd,23Sd:23S_ribosomal_RNA,ID,23S_ribosomal_RNA:exon-VCr011-1:-:+:2886:NC_002505.1	0.772322	-1.96057	3.98606	0.235457	0.627507	NA
IGR:(rRNA,VCr011,VCr011,ID,VCr011,23Sd,23Sd,23Sd,23S_ribosomal_RNA,ID,23S_ribosomal_RNA,exon-VCr011-1,-,+,2886/rRNA,VCr012,VCr012,ID,VCr012,5Sd,5Sd,5Sd,5S_ribosomal_RNA,ID,5S_ribosomal_RNA,exon-VCr012-1,-,+,117):+:126:NC_002505.1	103.418	-0.34254	0.32649	1.09826	0.294649	0.655424
AS_IGR:(rRNA,VCr011,VCr011,ID,VCr011,23Sd,23Sd,23Sd,23S_ribosomal_RNA,ID,23S_ribosomal_RNA,exon-VCr011-1,-,+,2886/rRNA,VCr012,VCr012,ID,VCr012,5Sd,5Sd,5Sd,5S_ribosomal_RNA,ID,5S_ribosomal_RNA,exon-VCr012-1,-,+,117):+:126:NC_002505.1	0	NA	NA	NA	NA	NA
rRNA:VCr012,VCr012,ID,VCr012:5Sd,5Sd,5Sd:5S_ribosomal_RNA,ID,5S_ribosomal_RNA:exon-VCr012-1:-:+:117:NC_002505.1	181.354	-0.0435809	0.399027	0.0121649	0.912176	0.977124
AS_rRNA:VCr012,VCr012,ID,VCr012:5Sd,5Sd,5Sd:5S_ribosomal_RNA,ID,5S_ribosomal_RNA:exon-VCr012-1:-:+:117:NC_002505.1	0	NA	NA	NA	NA	NA
IGR:(rRNA,VCr012,VCr012,ID,VCr012,5Sd,5Sd,5Sd,5S_ribosomal_RNA,ID,5S_ribosomal_RNA,exon-VCr012-1,-,+,117/tRNA,VCt028,VCt028,ID,VCt028,tRNA-Asp-3,tRNA-Asp-3,tRNA-Asp-3,tRNA-Asp,ID,tRNA-Asp,exon-VCt028-1,-,+,76):+:24:NC_002505.1	5.06115	0.201348	1.26281	0.0253996	0.873375	0.963138
AS_IGR:(rRNA,VCr012,VCr012,ID,VCr012,5Sd,5Sd,5Sd,5S_ribosomal_RNA,ID,5S_ribosomal_RNA,exon-VCr012-1,-,+,117/tRNA,VCt028,VCt028,ID,VCt028,tRNA-Asp-3,tRNA-Asp-3,tRNA-Asp-3,tRNA-Asp,ID,tRNA-Asp,exon-VCt028-1,-,+,76):+:24:NC_002505.1	0	NA	NA	NA	NA	NA
tRNA:VCt028,VCt028,ID,VCt028:tRNA-Asp-3,tRNA-Asp-3,tRNA-Asp-3:tRNA-Asp,ID,tRNA-Asp:exon-VCt028-1:-:+:76:NC_002505.1	23.8955	0.707918	0.696754	1.01895	0.312768	0.672786
AS_tRNA:VCt028,VCt028,ID,VCt028:tRNA-Asp-3,tRNA-Asp-3,tRNA-Asp-3:tRNA-Asp,ID,tRNA-Asp:exon-VCt028-1:-:+:76:NC_002505.1	0	NA	NA	NA	NA	NA
IGR:(tRNA,VCt028,VCt028,ID,VCt028,tRNA-Asp-3,tRNA-Asp-3,tRNA-Asp-3,tRNA-Asp,ID,tRNA-Asp,exon-VCt028-1,-,+,76/CDS,VC0389,VC0389,-,Na+/H+_antiporter,cds-NP_230043.1,-,-,1334):+:442:NC_002505.1	18.8627	-0.445096	0.8009	0.309303	0.578108	0.85645
AS_IGR:(tRNA,VCt028,VCt028,ID,VCt028,tRNA-Asp-3,tRNA-Asp-3,tRNA-Asp-3,tRNA-Asp,ID,tRNA-Asp,exon-VCt028-1,-,+,76/CDS,VC0389,VC0389,-,Na+/H+_antiporter,cds-NP_230043.1,-,-,1334):+:442:NC_002505.1	3.76225	-0.19744	1.49115	0.0185347	0.891709	NA
CDS:VC0389,VC0389:-:Na+/H+_antiporter:cds-NP_230043.1:-:-:1334:NC_002505.1	158.719	-0.498977	0.338461	2.16371	0.141303	0.450122
AS_CDS:VC0389,VC0389:-:Na+/H+_antiporter:cds-NP_230043.1:-:-:1334:NC_002505.1	39.806	0.533439	0.514366	1.0756	0.299685	0.66099
IGR:(CDS,VC0389,VC0389,-,Na+/H+_antiporter,cds-NP_230043.1,-,-,1334/CDS,VC0390,VC0390,metH,metH,B12-dependent_methionine_synthase,cds-NP_230044.1,-,+,3680):+:155:NC_002505.1	10.7386	-0.384859	1.15655	0.110387	0.739704	0.926622
AS_IGR:(CDS,VC0389,VC0389,-,Na+/H+_antiporter,cds-NP_230043.1,-,-,1334/CDS,VC0390,VC0390,metH,metH,B12-dependent_methionine_synthase,cds-NP_230044.1,-,+,3680):+:155:NC_002505.1	0.900131	-3.49873	3.96018	1.00414	0.316311	NA
CDS:VC0390,VC0390:metH,metH:B12-dependent_methionine_synthase:cds-NP_230044.1:-:+:3680:NC_002505.1	284.008	0.00466625	0.282707	0.000472095	0.982665	0.99136
AS_CDS:VC0390,VC0390:metH,metH:B12-dependent_methionine_synthase:cds-NP_230044.1:-:+:3680:NC_002505.1	32.0898	-0.20176	0.548387	0.135975	0.712316	0.914209
IGR:(CDS,VC0390,VC0390,metH,metH,B12-dependent_methionine_synthase,cds-NP_230044.1,-,+,3680/CDS,VC0391,VC0391,-,aspartate_kinase,cds-NP_230045.2,-,-,1355):+:11:NC_002505.1	2.50235	0.23233	1.75693	0.0180741	0.893055	NA
AS_IGR:(CDS,VC0390,VC0390,metH,metH,B12-dependent_methionine_synthase,cds-NP_230044.1,-,+,3680/CDS,VC0391,VC0391,-,aspartate_kinase,cds-NP_230045.2,-,-,1355):+:11:NC_002505.1	32.3246	0.694842	0.541531	1.63741	0.200681	0.544485
CDS:VC0391,VC0391:-:aspartate_kinase:cds-NP_230045.2:-:-:1355:NC_002505.1	1617.42	0.195629	0.202549	0.931897	0.334371	0.695394
AS_CDS:VC0391,VC0391:-:aspartate_kinase:cds-NP_230045.2:-:-:1355:NC_002505.1	13.5559	-1.20551	0.881126	1.85674	0.173002	0.5026
IGR:(CDS,VC0391,VC0391,-,aspartate_kinase,cds-NP_230045.2,-,-,1355/CDS,VC0392,VC0392,-,class_V_aminotransferase,cds-NP_230046.1,-,+,1118):+:422:NC_002505.1	4.92229	-1.36799	1.39798	0.938827	0.33258	0.693453
AS_IGR:(CDS,VC0391,VC0391,-,aspartate_kinase,cds-NP_230045.2,-,-,1355/CDS,VC0392,VC0392,-,class_V_aminotransferase,cds-NP_230046.1,-,+,1118):+:422:NC_002505.1	266.298	0.227788	0.26054	0.764147	0.382034	0.731335
CDS:VC0392,VC0392:-:class_V_aminotransferase:cds-NP_230046.1:-:+:1118:NC_002505.1	214.263	0.462036	0.292204	2.49649	0.1141	0.393294
AS_CDS:VC0392,VC0392:-:class_V_aminotransferase:cds-NP_230046.1:-:+:1118:NC_002505.1	7.10514	-0.253352	1.50556	0.0287111	0.865448	0.960582
IGR:(CDS,VC0392,VC0392,-,class_V_aminotransferase,cds-NP_230046.1,-,+,1118/CDS,VC0393,VC0393,-,hypothetical_protein,cds-NP_230047.1,-,-,1793):+:17:NC_002505.1	2.98962	-0.676161	1.86162	0.130949	0.71745	NA
AS_IGR:(CDS,VC0392,VC0392,-,class_V_aminotransferase,cds-NP_230046.1,-,+,1118/CDS,VC0393,VC0393,-,hypothetical_protein,cds-NP_230047.1,-,-,1793):+:17:NC_002505.1	0.745534	0.283648	3.3771	0.00713584	0.93268	NA
CDS:VC0393,VC0393:-:hypothetical_protein:cds-NP_230047.1:-:-:1793:NC_002505.1	103.961	-0.246496	0.325368	0.573451	0.448891	0.784856
AS_CDS:VC0393,VC0393:-:hypothetical_protein:cds-NP_230047.1:-:-:1793:NC_002505.1	104.607	0.149739	0.358448	0.175889	0.67493	0.901277
IGR:(CDS,VC0393,VC0393,-,hypothetical_protein,cds-NP_230047.1,-,-,1793/CDS,VC0394,VC0394,uvrA,uvrA,excinuclease_ABC_subunit_A,cds-NP_230048.1,-,-,2822):+:4:NC_002505.1	0	NA	NA	NA	NA	NA
AS_IGR:(CDS,VC0393,VC0393,-,hypothetical_protein,cds-NP_230047.1,-,-,1793/CDS,VC0394,VC0394,uvrA,uvrA,excinuclease_ABC_subunit_A,cds-NP_230048.1,-,-,2822):+:4:NC_002505.1	1.75237	-0.753418	2.16846	0.120785	0.728184	NA
CDS:VC0394,VC0394:uvrA,uvrA:excinuclease_ABC_subunit_A:cds-NP_230048.1:-:-:2822:NC_002505.1	967.554	-1.45667	0.190764	56.31	6.19e-14	3.36005e-12
AS_CDS:VC0394,VC0394:uvrA,uvrA:excinuclease_ABC_subunit_A:cds-NP_230048.1:-:-:2822:NC_002505.1	187.859	-0.495021	0.296949	2.77141	0.0959617	0.357338
IGR:(CDS,VC0394,VC0394,uvrA,uvrA,excinuclease_ABC_subunit_A,cds-NP_230048.1,-,-,2822/CDS,VC0395,VC0395,-,UTP-glucose-1-phosphate_uridylyltransferase,cds-NP_230049.1,-,-,875):+:104:NC_002505.1	10.035	-3.44982	1.29119	6.47006	0.0109707	0.0791533
AS_IGR:(CDS,VC0394,VC0394,uvrA,uvrA,excinuclease_ABC_subunit_A,cds-NP_230048.1,-,-,2822/CDS,VC0395,VC0395,-,UTP-glucose-1-phosphate_uridylyltransferase,cds-NP_230049.1,-,-,875):+:104:NC_002505.1	15.981	-0.704379	0.82204	0.727448	0.393712	0.741579
CDS:VC0395,VC0395:-:UTP-glucose-1-phosphate_uridylyltransferase:cds-NP_230049.1:-:-:875:NC_002505.1	542.204	-0.44828	0.200792	4.96903	0.0258052	0.14908
AS_CDS:VC0395,VC0395:-:UTP-glucose-1-phosphate_uridylyltransferase:cds-NP_230049.1:-:-:875:NC_002505.1	8.05549	-0.241394	1.0881	0.0491654	0.824522	0.954468
IGR:(CDS,VC0395,VC0395,-,UTP-glucose-1-phosphate_uridylyltransferase,cds-NP_230049.1,-,-,875/CDS,VC0396,VC0396,-,LuxR_family_transcriptional_regulator,cds-NP_230050.1,-,-,644):+:118:NC_002505.1	4.53197	-0.750833	1.35327	0.307513	0.57921	0.857069
AS_IGR:(CDS,VC0395,VC0395,-,UTP-glucose-1-phosphate_uridylyltransferase,cds-NP_230049.1,-,-,875/CDS,VC0396,VC0396,-,LuxR_family_transcriptional_regulator,cds-NP_230050.1,-,-,644):+:118:NC_002505.1	1.05948	-1.1676	2.97488	0.151652	0.696962	NA
CDS:VC0396,VC0396:-:LuxR_family_transcriptional_regulator:cds-NP_230050.1:-:-:644:NC_002505.1	5.32358	-0.347445	1.25025	0.0771803	0.781156	0.94191
AS_CDS:VC0396,VC0396:-:LuxR_family_transcriptional_regulator:cds-NP_230050.1:-:-:644:NC_002505.1	17.871	0.000155277	0.928323	7.39446e-05	0.993139	0.993876
IGR:(CDS,VC0396,VC0396,-,LuxR_family_transcriptional_regulator,cds-NP_230050.1,-,-,644/CDS,VC0397,VC0397,-,single-stranded_DNA-binding_protein,cds-NP_230051.1,-,+,533):+:250:NC_002505.1	22.2216	0.465046	0.673954	0.473951	0.491175	0.813547
AS_IGR:(CDS,VC0396,VC0396,-,LuxR_family_transcriptional_regulator,cds-NP_230050.1,-,-,644/CDS,VC0397,VC0397,-,single-stranded_DNA-binding_protein,cds-NP_230051.1,-,+,533):+:250:NC_002505.1	0	NA	NA	NA	NA	NA
CDS:VC0397,VC0397:-:single-stranded_DNA-binding_protein:cds-NP_230051.1:-:+:533:NC_002505.1	230.087	-0.390869	0.269459	2.1015	0.147155	0.459022
AS_CDS:VC0397,VC0397:-:single-stranded_DNA-binding_protein:cds-NP_230051.1:-:+:533:NC_002505.1	0.3497	-2.10795	4.04481	0.480878	0.488025	NA
IGR:(CDS,VC0397,VC0397,-,single-stranded_DNA-binding_protein,cds-NP_230051.1,-,+,533/CDS,VC0398,VC0398,-,regulatory_protein_CsrD,cds-NP_230052.1,-,+,2021):+:63:NC_002505.1	3.82026	-0.244694	1.51743	0.0260376	0.871808	NA
AS_IGR:(CDS,VC0397,VC0397,-,single-stranded_DNA-binding_protein,cds-NP_230051.1,-,+,533/CDS,VC0398,VC0398,-,regulatory_protein_CsrD,cds-NP_230052.1,-,+,2021):+:63:NC_002505.1	0.663329	-3.01097	3.98139	0.808968	0.368426	NA
CDS:VC0398,VC0398:-:regulatory_protein_CsrD:cds-NP_230052.1:-:+:2021:NC_002505.1	297.945	0.92469	0.319889	8.23919	0.00409955	0.0368004
AS_CDS:VC0398,VC0398:-:regulatory_protein_CsrD:cds-NP_230052.1:-:+:2021:NC_002505.1	12.1363	-0.524244	1.45783	0.128167	0.72034	0.9188
CDS:VC0399,VC0399:-:MSHA_biogenesis_protein_MshI:cds-NP_230053.1:-:+:1439:NC_002505.1	388.529	0.100525	0.237075	0.179679	0.67165	0.899308
AS_CDS:VC0399,VC0399:-:MSHA_biogenesis_protein_MshI:cds-NP_230053.1:-:+:1439:NC_002505.1	1.58644	-2.4528	2.82994	0.73891	0.39001	NA
CDS:VC0400,VC0400:-:MSHA_biogenesis_protein_MshJ:cds-NP_230054.1:-:+:650:NC_002505.1	99.2509	1.21873	0.391726	9.4576	0.00210276	0.021804
AS_CDS:VC0400,VC0400:-:MSHA_biogenesis_protein_MshJ:cds-NP_230054.1:-:+:650:NC_002505.1	0.888042	1.96949	3.91111	0.323841	0.569308	NA
CDS:VC0401,VC0401:-:MSHA_biogenesis_protein_MshK:cds-NP_230055.1:-:+:317:NC_002505.1	95.405	0.922336	0.510254	3.216	0.0729217	0.302923
AS_CDS:VC0401,VC0401:-:MSHA_biogenesis_protein_MshK:cds-NP_230055.1:-:+:317:NC_002505.1	1.67079	4.06749	3.43306	1.58324	0.208295	NA
CDS:VC0402,VC0402:-:MSHA_biogenesis_protein_MshL:cds-NP_230056.1:-:+:1679:NC_002505.1	445.963	0.765414	0.257908	8.7238	0.00314084	0.0299212
AS_CDS:VC0402,VC0402:-:MSHA_biogenesis_protein_MshL:cds-NP_230056.1:-:+:1679:NC_002505.1	17.9829	0.42086	0.927159	0.204462	0.651143	0.888468
CDS:VC0403,VC0403:-:MSHA_biogenesis_protein_MshM:cds-NP_230057.1:-:+:845:NC_002505.1	212.66	0.423356	0.366557	1.33045	0.248725	0.603024
AS_CDS:VC0403,VC0403:-:MSHA_biogenesis_protein_MshM:cds-NP_230057.1:-:+:845:NC_002505.1	1.09502	3.46363	3.50389	1.2335	0.266728	NA
CDS:VC0404,VC0404:-:MSHA_biogenesis_protein_MshN:cds-NP_230058.1:-:+:1169:NC_002505.1	260.855	0.07977	0.252471	0.099798	0.752072	0.930228
AS_CDS:VC0404,VC0404:-:MSHA_biogenesis_protein_MshN:cds-NP_230058.1:-:+:1169:NC_002505.1	2.74479	-1.0084	2.33272	0.183909	0.668035	NA
CDS:VC0405,VC0405:-:MSHA_biogenesis_protein_MshE:cds-NP_230059.1:-:+:1727:NC_002505.1	354.308	0.068586	0.309622	0.0490702	0.824689	0.954468
AS_CDS:VC0405,VC0405:-:MSHA_biogenesis_protein_MshE:cds-NP_230059.1:-:+:1727:NC_002505.1	18.3694	-0.869312	1.13043	0.580353	0.446174	0.782701
CDS:VC0406,VC0406:-:MSHA_biogenesis_protein_MshG:cds-NP_230060.1:-:+:1223:NC_002505.1	146.887	0.823122	0.320846	6.51742	0.0106823	0.0774871
AS_CDS:VC0406,VC0406:-:MSHA_biogenesis_protein_MshG:cds-NP_230060.1:-:+:1223:NC_002505.1	8.50304	-2.17291	1.2896	2.68666	0.101191	0.368002
CDS:VC0407,VC0407:-:MSHA_biogenesis_protein_MshF:cds-NP_230061.1:-:+:452:NC_002505.1	166.462	0.393249	0.329732	1.41552	0.234143	0.58648
AS_CDS:VC0407,VC0407:-:MSHA_biogenesis_protein_MshF:cds-NP_230061.1:-:+:452:NC_002505.1	2.21455	-0.325443	2.29565	0.0202448	0.886856	NA
CDS:VC0408,VC0408:-:MSHA_pilin_protein_MshB:cds-NP_230062.1:-:+:590:NC_002505.1	361.904	0.12692	0.286066	0.196757	0.657352	0.892656
AS_CDS:VC0408,VC0408:-:MSHA_pilin_protein_MshB:cds-NP_230062.1:-:+:590:NC_002505.1	0.663329	-3.01097	3.98139	0.808968	0.368426	NA
CDS:VC0409,VC0409:-:MSHA_pilin_protein_MshA:cds-NP_230063.1:-:+:536:NC_002505.1	2015.71	0.617985	0.157764	15.2354	9.49071e-05	0.00150217
AS_CDS:VC0409,VC0409:-:MSHA_pilin_protein_MshA:cds-NP_230063.1:-:+:536:NC_002505.1	8.22491	-3.3116	1.45371	4.75319	0.029244	0.16294
CDS:VC0410,VC0410:-:MSHA_pilin_protein_MshC:cds-NP_230064.1:-:+:488:NC_002505.1	717.106	0.652269	0.20033	10.5344	0.00117172	0.013519
AS_CDS:VC0410,VC0410:-:MSHA_pilin_protein_MshC:cds-NP_230064.1:-:+:488:NC_002505.1	0.3497	-2.10795	4.04481	0.480878	0.488025	NA
CDS:VC0411,VC0411:-:MSHA_pilin_protein_MshD:cds-NP_230065.1:-:+:611:NC_002505.1	115.013	0.793438	0.347848	5.16136	0.0230948	0.138364
AS_CDS:VC0411,VC0411:-:MSHA_pilin_protein_MshD:cds-NP_230065.1:-:+:611:NC_002505.1	7.9111	4.20177e-05	1.47588	0.000209547	0.98845	0.992377
CDS:VC0412,VC0412:-:hypothetical_protein:cds-NP_230066.1:-:+:770:NC_002505.1	162.388	0.341162	0.298396	1.30633	0.253061	0.607975
AS_CDS:VC0412,VC0412:-:hypothetical_protein:cds-NP_230066.1:-:+:770:NC_002505.1	25.6795	-0.385984	0.703457	0.302262	0.582468	0.85842
CDS:VC0413,VC0413:-:hypothetical_protein:cds-NP_230067.1:-:+:431:NC_002505.1	188.247	0.17337	0.313299	0.306672	0.57973	0.857069
AS_CDS:VC0413,VC0413:-:hypothetical_protein:cds-NP_230067.1:-:+:431:NC_002505.1	0	NA	NA	NA	NA	NA
CDS:VC0414,VC0414:-:hypothetical_protein:cds-NP_230068.1:-:+:3758:NC_002505.1	845.75	0.58681	0.198131	8.72115	0.0031454	0.0299294
AS_CDS:VC0414,VC0414:-:hypothetical_protein:cds-NP_230068.1:-:+:3758:NC_002505.1	19.0025	-0.252634	0.753667	0.113119	0.736621	0.925266
IGR:(CDS,VC0414,VC0414,-,hypothetical_protein,cds-NP_230068.1,-,+,3758/CDS,VC0415,VC0415,-,rod_shape-determining_protein_MreB,cds-NP_230069.1,-,+,1043):+:116:NC_002505.1	36.7116	0.480448	0.501934	0.91568	0.338612	0.70115
AS_IGR:(CDS,VC0414,VC0414,-,hypothetical_protein,cds-NP_230068.1,-,+,3758/CDS,VC0415,VC0415,-,rod_shape-determining_protein_MreB,cds-NP_230069.1,-,+,1043):+:116:NC_002505.1	0.415636	2.06909	4.00088	0.479354	0.488715	NA
CDS:VC0415,VC0415:-:rod_shape-determining_protein_MreB:cds-NP_230069.1:-:+:1043:NC_002505.1	1177.8	0.0283279	0.173908	0.026546	0.870574	0.961623
AS_CDS:VC0415,VC0415:-:rod_shape-determining_protein_MreB:cds-NP_230069.1:-:+:1043:NC_002505.1	0.263746	1.43884	4.04933	0.267927	0.604726	NA
IGR:(CDS,VC0415,VC0415,-,rod_shape-determining_protein_MreB,cds-NP_230069.1,-,+,1043/CDS,VC0416,VC0416,-,rod_shape-determining_protein_MreC,cds-NP_230070.1,-,+,890):+:5:NC_002505.1	15.0441	-0.238605	0.760667	0.0983664	0.753799	0.931242
AS_IGR:(CDS,VC0415,VC0415,-,rod_shape-determining_protein_MreB,cds-NP_230069.1,-,+,1043/CDS,VC0416,VC0416,-,rod_shape-determining_protein_MreC,cds-NP_230070.1,-,+,890):+:5:NC_002505.1	0	NA	NA	NA	NA	NA
CDS:VC0416,VC0416:-:rod_shape-determining_protein_MreC:cds-NP_230070.1:-:+:890:NC_002505.1	531.82	0.0128089	0.195787	0.00428218	0.947825	0.984715
AS_CDS:VC0416,VC0416:-:rod_shape-determining_protein_MreC:cds-NP_230070.1:-:+:890:NC_002505.1	3.26581	1.05677	2.16608	0.239206	0.62478	NA
CDS:VC0417,VC0417:-:rod_shape-determining_protein_MreD:cds-NP_230071.1:-:+:488:NC_002505.1	122.211	0.0579133	0.337561	0.029898	0.862722	0.959855
AS_CDS:VC0417,VC0417:-:rod_shape-determining_protein_MreD:cds-NP_230071.1:-:+:488:NC_002505.1	0.315013	-0.295725	4.08022	-0.0193827	1	NA
CDS:VC0418,VC0418:maf,maf:Maf-like_protein:cds-NP_230072.1:-:+:617:NC_002505.1	240.886	0.101993	0.264375	0.148962	0.699529	0.910638
AS_CDS:VC0418,VC0418:maf,maf:Maf-like_protein:cds-NP_230072.1:-:+:617:NC_002505.1	0	NA	NA	NA	NA	NA
CDS:VC0419,VC0419:-:ribonuclease_G:cds-NP_230073.1:-:+:1469:NC_002505.1	552.725	0.3176	0.212389	2.2334	0.135057	0.43705
AS_CDS:VC0419,VC0419:-:ribonuclease_G:cds-NP_230073.1:-:+:1469:NC_002505.1	18.776	-2.78941	0.88161	9.4497	0.00211184	0.0218142
CDS:VC0420,VC0420:-:hypothetical_protein:cds-NP_230074.1:-:+:3875:NC_002505.1	437.44	-0.0751816	0.285158	0.0695196	0.792038	0.943884
AS_CDS:VC0420,VC0420:-:hypothetical_protein:cds-NP_230074.1:-:+:3875:NC_002505.1	12.8884	-0.211925	1.19578	0.031505	0.859119	0.959745
CDS:VC0421,VC0421:-:hypothetical_protein:cds-NP_230075.1:-:+:827:NC_002505.1	186.677	-0.195877	0.279427	0.490957	0.483501	0.809006
AS_CDS:VC0421,VC0421:-:hypothetical_protein:cds-NP_230075.1:-:+:827:NC_002505.1	2.15881	-1.47566	2.49228	0.348861	0.554758	NA
CDS:VC0422,VC0422:-:tldD_protein:cds-NP_230076.1:-:+:1445:NC_002505.1	381.323	-0.274217	0.241887	1.28536	0.256905	0.612809
AS_CDS:VC0422,VC0422:-:tldD_protein:cds-NP_230076.1:-:+:1445:NC_002505.1	71.4966	0.620173	0.433533	2.04206	0.153002	0.468421
IGR:(CDS,VC0422,VC0422,-,tldD_protein,cds-NP_230076.1,-,+,1445/CDS,VC0423,VC0423,-,arginine_deiminase,cds-NP_230077.1,-,-,1223):+:34:NC_002505.1	13.1254	-0.192864	0.833116	0.0540609	0.816142	0.951146
AS_IGR:(CDS,VC0422,VC0422,-,tldD_protein,cds-NP_230076.1,-,+,1445/CDS,VC0423,VC0423,-,arginine_deiminase,cds-NP_230077.1,-,-,1223):+:34:NC_002505.1	15.2486	0.383248	0.782034	0.240446	0.623884	0.877408
CDS:VC0423,VC0423:-:arginine_deiminase:cds-NP_230077.1:-:-:1223:NC_002505.1	871.071	0.275893	0.255342	1.16664	0.280093	0.641506
AS_CDS:VC0423,VC0423:-:arginine_deiminase:cds-NP_230077.1:-:-:1223:NC_002505.1	30.6122	-0.0619153	0.693813	0.00812057	0.928196	0.981976
IGR:(CDS,VC0423,VC0423,-,arginine_deiminase,cds-NP_230077.1,-,-,1223/CDS,VC0424,VC0424,-,hypothetical_protein,cds-NP_230078.1,-,+,422):+:685:NC_002505.1	3.42746	2.41009	1.98704	1.40601	0.23572	NA
AS_IGR:(CDS,VC0423,VC0423,-,arginine_deiminase,cds-NP_230077.1,-,-,1223/CDS,VC0424,VC0424,-,hypothetical_protein,cds-NP_230078.1,-,+,422):+:685:NC_002505.1	318.341	0.55589	0.412224	1.8114	0.17834	0.510229
CDS:VC0424,VC0424:-:hypothetical_protein:cds-NP_230078.1:-:+:422:NC_002505.1	97.4504	-0.0574976	0.35208	0.0269296	0.86965	0.961623
AS_CDS:VC0424,VC0424:-:hypothetical_protein:cds-NP_230078.1:-:+:422:NC_002505.1	3.21655	-5.2988	2.43408	4.41442	0.0356364	NA
IGR:(CDS,VC0424,VC0424,-,hypothetical_protein,cds-NP_230078.1,-,+,422/CDS,VC0425,VC0425,-,hypothetical_protein,cds-NP_230079.1,-,+,797):+:95:NC_002505.1	4.4726	-0.924323	1.34134	0.472615	0.491787	0.813547
AS_IGR:(CDS,VC0424,VC0424,-,hypothetical_protein,cds-NP_230078.1,-,+,422/CDS,VC0425,VC0425,-,hypothetical_protein,cds-NP_230079.1,-,+,797):+:95:NC_002505.1	0.827242	-3.34079	3.9663	0.936567	0.333162	NA
CDS:VC0425,VC0425:-:hypothetical_protein:cds-NP_230079.1:-:+:797:NC_002505.1	55.7445	-0.876413	0.52397	2.75839	0.0967458	0.358864
AS_CDS:VC0425,VC0425:-:hypothetical_protein:cds-NP_230079.1:-:+:797:NC_002505.1	99.0824	-4.97409	0.463928	118.635	1.25891e-27	1.66918e-25
IGR:(CDS,VC0425,VC0425,-,hypothetical_protein,cds-NP_230079.1,-,+,797/CDS,VC0426,VC0426,-,hypothetical_protein,cds-NP_230080.1,-,-,383):+:7:NC_002505.1	0.556676	0.829562	4.01979	0.0278539	0.867453	NA
AS_IGR:(CDS,VC0425,VC0425,-,hypothetical_protein,cds-NP_230079.1,-,+,797/CDS,VC0426,VC0426,-,hypothetical_protein,cds-NP_230080.1,-,-,383):+:7:NC_002505.1	28.5879	-5.30597	0.875964	42.2328	8.10315e-11	3.22849e-09
CDS:VC0426,VC0426:-:hypothetical_protein:cds-NP_230080.1:-:-:383:NC_002505.1	1499.21	-4.92018	0.239375	326.364	5.95198e-73	4.01163e-70
AS_CDS:VC0426,VC0426:-:hypothetical_protein:cds-NP_230080.1:-:-:383:NC_002505.1	8.38877	1.54581	1.07973	2.0236	0.154872	0.471397
IGR:(CDS,VC0426,VC0426,-,hypothetical_protein,cds-NP_230080.1,-,-,383/CDS,VC0428,VC0428,-,hypothetical_protein,cds-NP_230082.1,-,-,437):+:99:NC_002505.1	2.34666	0.778052	2.01207	0.153687	0.695036	NA
AS_IGR:(CDS,VC0426,VC0426,-,hypothetical_protein,cds-NP_230080.1,-,-,383/CDS,VC0428,VC0428,-,hypothetical_protein,cds-NP_230082.1,-,-,437):+:99:NC_002505.1	30.6145	-0.896451	0.551735	2.62057	0.105487	0.376845
CDS:VC0428,VC0428:-:hypothetical_protein:cds-NP_230082.1:-:-:437:NC_002505.1	296.425	0.959792	0.29972	10.0823	0.00149703	0.0166777
AS_CDS:VC0428,VC0428:-:hypothetical_protein:cds-NP_230082.1:-:-:437:NC_002505.1	15.6576	-0.688893	1.10053	0.388024	0.53334	0.83609
IGR:(CDS,VC0428,VC0428,-,hypothetical_protein,cds-NP_230082.1,-,-,437/CDS,VC0429,VC0429,-,hypothetical_protein,cds-NP_230083.1,-,-,2564):+:70:NC_002505.1	2.18139	-0.998572	2.33645	0.179897	0.671462	NA
AS_IGR:(CDS,VC0428,VC0428,-,hypothetical_protein,cds-NP_230082.1,-,-,437/CDS,VC0429,VC0429,-,hypothetical_protein,cds-NP_230083.1,-,-,2564):+:70:NC_002505.1	19.9138	0.882791	0.767767	1.32105	0.250404	0.605208
CDS:VC0429,VC0429:-:hypothetical_protein:cds-NP_230083.1:-:-:2564:NC_002505.1	212.82	-0.180409	0.295386	0.373222	0.541253	0.839817
AS_CDS:VC0429,VC0429:-:hypothetical_protein:cds-NP_230083.1:-:-:2564:NC_002505.1	37.6754	-0.531673	0.55454	0.914299	0.338976	0.701457
IGR:(CDS,VC0429,VC0429,-,hypothetical_protein,cds-NP_230083.1,-,-,2564/CDS,VC0430,VC0430,-,hypothetical_protein,cds-NP_230084.1,-,-,986):+:119:NC_002505.1	7.08257	-1.48502	1.11646	1.73768	0.187433	0.524917
AS_IGR:(CDS,VC0429,VC0429,-,hypothetical_protein,cds-NP_230083.1,-,-,2564/CDS,VC0430,VC0430,-,hypothetical_protein,cds-NP_230084.1,-,-,986):+:119:NC_002505.1	192.741	0.813352	0.350326	5.35185	0.0207003	0.126932
CDS:VC0430,VC0430:-:hypothetical_protein:cds-NP_230084.1:-:-:986:NC_002505.1	1173.77	0.44888	0.173176	6.69607	0.00966258	0.071914
AS_CDS:VC0430,VC0430:-:hypothetical_protein:cds-NP_230084.1:-:-:986:NC_002505.1	6.76891	-2.65136	1.37196	3.51028	0.0609891	0.268817
IGR:(CDS,VC0430,VC0430,-,hypothetical_protein,cds-NP_230084.1,-,-,986/CDS,VC0431,VC0431,-,arginine_repressor_ArgR,cds-NP_230085.2,-,-,470):+:254:NC_002505.1	14.178	-0.225611	1.14592	0.0389376	0.843572	0.95803
AS_IGR:(CDS,VC0430,VC0430,-,hypothetical_protein,cds-NP_230084.1,-,-,986/CDS,VC0431,VC0431,-,arginine_repressor_ArgR,cds-NP_230085.2,-,-,470):+:254:NC_002505.1	52.2085	-0.00799724	0.447885	0.000330939	0.985486	0.991739
CDS:VC0431,VC0431:-:arginine_repressor_ArgR:cds-NP_230085.2:-:-:470:NC_002505.1	242.592	-0.375957	0.304634	1.52087	0.217488	0.564788
AS_CDS:VC0431,VC0431:-:arginine_repressor_ArgR:cds-NP_230085.2:-:-:470:NC_002505.1	18.0154	0.362189	0.771185	0.221196	0.63813	0.883387
IGR:(CDS,VC0431,VC0431,-,arginine_repressor_ArgR,cds-NP_230085.2,-,-,470/CDS,VC0432,VC0432,-,malate_dehydrogenase,cds-NP_230086.2,-,+,935):+:286:NC_002505.1	46.5957	0.371061	0.464689	0.637965	0.424449	0.764782
AS_IGR:(CDS,VC0431,VC0431,-,arginine_repressor_ArgR,cds-NP_230085.2,-,-,470/CDS,VC0432,VC0432,-,malate_dehydrogenase,cds-NP_230086.2,-,+,935):+:286:NC_002505.1	18.1516	-0.397588	0.769004	0.266875	0.605436	0.870072
CDS:VC0432,VC0432:-:malate_dehydrogenase:cds-NP_230086.2:-:+:935:NC_002505.1	1690.06	0.662298	0.205451	10.3041	0.00132734	0.0150357
AS_CDS:VC0432,VC0432:-:malate_dehydrogenase:cds-NP_230086.2:-:+:935:NC_002505.1	0.780378	1.49772	3.97821	0.109254	0.740995	NA
IGR:(CDS,VC0432,VC0432,-,malate_dehydrogenase,cds-NP_230086.2,-,+,935/CDS,VC0433,VC0433,-,arginine/ornithine_antiporter,cds-NP_230087.1,-,+,1406):+:422:NC_002505.1	51.8949	0.471577	0.589258	0.636235	0.425077	0.765366
AS_IGR:(CDS,VC0432,VC0432,-,malate_dehydrogenase,cds-NP_230086.2,-,+,935/CDS,VC0433,VC0433,-,arginine/ornithine_antiporter,cds-NP_230087.1,-,+,1406):+:422:NC_002505.1	2.33239	0.87645	2.46325	0.123972	0.724766	NA
CDS:VC0433,VC0433:-:arginine/ornithine_antiporter:cds-NP_230087.1:-:+:1406:NC_002505.1	108.12	0.370843	0.432275	0.734381	0.391467	0.739497
AS_CDS:VC0433,VC0433:-:arginine/ornithine_antiporter:cds-NP_230087.1:-:+:1406:NC_002505.1	1.77828	3.02587	2.46028	1.33969	0.247089	NA
IGR:(CDS,VC0433,VC0433,-,arginine/ornithine_antiporter,cds-NP_230087.1,-,+,1406/CDS,VC0434,VC0434,-,octaprenyl-diphosphate_synthase,cds-NP_230088.2,-,-,971):+:87:NC_002505.1	0.3497	-2.10795	4.04481	0.480878	0.488025	NA
AS_IGR:(CDS,VC0433,VC0433,-,arginine/ornithine_antiporter,cds-NP_230087.1,-,+,1406/CDS,VC0434,VC0434,-,octaprenyl-diphosphate_synthase,cds-NP_230088.2,-,-,971):+:87:NC_002505.1	18.6026	-0.502659	0.840595	0.3555	0.551016	0.845177
CDS:VC0434,VC0434:-:octaprenyl-diphosphate_synthase:cds-NP_230088.2:-:-:971:NC_002505.1	389.467	-0.251844	0.248755	1.02459	0.311433	0.67134
AS_CDS:VC0434,VC0434:-:octaprenyl-diphosphate_synthase:cds-NP_230088.2:-:-:971:NC_002505.1	4.03566	0.299245	1.79839	0.0279519	0.867222	NA
IGR:(CDS,VC0434,VC0434,-,octaprenyl-diphosphate_synthase,cds-NP_230088.2,-,-,971/CDS,VC0435,VC0435,rplU,rplU,50S_ribosomal_protein_L21,cds-NP_230089.1,-,+,311):+:229:NC_002505.1	28.8678	-0.208874	0.616844	0.11524	0.734256	0.924504
AS_IGR:(CDS,VC0434,VC0434,-,octaprenyl-diphosphate_synthase,cds-NP_230088.2,-,-,971/CDS,VC0435,VC0435,rplU,rplU,50S_ribosomal_protein_L21,cds-NP_230089.1,-,+,311):+:229:NC_002505.1	12.1876	0.00984962	0.908229	0.000244523	0.987524	0.992377
CDS:VC0435,VC0435:rplU,rplU:50S_ribosomal_protein_L21:cds-NP_230089.1:-:+:311:NC_002505.1	926.156	-0.0680864	0.216048	0.099308	0.752662	0.930388
AS_CDS:VC0435,VC0435:rplU,rplU:50S_ribosomal_protein_L21:cds-NP_230089.1:-:+:311:NC_002505.1	0.946732	-1.12255	3.78584	0.0875128	0.767363	NA
CDS:VC0436,VC0436:rpmA,rpmA:50S_ribosomal_protein_L27:cds-NP_230090.1:-:+:260:NC_002505.1	1348.45	-0.0194576	0.243794	0.00638751	0.936299	0.982747
AS_CDS:VC0436,VC0436:rpmA,rpmA:50S_ribosomal_protein_L27:cds-NP_230090.1:-:+:260:NC_002505.1	0.25718	-1.82692	4.06107	0.364473	0.546032	NA
IGR:(CDS,VC0436,VC0436,rpmA,rpmA,50S_ribosomal_protein_L27,cds-NP_230090.1,-,+,260/CDS,VC0437,VC0437,obgE,obgE,GTPase_ObgE,cds-NP_230091.2,-,+,1172):+:171:NC_002505.1	176.862	0.163534	0.290763	0.317122	0.573342	0.855167
AS_IGR:(CDS,VC0436,VC0436,rpmA,rpmA,50S_ribosomal_protein_L27,cds-NP_230090.1,-,+,260/CDS,VC0437,VC0437,obgE,obgE,GTPase_ObgE,cds-NP_230091.2,-,+,1172):+:171:NC_002505.1	0	NA	NA	NA	NA	NA
CDS:VC0437,VC0437:obgE,obgE:GTPase_ObgE:cds-NP_230091.2:-:+:1172:NC_002505.1	354.046	0.0734878	0.231104	0.101299	0.750277	0.929667
AS_CDS:VC0437,VC0437:obgE,obgE:GTPase_ObgE:cds-NP_230091.2:-:+:1172:NC_002505.1	8.9343	1.51432	1.07572	1.92876	0.164894	0.487628
CDS:VC0438,VC0438:-:hypothetical_protein:cds-NP_230092.1:-:+:869:NC_002505.1	130.711	-0.0907915	0.359751	0.0639219	0.800401	0.946716
AS_CDS:VC0438,VC0438:-:hypothetical_protein:cds-NP_230092.1:-:+:869:NC_002505.1	3.72736	2.99558	2.45979	1.3853	0.2392	NA
CDS:VC0439,VC0439:-:hypothetical_protein:cds-NP_230093.1:-:+:485:NC_002505.1	46.8772	0.00391167	0.510976	8.7254e-05	0.992547	0.993698
AS_CDS:VC0439,VC0439:-:hypothetical_protein:cds-NP_230093.1:-:+:485:NC_002505.1	2.66069	-5.03278	2.59261	3.62478	0.0569251	NA
CDS:VC0440,VC0440:-:dihydrofolate_reductase:cds-NP_230094.1:-:+:497:NC_002505.1	100.17	-0.665025	0.386216	2.94149	0.086331	0.336018
AS_CDS:VC0440,VC0440:-:dihydrofolate_reductase:cds-NP_230094.1:-:+:497:NC_002505.1	27.1137	0.358328	0.742957	0.236248	0.62693	0.879121
IGR:(CDS,VC0440,VC0440,-,dihydrofolate_reductase,cds-NP_230094.1,-,+,497/CDS,VC0441,VC0441,apaH,apaH,diadenosine_tetraphosphatase,cds-NP_230095.1,-,-,809):+:87:NC_002505.1	19.0305	-0.687902	0.762265	0.811877	0.367566	0.719197
AS_IGR:(CDS,VC0440,VC0440,-,dihydrofolate_reductase,cds-NP_230094.1,-,+,497/CDS,VC0441,VC0441,apaH,apaH,diadenosine_tetraphosphatase,cds-NP_230095.1,-,-,809):+:87:NC_002505.1	12.5985	0.875209	0.853449	1.05324	0.304761	0.664972
CDS:VC0441,VC0441:apaH,apaH:diadenosine_tetraphosphatase:cds-NP_230095.1:-:-:809:NC_002505.1	144.794	0.525481	0.330854	2.51079	0.113069	0.39165
AS_CDS:VC0441,VC0441:apaH,apaH:diadenosine_tetraphosphatase:cds-NP_230095.1:-:-:809:NC_002505.1	15.433	0.0455162	0.815481	0.00339742	0.95352	0.986641
CDS:VC0442,VC0442:apaG,apaG:ApaG_protein:cds-NP_230096.1:-:-:380:NC_002505.1	78.901	0.542669	0.400121	1.83802	0.175183	0.50534
AS_CDS:VC0442,VC0442:apaG,apaG:ApaG_protein:cds-NP_230096.1:-:-:380:NC_002505.1	1.27159	-2.79428	3.04787	0.681089	0.409212	NA
IGR:(CDS,VC0442,VC0442,apaG,apaG,ApaG_protein,cds-NP_230096.1,-,-,380/CDS,VC0443,VC0443,ksgA,ksgA,16S_rRNA_adenine1518-N6/adenine1519-N6-dimethyltransferase,cds-NP_230097.1,-,-,848):+:20:NC_002505.1	0	NA	NA	NA	NA	NA
AS_IGR:(CDS,VC0442,VC0442,apaG,apaG,ApaG_protein,cds-NP_230096.1,-,-,380/CDS,VC0443,VC0443,ksgA,ksgA,16S_rRNA_adenine1518-N6/adenine1519-N6-dimethyltransferase,cds-NP_230097.1,-,-,848):+:20:NC_002505.1	4.91559	-0.0433926	1.4288	0.00124637	0.971837	0.989891
CDS:VC0443,VC0443:ksgA,ksgA:16S_rRNA_adenine1518-N6/adenine1519-N6-dimethyltransferase:cds-NP_230097.1:-:-:848:NC_002505.1	197.338	-0.207953	0.275204	0.570319	0.450132	0.786152
AS_CDS:VC0443,VC0443:ksgA,ksgA:16S_rRNA_adenine1518-N6/adenine1519-N6-dimethyltransferase:cds-NP_230097.1:-:-:848:NC_002505.1	8.13951	-0.904739	1.54919	0.334872	0.562804	0.849405
CDS:VC0444,VC0444:pdxA,pdxA:4-hydroxythreonine-4-phosphate_dehydrogenase:cds-NP_230098.1:-:-:992:NC_002505.1	189.848	-0.391638	0.303873	1.65455	0.19834	0.540673
AS_CDS:VC0444,VC0444:pdxA,pdxA:4-hydroxythreonine-4-phosphate_dehydrogenase:cds-NP_230098.1:-:-:992:NC_002505.1	18.0472	-2.15979	1.0931	3.71125	0.0540469	0.247106
CDS:VC0445,VC0445:-:survival_protein_SurA:cds-NP_230099.1:-:-:1295:NC_002505.1	210.907	0.556355	0.287275	3.73282	0.0533532	0.244825
AS_CDS:VC0445,VC0445:-:survival_protein_SurA:cds-NP_230099.1:-:-:1295:NC_002505.1	8.71576	-4.47299	1.72851	6.10491	0.0134807	0.0922942
IGR:(CDS,VC0445,VC0445,-,survival_protein_SurA,cds-NP_230099.1,-,-,1295/CDS,VC0446,VC0446,-,organic_solvent_tolerance_protein,cds-NP_230100.1,-,-,2363):+:1:NC_002505.1	0	NA	NA	NA	NA	NA
AS_IGR:(CDS,VC0445,VC0445,-,survival_protein_SurA,cds-NP_230099.1,-,-,1295/CDS,VC0446,VC0446,-,organic_solvent_tolerance_protein,cds-NP_230100.1,-,-,2363):+:1:NC_002505.1	0	NA	NA	NA	NA	NA
CDS:VC0446,VC0446:-:organic_solvent_tolerance_protein:cds-NP_230100.1:-:-:2363:NC_002505.1	395.939	0.160365	0.233072	0.472915	0.491649	0.813547
AS_CDS:VC0446,VC0446:-:organic_solvent_tolerance_protein:cds-NP_230100.1:-:-:2363:NC_002505.1	188.607	-0.500215	0.339071	2.16873	0.140842	0.448831
IGR:(CDS,VC0446,VC0446,-,organic_solvent_tolerance_protein,cds-NP_230100.1,-,-,2363/CDS,VC0447,VC0447,djlA,djlA,Dna-J_like_membrane_chaperone_protein,cds-NP_230101.1,-,+,854):+:105:NC_002505.1	49.1376	-0.149954	0.573712	0.0685973	0.79339	0.944084
AS_IGR:(CDS,VC0446,VC0446,-,organic_solvent_tolerance_protein,cds-NP_230100.1,-,-,2363/CDS,VC0447,VC0447,djlA,djlA,Dna-J_like_membrane_chaperone_protein,cds-NP_230101.1,-,+,854):+:105:NC_002505.1	4.88702	-0.647851	1.31225	0.243188	0.621913	0.876424
CDS:VC0447,VC0447:djlA,djlA:Dna-J_like_membrane_chaperone_protein:cds-NP_230101.1:-:+:854:NC_002505.1	172.708	-0.378438	0.303147	1.55532	0.212351	0.559446
AS_CDS:VC0447,VC0447:djlA,djlA:Dna-J_like_membrane_chaperone_protein:cds-NP_230101.1:-:+:854:NC_002505.1	1.12192	0.188098	3.54267	0.00301355	0.956221	NA
IGR:(CDS,VC0447,VC0447,djlA,djlA,Dna-J_like_membrane_chaperone_protein,cds-NP_230101.1,-,+,854/tRNA,VCt029,VCt029,ID,VCt029,tRNA-Asn-2,tRNA-Asn-2,tRNA-Asn-2,tRNA-Asn,ID,tRNA-Asn,exon-VCt029-1,-,-,75):+:123:NC_002505.1	6.64322	-0.122007	1.3296	0.00902383	0.92432	0.980619
AS_IGR:(CDS,VC0447,VC0447,djlA,djlA,Dna-J_like_membrane_chaperone_protein,cds-NP_230101.1,-,+,854/tRNA,VCt029,VCt029,ID,VCt029,tRNA-Asn-2,tRNA-Asn-2,tRNA-Asn-2,tRNA-Asn,ID,tRNA-Asn,exon-VCt029-1,-,-,75):+:123:NC_002505.1	2.4218	-1.00981	1.99769	0.251375	0.616108	NA
tRNA:VCt029,VCt029,ID,VCt029:tRNA-Asn-2,tRNA-Asn-2,tRNA-Asn-2:tRNA-Asn,ID,tRNA-Asn:exon-VCt029-1:-:-:75:NC_002505.1	28.9177	-0.190858	0.589857	0.104916	0.746008	0.928192
AS_tRNA:VCt029,VCt029,ID,VCt029:tRNA-Asn-2,tRNA-Asn-2,tRNA-Asn-2:tRNA-Asn,ID,tRNA-Asn:exon-VCt029-1:-:-:75:NC_002505.1	0.980407	3.29164	3.68102	1.05012	0.305479	NA
IGR:(tRNA,VCt029,VCt029,ID,VCt029,tRNA-Asn-2,tRNA-Asn-2,tRNA-Asn-2,tRNA-Asn,ID,tRNA-Asn,exon-VCt029-1,-,-,75/tRNA,VCt030,VCt030,ID,VCt030,tRNA-Thr-4,tRNA-Thr-4,tRNA-Thr-4,tRNA-Thr,ID,tRNA-Thr,exon-VCt030-1,-,-,75):+:13:NC_002505.1	0.186423	0.664262	4.08047	0.0771471	0.781201	NA
AS_IGR:(tRNA,VCt029,VCt029,ID,VCt029,tRNA-Asn-2,tRNA-Asn-2,tRNA-Asn-2,tRNA-Asn,ID,tRNA-Asn,exon-VCt029-1,-,-,75/tRNA,VCt030,VCt030,ID,VCt030,tRNA-Thr-4,tRNA-Thr-4,tRNA-Thr-4,tRNA-Thr,ID,tRNA-Thr,exon-VCt030-1,-,-,75):+:13:NC_002505.1	4.04881	-0.13992	1.39199	0.0101397	0.919792	NA
tRNA:VCt030,VCt030,ID,VCt030:tRNA-Thr-4,tRNA-Thr-4,tRNA-Thr-4:tRNA-Thr,ID,tRNA-Thr:exon-VCt030-1:-:-:75:NC_002505.1	24.9938	0.137693	0.629031	0.0478931	0.826771	0.95469
AS_tRNA:VCt030,VCt030,ID,VCt030:tRNA-Thr-4,tRNA-Thr-4,tRNA-Thr-4:tRNA-Thr,ID,tRNA-Thr:exon-VCt030-1:-:-:75:NC_002505.1	2.04201	0.751422	1.97265	0.14298	0.705337	NA
IGR:(tRNA,VCt030,VCt030,ID,VCt030,tRNA-Thr-4,tRNA-Thr-4,tRNA-Thr-4,tRNA-Thr,ID,tRNA-Thr,exon-VCt030-1,-,-,75/tRNA,VCt031,VCt031,ID,VCt031,tRNA-Asn-3,tRNA-Asn-3,tRNA-Asn-3,tRNA-Asn,ID,tRNA-Asn,exon-VCt031-1,-,-,75):+:27:NC_002505.1	0	NA	NA	NA	NA	NA
AS_IGR:(tRNA,VCt030,VCt030,ID,VCt030,tRNA-Thr-4,tRNA-Thr-4,tRNA-Thr-4,tRNA-Thr,ID,tRNA-Thr,exon-VCt030-1,-,-,75/tRNA,VCt031,VCt031,ID,VCt031,tRNA-Asn-3,tRNA-Asn-3,tRNA-Asn-3,tRNA-Asn,ID,tRNA-Asn,exon-VCt031-1,-,-,75):+:27:NC_002505.1	9.60641	0.2865	0.94587	0.0915587	0.762205	0.933906
tRNA:VCt031,VCt031,ID,VCt031:tRNA-Asn-3,tRNA-Asn-3,tRNA-Asn-3:tRNA-Asn,ID,tRNA-Asn:exon-VCt031-1:-:-:75:NC_002505.1	41.5528	0.269541	0.513374	0.276832	0.598785	0.865422
AS_tRNA:VCt031,VCt031,ID,VCt031:tRNA-Asn-3,tRNA-Asn-3,tRNA-Asn-3:tRNA-Asn,ID,tRNA-Asn:exon-VCt031-1:-:-:75:NC_002505.1	0.980407	3.29164	3.68102	1.05012	0.305479	NA
IGR:(tRNA,VCt031,VCt031,ID,VCt031,tRNA-Asn-3,tRNA-Asn-3,tRNA-Asn-3,tRNA-Asn,ID,tRNA-Asn,exon-VCt031-1,-,-,75/tRNA,VCt032,VCt032,ID,VCt032,tRNA-Thr-5,tRNA-Thr-5,tRNA-Thr-5,tRNA-Thr,ID,tRNA-Thr,exon-VCt032-1,-,-,75):+:14:NC_002505.1	0.303781	1.60552	4.0358	0.321939	0.570444	NA
AS_IGR:(tRNA,VCt031,VCt031,ID,VCt031,tRNA-Asn-3,tRNA-Asn-3,tRNA-Asn-3,tRNA-Asn,ID,tRNA-Asn,exon-VCt031-1,-,-,75/tRNA,VCt032,VCt032,ID,VCt032,tRNA-Thr-5,tRNA-Thr-5,tRNA-Thr-5,tRNA-Thr,ID,tRNA-Thr,exon-VCt032-1,-,-,75):+:14:NC_002505.1	6.55651	0.189914	1.13171	0.0285058	0.865925	0.960582
tRNA:VCt032,VCt032,ID,VCt032:tRNA-Thr-5,tRNA-Thr-5,tRNA-Thr-5:tRNA-Thr,ID,tRNA-Thr:exon-VCt032-1:-:-:75:NC_002505.1	29.9104	0.0550054	0.565231	0.00965034	0.921745	0.979845
AS_tRNA:VCt032,VCt032,ID,VCt032:tRNA-Thr-5,tRNA-Thr-5,tRNA-Thr-5:tRNA-Thr,ID,tRNA-Thr:exon-VCt032-1:-:-:75:NC_002505.1	1.87845	0.908332	2.99152	0.0901187	0.764026	NA
IGR:(tRNA,VCt032,VCt032,ID,VCt032,tRNA-Thr-5,tRNA-Thr-5,tRNA-Thr-5,tRNA-Thr,ID,tRNA-Thr,exon-VCt032-1,-,-,75/tRNA,VCt033,VCt033,ID,VCt033,tRNA-Phe-1,tRNA-Phe-1,tRNA-Phe-1,tRNA-Phe,ID,tRNA-Phe,exon-VCt033-1,-,-,75):+:40:NC_002505.1	0	NA	NA	NA	NA	NA
AS_IGR:(tRNA,VCt032,VCt032,ID,VCt032,tRNA-Thr-5,tRNA-Thr-5,tRNA-Thr-5,tRNA-Thr,ID,tRNA-Thr,exon-VCt032-1,-,-,75/tRNA,VCt033,VCt033,ID,VCt033,tRNA-Phe-1,tRNA-Phe-1,tRNA-Phe-1,tRNA-Phe,ID,tRNA-Phe,exon-VCt033-1,-,-,75):+:40:NC_002505.1	11.3166	0.114385	0.888274	0.0175215	0.894693	0.970578
tRNA:VCt033,VCt033,ID,VCt033:tRNA-Phe-1,tRNA-Phe-1,tRNA-Phe-1:tRNA-Phe,ID,tRNA-Phe:exon-VCt033-1:-:-:75:NC_002505.1	19.1373	-0.136946	0.702267	0.0388574	0.843731	0.95803
AS_tRNA:VCt033,VCt033,ID,VCt033:tRNA-Phe-1,tRNA-Phe-1,tRNA-Phe-1:tRNA-Phe,ID,tRNA-Phe:exon-VCt033-1:-:-:75:NC_002505.1	0	NA	NA	NA	NA	NA
IGR:(tRNA,VCt033,VCt033,ID,VCt033,tRNA-Phe-1,tRNA-Phe-1,tRNA-Phe-1,tRNA-Phe,ID,tRNA-Phe,exon-VCt033-1,-,-,75/CDS,VC0449,VC0449,-,methyl-accepting_chemotaxis_protein,cds-NP_230103.1,-,-,1625):+:384:NC_002505.1	15.1757	0.417721	1.0793	0.149277	0.699227	0.910638
AS_IGR:(tRNA,VCt033,VCt033,ID,VCt033,tRNA-Phe-1,tRNA-Phe-1,tRNA-Phe-1,tRNA-Phe,ID,tRNA-Phe,exon-VCt033-1,-,-,75/CDS,VC0449,VC0449,-,methyl-accepting_chemotaxis_protein,cds-NP_230103.1,-,-,1625):+:384:NC_002505.1	3.84451	-1.48254	1.63004	0.824595	0.36384	NA
CDS:VC0449,VC0449:-:methyl-accepting_chemotaxis_protein:cds-NP_230103.1:-:-:1625:NC_002505.1	91.6185	0.209703	0.411005	0.260366	0.609869	0.871959
AS_CDS:VC0449,VC0449:-:methyl-accepting_chemotaxis_protein:cds-NP_230103.1:-:-:1625:NC_002505.1	16.9498	-0.500638	1.05505	0.226027	0.634486	0.882102
IGR:(CDS,VC0449,VC0449,-,methyl-accepting_chemotaxis_protein,cds-NP_230103.1,-,-,1625/tRNA,VCt034,VCt034,ID,VCt034,tRNA-Asn-4,tRNA-Asn-4,tRNA-Asn-4,tRNA-Asn,ID,tRNA-Asn,exon-VCt034-1,-,-,75):+:234:NC_002505.1	3.47016	-1.62173	1.76667	0.832653	0.361507	NA
AS_IGR:(CDS,VC0449,VC0449,-,methyl-accepting_chemotaxis_protein,cds-NP_230103.1,-,-,1625/tRNA,VCt034,VCt034,ID,VCt034,tRNA-Asn-4,tRNA-Asn-4,tRNA-Asn-4,tRNA-Asn,ID,tRNA-Asn,exon-VCt034-1,-,-,75):+:234:NC_002505.1	1.58803	-0.842454	2.29924	0.133842	0.714482	NA
tRNA:VCt034,VCt034,ID,VCt034:tRNA-Asn-4,tRNA-Asn-4,tRNA-Asn-4:tRNA-Asn,ID,tRNA-Asn:exon-VCt034-1:-:-:75:NC_002505.1	15.3511	0.21563	0.840892	0.0661107	0.797086	0.945899
AS_tRNA:VCt034,VCt034,ID,VCt034:tRNA-Asn-4,tRNA-Asn-4,tRNA-Asn-4:tRNA-Asn,ID,tRNA-Asn:exon-VCt034-1:-:-:75:NC_002505.1	0.596556	2.57684	3.97326	0.657132	0.417574	NA
IGR:(tRNA,VCt034,VCt034,ID,VCt034,tRNA-Asn-4,tRNA-Asn-4,tRNA-Asn-4,tRNA-Asn,ID,tRNA-Asn,exon-VCt034-1,-,-,75/tRNA,VCt035,VCt035,ID,VCt035,tRNA-Phe-2,tRNA-Phe-2,tRNA-Phe-2,tRNA-Phe,ID,tRNA-Phe,exon-VCt035-1,-,-,75):+:36:NC_002505.1	0.223711	1.28208	4.05912	0.212692	0.644665	NA
AS_IGR:(tRNA,VCt034,VCt034,ID,VCt034,tRNA-Asn-4,tRNA-Asn-4,tRNA-Asn-4,tRNA-Asn,ID,tRNA-Asn,exon-VCt034-1,-,-,75/tRNA,VCt035,VCt035,ID,VCt035,tRNA-Phe-2,tRNA-Phe-2,tRNA-Phe-2,tRNA-Phe,ID,tRNA-Phe,exon-VCt035-1,-,-,75):+:36:NC_002505.1	6.08026	-0.490852	1.17556	0.173559	0.676968	0.902465
tRNA:VCt035,VCt035,ID,VCt035:tRNA-Phe-2,tRNA-Phe-2,tRNA-Phe-2:tRNA-Phe,ID,tRNA-Phe:exon-VCt035-1:-:-:75:NC_002505.1	16.4682	-0.285257	0.753886	0.143056	0.705262	0.912641
AS_tRNA:VCt035,VCt035,ID,VCt035:tRNA-Phe-2,tRNA-Phe-2,tRNA-Phe-2:tRNA-Phe,ID,tRNA-Phe:exon-VCt035-1:-:-:75:NC_002505.1	0	NA	NA	NA	NA	NA
IGR:(tRNA,VCt035,VCt035,ID,VCt035,tRNA-Phe-2,tRNA-Phe-2,tRNA-Phe-2,tRNA-Phe,ID,tRNA-Phe,exon-VCt035-1,-,-,75/tRNA,VCt036,VCt036,ID,VCt036,tRNA-Thr-6,tRNA-Thr-6,tRNA-Thr-6,tRNA-Thr,ID,tRNA-Thr,exon-VCt036-1,-,-,75):+:9:NC_002505.1	0	NA	NA	NA	NA	NA
AS_IGR:(tRNA,VCt035,VCt035,ID,VCt035,tRNA-Phe-2,tRNA-Phe-2,tRNA-Phe-2,tRNA-Phe,ID,tRNA-Phe,exon-VCt035-1,-,-,75/tRNA,VCt036,VCt036,ID,VCt036,tRNA-Thr-6,tRNA-Thr-6,tRNA-Thr-6,tRNA-Thr,ID,tRNA-Thr,exon-VCt036-1,-,-,75):+:9:NC_002505.1	1.50827	-0.592532	2.17386	0.0738516	0.785809	NA
tRNA:VCt036,VCt036,ID,VCt036:tRNA-Thr-6,tRNA-Thr-6,tRNA-Thr-6:tRNA-Thr,ID,tRNA-Thr:exon-VCt036-1:-:-:75:NC_002505.1	22.7476	-0.0723128	0.641847	0.0131348	0.908756	0.975263
AS_tRNA:VCt036,VCt036,ID,VCt036:tRNA-Thr-6,tRNA-Thr-6,tRNA-Thr-6:tRNA-Thr,ID,tRNA-Thr:exon-VCt036-1:-:-:75:NC_002505.1	0.111855	0.664262	4.08047	-0.0662168	1	NA
IGR:(tRNA,VCt036,VCt036,ID,VCt036,tRNA-Thr-6,tRNA-Thr-6,tRNA-Thr-6,tRNA-Thr,ID,tRNA-Thr,exon-VCt036-1,-,-,75/tRNA,VCt037,VCt037,ID,VCt037,tRNA-Phe-3,tRNA-Phe-3,tRNA-Phe-3,tRNA-Phe,ID,tRNA-Phe,exon-VCt037-1,-,-,75):+:47:NC_002505.1	0	NA	NA	NA	NA	NA
AS_IGR:(tRNA,VCt036,VCt036,ID,VCt036,tRNA-Thr-6,tRNA-Thr-6,tRNA-Thr-6,tRNA-Thr,ID,tRNA-Thr,exon-VCt036-1,-,-,75/tRNA,VCt037,VCt037,ID,VCt037,tRNA-Phe-3,tRNA-Phe-3,tRNA-Phe-3,tRNA-Phe,ID,tRNA-Phe,exon-VCt037-1,-,-,75):+:47:NC_002505.1	6.61381	-0.414166	1.10994	0.138836	0.709441	0.91352
tRNA:VCt037,VCt037,ID,VCt037:tRNA-Phe-3,tRNA-Phe-3,tRNA-Phe-3:tRNA-Phe,ID,tRNA-Phe:exon-VCt037-1:-:-:75:NC_002505.1	9.2259	-0.177635	0.968721	0.0339743	0.853761	0.959421
AS_tRNA:VCt037,VCt037,ID,VCt037:tRNA-Phe-3,tRNA-Phe-3,tRNA-Phe-3:tRNA-Phe,ID,tRNA-Phe:exon-VCt037-1:-:-:75:NC_002505.1	0	NA	NA	NA	NA	NA
IGR:(tRNA,VCt037,VCt037,ID,VCt037,tRNA-Phe-3,tRNA-Phe-3,tRNA-Phe-3,tRNA-Phe,ID,tRNA-Phe,exon-VCt037-1,-,-,75/CDS,VC0450,VC0450,-,membrane-bound_lytic_murein_transglycosylase_C,cds-NP_230104.2,-,-,1127):+:78:NC_002505.1	0	NA	NA	NA	NA	NA
AS_IGR:(tRNA,VCt037,VCt037,ID,VCt037,tRNA-Phe-3,tRNA-Phe-3,tRNA-Phe-3,tRNA-Phe,ID,tRNA-Phe,exon-VCt037-1,-,-,75/CDS,VC0450,VC0450,-,membrane-bound_lytic_murein_transglycosylase_C,cds-NP_230104.2,-,-,1127):+:78:NC_002505.1	3.0076	0.939311	1.62	0.334027	0.563297	NA
CDS:VC0450,VC0450:-:membrane-bound_lytic_murein_transglycosylase_C:cds-NP_230104.2:-:-:1127:NC_002505.1	395.144	0.223477	0.379285	0.347332	0.555627	0.846845
AS_CDS:VC0450,VC0450:-:membrane-bound_lytic_murein_transglycosylase_C:cds-NP_230104.2:-:-:1127:NC_002505.1	8.78086	0.283123	1.34472	0.0449579	0.832081	0.955677
IGR:(CDS,VC0450,VC0450,-,membrane-bound_lytic_murein_transglycosylase_C,cds-NP_230104.2,-,-,1127/CDS,VC0451,VC0451,-,hypothetical_protein,cds-NP_230105.1,-,-,272):+:50:NC_002505.1	0.463991	-2.53556	4.01001	0.637281	0.424697	NA
AS_IGR:(CDS,VC0450,VC0450,-,membrane-bound_lytic_murein_transglycosylase_C,cds-NP_230104.2,-,-,1127/CDS,VC0451,VC0451,-,hypothetical_protein,cds-NP_230105.1,-,-,272):+:50:NC_002505.1	56.5988	0.205371	0.579416	0.126749	0.721827	0.919588
CDS:VC0451,VC0451:-:hypothetical_protein:cds-NP_230105.1:-:-:272:NC_002505.1	102.628	0.466483	0.358352	1.68763	0.193914	0.534552
AS_CDS:VC0451,VC0451:-:hypothetical_protein:cds-NP_230105.1:-:-:272:NC_002505.1	2.40167	-1.20638	2.41965	0.240831	0.623606	NA
CDS:VC0452,VC0452:-:A/G-specific_adenine_glycosylase:cds-NP_230106.1:-:-:1061:NC_002505.1	76.2531	0.673173	0.431572	2.41632	0.120076	0.406521
AS_CDS:VC0452,VC0452:-:A/G-specific_adenine_glycosylase:cds-NP_230106.1:-:-:1061:NC_002505.1	4.33075	-0.481103	1.84181	0.0694254	0.792175	0.943884
IGR:(CDS,VC0452,VC0452,-,A/G-specific_adenine_glycosylase,cds-NP_230106.1,-,-,1061/CDS,VC0453,VC0453,trmB,trmB,tRNA_guanine-N7--methyltransferase,cds-NP_230107.1,-,+,719):+:198:NC_002505.1	10.6475	-0.539094	1.00764	0.285147	0.593348	0.863627
AS_IGR:(CDS,VC0452,VC0452,-,A/G-specific_adenine_glycosylase,cds-NP_230106.1,-,-,1061/CDS,VC0453,VC0453,trmB,trmB,tRNA_guanine-N7--methyltransferase,cds-NP_230107.1,-,+,719):+:198:NC_002505.1	1.83727	0.958286	2.46641	0.149833	0.698695	NA
CDS:VC0453,VC0453:trmB,trmB:tRNA_guanine-N7--methyltransferase:cds-NP_230107.1:-:+:719:NC_002505.1	90.7247	-0.129726	0.436327	0.0897224	0.76453	0.934856
AS_CDS:VC0453,VC0453:trmB,trmB:tRNA_guanine-N7--methyltransferase:cds-NP_230107.1:-:+:719:NC_002505.1	10.2581	-0.150528	1.15042	0.0172586	0.895481	0.970734
IGR:(CDS,VC0453,VC0453,trmB,trmB,tRNA_guanine-N7--methyltransferase,cds-NP_230107.1,-,+,719/CDS,VC0454,VC0454,-,glutaminase,cds-NP_230108.1,-,+,950):+:29:NC_002505.1	1.89181	-0.230675	2.17672	0.0112626	0.915483	NA
AS_IGR:(CDS,VC0453,VC0453,trmB,trmB,tRNA_guanine-N7--methyltransferase,cds-NP_230107.1,-,+,719/CDS,VC0454,VC0454,-,glutaminase,cds-NP_230108.1,-,+,950):+:29:NC_002505.1	1.16164	0.754247	3.1727	0.055408	0.813907	NA
CDS:VC0454,VC0454:-:glutaminase:cds-NP_230108.1:-:+:950:NC_002505.1	59.5079	-0.438899	0.444781	0.97237	0.32409	0.684575
AS_CDS:VC0454,VC0454:-:glutaminase:cds-NP_230108.1:-:+:950:NC_002505.1	6.85277	0.665814	1.38036	0.229483	0.631908	0.881198
IGR:(CDS,VC0454,VC0454,-,glutaminase,cds-NP_230108.1,-,+,950/CDS,VC0455,VC0455,-,coproporphyrinogen_III_oxidase,cds-NP_230109.1,-,-,1175):+:159:NC_002505.1	13.1414	-0.439139	0.816674	0.288533	0.591162	0.862121
AS_IGR:(CDS,VC0454,VC0454,-,glutaminase,cds-NP_230108.1,-,+,950/CDS,VC0455,VC0455,-,coproporphyrinogen_III_oxidase,cds-NP_230109.1,-,-,1175):+:159:NC_002505.1	9.31499	0.988249	1.06188	0.864622	0.352448	0.711583
CDS:VC0455,VC0455:-:coproporphyrinogen_III_oxidase:cds-NP_230109.1:-:-:1175:NC_002505.1	126.481	-0.336884	0.356987	0.890119	0.345445	0.707008
AS_CDS:VC0455,VC0455:-:coproporphyrinogen_III_oxidase:cds-NP_230109.1:-:-:1175:NC_002505.1	25.9286	-0.530024	0.896849	0.347964	0.555268	0.846616
CDS:VC0456,VC0456:-:deoxyribonucleotide_triphosphate_pyrophosphatase:cds-NP_230110.1:-:-:602:NC_002505.1	142.827	-0.331844	0.339338	0.953483	0.328834	0.690988
AS_CDS:VC0456,VC0456:-:deoxyribonucleotide_triphosphate_pyrophosphatase:cds-NP_230110.1:-:-:602:NC_002505.1	39.7744	-2.4342	0.619402	14.4528	0.000143718	0.00218085
IGR:(CDS,VC0456,VC0456,-,deoxyribonucleotide_triphosphate_pyrophosphatase,cds-NP_230110.1,-,-,602/CDS,VC0457,VC0457,-,hypothetical_protein,cds-NP_230111.1,-,-,431):+:18:NC_002505.1	0.542211	-2.73991	3.99658	0.709769	0.399521	NA
AS_IGR:(CDS,VC0456,VC0456,-,deoxyribonucleotide_triphosphate_pyrophosphatase,cds-NP_230110.1,-,-,602/CDS,VC0457,VC0457,-,hypothetical_protein,cds-NP_230111.1,-,-,431):+:18:NC_002505.1	4.79312	-0.141389	1.29429	0.0120479	0.912597	0.977369
CDS:VC0457,VC0457:-:hypothetical_protein:cds-NP_230111.1:-:-:431:NC_002505.1	109.201	-0.354232	0.352548	1.00997	0.314909	0.674698
AS_CDS:VC0457,VC0457:-:hypothetical_protein:cds-NP_230111.1:-:-:431:NC_002505.1	13.1872	-1.47141	1.20272	1.45398	0.22789	0.580399
CDS:VC0458,VC0458:-:hypothetical_protein:cds-NP_230112.1:-:-:290:NC_002505.1	146.605	-0.129455	0.322144	0.161845	0.687463	0.90664
AS_CDS:VC0458,VC0458:-:hypothetical_protein:cds-NP_230112.1:-:-:290:NC_002505.1	3.93064	-1.73402	2.14277	0.641608	0.423129	NA
CDS:VC0459,VC0459:-:hypothetical_protein:cds-NP_230113.1:-:-:557:NC_002505.1	178.474	-0.0919488	0.330209	0.0776242	0.780543	0.941781
AS_CDS:VC0459,VC0459:-:hypothetical_protein:cds-NP_230113.1:-:-:557:NC_002505.1	7.43443	-1.08901	1.52834	0.503492	0.47797	0.806387
IGR:(CDS,VC0459,VC0459,-,hypothetical_protein,cds-NP_230113.1,-,-,557/CDS,VC0460,VC0460,-,pyrroline-5-carboxylate_reductase,cds-NP_230114.1,-,-,818):+:2:NC_002505.1	0	NA	NA	NA	NA	NA
AS_IGR:(CDS,VC0459,VC0459,-,hypothetical_protein,cds-NP_230113.1,-,-,557/CDS,VC0460,VC0460,-,pyrroline-5-carboxylate_reductase,cds-NP_230114.1,-,-,818):+:2:NC_002505.1	0.392336	0.478847	4.04908	0.0286567	0.865574	NA
CDS:VC0460,VC0460:-:pyrroline-5-carboxylate_reductase:cds-NP_230114.1:-:-:818:NC_002505.1	226.026	-0.427019	0.316633	1.81328	0.178115	0.510229
AS_CDS:VC0460,VC0460:-:pyrroline-5-carboxylate_reductase:cds-NP_230114.1:-:-:818:NC_002505.1	6.04782	0.235178	1.46553	0.0266356	0.870358	0.961623
IGR:(CDS,VC0460,VC0460,-,pyrroline-5-carboxylate_reductase,cds-NP_230114.1,-,-,818/CDS,VC0461,VC0461,-,hypothetical_protein,cds-NP_230115.1,-,-,710):+:1:NC_002505.1	0	NA	NA	NA	NA	NA
AS_IGR:(CDS,VC0460,VC0460,-,pyrroline-5-carboxylate_reductase,cds-NP_230114.1,-,-,818/CDS,VC0461,VC0461,-,hypothetical_protein,cds-NP_230115.1,-,-,710):+:1:NC_002505.1	0	NA	NA	NA	NA	NA
CDS:VC0461,VC0461:-:hypothetical_protein:cds-NP_230115.1:-:-:710:NC_002505.1	146.885	-0.777396	0.330816	5.46903	0.0193564	0.121172
AS_CDS:VC0461,VC0461:-:hypothetical_protein:cds-NP_230115.1:-:-:710:NC_002505.1	16.9144	-0.181482	0.766394	0.0563188	0.812412	0.950266
CDS:VC0462,VC0462:-:twitching_motility_protein_PilT:cds-NP_230116.1:-:+:1037:NC_002505.1	291.834	0.268105	0.229975	1.3586	0.24378	0.598571
AS_CDS:VC0462,VC0462:-:twitching_motility_protein_PilT:cds-NP_230116.1:-:+:1037:NC_002505.1	5.39485	1.29507	1.40524	0.829346	0.362462	0.71607
CDS:VC0463,VC0463:-:twitching_motility_protein_PilT:cds-NP_230117.1:-:+:1106:NC_002505.1	334.715	0.78643	0.262639	8.88943	0.00286826	0.0278493
AS_CDS:VC0463,VC0463:-:twitching_motility_protein_PilT:cds-NP_230117.1:-:+:1106:NC_002505.1	1.67079	4.06749	3.43306	1.58324	0.208295	NA
IGR:(CDS,VC0463,VC0463,-,twitching_motility_protein_PilT,cds-NP_230117.1,-,+,1106/CDS,VC0464,VC0464,-,LuxR_family_transcriptional_regulator,cds-NP_230118.1,-,+,803):+:60:NC_002505.1	30.6384	0.15466	0.548481	0.0793829	0.778135	0.941163
AS_IGR:(CDS,VC0463,VC0463,-,twitching_motility_protein_PilT,cds-NP_230117.1,-,+,1106/CDS,VC0464,VC0464,-,LuxR_family_transcriptional_regulator,cds-NP_230118.1,-,+,803):+:60:NC_002505.1	0	NA	NA	NA	NA	NA
CDS:VC0464,VC0464:-:LuxR_family_transcriptional_regulator:cds-NP_230118.1:-:+:803:NC_002505.1	91.5669	0.0747449	0.370776	0.0412047	0.839143	0.956876
AS_CDS:VC0464,VC0464:-:LuxR_family_transcriptional_regulator:cds-NP_230118.1:-:+:803:NC_002505.1	11.6271	-0.360456	1.11935	0.103834	0.747276	0.928608
IGR:(CDS,VC0464,VC0464,-,LuxR_family_transcriptional_regulator,cds-NP_230118.1,-,+,803/CDS,VC0465,VC0465,-,tyrosyl-tRNA_synthetase,cds-NP_230119.1,-,+,1304):+:33:NC_002505.1	0.407533	-0.300701	4.08002	-0.000304016	1	NA
AS_IGR:(CDS,VC0464,VC0464,-,LuxR_family_transcriptional_regulator,cds-NP_230118.1,-,+,803/CDS,VC0465,VC0465,-,tyrosyl-tRNA_synthetase,cds-NP_230119.1,-,+,1304):+:33:NC_002505.1	0.25718	-1.82692	4.06107	0.364473	0.546032	NA
CDS:VC0465,VC0465:-:tyrosyl-tRNA_synthetase:cds-NP_230119.1:-:+:1304:NC_002505.1	53.2851	-0.401542	0.539773	0.552018	0.457494	0.792846
AS_CDS:VC0465,VC0465:-:tyrosyl-tRNA_synthetase:cds-NP_230119.1:-:+:1304:NC_002505.1	50.8936	-1.06464	0.500242	4.46188	0.0346594	0.181793
CDS:VC0466,VC0466:-:Holliday_junction_resolvase-like_protein:cds-NP_230120.1:-:-:422:NC_002505.1	95.5014	-1.04563	0.389336	7.10331	0.00769418	0.0598947
AS_CDS:VC0466,VC0466:-:Holliday_junction_resolvase-like_protein:cds-NP_230120.1:-:-:422:NC_002505.1	11.0748	0.0629396	0.978179	0.00494758	0.943924	0.983568
IGR:(CDS,VC0466,VC0466,-,Holliday_junction_resolvase-like_protein,cds-NP_230120.1,-,-,422/CDS,VC0467,VC0467,-,hypothetical_protein,cds-NP_230121.2,-,-,563):+:29:NC_002505.1	0.745691	2.88408	3.96062	0.76763	0.380951	NA
AS_IGR:(CDS,VC0466,VC0466,-,Holliday_junction_resolvase-like_protein,cds-NP_230120.1,-,-,422/CDS,VC0467,VC0467,-,hypothetical_protein,cds-NP_230121.2,-,-,563):+:29:NC_002505.1	4.58562	-1.62562	1.3535	1.41975	0.233444	0.585275
CDS:VC0467,VC0467:-:hypothetical_protein:cds-NP_230121.2:-:-:563:NC_002505.1	499.798	-0.481969	0.278016	2.99355	0.0835969	0.330465
AS_CDS:VC0467,VC0467:-:hypothetical_protein:cds-NP_230121.2:-:-:563:NC_002505.1	2.1127	4.40056	2.78861	2.60323	0.106646	NA
CDS:VC0468,VC0468:-:glutathione_synthetase:cds-NP_230122.1:-:-:956:NC_002505.1	597.348	-0.548662	0.1989	7.57596	0.00591518	0.0488184
AS_CDS:VC0468,VC0468:-:glutathione_synthetase:cds-NP_230122.1:-:-:956:NC_002505.1	0.736152	1.64728	3.97163	0.235387	0.627558	NA
CDS:VC0469,VC0469:-:16S_rRNA_uracil1498-N3-methyltransferase:cds-NP_230123.1:-:-:731:NC_002505.1	285.67	-0.804315	0.343707	5.40568	0.0200713	0.124396
AS_CDS:VC0469,VC0469:-:16S_rRNA_uracil1498-N3-methyltransferase:cds-NP_230123.1:-:-:731:NC_002505.1	4.32428	-4.71039	1.98608	5.08635	0.0241149	0.14247
IGR:(CDS,VC0469,VC0469,-,16S_rRNA_uracil1498-N3-methyltransferase,cds-NP_230123.1,-,-,731/CDS,VC0470,VC0470,-,extracellular_deoxyribonuclease,cds-NP_230124.1,-,-,695):+:86:NC_002505.1	0.455671	2.19167	3.99332	0.520225	0.470746	NA
AS_IGR:(CDS,VC0469,VC0469,-,16S_rRNA_uracil1498-N3-methyltransferase,cds-NP_230123.1,-,-,731/CDS,VC0470,VC0470,-,extracellular_deoxyribonuclease,cds-NP_230124.1,-,-,695):+:86:NC_002505.1	11.2408	0.0665918	0.925507	0.0052342	0.942325	0.983568
CDS:VC0470,VC0470:-:extracellular_deoxyribonuclease:cds-NP_230124.1:-:-:695:NC_002505.1	44.6252	-1.43139	0.63163	4.99955	0.0253539	0.147421
AS_CDS:VC0470,VC0470:-:extracellular_deoxyribonuclease:cds-NP_230124.1:-:-:695:NC_002505.1	2.56564	4.69216	2.58303	3.30211	0.0691911	NA
IGR:(CDS,VC0470,VC0470,-,extracellular_deoxyribonuclease,cds-NP_230124.1,-,-,695/CDS,VC0471,VC0471,-,hypothetical_protein,cds-NP_230125.1,-,-,488):+:76:NC_002505.1	0.415636	2.06909	4.00088	0.479354	0.488715	NA
AS_IGR:(CDS,VC0470,VC0470,-,extracellular_deoxyribonuclease,cds-NP_230124.1,-,-,695/CDS,VC0471,VC0471,-,hypothetical_protein,cds-NP_230125.1,-,-,488):+:76:NC_002505.1	0.592581	-2.88985	3.98784	0.769379	0.380409	NA
CDS:VC0471,VC0471:-:hypothetical_protein:cds-NP_230125.1:-:-:488:NC_002505.1	13.7908	0.48702	0.805417	0.364654	0.545933	0.842654
AS_CDS:VC0471,VC0471:-:hypothetical_protein:cds-NP_230125.1:-:-:488:NC_002505.1	8.90507	-0.0382453	1.49488	0.0010261	0.974446	0.990714
IGR:(CDS,VC0471,VC0471,-,hypothetical_protein,cds-NP_230125.1,-,-,488/CDS,VC0472,VC0472,-,S-adenosylmethionine_synthetase,cds-NP_230126.1,-,-,1157):+:70:NC_002505.1	1.1009	1.12726	2.91039	0.149601	0.698917	NA
AS_IGR:(CDS,VC0471,VC0471,-,hypothetical_protein,cds-NP_230125.1,-,-,488/CDS,VC0472,VC0472,-,S-adenosylmethionine_synthetase,cds-NP_230126.1,-,-,1157):+:70:NC_002505.1	9.79155	-0.702302	0.993785	0.498009	0.480376	0.808134
CDS:VC0472,VC0472:-:S-adenosylmethionine_synthetase:cds-NP_230126.1:-:-:1157:NC_002505.1	434.444	-0.0603014	0.218577	0.0761675	0.78256	0.942316
AS_CDS:VC0472,VC0472:-:S-adenosylmethionine_synthetase:cds-NP_230126.1:-:-:1157:NC_002505.1	18.4991	0.369173	0.777604	0.226347	0.634246	0.882102
IGR:(CDS,VC0472,VC0472,-,S-adenosylmethionine_synthetase,cds-NP_230126.1,-,-,1157/CDS,VC0473,VC0473,-,transketolase,cds-NP_230127.1,-,+,2084):+:236:NC_002505.1	6.16823	-0.251026	1.40649	0.0334684	0.854842	0.959421
AS_IGR:(CDS,VC0472,VC0472,-,S-adenosylmethionine_synthetase,cds-NP_230126.1,-,-,1157/CDS,VC0473,VC0473,-,transketolase,cds-NP_230127.1,-,+,2084):+:236:NC_002505.1	7.17091	0.696172	1.10997	0.394469	0.52996	0.833735
CDS:VC0473,VC0473:-:transketolase:cds-NP_230127.1:-:+:2084:NC_002505.1	759.806	-0.200903	0.177448	1.28083	0.257744	0.612809
AS_CDS:VC0473,VC0473:-:transketolase:cds-NP_230127.1:-:+:2084:NC_002505.1	17.3683	-1.76317	0.763644	5.20891	0.0224714	0.13533
IGR:(CDS,VC0473,VC0473,-,transketolase,cds-NP_230127.1,-,+,2084/CDS,VC0474,VC0474,-,iron-regulated_virulence_regulatory_protein_IrgB,cds-NP_230128.1,-,-,896):+:10:NC_002505.1	8.42484	-0.0933105	1.01659	0.00849578	0.926561	0.981536
AS_IGR:(CDS,VC0473,VC0473,-,transketolase,cds-NP_230127.1,-,+,2084/CDS,VC0474,VC0474,-,iron-regulated_virulence_regulatory_protein_IrgB,cds-NP_230128.1,-,-,896):+:10:NC_002505.1	0.3497	-2.10795	4.04481	0.480878	0.488025	NA
CDS:VC0474,VC0474:-:iron-regulated_virulence_regulatory_protein_IrgB:cds-NP_230128.1:-:-:896:NC_002505.1	98.6867	-4.27029	0.553196	51.6114	6.76484e-13	3.27629e-11
AS_CDS:VC0474,VC0474:-:iron-regulated_virulence_regulatory_protein_IrgB:cds-NP_230128.1:-:-:896:NC_002505.1	31.6649	-0.383145	0.676975	0.318843	0.572304	0.854294
IGR:(CDS,VC0474,VC0474,-,iron-regulated_virulence_regulatory_protein_IrgB,cds-NP_230128.1,-,-,896/protein_binding_site,-,-,-,id-NC_002505.1,504769..504789,-,-,20):+:90:NC_002505.1	1.13529	2.39651	3.56777	0.533831	0.465001	NA
AS_IGR:(CDS,VC0474,VC0474,-,iron-regulated_virulence_regulatory_protein_IrgB,cds-NP_230128.1,-,-,896/protein_binding_site,-,-,-,id-NC_002505.1,504769..504789,-,-,20):+:90:NC_002505.1	7.66078	-2.52824	1.15764	4.5949	0.0320672	0.172561
protein_binding_site:-:-:-:id-NC_002505.1:504769..504789:-:-:20:NC_002505.1	1.03771	-1.0884	2.98768	0.129737	0.718705	NA
AS_protein_binding_site:-:-:-:id-NC_002505.1:504769..504789:-:-:20:NC_002505.1	0.816292	-1.30763	3.58276	0.143052	0.705266	NA
CDS:VC0475,VC0475:-:enterobactin_receptor_protein:cds-NP_230129.1:-:+:1958:NC_002505.1	107.097	-3.03233	0.432794	44.7623	2.22466e-11	9.38852e-10
AS_CDS:VC0475,VC0475:-:enterobactin_receptor_protein:cds-NP_230129.1:-:+:1958:NC_002505.1	33.1107	-0.733815	0.700479	1.09537	0.295283	0.656125
IGR:(CDS,VC0475,VC0475,-,enterobactin_receptor_protein,cds-NP_230129.1,-,+,1958/CDS,VC0476,VC0476,-,erythrose_4-phosphate_dehydrogenase,cds-NP_230130.2,-,+,1025):+:100:NC_002505.1	5.81744	0.243418	1.36873	0.031567	0.858981	0.959745
AS_IGR:(CDS,VC0475,VC0475,-,enterobactin_receptor_protein,cds-NP_230129.1,-,+,1958/CDS,VC0476,VC0476,-,erythrose_4-phosphate_dehydrogenase,cds-NP_230130.2,-,+,1025):+:100:NC_002505.1	1.10815	-1.84174	3.59687	0.266039	0.606001	NA
CDS:VC0476,VC0476:-:erythrose_4-phosphate_dehydrogenase:cds-NP_230130.2:-:+:1025:NC_002505.1	1021.77	-1.38922	0.199196	47.0452	6.93687e-12	3.13438e-10
AS_CDS:VC0476,VC0476:-:erythrose_4-phosphate_dehydrogenase:cds-NP_230130.2:-:+:1025:NC_002505.1	13.7054	0.707503	1.03459	0.467825	0.493989	0.815346
IGR:(CDS,VC0476,VC0476,-,erythrose_4-phosphate_dehydrogenase,cds-NP_230130.2,-,+,1025/CDS,VC0477,VC0477,pgk,pgk,phosphoglycerate_kinase,cds-NP_230131.1,-,+,1178):+:82:NC_002505.1	143.211	-0.691747	0.307306	5.02773	0.0249445	0.146091
AS_IGR:(CDS,VC0476,VC0476,-,erythrose_4-phosphate_dehydrogenase,cds-NP_230130.2,-,+,1025/CDS,VC0477,VC0477,pgk,pgk,phosphoglycerate_kinase,cds-NP_230131.1,-,+,1178):+:82:NC_002505.1	0	NA	NA	NA	NA	NA
CDS:VC0477,VC0477:pgk,pgk:phosphoglycerate_kinase:cds-NP_230131.1:-:+:1178:NC_002505.1	2940.11	-0.734435	0.153274	22.7321	1.86232e-06	4.43013e-05
AS_CDS:VC0477,VC0477:pgk,pgk:phosphoglycerate_kinase:cds-NP_230131.1:-:+:1178:NC_002505.1	0	NA	NA	NA	NA	NA
IGR:(CDS,VC0477,VC0477,pgk,pgk,phosphoglycerate_kinase,cds-NP_230131.1,-,+,1178/CDS,VC0478,VC0478,-,fructose-bisphosphate_aldolase,cds-NP_230132.1,-,+,1076):+:104:NC_002505.1	293.26	-0.343422	0.250001	1.88406	0.169873	0.496281
AS_IGR:(CDS,VC0477,VC0477,pgk,pgk,phosphoglycerate_kinase,cds-NP_230131.1,-,+,1178/CDS,VC0478,VC0478,-,fructose-bisphosphate_aldolase,cds-NP_230132.1,-,+,1076):+:104:NC_002505.1	0	NA	NA	NA	NA	NA
CDS:VC0478,VC0478:-:fructose-bisphosphate_aldolase:cds-NP_230132.1:-:+:1076:NC_002505.1	2878.16	-0.26649	0.1805	2.1762	0.14016	0.448264
AS_CDS:VC0478,VC0478:-:fructose-bisphosphate_aldolase:cds-NP_230132.1:-:+:1076:NC_002505.1	9.72555	0.00910807	1.56844	9.72993e-05	0.99213	0.993481
IGR:(CDS,VC0478,VC0478,-,fructose-bisphosphate_aldolase,cds-NP_230132.1,-,+,1076/CDS,VC0479,VC0479,-,hypothetical_protein,cds-NP_230133.1,-,+,95):+:136:NC_002505.1	175.22	0.486929	0.355575	1.87214	0.17123	0.499786
AS_IGR:(CDS,VC0478,VC0478,-,fructose-bisphosphate_aldolase,cds-NP_230132.1,-,+,1076/CDS,VC0479,VC0479,-,hypothetical_protein,cds-NP_230133.1,-,+,95):+:136:NC_002505.1	0.15189	0.664262	4.08047	0.0214614	0.883529	NA
CDS:VC0479,VC0479:-:hypothetical_protein:cds-NP_230133.1:-:+:95:NC_002505.1	209.647	0.935406	0.370216	6.29852	0.0120839	0.0847652
AS_CDS:VC0479,VC0479:-:hypothetical_protein:cds-NP_230133.1:-:+:95:NC_002505.1	0	NA	NA	NA	NA	NA
CDS:VC0480,VC0480:-:hypothetical_protein:cds-NP_230134.1:-:+:863:NC_002505.1	1055.22	0.60516	0.201669	8.94608	0.00278066	0.0272276
AS_CDS:VC0480,VC0480:-:hypothetical_protein:cds-NP_230134.1:-:+:863:NC_002505.1	6.44478	-0.92839	1.90223	0.232567	0.629627	0.880189
IGR:(CDS,VC0480,VC0480,-,hypothetical_protein,cds-NP_230134.1,-,+,863/CDS,VC0481,VC0481,-,LysE/YggA_family_protein,cds-NP_230135.1,-,-,635):+:2:NC_002505.1	2.95909	1.22669	1.65457	0.545107	0.460324	NA
AS_IGR:(CDS,VC0480,VC0480,-,hypothetical_protein,cds-NP_230134.1,-,+,863/CDS,VC0481,VC0481,-,LysE/YggA_family_protein,cds-NP_230135.1,-,-,635):+:2:NC_002505.1	0	NA	NA	NA	NA	NA
CDS:VC0481,VC0481:-:LysE/YggA_family_protein:cds-NP_230135.1:-:-:635:NC_002505.1	30.143	-0.661338	0.673697	0.952208	0.329158	0.691308
AS_CDS:VC0481,VC0481:-:LysE/YggA_family_protein:cds-NP_230135.1:-:-:635:NC_002505.1	52.9442	0.717485	0.585933	1.48818	0.222498	0.572585
IGR:(CDS,VC0481,VC0481,-,LysE/YggA_family_protein,cds-NP_230135.1,-,-,635/CDS,VC0482,VC0482,-,chromosome_replication_initiation_inhibitor_protein,cds-NP_230136.1,-,+,896):+:123:NC_002505.1	2.13147	2.10177	2.32606	0.777729	0.377837	NA
AS_IGR:(CDS,VC0481,VC0481,-,LysE/YggA_family_protein,cds-NP_230135.1,-,-,635/CDS,VC0482,VC0482,-,chromosome_replication_initiation_inhibitor_protein,cds-NP_230136.1,-,+,896):+:123:NC_002505.1	0.303781	1.60552	4.0358	0.321939	0.570444	NA
CDS:VC0482,VC0482:-:chromosome_replication_initiation_inhibitor_protein:cds-NP_230136.1:-:+:896:NC_002505.1	71.5758	-0.965707	0.492194	3.78296	0.051777	0.241925
AS_CDS:VC0482,VC0482:-:chromosome_replication_initiation_inhibitor_protein:cds-NP_230136.1:-:+:896:NC_002505.1	33.666	-1.7902	0.808531	4.69641	0.0302257	0.16619
IGR:(CDS,VC0482,VC0482,-,chromosome_replication_initiation_inhibitor_protein,cds-NP_230136.1,-,+,896/CDS,VC0483,VC0483,-,hypothetical_protein,cds-NP_230137.1,-,+,716):+:28:NC_002505.1	3.31202	-1.39134	1.63973	0.705475	0.40095	NA
AS_IGR:(CDS,VC0482,VC0482,-,chromosome_replication_initiation_inhibitor_protein,cds-NP_230136.1,-,+,896/CDS,VC0483,VC0483,-,hypothetical_protein,cds-NP_230137.1,-,+,716):+:28:NC_002505.1	0	NA	NA	NA	NA	NA
CDS:VC0483,VC0483:-:hypothetical_protein:cds-NP_230137.1:-:+:716:NC_002505.1	2788.32	-1.21315	0.288688	17.1695	3.41891e-05	0.000614491
AS_CDS:VC0483,VC0483:-:hypothetical_protein:cds-NP_230137.1:-:+:716:NC_002505.1	1.70533	4.09519	3.06351	1.97779	0.159624	NA
IGR:(CDS,VC0483,VC0483,-,hypothetical_protein,cds-NP_230137.1,-,+,716/CDS,VC0485,VC0485,-,pyruvate_kinase,cds-NP_230139.1,-,-,1412):+:474:NC_002505.1	232.309	-0.708485	0.388536	3.29671	0.0694189	0.292579
AS_IGR:(CDS,VC0483,VC0483,-,hypothetical_protein,cds-NP_230137.1,-,+,716/CDS,VC0485,VC0485,-,pyruvate_kinase,cds-NP_230139.1,-,-,1412):+:474:NC_002505.1	16.3979	0.250767	0.942405	0.0706995	0.790321	0.943745
CDS:VC0485,VC0485:-:pyruvate_kinase:cds-NP_230139.1:-:-:1412:NC_002505.1	446.052	0.336921	0.239065	1.98543	0.158819	0.47752
AS_CDS:VC0485,VC0485:-:pyruvate_kinase:cds-NP_230139.1:-:-:1412:NC_002505.1	28.728	-0.588046	0.6206	0.891148	0.345166	0.707008
IGR:(CDS,VC0485,VC0485,-,pyruvate_kinase,cds-NP_230139.1,-,-,1412/CDS,VC0486,VC0486,-,DeoR_family_transcriptional_regulator,cds-NP_230140.1,-,+,782):+:374:NC_002505.1	1.57421	3.97013	3.09243	1.86077	0.172536	NA
AS_IGR:(CDS,VC0485,VC0485,-,pyruvate_kinase,cds-NP_230139.1,-,-,1412/CDS,VC0486,VC0486,-,DeoR_family_transcriptional_regulator,cds-NP_230140.1,-,+,782):+:374:NC_002505.1	41.5338	-0.496722	0.702982	0.496813	0.480904	0.808134
CDS:VC0486,VC0486:-:DeoR_family_transcriptional_regulator:cds-NP_230140.1:-:+:782:NC_002505.1	494.795	1.28059	0.32869	14.7792	0.000120864	0.00186912
AS_CDS:VC0486,VC0486:-:DeoR_family_transcriptional_regulator:cds-NP_230140.1:-:+:782:NC_002505.1	0.92051	-3.50086	3.76082	1.10051	0.294155	NA
protein_binding_site:VC0486:-:-:id-VC0486:-:+:14:NC_002505.1	5.10498	1.16483	1.33097	0.768082	0.380811	0.730031
AS_protein_binding_site:VC0486:-:-:id-VC0486:-:+:14:NC_002505.1	0	NA	NA	NA	NA	NA
IGR:(protein_binding_site,VC0486,-,-,id-VC0486,-,+,14/CDS,VC0487,VC0487,-,glucosamine--fructose-6-phosphate_aminotransferase,cds-NP_230141.1,-,+,1832):+:273:NC_002505.1	70.0338	0.845304	0.402948	4.36814	0.036617	0.188468
AS_IGR:(protein_binding_site,VC0486,-,-,id-VC0486,-,+,14/CDS,VC0487,VC0487,-,glucosamine--fructose-6-phosphate_aminotransferase,cds-NP_230141.1,-,+,1832):+:273:NC_002505.1	0.12859	-1.2575	4.08022	0.0490609	0.824705	NA
CDS:VC0487,VC0487:-:glucosamine--fructose-6-phosphate_aminotransferase:cds-NP_230141.1:-:+:1832:NC_002505.1	444.955	-0.0872996	0.285862	0.0932532	0.760081	0.933063
AS_CDS:VC0487,VC0487:-:glucosamine--fructose-6-phosphate_aminotransferase:cds-NP_230141.1:-:+:1832:NC_002505.1	7.91137	0.766088	1.69831	0.203069	0.652255	0.888721
CDS:VC0488,VC0488:-:ABC_transporter_substrate-binding_protein:cds-NP_230142.1:-:-:1079:NC_002505.1	51.2127	0.259326	0.541738	0.229894	0.631603	0.881063
AS_CDS:VC0488,VC0488:-:ABC_transporter_substrate-binding_protein:cds-NP_230142.1:-:-:1079:NC_002505.1	16.9452	-1.70374	0.923377	3.29187	0.0696238	0.292985
IGR:(CDS,VC0488,VC0488,-,ABC_transporter_substrate-binding_protein,cds-NP_230142.1,-,-,1079/CDS,VC0489,VC0489,-,hemolysin,cds-NP_230143.1,-,-,1760):+:205:NC_002505.1	1.73797	0.707996	2.67116	0.0718984	0.788592	NA
AS_IGR:(CDS,VC0488,VC0488,-,ABC_transporter_substrate-binding_protein,cds-NP_230142.1,-,-,1079/CDS,VC0489,VC0489,-,hemolysin,cds-NP_230143.1,-,-,1760):+:205:NC_002505.1	0	NA	NA	NA	NA	NA
CDS:VC0489,VC0489:-:hemolysin:cds-NP_230143.1:-:-:1760:NC_002505.1	6.62431	0.746821	1.859	0.158893	0.690178	0.90748
AS_CDS:VC0489,VC0489:-:hemolysin:cds-NP_230143.1:-:-:1760:NC_002505.1	24.9247	-1.05355	0.630225	2.76019	0.096637	0.358864
IGR:(CDS,VC0489,VC0489,-,hemolysin,cds-NP_230143.1,-,-,1760/CDS,VC0490,VC0490,-,hypothetical_protein,cds-NP_230144.1,-,-,1961):+:710:NC_002505.1	36.8861	-0.933561	0.536814	3.00138	0.0831934	0.329353
AS_IGR:(CDS,VC0489,VC0489,-,hemolysin,cds-NP_230143.1,-,-,1760/CDS,VC0490,VC0490,-,hypothetical_protein,cds-NP_230144.1,-,-,1961):+:710:NC_002505.1	96.7189	-0.127943	0.339566	0.141941	0.706359	0.912641
CDS:VC0490,VC0490:-:hypothetical_protein:cds-NP_230144.1:-:-:1961:NC_002505.1	612.307	1.05759	0.286175	13.408	0.000250552	0.00359302
AS_CDS:VC0490,VC0490:-:hypothetical_protein:cds-NP_230144.1:-:-:1961:NC_002505.1	63.2044	0.431678	0.496999	0.750621	0.38628	0.735806
CDS:VC0491,VC0491:-:hypothetical_protein:cds-NP_230145.1:-:-:536:NC_002505.1	207.807	1.26912	0.273883	21.0324	4.51593e-06	9.8185e-05
AS_CDS:VC0491,VC0491:-:hypothetical_protein:cds-NP_230145.1:-:-:536:NC_002505.1	8.65874	-0.413783	1.4838	0.0773661	0.780899	0.94191
CDS:VC0492,VC0492:-:hypothetical_protein:cds-NP_230146.1:-:-:1166:NC_002505.1	722.717	1.01538	0.276389	13.2524	0.000272232	0.00384934
AS_CDS:VC0492,VC0492:-:hypothetical_protein:cds-NP_230146.1:-:-:1166:NC_002505.1	5.58279	-0.563941	1.73829	0.104574	0.746408	0.928192
IGR:(CDS,VC0492,VC0492,-,hypothetical_protein,cds-NP_230146.1,-,-,1166/CDS,VC0493,VC0493,-,hypothetical_protein,cds-NP_230147.1,-,-,875):+:204:NC_002505.1	1.84102	-4.5013	2.8983	2.50665	0.113367	NA
AS_IGR:(CDS,VC0492,VC0492,-,hypothetical_protein,cds-NP_230146.1,-,-,1166/CDS,VC0493,VC0493,-,hypothetical_protein,cds-NP_230147.1,-,-,875):+:204:NC_002505.1	63.3643	0.22445	0.455271	0.242839	0.622163	0.876424
CDS:VC0493,VC0493:-:hypothetical_protein:cds-NP_230147.1:-:-:875:NC_002505.1	192.555	0.305543	0.298301	1.05048	0.305397	0.665413
AS_CDS:VC0493,VC0493:-:hypothetical_protein:cds-NP_230147.1:-:-:875:NC_002505.1	35.822	-1.18633	0.758308	2.39423	0.121783	0.41041
IGR:(CDS,VC0493,VC0493,-,hypothetical_protein,cds-NP_230147.1,-,-,875/CDS,VC0494,VC0494,-,hypothetical_protein,cds-NP_230148.1,-,+,644):+:343:NC_002505.1	23.7951	-0.268334	0.811509	0.109331	0.740907	0.926764
AS_IGR:(CDS,VC0493,VC0493,-,hypothetical_protein,cds-NP_230147.1,-,-,875/CDS,VC0494,VC0494,-,hypothetical_protein,cds-NP_230148.1,-,+,644):+:343:NC_002505.1	2.12184	-1.94391	2.39864	0.636298	0.425054	NA
CDS:VC0494,VC0494:-:hypothetical_protein:cds-NP_230148.1:-:+:644:NC_002505.1	28.7056	-0.632498	0.677388	0.862455	0.353053	0.711737
AS_CDS:VC0494,VC0494:-:hypothetical_protein:cds-NP_230148.1:-:+:644:NC_002505.1	3.93051	-0.738884	2.06203	0.129119	0.719347	NA
IGR:(CDS,VC0494,VC0494,-,hypothetical_protein,cds-NP_230148.1,-,+,644/CDS,VC0495,VC0495,-,hypothetical_protein,cds-NP_230149.1,-,+,674):+:10:NC_002505.1	1.15047	-1.11503	2.8947	0.143681	0.704649	NA
AS_IGR:(CDS,VC0494,VC0494,-,hypothetical_protein,cds-NP_230148.1,-,+,644/CDS,VC0495,VC0495,-,hypothetical_protein,cds-NP_230149.1,-,+,674):+:10:NC_002505.1	0	NA	NA	NA	NA	NA
CDS:VC0495,VC0495:-:hypothetical_protein:cds-NP_230149.1:-:+:674:NC_002505.1	11.6686	-0.981321	0.988464	0.96469	0.326008	0.687729
AS_CDS:VC0495,VC0495:-:hypothetical_protein:cds-NP_230149.1:-:+:674:NC_002505.1	13.8595	0.0392208	0.995266	0.00166782	0.967424	0.989476
IGR:(CDS,VC0495,VC0495,-,hypothetical_protein,cds-NP_230149.1,-,+,674/CDS,VC0496,VC0496,-,hypothetical_protein,cds-NP_230150.1,-,+,599):+:2:NC_002505.1	0	NA	NA	NA	NA	NA
AS_IGR:(CDS,VC0495,VC0495,-,hypothetical_protein,cds-NP_230149.1,-,+,674/CDS,VC0496,VC0496,-,hypothetical_protein,cds-NP_230150.1,-,+,599):+:2:NC_002505.1	0	NA	NA	NA	NA	NA
CDS:VC0496,VC0496:-:hypothetical_protein:cds-NP_230150.1:-:+:599:NC_002505.1	11.2018	-0.913904	0.993913	0.844091	0.358229	0.713358
AS_CDS:VC0496,VC0496:-:hypothetical_protein:cds-NP_230150.1:-:+:599:NC_002505.1	8.16909	-0.560246	1.39984	0.15832	0.690708	0.90748
IGR:(CDS,VC0496,VC0496,-,hypothetical_protein,cds-NP_230150.1,-,+,599/CDS,VC0497,VC0497,-,transcriptional_regulator,cds-NP_230151.1,-,+,200):+:12:NC_002505.1	0.263746	1.43884	4.04933	0.267927	0.604726	NA
AS_IGR:(CDS,VC0496,VC0496,-,hypothetical_protein,cds-NP_230150.1,-,+,599/CDS,VC0497,VC0497,-,transcriptional_regulator,cds-NP_230151.1,-,+,200):+:12:NC_002505.1	0	NA	NA	NA	NA	NA
CDS:VC0497,VC0497:-:transcriptional_regulator:cds-NP_230151.1:-:+:200:NC_002505.1	8.09298	0.961607	1.5154	0.396731	0.528782	0.833735
AS_CDS:VC0497,VC0497:-:transcriptional_regulator:cds-NP_230151.1:-:+:200:NC_002505.1	0.596711	0.97212	4.00929	0.0408676	0.839794	NA
IGR:(CDS,VC0497,VC0497,-,transcriptional_regulator,cds-NP_230151.1,-,+,200/CDS,VC0498,VC0498,-,ribonuclease_H,cds-NP_230152.1,-,+,440):+:30:NC_002505.1	1.34531	1.0998	2.96221	0.134464	0.713848	NA
AS_IGR:(CDS,VC0497,VC0497,-,transcriptional_regulator,cds-NP_230151.1,-,+,200/CDS,VC0498,VC0498,-,ribonuclease_H,cds-NP_230152.1,-,+,440):+:30:NC_002505.1	0	NA	NA	NA	NA	NA
CDS:VC0498,VC0498:-:ribonuclease_H:cds-NP_230152.1:-:+:440:NC_002505.1	7.67482	-0.883807	1.62883	0.292044	0.588914	0.860729
AS_CDS:VC0498,VC0498:-:ribonuclease_H:cds-NP_230152.1:-:+:440:NC_002505.1	3.583	-1.70363	1.97573	0.708231	0.400032	NA
IGR:(CDS,VC0498,VC0498,-,ribonuclease_H,cds-NP_230152.1,-,+,440/pseudogene,VC0499,-,-,gene-VC0499,-,-,830):+:49:NC_002505.1	0.413621	-2.33079	4.02544	0.557756	0.455166	NA
AS_IGR:(CDS,VC0498,VC0498,-,ribonuclease_H,cds-NP_230152.1,-,+,440/pseudogene,VC0499,-,-,gene-VC0499,-,-,830):+:49:NC_002505.1	1.60583	-0.314359	2.09263	0.0225504	0.880632	NA
pseudogene:VC0499:-:-:gene-VC0499:-:-:830:NC_002505.1	50.1722	-0.182338	0.538741	0.114406	0.735183	0.924546
AS_pseudogene:VC0499:-:-:gene-VC0499:-:-:830:NC_002505.1	1.03405	-3.66481	3.95442	1.06292	0.302551	NA
IGR:(pseudogene,VC0499,-,-,gene-VC0499,-,-,830/pseudogene,VC0500,-,-,gene-VC0500,-,-,340):+:34:NC_002505.1	0.111855	0.664262	4.08047	-0.0662168	1	NA
AS_IGR:(pseudogene,VC0499,-,-,gene-VC0499,-,-,830/pseudogene,VC0500,-,-,gene-VC0500,-,-,340):+:34:NC_002505.1	0.888423	-0.233058	3.13533	0.00562111	0.940235	NA
pseudogene:VC0500:-:-:gene-VC0500:-:-:340:NC_002505.1	20.7969	0.503294	0.895903	0.316174	0.573916	0.85548
AS_pseudogene:VC0500:-:-:gene-VC0500:-:-:340:NC_002505.1	5.04843	0.934899	1.78041	0.269798	0.603467	0.868787
IGR:(pseudogene,VC0500,-,-,gene-VC0500,-,-,340/pseudogene,VC0501,-,-,gene-VC0501,-,-,910):+:486:NC_002505.1	19.2574	-0.369398	1.01736	0.132551	0.715802	0.916344
AS_IGR:(pseudogene,VC0500,-,-,gene-VC0500,-,-,340/pseudogene,VC0501,-,-,gene-VC0501,-,-,910):+:486:NC_002505.1	6.85936	-0.267278	1.54192	0.0309292	0.860399	0.959855
pseudogene:VC0501:-:-:gene-VC0501:-:-:910:NC_002505.1	87.8867	0.225726	0.403809	0.315524	0.57431	0.855594
AS_pseudogene:VC0501:-:-:gene-VC0501:-:-:910:NC_002505.1	17.8077	0.641773	0.86584	0.549676	0.45845	0.793653
IGR:(pseudogene,VC0501,-,-,gene-VC0501,-,-,910/CDS,VC0502,VC0502,-,type_IV_pilin,cds-NP_230153.1,-,-,524):+:357:NC_002505.1	23.4722	0.596074	0.647814	0.84541	0.357854	0.713063
AS_IGR:(pseudogene,VC0501,-,-,gene-VC0501,-,-,910/CDS,VC0502,VC0502,-,type_IV_pilin,cds-NP_230153.1,-,-,524):+:357:NC_002505.1	19.123	-1.39017	0.724289	3.62941	0.056767	0.255357
CDS:VC0502,VC0502:-:type_IV_pilin:cds-NP_230153.1:-:-:524:NC_002505.1	121.535	-0.152529	0.363246	0.177156	0.673829	0.900556
AS_CDS:VC0502,VC0502:-:type_IV_pilin:cds-NP_230153.1:-:-:524:NC_002505.1	126.435	-0.0752711	0.373827	0.0409863	0.839564	0.956876
IGR:(CDS,VC0502,VC0502,-,type_IV_pilin,cds-NP_230153.1,-,-,524/CDS,VC0503,VC0503,-,hypothetical_protein,cds-NP_230154.1,-,+,1280):+:654:NC_002505.1	103.577	-0.180993	0.560547	0.104121	0.746939	0.928565
AS_IGR:(CDS,VC0502,VC0502,-,type_IV_pilin,cds-NP_230153.1,-,-,524/CDS,VC0503,VC0503,-,hypothetical_protein,cds-NP_230154.1,-,+,1280):+:654:NC_002505.1	20.7063	1.08523	0.784237	1.88466	0.169805	0.496281
CDS:VC0503,VC0503:-:hypothetical_protein:cds-NP_230154.1:-:+:1280:NC_002505.1	153.869	0.314557	0.361486	0.759933	0.383349	0.732986
AS_CDS:VC0503,VC0503:-:hypothetical_protein:cds-NP_230154.1:-:+:1280:NC_002505.1	29.9352	0.3945	0.745888	0.277831	0.598126	0.865422
IGR:(CDS,VC0503,VC0503,-,hypothetical_protein,cds-NP_230154.1,-,+,1280/CDS,VC0504,VC0504,-,hypothetical_protein,cds-NP_230155.1,-,-,227):+:116:NC_002505.1	33.7513	-0.117588	0.596096	0.0395459	0.842371	0.957703
AS_IGR:(CDS,VC0503,VC0503,-,hypothetical_protein,cds-NP_230154.1,-,+,1280/CDS,VC0504,VC0504,-,hypothetical_protein,cds-NP_230155.1,-,-,227):+:116:NC_002505.1	0.22111	-1.26247	4.08002	0.233619	0.628853	NA
CDS:VC0504,VC0504:-:hypothetical_protein:cds-NP_230155.1:-:-:227:NC_002505.1	1.77148	-2.64004	3.0713	0.711664	0.398892	NA
AS_CDS:VC0504,VC0504:-:hypothetical_protein:cds-NP_230155.1:-:-:227:NC_002505.1	65.7614	-0.0754167	0.47865	0.0250034	0.874359	0.963594
CDS:VC0505,VC0505:-:hypothetical_protein:cds-NP_230156.1:-:-:368:NC_002505.1	0.223711	1.28208	4.05912	0.212692	0.644665	NA
AS_CDS:VC0505,VC0505:-:hypothetical_protein:cds-NP_230156.1:-:-:368:NC_002505.1	156.34	-0.128159	0.29928	0.183358	0.668503	0.897835
CDS:VC0506,VC0506:-:hypothetical_protein:cds-NP_230157.1:-:-:734:NC_002505.1	3.33045	-0.737446	1.92035	0.146147	0.702245	NA
AS_CDS:VC0506,VC0506:-:hypothetical_protein:cds-NP_230157.1:-:-:734:NC_002505.1	389.611	-1.12227	0.226984	23.9634	9.81827e-07	2.43589e-05
IGR:(CDS,VC0506,VC0506,-,hypothetical_protein,cds-NP_230157.1,-,-,734/CDS,VC0507,VC0507,-,hypothetical_protein,cds-NP_230158.1,-,-,176):+:87:NC_002505.1	18.246	-1.27392	0.749649	2.83246	0.0923768	0.350128
AS_IGR:(CDS,VC0506,VC0506,-,hypothetical_protein,cds-NP_230157.1,-,-,734/CDS,VC0507,VC0507,-,hypothetical_protein,cds-NP_230158.1,-,-,176):+:87:NC_002505.1	0.25718	-1.82692	4.06107	0.364473	0.546032	NA
CDS:VC0507,VC0507:-:hypothetical_protein:cds-NP_230158.1:-:-:176:NC_002505.1	0.771541	-3.2802	3.96882	0.920147	0.337436	NA
AS_CDS:VC0507,VC0507:-:hypothetical_protein:cds-NP_230158.1:-:-:176:NC_002505.1	22.8845	-2.69768	0.769094	11.6381	0.000646163	0.00809004
CDS:VC0508,VC0508:-:hypothetical_protein:cds-NP_230159.1:-:-:443:NC_002505.1	0.38577	-2.305	4.02754	0.559517	0.454455	NA
AS_CDS:VC0508,VC0508:-:hypothetical_protein:cds-NP_230159.1:-:-:443:NC_002505.1	56.4826	-1.81406	0.506181	12.3894	0.000431785	0.00573444
CDS:VC0509,VC0509:-:hypothetical_protein:cds-NP_230160.1:-:-:443:NC_002505.1	1.10555	-3.75644	3.95151	1.09815	0.294672	NA
AS_CDS:VC0509,VC0509:-:hypothetical_protein:cds-NP_230160.1:-:-:443:NC_002505.1	20.6747	-0.771497	0.853662	0.804982	0.369608	0.72103
CDS:VC0510,VC0510:-:DNA_repair_protein_RadC-like_protein:cds-NP_230161.1:-:-:473:NC_002505.1	0.22111	-1.26247	4.08002	0.233619	0.628853	NA
AS_CDS:VC0510,VC0510:-:DNA_repair_protein_RadC-like_protein:cds-NP_230161.1:-:-:473:NC_002505.1	6.76959	-6.39796	1.86643	10.4575	0.00122154	0.0140339
IGR:(CDS,VC0510,VC0510,-,DNA_repair_protein_RadC-like_protein,cds-NP_230161.1,-,-,473/CDS,VC0512,VC0512,-,methyl-accepting_chemotaxis_protein,cds-NP_230163.1,-,+,1589):+:1273:NC_002505.1	0	NA	NA	NA	NA	NA
AS_IGR:(CDS,VC0510,VC0510,-,DNA_repair_protein_RadC-like_protein,cds-NP_230161.1,-,-,473/CDS,VC0512,VC0512,-,methyl-accepting_chemotaxis_protein,cds-NP_230163.1,-,+,1589):+:1273:NC_002505.1	0	NA	NA	NA	NA	NA
CDS:VC0512,VC0512:-:methyl-accepting_chemotaxis_protein:cds-NP_230163.1:-:+:1589:NC_002505.1	0	NA	NA	NA	NA	NA
AS_CDS:VC0512,VC0512:-:methyl-accepting_chemotaxis_protein:cds-NP_230163.1:-:+:1589:NC_002505.1	0	NA	NA	NA	NA	NA
IGR:(CDS,VC0512,VC0512,-,methyl-accepting_chemotaxis_protein,cds-NP_230163.1,-,+,1589/CDS,VC0513,VC0513,-,AraC_family_transcriptional_regulator,cds-NP_230164.1,-,+,815):+:1402:NC_002505.1	0	NA	NA	NA	NA	NA
AS_IGR:(CDS,VC0512,VC0512,-,methyl-accepting_chemotaxis_protein,cds-NP_230163.1,-,+,1589/CDS,VC0513,VC0513,-,AraC_family_transcriptional_regulator,cds-NP_230164.1,-,+,815):+:1402:NC_002505.1	0	NA	NA	NA	NA	NA
CDS:VC0513,VC0513:-:AraC_family_transcriptional_regulator:cds-NP_230164.1:-:+:815:NC_002505.1	0	NA	NA	NA	NA	NA
AS_CDS:VC0513,VC0513:-:AraC_family_transcriptional_regulator:cds-NP_230164.1:-:+:815:NC_002505.1	0	NA	NA	NA	NA	NA
CDS:VC0514,VC0514:-:methyl-accepting_chemotaxis_protein:cds-NP_230165.1:-:+:1880:NC_002505.1	0	NA	NA	NA	NA	NA
AS_CDS:VC0514,VC0514:-:methyl-accepting_chemotaxis_protein:cds-NP_230165.1:-:+:1880:NC_002505.1	0	NA	NA	NA	NA	NA
IGR:(CDS,VC0514,VC0514,-,methyl-accepting_chemotaxis_protein,cds-NP_230165.1,-,+,1880/CDS,VC0515,VC0515,-,hypothetical_protein,cds-NP_230166.1,-,+,1232):+:52:NC_002505.1	0	NA	NA	NA	NA	NA
AS_IGR:(CDS,VC0514,VC0514,-,methyl-accepting_chemotaxis_protein,cds-NP_230165.1,-,+,1880/CDS,VC0515,VC0515,-,hypothetical_protein,cds-NP_230166.1,-,+,1232):+:52:NC_002505.1	0	NA	NA	NA	NA	NA
CDS:VC0515,VC0515:-:hypothetical_protein:cds-NP_230166.1:-:+:1232:NC_002505.1	0	NA	NA	NA	NA	NA
AS_CDS:VC0515,VC0515:-:hypothetical_protein:cds-NP_230166.1:-:+:1232:NC_002505.1	0	NA	NA	NA	NA	NA
IGR:(CDS,VC0515,VC0515,-,hypothetical_protein,cds-NP_230166.1,-,+,1232/CDS,VC0516,VC0516,-,phage_integrase,cds-NP_230167.1,-,-,1241):+:328:NC_002505.1	0	NA	NA	NA	NA	NA
AS_IGR:(CDS,VC0515,VC0515,-,hypothetical_protein,cds-NP_230166.1,-,+,1232/CDS,VC0516,VC0516,-,phage_integrase,cds-NP_230167.1,-,-,1241):+:328:NC_002505.1	0	NA	NA	NA	NA	NA
CDS:VC0516,VC0516:-:phage_integrase:cds-NP_230167.1:-:-:1241:NC_002505.1	119.083	-0.117639	0.3259	0.130274	0.718148	0.917451
AS_CDS:VC0516,VC0516:-:phage_integrase:cds-NP_230167.1:-:-:1241:NC_002505.1	4.87689	-0.392767	1.56649	0.0627052	0.80227	0.946977
IGR:(CDS,VC0516,VC0516,-,phage_integrase,cds-NP_230167.1,-,-,1241/tRNA,VCt038,VCt038,ID,VCt038,tRNA-Met-8,tRNA-Met-8,tRNA-Met-8,tRNA-Met,ID,tRNA-Met,exon-VCt038-1,-,-,75):+:144:NC_002505.1	5.60557	-5.11318	1.75924	8.46559	0.00361928	0.0334164
AS_IGR:(CDS,VC0516,VC0516,-,phage_integrase,cds-NP_230167.1,-,-,1241/tRNA,VCt038,VCt038,ID,VCt038,tRNA-Met-8,tRNA-Met-8,tRNA-Met-8,tRNA-Met,ID,tRNA-Met,exon-VCt038-1,-,-,75):+:144:NC_002505.1	5.73321	-3.16905	1.52887	4.06013	0.043907	0.215405
tRNA:VCt038,VCt038,ID,VCt038:tRNA-Met-8,tRNA-Met-8,tRNA-Met-8:tRNA-Met,ID,tRNA-Met:exon-VCt038-1:-:-:75:NC_002505.1	1.35213	-1.77631	3.02218	0.33198	0.564495	NA
AS_tRNA:VCt038,VCt038,ID,VCt038:tRNA-Met-8,tRNA-Met-8,tRNA-Met-8:tRNA-Met,ID,tRNA-Met:exon-VCt038-1:-:-:75:NC_002505.1	1.29458	-2.13169	2.75724	0.605929	0.436325	NA
IGR:(tRNA,VCt038,VCt038,ID,VCt038,tRNA-Met-8,tRNA-Met-8,tRNA-Met-8,tRNA-Met,ID,tRNA-Met,exon-VCt038-1,-,-,75/CDS,VC0517,VC0517,-,RNA_polymerase_sigma_factor_RpoD,cds-NP_230168.1,-,-,1877):+:113:NC_002505.1	2.68567	-1.08836	2.11878	0.265285	0.606512	NA
AS_IGR:(tRNA,VCt038,VCt038,ID,VCt038,tRNA-Met-8,tRNA-Met-8,tRNA-Met-8,tRNA-Met,ID,tRNA-Met,exon-VCt038-1,-,-,75/CDS,VC0517,VC0517,-,RNA_polymerase_sigma_factor_RpoD,cds-NP_230168.1,-,-,1877):+:113:NC_002505.1	41.0865	0.266086	0.592776	0.203452	0.651949	0.888641
CDS:VC0517,VC0517:-:RNA_polymerase_sigma_factor_RpoD:cds-NP_230168.1:-:-:1877:NC_002505.1	1555.95	0.182195	0.176371	1.06671	0.301689	0.662125
AS_CDS:VC0517,VC0517:-:RNA_polymerase_sigma_factor_RpoD:cds-NP_230168.1:-:-:1877:NC_002505.1	6.74297	0.1995	1.30643	0.0241915	0.876399	0.964499
IGR:(CDS,VC0517,VC0517,-,RNA_polymerase_sigma_factor_RpoD,cds-NP_230168.1,-,-,1877/CDS,VC0518,dnaG,DNA_primase,cds-NP_230169.1,-,-,1184):+:47:NC_002505.1	0.263746	1.43884	4.04933	0.267927	0.604726	NA
AS_IGR:(CDS,VC0517,VC0517,-,RNA_polymerase_sigma_factor_RpoD,cds-NP_230168.1,-,-,1877/CDS,VC0518,dnaG,DNA_primase,cds-NP_230169.1,-,-,1184):+:47:NC_002505.1	23.2344	-0.700627	0.647875	1.16663	0.280095	0.641506
CDS:VC0518:dnaG:DNA_primase:cds-NP_230169.1:-:-:1184:NC_002505.1	173.233	-0.301495	0.286739	1.10427	0.293331	0.654417
AS_CDS:VC0518:dnaG:DNA_primase:cds-NP_230169.1:-:-:1184:NC_002505.1	9.86529	0.372638	0.943664	0.156652	0.692257	0.908483
gene:VC0518:dnaG:-:gene-VC0518:-:-:1762:NC_002505.1	190.93	-0.196446	0.274217	0.512997	0.473845	0.803875
AS_gene:VC0518:dnaG:-:gene-VC0518:-:-:1762:NC_002505.1	12.4602	0.23814	0.893569	0.0713457	0.789387	0.943127
CDS:VC0518:dnaG:DNA_primase:cds-NP_230169.1:-:-:578:NC_002505.1	34.6755	0.171393	0.539141	0.101318	0.750253	0.929667
AS_CDS:VC0518:dnaG:DNA_primase:cds-NP_230169.1:-:-:578:NC_002505.1	3.47909	-0.494252	1.94867	0.0640935	0.800139	NA
IGR:(CDS,VC0518,dnaG,DNA_primase,cds-NP_230169.1,-,-,578/CDS,VC0519,VC0519,-,hypothetical_protein,cds-NP_230170.1,-,-,443):+:38:NC_002505.1	0.263746	1.43884	4.04933	0.267927	0.604726	NA
AS_IGR:(CDS,VC0518,dnaG,DNA_primase,cds-NP_230169.1,-,-,578/CDS,VC0519,VC0519,-,hypothetical_protein,cds-NP_230170.1,-,-,443):+:38:NC_002505.1	71.0667	-0.686997	0.568922	1.44749	0.228932	0.582061
CDS:VC0519,VC0519:-:hypothetical_protein:cds-NP_230170.1:-:-:443:NC_002505.1	1008.44	-0.460957	0.234696	3.84221	0.0499776	0.236109
AS_CDS:VC0519,VC0519:-:hypothetical_protein:cds-NP_230170.1:-:-:443:NC_002505.1	0.599311	2.6076	3.97187	0.672721	0.412105	NA
protein_binding_site:-:-:-:id-NC_002505.1:554649..554669:-:+:20:NC_002505.1	0	NA	NA	NA	NA	NA
AS_protein_binding_site:-:-:-:id-NC_002505.1:554649..554669:-:+:20:NC_002505.1	47.3449	-0.196119	0.46308	0.179296	0.671979	0.899383
IGR:(protein_binding_site,-,-,-,id-NC_002505.1,554649..554669,-,+,20/CDS,VC0520,VC0520,rpsU,rpsU,30S_ribosomal_protein_S21,cds-NP_230171.1,-,-,215):+:7:NC_002505.1	0	NA	NA	NA	NA	NA
AS_IGR:(protein_binding_site,-,-,-,id-NC_002505.1,554649..554669,-,+,20/CDS,VC0520,VC0520,rpsU,rpsU,30S_ribosomal_protein_S21,cds-NP_230171.1,-,-,215):+:7:NC_002505.1	16.4646	-0.115287	0.728499	0.0250735	0.874184	0.963532
CDS:VC0520,VC0520:rpsU,rpsU:30S_ribosomal_protein_S21:cds-NP_230171.1:-:-:215:NC_002505.1	611.881	-0.121626	0.225515	0.290775	0.589724	0.861111
AS_CDS:VC0520,VC0520:rpsU,rpsU:30S_ribosomal_protein_S21:cds-NP_230171.1:-:-:215:NC_002505.1	3.13108	-2.1647	2.5099	0.714054	0.398101	NA
IGR:(CDS,VC0520,VC0520,rpsU,rpsU,30S_ribosomal_protein_S21,cds-NP_230171.1,-,-,215/CDS,VC0521,gcp,DNA-binding/iron_metalloprotein/AP_endonuclease,cds-NP_230172.3,-,+,239):+:199:NC_002505.1	2.4308	-0.957641	2.15288	0.198136	0.65623	NA
AS_IGR:(CDS,VC0520,VC0520,rpsU,rpsU,30S_ribosomal_protein_S21,cds-NP_230171.1,-,-,215/CDS,VC0521,gcp,DNA-binding/iron_metalloprotein/AP_endonuclease,cds-NP_230172.3,-,+,239):+:199:NC_002505.1	77.3498	-0.276079	0.378154	0.533061	0.465323	0.798373
CDS:VC0521:gcp:DNA-binding/iron_metalloprotein/AP_endonuclease:cds-NP_230172.3:-:+:239:NC_002505.1	30.7096	-0.788347	0.563696	1.93559	0.164148	0.486847
AS_CDS:VC0521:gcp:DNA-binding/iron_metalloprotein/AP_endonuclease:cds-NP_230172.3:-:+:239:NC_002505.1	0.111855	0.664262	4.08047	-0.0662168	1	NA
gene:VC0521:gcp:-:gene-VC0521:-:+:1018:NC_002505.1	235.114	-0.872504	0.254938	11.5762	0.000668031	0.00833802
AS_gene:VC0521:gcp:-:gene-VC0521:-:+:1018:NC_002505.1	0.111855	0.664262	4.08047	-0.0662168	1	NA
CDS:VC0521:gcp:DNA-binding/iron_metalloprotein/AP_endonuclease:cds-NP_230172.3:-:+:779:NC_002505.1	226.683	-0.901056	0.259301	11.9272	0.00055321	0.00710216
AS_CDS:VC0521:gcp:DNA-binding/iron_metalloprotein/AP_endonuclease:cds-NP_230172.3:-:+:779:NC_002505.1	0	NA	NA	NA	NA	NA
IGR:(CDS,VC0521,gcp,DNA-binding/iron_metalloprotein/AP_endonuclease,cds-NP_230172.3,-,+,779/CDS,VC0522,VC0522,-,beta-ketoadipate_enol-lactone_hydrolase,cds-NP_230173.1,-,+,812):+:102:NC_002505.1	16.7587	-0.912419	0.761657	1.42029	0.233356	0.585275
AS_IGR:(CDS,VC0521,gcp,DNA-binding/iron_metalloprotein/AP_endonuclease,cds-NP_230172.3,-,+,779/CDS,VC0522,VC0522,-,beta-ketoadipate_enol-lactone_hydrolase,cds-NP_230173.1,-,+,812):+:102:NC_002505.1	0	NA	NA	NA	NA	NA
CDS:VC0522,VC0522:-:beta-ketoadipate_enol-lactone_hydrolase:cds-NP_230173.1:-:+:812:NC_002505.1	156.01	-1.03194	0.301456	11.5553	0.000675574	0.00841516
AS_CDS:VC0522,VC0522:-:beta-ketoadipate_enol-lactone_hydrolase:cds-NP_230173.1:-:+:812:NC_002505.1	27.5048	-0.587448	0.63426	0.858593	0.354133	0.712501
CDS:VC0523,VC0523:-:glycerol-3-phosphate_acyltransferase_PlsY:cds-NP_230174.1:-:-:626:NC_002505.1	151.927	-0.610714	0.339072	3.22545	0.0725021	0.301803
AS_CDS:VC0523,VC0523:-:glycerol-3-phosphate_acyltransferase_PlsY:cds-NP_230174.1:-:-:626:NC_002505.1	22.149	-0.0784439	0.69332	0.013309	0.908156	0.975263
IGR:(CDS,VC0523,VC0523,-,glycerol-3-phosphate_acyltransferase_PlsY,cds-NP_230174.1,-,-,626/CDS,VC0524,VC0524,-,dihydroneopterin_aldolase_FolB,cds-NP_230175.1,-,+,389):+:111:NC_002505.1	3.1981	-0.325692	1.57981	0.0428425	0.836022	NA
AS_IGR:(CDS,VC0523,VC0523,-,glycerol-3-phosphate_acyltransferase_PlsY,cds-NP_230174.1,-,-,626/CDS,VC0524,VC0524,-,dihydroneopterin_aldolase_FolB,cds-NP_230175.1,-,+,389):+:111:NC_002505.1	2.70381	-0.451389	1.8221	0.0618998	0.803518	NA
CDS:VC0524,VC0524:-:dihydroneopterin_aldolase_FolB:cds-NP_230175.1:-:+:389:NC_002505.1	176.232	-0.338532	0.274227	1.5228	0.217196	0.564788
AS_CDS:VC0524,VC0524:-:dihydroneopterin_aldolase_FolB:cds-NP_230175.1:-:+:389:NC_002505.1	0.15189	0.664262	4.08047	0.0214614	0.883529	NA
CDS:VC0525,VC0525:-:2-amino-4-hydroxy-6-hydroxymethyldihydropteridine_diphosphokinase:cds-NP_230176.2:-:+:506:NC_002505.1	157.583	-0.220282	0.28149	0.611866	0.434086	0.774012
AS_CDS:VC0525,VC0525:-:2-amino-4-hydroxy-6-hydroxymethyldihydropteridine_diphosphokinase:cds-NP_230176.2:-:+:506:NC_002505.1	4.05515	-0.925328	1.8549	0.24362	0.621604	NA
CDS:VC0526,VC0526:uppP,uppP:UDP_pyrophosphate_phosphatase:cds-NP_230177.1:-:+:803:NC_002505.1	88.2028	0.35148	0.445694	0.618818	0.431487	0.772345
AS_CDS:VC0526,VC0526:uppP,uppP:UDP_pyrophosphate_phosphatase:cds-NP_230177.1:-:+:803:NC_002505.1	7.17714	-0.179358	1.27175	0.0208803	0.885106	0.967093
IGR:(CDS,VC0526,VC0526,uppP,uppP,UDP_pyrophosphate_phosphatase,cds-NP_230177.1,-,+,803/CDS,VC0527,VC0527,ftsB,ftsB,cell_division_protein_FtsB,cds-NP_230178.1,-,+,290):+:57:NC_002505.1	7.91552	-0.300617	1.08691	0.0769448	0.781481	0.94191
AS_IGR:(CDS,VC0526,VC0526,uppP,uppP,UDP_pyrophosphate_phosphatase,cds-NP_230177.1,-,+,803/CDS,VC0527,VC0527,ftsB,ftsB,cell_division_protein_FtsB,cds-NP_230178.1,-,+,290):+:57:NC_002505.1	0.303781	1.60552	4.0358	0.321939	0.570444	NA
CDS:VC0527,VC0527:ftsB,ftsB:cell_division_protein_FtsB:cds-NP_230178.1:-:+:290:NC_002505.1	58.1867	-1.02475	0.466848	4.75651	0.0291877	0.162919
AS_CDS:VC0527,VC0527:ftsB,ftsB:cell_division_protein_FtsB:cds-NP_230178.1:-:+:290:NC_002505.1	1.82268	4.19304	3.33303	1.74223	0.186856	NA
CDS:VC0528,VC0528:ispD,ispD:2-C-methyl-D-erythritol_4-phosphate_cytidylyltransferase:cds-NP_230179.1:-:+:698:NC_002505.1	127.554	-0.334952	0.351713	0.905115	0.341414	0.703172
AS_CDS:VC0528,VC0528:ispD,ispD:2-C-methyl-D-erythritol_4-phosphate_cytidylyltransferase:cds-NP_230179.1:-:+:698:NC_002505.1	2.89801	1.40162	2.59518	0.28846	0.591209	NA
CDS:VC0529,VC0529:ispF,ispF:2-C-methyl-D-erythritol_2%2C4-cyclodiphosphate_synthase:cds-NP_230180.1:-:+:476:NC_002505.1	61.5595	-0.367913	0.528429	0.483765	0.486722	0.810275
AS_CDS:VC0529,VC0529:ispF,ispF:2-C-methyl-D-erythritol_2%2C4-cyclodiphosphate_synthase:cds-NP_230180.1:-:+:476:NC_002505.1	2.05234	2.59022	2.6411	0.952231	0.329152	NA
CDS:VC0530,VC0530:truD,truD:tRNA_pseudouridine_synthase_D:cds-NP_230181.1:-:+:1085:NC_002505.1	124.527	0.471828	0.359936	1.71606	0.190201	0.529188
AS_CDS:VC0530,VC0530:truD,truD:tRNA_pseudouridine_synthase_D:cds-NP_230181.1:-:+:1085:NC_002505.1	4.08786	0.137258	2.14716	0.00414544	0.948664	NA
CDS:VC0531,VC0531:surE,surE:5-nucleotidase_SurE:cds-NP_230182.1:-:+:791:NC_002505.1	113.721	0.289964	0.327875	0.782238	0.376458	0.726844
AS_CDS:VC0531,VC0531:surE,surE:5-nucleotidase_SurE:cds-NP_230182.1:-:+:791:NC_002505.1	11.7541	-2.56286	1.41161	3.021	0.0821927	0.326766
CDS:VC0532,VC0532:pcm,pcm:protein-L-isoaspartate_O-methyltransferase:cds-NP_230183.1:-:+:626:NC_002505.1	115.664	0.249833	0.361346	0.477995	0.489332	0.812506
AS_CDS:VC0532,VC0532:pcm,pcm:protein-L-isoaspartate_O-methyltransferase:cds-NP_230183.1:-:+:626:NC_002505.1	10.2325	-2.90883	1.24004	5.0185	0.0250779	0.146554
CDS:VC0533,VC0533:-:lipoprotein_NlpD:cds-NP_230184.1:-:+:935:NC_002505.1	6463.68	-0.0959881	0.192791	0.247851	0.618592	0.874207
AS_CDS:VC0533,VC0533:-:lipoprotein_NlpD:cds-NP_230184.1:-:+:935:NC_002505.1	8.24148	-0.71439	1.09099	0.430501	0.511743	0.824498
protein_binding_site:-:-:-:id-NC_002505.1:564605..564625:-:-:20:NC_002505.1	0	NA	NA	NA	NA	NA
AS_protein_binding_site:-:-:-:id-NC_002505.1:564605..564625:-:-:20:NC_002505.1	151.802	-0.235544	0.288498	0.665929	0.414474	0.757321
IGR:(protein_binding_site,-,-,-,id-NC_002505.1,564605..564625,-,-,20/CDS,VC0534,VC0534,-,RNA_polymerase_sigma-38_factor,cds-NP_230185.1,-,+,1007):+:85:NC_002505.1	540.02	-0.298537	0.206723	2.08222	0.149024	0.462511
AS_IGR:(protein_binding_site,-,-,-,id-NC_002505.1,564605..564625,-,-,20/CDS,VC0534,VC0534,-,RNA_polymerase_sigma-38_factor,cds-NP_230185.1,-,+,1007):+:85:NC_002505.1	0	NA	NA	NA	NA	NA
CDS:VC0534,VC0534:-:RNA_polymerase_sigma-38_factor:cds-NP_230185.1:-:+:1007:NC_002505.1	6375.64	-0.427689	0.171753	6.17864	0.0129302	0.0892315
AS_CDS:VC0534,VC0534:-:RNA_polymerase_sigma-38_factor:cds-NP_230185.1:-:+:1007:NC_002505.1	4.5363	-2.08668	1.905	1.15677	0.282136	0.643156
IGR:(CDS,VC0534,VC0534,-,RNA_polymerase_sigma-38_factor,cds-NP_230185.1,-,+,1007/CDS,VC0535,VC0535,-,DNA_mismatch_repair_protein_MutS,cds-NP_230186.1,-,-,2588):+:31:NC_002505.1	101.815	-0.691569	0.362952	3.61722	0.0571844	0.256664
AS_IGR:(CDS,VC0534,VC0534,-,RNA_polymerase_sigma-38_factor,cds-NP_230185.1,-,+,1007/CDS,VC0535,VC0535,-,DNA_mismatch_repair_protein_MutS,cds-NP_230186.1,-,-,2588):+:31:NC_002505.1	2.15096	1.57373	2.05493	0.574896	0.44832	NA
CDS:VC0535,VC0535:-:DNA_mismatch_repair_protein_MutS:cds-NP_230186.1:-:-:2588:NC_002505.1	116.202	-0.0488163	0.386173	0.0162258	0.898639	0.972387
AS_CDS:VC0535,VC0535:-:DNA_mismatch_repair_protein_MutS:cds-NP_230186.1:-:-:2588:NC_002505.1	38.9371	0.0281778	0.578915	0.00344738	0.95318	0.986641
IGR:(CDS,VC0535,VC0535,-,DNA_mismatch_repair_protein_MutS,cds-NP_230186.1,-,-,2588/CDS,VC0537,VC0537,cysM,cysM,cysteine_synthase_B,cds-NP_230188.1,-,-,887):+:216:NC_002505.1	8.02846	1.08659	1.19769	0.813772	0.367007	0.719078
AS_IGR:(CDS,VC0535,VC0535,-,DNA_mismatch_repair_protein_MutS,cds-NP_230186.1,-,-,2588/CDS,VC0537,VC0537,cysM,cysM,cysteine_synthase_B,cds-NP_230188.1,-,-,887):+:216:NC_002505.1	27.1151	-2.21882	0.667983	10.5195	0.00118123	0.0136094
CDS:VC0537,VC0537:cysM,cysM:cysteine_synthase_B:cds-NP_230188.1:-:-:887:NC_002505.1	214.286	-1.4768	0.255566	32.4766	1.20633e-08	3.8262e-07
AS_CDS:VC0537,VC0537:cysM,cysM:cysteine_synthase_B:cds-NP_230188.1:-:-:887:NC_002505.1	22.6897	-0.862616	0.784579	1.20033	0.273256	0.631998
IGR:(CDS,VC0537,VC0537,cysM,cysM,cysteine_synthase_B,cds-NP_230188.1,-,-,887/CDS,VC0538,VC0538,-,thiosulfate_ABC_transporter_substrate-binding_protein,cds-NP_230189.1,-,+,1001):+:342:NC_002505.1	11.4067	-1.05086	0.907435	1.32953	0.248889	0.603242
AS_IGR:(CDS,VC0537,VC0537,cysM,cysM,cysteine_synthase_B,cds-NP_230188.1,-,-,887/CDS,VC0538,VC0538,-,thiosulfate_ABC_transporter_substrate-binding_protein,cds-NP_230189.1,-,+,1001):+:342:NC_002505.1	27.6504	-0.736268	0.651449	1.26313	0.26106	0.616799
CDS:VC0538,VC0538:-:thiosulfate_ABC_transporter_substrate-binding_protein:cds-NP_230189.1:-:+:1001:NC_002505.1	1050.92	-5.41393	0.22713	465.99	2.38993e-103	4.83244e-100
AS_CDS:VC0538,VC0538:-:thiosulfate_ABC_transporter_substrate-binding_protein:cds-NP_230189.1:-:+:1001:NC_002505.1	1.84701	0.120518	2.38072	0.00261789	0.959194	NA
IGR:(CDS,VC0538,VC0538,-,thiosulfate_ABC_transporter_substrate-binding_protein,cds-NP_230189.1,-,+,1001/CDS,VC0539,VC0539,-,sulfate_ABC_transporter_permease,cds-NP_230190.1,-,+,851):+:25:NC_002505.1	34.9933	-5.33274	0.814019	47.9077	4.46761e-12	2.04147e-10
AS_IGR:(CDS,VC0538,VC0538,-,thiosulfate_ABC_transporter_substrate-binding_protein,cds-NP_230189.1,-,+,1001/CDS,VC0539,VC0539,-,sulfate_ABC_transporter_permease,cds-NP_230190.1,-,+,851):+:25:NC_002505.1	0	NA	NA	NA	NA	NA
CDS:VC0539,VC0539:-:sulfate_ABC_transporter_permease:cds-NP_230190.1:-:+:851:NC_002505.1	244.543	-5.25697	0.382352	170.05	7.21602e-39	1.45908e-36
AS_CDS:VC0539,VC0539:-:sulfate_ABC_transporter_permease:cds-NP_230190.1:-:+:851:NC_002505.1	2.05215	-0.375848	2.85484	0.0181869	0.892723	NA
CDS:VC0540,VC0540:-:sulfate_ABC_transporter_permease:cds-NP_230191.1:-:+:863:NC_002505.1	163.793	-4.59057	0.415638	109.065	1.57039e-25	1.81448e-23
AS_CDS:VC0540,VC0540:-:sulfate_ABC_transporter_permease:cds-NP_230191.1:-:+:863:NC_002505.1	0.111855	0.664262	4.08047	-0.0662168	1	NA
CDS:VC0541,VC0541:-:sulfate_ABC_transporter_ATP-binding_protein:cds-NP_230192.1:-:+:1130:NC_002505.1	150.84	-2.87972	0.341632	65.565	5.62296e-16	3.63828e-14
AS_CDS:VC0541,VC0541:-:sulfate_ABC_transporter_ATP-binding_protein:cds-NP_230192.1:-:+:1130:NC_002505.1	1.02872	-3.6884	3.95366	1.07777	0.299196	NA
IGR:(CDS,VC0541,VC0541,-,sulfate_ABC_transporter_ATP-binding_protein,cds-NP_230192.1,-,+,1130/CDS,VC0542,VC0542,-,CinA-like_protein,cds-NP_230193.1,-,+,506):+:115:NC_002505.1	4.96078	-1.28103	1.49703	0.714649	0.397905	0.744966
AS_IGR:(CDS,VC0541,VC0541,-,sulfate_ABC_transporter_ATP-binding_protein,cds-NP_230192.1,-,+,1130/CDS,VC0542,VC0542,-,CinA-like_protein,cds-NP_230193.1,-,+,506):+:115:NC_002505.1	0	NA	NA	NA	NA	NA
CDS:VC0542,VC0542:-:CinA-like_protein:cds-NP_230193.1:-:+:506:NC_002505.1	101.462	-0.423243	0.458744	0.846442	0.357561	0.713042
AS_CDS:VC0542,VC0542:-:CinA-like_protein:cds-NP_230193.1:-:+:506:NC_002505.1	0	NA	NA	NA	NA	NA
IGR:(CDS,VC0542,VC0542,-,CinA-like_protein,cds-NP_230193.1,-,+,506/CDS,VC0543,VC0543,recA,recA,recombinase_A,cds-NP_230194.2,-,+,1064):+:82:NC_002505.1	62.1185	-1.8431	0.429428	17.8612	2.37621e-05	0.000439789
AS_IGR:(CDS,VC0542,VC0542,-,CinA-like_protein,cds-NP_230193.1,-,+,506/CDS,VC0543,VC0543,recA,recA,recombinase_A,cds-NP_230194.2,-,+,1064):+:82:NC_002505.1	0.514361	-2.70811	3.99855	0.705366	0.400986	NA
CDS:VC0543,VC0543:recA,recA:recombinase_A:cds-NP_230194.2:-:+:1064:NC_002505.1	3378.77	-2.42467	0.169545	185.395	3.21762e-42	7.8861e-40
AS_CDS:VC0543,VC0543:recA,recA:recombinase_A:cds-NP_230194.2:-:+:1064:NC_002505.1	0.900131	-3.49873	3.96018	1.00414	0.316311	NA
IGR:(CDS,VC0543,VC0543,recA,recA,recombinase_A,cds-NP_230194.2,-,+,1064/CDS,VC0544,VC0544,recX,recX,recombination_regulator_RecX,cds-NP_230195.1,-,+,458):+:81:NC_002505.1	91.278	-2.4397	0.593765	15.4821	8.32925e-05	0.00134465
AS_IGR:(CDS,VC0543,VC0543,recA,recA,recombinase_A,cds-NP_230194.2,-,+,1064/CDS,VC0544,VC0544,recX,recX,recombination_regulator_RecX,cds-NP_230195.1,-,+,458):+:81:NC_002505.1	0	NA	NA	NA	NA	NA
CDS:VC0544,VC0544:recX,recX:recombination_regulator_RecX:cds-NP_230195.1:-:+:458:NC_002505.1	65.2018	-2.20125	0.45211	22.63	1.96396e-06	4.63037e-05
AS_CDS:VC0544,VC0544:recX,recX:recombination_regulator_RecX:cds-NP_230195.1:-:+:458:NC_002505.1	7.97457	-1.01193	1.29278	0.607561	0.435708	0.775246
IGR:(CDS,VC0544,VC0544,recX,recX,recombination_regulator_RecX,cds-NP_230195.1,-,+,458/CDS,VC0545,VC0545,alaS,alaS,alanyl-tRNA_synthetase,cds-NP_230196.1,-,+,2582):+:121:NC_002505.1	6.34508	-1.46887	1.26072	1.33752	0.247471	0.601961
AS_IGR:(CDS,VC0544,VC0544,recX,recX,recombination_regulator_RecX,cds-NP_230195.1,-,+,458/CDS,VC0545,VC0545,alaS,alaS,alanyl-tRNA_synthetase,cds-NP_230196.1,-,+,2582):+:121:NC_002505.1	2.45388	-4.91637	2.65511	3.34913	0.0672407	NA
CDS:VC0545,VC0545:alaS,alaS:alanyl-tRNA_synthetase:cds-NP_230196.1:-:+:2582:NC_002505.1	1087.93	0.118547	0.19158	0.382715	0.536154	0.837305
AS_CDS:VC0545,VC0545:alaS,alaS:alanyl-tRNA_synthetase:cds-NP_230196.1:-:+:2582:NC_002505.1	0.64903	-2.98192	3.98289	0.79826	0.371614	NA
IGR:(CDS,VC0545,VC0545,alaS,alaS,alanyl-tRNA_synthetase,cds-NP_230196.1,-,+,2582/CDS,VC0547,VC0547,-,aspartate_kinase,cds-NP_230198.1,-,+,1187):+:152:NC_002505.1	14.645	0.46499	0.859852	0.292226	0.588798	0.860729
AS_IGR:(CDS,VC0545,VC0545,alaS,alaS,alanyl-tRNA_synthetase,cds-NP_230196.1,-,+,2582/CDS,VC0547,VC0547,-,aspartate_kinase,cds-NP_230198.1,-,+,1187):+:152:NC_002505.1	1.83497	-3.39992	2.73307	1.38486	0.239276	NA
CDS:VC0547,VC0547:-:aspartate_kinase:cds-NP_230198.1:-:+:1187:NC_002505.1	215.53	0.859803	0.291701	8.61234	0.00333893	0.031365
AS_CDS:VC0547,VC0547:-:aspartate_kinase:cds-NP_230198.1:-:+:1187:NC_002505.1	9.43092	-0.0876432	1.36334	0.0042041	0.948302	0.984795
IGR:(CDS,VC0547,VC0547,-,aspartate_kinase,cds-NP_230198.1,-,+,1187/CDS,VC0548,VC0548,-,carbon_storage_regulator,cds-NP_230199.1,-,+,197):+:40:NC_002505.1	145.084	0.226437	0.317414	0.507837	0.476077	0.804848
AS_IGR:(CDS,VC0547,VC0547,-,aspartate_kinase,cds-NP_230198.1,-,+,1187/CDS,VC0548,VC0548,-,carbon_storage_regulator,cds-NP_230199.1,-,+,197):+:40:NC_002505.1	0	NA	NA	NA	NA	NA
CDS:VC0548,VC0548:-:carbon_storage_regulator:cds-NP_230199.1:-:+:197:NC_002505.1	1556.45	0.236356	0.212603	1.23433	0.266568	0.623588
AS_CDS:VC0548,VC0548:-:carbon_storage_regulator:cds-NP_230199.1:-:+:197:NC_002505.1	0	NA	NA	NA	NA	NA
IGR:(CDS,VC0548,VC0548,-,carbon_storage_regulator,cds-NP_230199.1,-,+,197/tRNA,VCt039,VCt039,ID,VCt039,tRNA-Ser-4,tRNA-Ser-4,tRNA-Ser-4,tRNA-Ser,ID,tRNA-Ser,exon-VCt039-1,-,+,92):+:150:NC_002505.1	151.39	0.317213	0.307415	1.06399	0.302308	0.662382
AS_IGR:(CDS,VC0548,VC0548,-,carbon_storage_regulator,cds-NP_230199.1,-,+,197/tRNA,VCt039,VCt039,ID,VCt039,tRNA-Ser-4,tRNA-Ser-4,tRNA-Ser-4,tRNA-Ser,ID,tRNA-Ser,exon-VCt039-1,-,+,92):+:150:NC_002505.1	0	NA	NA	NA	NA	NA
tRNA:VCt039,VCt039,ID,VCt039:tRNA-Ser-4,tRNA-Ser-4,tRNA-Ser-4:tRNA-Ser,ID,tRNA-Ser:exon-VCt039-1:-:+:92:NC_002505.1	110.569	0.380766	0.368287	1.06696	0.301634	0.662125
AS_tRNA:VCt039,VCt039,ID,VCt039:tRNA-Ser-4,tRNA-Ser-4,tRNA-Ser-4:tRNA-Ser,ID,tRNA-Ser:exon-VCt039-1:-:+:92:NC_002505.1	0	NA	NA	NA	NA	NA
IGR:(tRNA,VCt039,VCt039,ID,VCt039,tRNA-Ser-4,tRNA-Ser-4,tRNA-Ser-4,tRNA-Ser,ID,tRNA-Ser,exon-VCt039-1,-,+,92/tRNA,VCt040,VCt040,ID,VCt040,tRNA-Arg-3,tRNA-Arg-3,tRNA-Arg-3,tRNA-Arg,ID,tRNA-Arg,exon-VCt040-1,-,+,76):+:32:NC_002505.1	25.5527	0.646219	0.651613	0.977577	0.322798	0.682642
AS_IGR:(tRNA,VCt039,VCt039,ID,VCt039,tRNA-Ser-4,tRNA-Ser-4,tRNA-Ser-4,tRNA-Ser,ID,tRNA-Ser,exon-VCt039-1,-,+,92/tRNA,VCt040,VCt040,ID,VCt040,tRNA-Arg-3,tRNA-Arg-3,tRNA-Arg-3,tRNA-Arg,ID,tRNA-Arg,exon-VCt040-1,-,+,76):+:32:NC_002505.1	0	NA	NA	NA	NA	NA
tRNA:VCt040,VCt040,ID,VCt040:tRNA-Arg-3,tRNA-Arg-3,tRNA-Arg-3:tRNA-Arg,ID,tRNA-Arg:exon-VCt040-1:-:+:76:NC_002505.1	54.8259	0.895878	0.507061	3.08276	0.0791264	0.319667
AS_tRNA:VCt040,VCt040,ID,VCt040:tRNA-Arg-3,tRNA-Arg-3,tRNA-Arg-3:tRNA-Arg,ID,tRNA-Arg:exon-VCt040-1:-:+:76:NC_002505.1	0	NA	NA	NA	NA	NA
IGR:(tRNA,VCt040,VCt040,ID,VCt040,tRNA-Arg-3,tRNA-Arg-3,tRNA-Arg-3,tRNA-Arg,ID,tRNA-Arg,exon-VCt040-1,-,+,76/tRNA,VCt041,VCt041,ID,VCt041,tRNA-Ser-5,tRNA-Ser-5,tRNA-Ser-5,tRNA-Ser,ID,tRNA-Ser,exon-VCt041-1,-,+,92):+:21:NC_002505.1	15.0211	0.934662	0.813515	1.3059	0.253138	0.607975
AS_IGR:(tRNA,VCt040,VCt040,ID,VCt040,tRNA-Arg-3,tRNA-Arg-3,tRNA-Arg-3,tRNA-Arg,ID,tRNA-Arg,exon-VCt040-1,-,+,76/tRNA,VCt041,VCt041,ID,VCt041,tRNA-Ser-5,tRNA-Ser-5,tRNA-Ser-5,tRNA-Ser,ID,tRNA-Ser,exon-VCt041-1,-,+,92):+:21:NC_002505.1	0	NA	NA	NA	NA	NA
tRNA:VCt041,VCt041,ID,VCt041:tRNA-Ser-5,tRNA-Ser-5,tRNA-Ser-5:tRNA-Ser,ID,tRNA-Ser:exon-VCt041-1:-:+:92:NC_002505.1	94.9839	0.581021	0.404641	2.0521	0.151996	0.467076
AS_tRNA:VCt041,VCt041,ID,VCt041:tRNA-Ser-5,tRNA-Ser-5,tRNA-Ser-5:tRNA-Ser,ID,tRNA-Ser:exon-VCt041-1:-:+:92:NC_002505.1	0	NA	NA	NA	NA	NA
IGR:(tRNA,VCt041,VCt041,ID,VCt041,tRNA-Ser-5,tRNA-Ser-5,tRNA-Ser-5,tRNA-Ser,ID,tRNA-Ser,exon-VCt041-1,-,+,92/tRNA,VCt042,VCt042,ID,VCt042,tRNA-Arg-4,tRNA-Arg-4,tRNA-Arg-4,tRNA-Arg,ID,tRNA-Arg,exon-VCt042-1,-,+,76):+:65:NC_002505.1	22.4838	0.49438	0.74901	0.433705	0.510176	0.823449
AS_IGR:(tRNA,VCt041,VCt041,ID,VCt041,tRNA-Ser-5,tRNA-Ser-5,tRNA-Ser-5,tRNA-Ser,ID,tRNA-Ser,exon-VCt041-1,-,+,92/tRNA,VCt042,VCt042,ID,VCt042,tRNA-Arg-4,tRNA-Arg-4,tRNA-Arg-4,tRNA-Arg,ID,tRNA-Arg,exon-VCt042-1,-,+,76):+:65:NC_002505.1	0	NA	NA	NA	NA	NA
tRNA:VCt042,VCt042,ID,VCt042:tRNA-Arg-4,tRNA-Arg-4,tRNA-Arg-4:tRNA-Arg,ID,tRNA-Arg:exon-VCt042-1:-:+:76:NC_002505.1	21.2749	0.292018	0.766477	0.14513	0.703233	0.911717
AS_tRNA:VCt042,VCt042,ID,VCt042:tRNA-Arg-4,tRNA-Arg-4,tRNA-Arg-4:tRNA-Arg,ID,tRNA-Arg:exon-VCt042-1:-:+:76:NC_002505.1	0	NA	NA	NA	NA	NA
IGR:(tRNA,VCt042,VCt042,ID,VCt042,tRNA-Arg-4,tRNA-Arg-4,tRNA-Arg-4,tRNA-Arg,ID,tRNA-Arg,exon-VCt042-1,-,+,76/tRNA,VCt043,VCt043,ID,VCt043,tRNA-Arg-5,tRNA-Arg-5,tRNA-Arg-5,tRNA-Arg,ID,tRNA-Arg,exon-VCt043-1,-,+,76):+:54:NC_002505.1	10.9637	0.572627	0.999865	0.327639	0.567053	0.852323
AS_IGR:(tRNA,VCt042,VCt042,ID,VCt042,tRNA-Arg-4,tRNA-Arg-4,tRNA-Arg-4,tRNA-Arg,ID,tRNA-Arg,exon-VCt042-1,-,+,76/tRNA,VCt043,VCt043,ID,VCt043,tRNA-Arg-5,tRNA-Arg-5,tRNA-Arg-5,tRNA-Arg,ID,tRNA-Arg,exon-VCt043-1,-,+,76):+:54:NC_002505.1	0	NA	NA	NA	NA	NA
tRNA:VCt043,VCt043,ID,VCt043:tRNA-Arg-5,tRNA-Arg-5,tRNA-Arg-5:tRNA-Arg,ID,tRNA-Arg:exon-VCt043-1:-:+:76:NC_002505.1	13.4841	0.63496	0.900522	0.495566	0.481455	0.808422
AS_tRNA:VCt043,VCt043,ID,VCt043:tRNA-Arg-5,tRNA-Arg-5,tRNA-Arg-5:tRNA-Arg,ID,tRNA-Arg:exon-VCt043-1:-:+:76:NC_002505.1	0	NA	NA	NA	NA	NA
IGR:(tRNA,VCt043,VCt043,ID,VCt043,tRNA-Arg-5,tRNA-Arg-5,tRNA-Arg-5,tRNA-Arg,ID,tRNA-Arg,exon-VCt043-1,-,+,76/tRNA,VCt044,VCt044,ID,VCt044,tRNA-Arg-6,tRNA-Arg-6,tRNA-Arg-6,tRNA-Arg,ID,tRNA-Arg,exon-VCt044-1,-,+,76):+:71:NC_002505.1	9.21338	0.646581	1.00707	0.410486	0.521723	0.831365
AS_IGR:(tRNA,VCt043,VCt043,ID,VCt043,tRNA-Arg-5,tRNA-Arg-5,tRNA-Arg-5,tRNA-Arg,ID,tRNA-Arg,exon-VCt043-1,-,+,76/tRNA,VCt044,VCt044,ID,VCt044,tRNA-Arg-6,tRNA-Arg-6,tRNA-Arg-6,tRNA-Arg,ID,tRNA-Arg,exon-VCt044-1,-,+,76):+:71:NC_002505.1	0	NA	NA	NA	NA	NA
tRNA:VCt044,VCt044,ID,VCt044:tRNA-Arg-6,tRNA-Arg-6,tRNA-Arg-6:tRNA-Arg,ID,tRNA-Arg:exon-VCt044-1:-:+:76:NC_002505.1	15.4179	0.0711476	0.84418	0.00712992	0.932708	0.98213
AS_tRNA:VCt044,VCt044,ID,VCt044:tRNA-Arg-6,tRNA-Arg-6,tRNA-Arg-6:tRNA-Arg,ID,tRNA-Arg:exon-VCt044-1:-:+:76:NC_002505.1	0	NA	NA	NA	NA	NA
IGR:(tRNA,VCt044,VCt044,ID,VCt044,tRNA-Arg-6,tRNA-Arg-6,tRNA-Arg-6,tRNA-Arg,ID,tRNA-Arg,exon-VCt044-1,-,+,76/tRNA,VCt045,VCt045,ID,VCt045,tRNA-Arg-7,tRNA-Arg-7,tRNA-Arg-7,tRNA-Arg,ID,tRNA-Arg,exon-VCt045-1,-,+,76):+:55:NC_002505.1	8.54946	-0.27895	1.07642	0.0671569	0.795522	0.945508
AS_IGR:(tRNA,VCt044,VCt044,ID,VCt044,tRNA-Arg-6,tRNA-Arg-6,tRNA-Arg-6,tRNA-Arg,ID,tRNA-Arg,exon-VCt044-1,-,+,76/tRNA,VCt045,VCt045,ID,VCt045,tRNA-Arg-7,tRNA-Arg-7,tRNA-Arg-7,tRNA-Arg,ID,tRNA-Arg,exon-VCt045-1,-,+,76):+:55:NC_002505.1	0	NA	NA	NA	NA	NA
tRNA:VCt045,VCt045,ID,VCt045:tRNA-Arg-7,tRNA-Arg-7,tRNA-Arg-7:tRNA-Arg,ID,tRNA-Arg:exon-VCt045-1:-:+:76:NC_002505.1	8.63859	-0.75482	1.03589	0.525898	0.468336	0.801319
AS_tRNA:VCt045,VCt045,ID,VCt045:tRNA-Arg-7,tRNA-Arg-7,tRNA-Arg-7:tRNA-Arg,ID,tRNA-Arg:exon-VCt045-1:-:+:76:NC_002505.1	0	NA	NA	NA	NA	NA
IGR:(tRNA,VCt045,VCt045,ID,VCt045,tRNA-Arg-7,tRNA-Arg-7,tRNA-Arg-7,tRNA-Arg,ID,tRNA-Arg,exon-VCt045-1,-,+,76/tRNA,VCt046,VCt046,ID,VCt046,tRNA-Arg-8,tRNA-Arg-8,tRNA-Arg-8,tRNA-Arg,ID,tRNA-Arg,exon-VCt046-1,-,+,76):+:70:NC_002505.1	4.07449	-0.987739	1.441	0.465594	0.495021	NA
AS_IGR:(tRNA,VCt045,VCt045,ID,VCt045,tRNA-Arg-7,tRNA-Arg-7,tRNA-Arg-7,tRNA-Arg,ID,tRNA-Arg,exon-VCt045-1,-,+,76/tRNA,VCt046,VCt046,ID,VCt046,tRNA-Arg-8,tRNA-Arg-8,tRNA-Arg-8,tRNA-Arg,ID,tRNA-Arg,exon-VCt046-1,-,+,76):+:70:NC_002505.1	0	NA	NA	NA	NA	NA
tRNA:VCt046,VCt046,ID,VCt046:tRNA-Arg-8,tRNA-Arg-8,tRNA-Arg-8:tRNA-Arg,ID,tRNA-Arg:exon-VCt046-1:-:+:76:NC_002505.1	8.06604	0.231623	1.0571	0.0482198	0.82619	0.954468
AS_tRNA:VCt046,VCt046,ID,VCt046:tRNA-Arg-8,tRNA-Arg-8,tRNA-Arg-8:tRNA-Arg,ID,tRNA-Arg:exon-VCt046-1:-:+:76:NC_002505.1	0.223711	1.28208	4.05912	0.212692	0.644665	NA
IGR:(tRNA,VCt046,VCt046,ID,VCt046,tRNA-Arg-8,tRNA-Arg-8,tRNA-Arg-8,tRNA-Arg,ID,tRNA-Arg,exon-VCt046-1,-,+,76/CDS,VC0549,VC0549,-,oxaloacetate_decarboxylase_subunit_gamma,cds-NP_230200.2,-,+,260):+:345:NC_002505.1	28.6888	1.46943	0.690296	4.40292	0.0358775	0.185773
AS_IGR:(tRNA,VCt046,VCt046,ID,VCt046,tRNA-Arg-8,tRNA-Arg-8,tRNA-Arg-8,tRNA-Arg,ID,tRNA-Arg,exon-VCt046-1,-,+,76/CDS,VC0549,VC0549,-,oxaloacetate_decarboxylase_subunit_gamma,cds-NP_230200.2,-,+,260):+:345:NC_002505.1	2.04699	-1.2199	2.6108	0.215511	0.642482	NA
CDS:VC0549,VC0549:-:oxaloacetate_decarboxylase_subunit_gamma:cds-NP_230200.2:-:+:260:NC_002505.1	115.879	0.894367	0.393235	5.11104	0.023774	0.141282
AS_CDS:VC0549,VC0549:-:oxaloacetate_decarboxylase_subunit_gamma:cds-NP_230200.2:-:+:260:NC_002505.1	0.206811	-1.26247	4.08002	0.211926	0.645262	NA
CDS:VC0550,VC0550:-:oxaloacetate_decarboxylase:cds-NP_230201.1:-:+:1793:NC_002505.1	981.897	1.70015	0.180544	84.8065	3.29043e-20	2.89271e-18
AS_CDS:VC0550,VC0550:-:oxaloacetate_decarboxylase:cds-NP_230201.1:-:+:1793:NC_002505.1	15.6674	-0.453893	0.856723	0.280235	0.596548	0.864941
CDS:VC0551,VC0551:-:oxaloacetate_decarboxylase_subunit_beta:cds-NP_230202.1:-:+:1130:NC_002505.1	298.547	1.33122	0.255076	26.6073	2.49303e-07	6.72121e-06
AS_CDS:VC0551,VC0551:-:oxaloacetate_decarboxylase_subunit_beta:cds-NP_230202.1:-:+:1130:NC_002505.1	8.20081	-0.931241	1.29394	0.513252	0.473735	0.803875
IGR:(CDS,VC0551,VC0551,-,oxaloacetate_decarboxylase_subunit_beta,cds-NP_230202.1,-,+,1130/CDS,VC0552,VC0552,-,quinone_oxidoreductase,cds-NP_230203.2,-,+,950):+:71:NC_002505.1	33.6437	1.1607	0.628117	3.35944	0.0668206	0.285473
AS_IGR:(CDS,VC0551,VC0551,-,oxaloacetate_decarboxylase_subunit_beta,cds-NP_230202.1,-,+,1130/CDS,VC0552,VC0552,-,quinone_oxidoreductase,cds-NP_230203.2,-,+,950):+:71:NC_002505.1	0	NA	NA	NA	NA	NA
CDS:VC0552,VC0552:-:quinone_oxidoreductase:cds-NP_230203.2:-:+:950:NC_002505.1	395.517	0.269953	0.244327	1.22133	0.2691	0.627229
AS_CDS:VC0552,VC0552:-:quinone_oxidoreductase:cds-NP_230203.2:-:+:950:NC_002505.1	0.514361	-2.70811	3.99855	0.705366	0.400986	NA
CDS:VC0553,VC0553:-:hypothetical_protein:cds-NP_230204.1:-:+:461:NC_002505.1	97.9893	0.857464	0.412598	4.26073	0.0390031	0.198191
AS_CDS:VC0553,VC0553:-:hypothetical_protein:cds-NP_230204.1:-:+:461:NC_002505.1	0	NA	NA	NA	NA	NA
CDS:VC0554,VC0554:-:insulinase_family_protease/insulinase_family_protease:cds-NP_230205.1:-:+:2858:NC_002505.1	478.994	0.932937	0.250984	13.6029	0.000225836	0.00328519
AS_CDS:VC0554,VC0554:-:insulinase_family_protease/insulinase_family_protease:cds-NP_230205.1:-:+:2858:NC_002505.1	17.7474	-1.35538	1.05603	1.61682	0.203535	0.548729
IGR:(CDS,VC0554,VC0554,-,insulinase_family_protease/insulinase_family_protease,cds-NP_230205.1,-,+,2858/CDS,VC0556,VC0556,-,glutamate--cysteine_ligase,cds-NP_230207.1,-,+,1574):+:60:NC_002505.1	47.9301	-0.486828	0.540446	0.813306	0.367145	0.719173
AS_IGR:(CDS,VC0554,VC0554,-,insulinase_family_protease/insulinase_family_protease,cds-NP_230205.1,-,+,2858/CDS,VC0556,VC0556,-,glutamate--cysteine_ligase,cds-NP_230207.1,-,+,1574):+:60:NC_002505.1	0.223711	1.28208	4.05912	0.212692	0.644665	NA
CDS:VC0556,VC0556:-:glutamate--cysteine_ligase:cds-NP_230207.1:-:+:1574:NC_002505.1	742.844	-0.215833	0.190765	1.27949	0.257994	0.612809
AS_CDS:VC0556,VC0556:-:glutamate--cysteine_ligase:cds-NP_230207.1:-:+:1574:NC_002505.1	6.60684	0.518707	1.25023	0.172233	0.678135	0.903314
CDS:VC0557,VC0557:-:S-ribosylhomocysteinase:cds-NP_230208.1:-:+:518:NC_002505.1	436.271	-0.271979	0.319175	0.724395	0.394706	0.742246
AS_CDS:VC0557,VC0557:-:S-ribosylhomocysteinase:cds-NP_230208.1:-:+:518:NC_002505.1	4.86629	5.61272	1.85513	8.58275	0.00339363	0.0316948
IGR:(CDS,VC0557,VC0557,-,S-ribosylhomocysteinase,cds-NP_230208.1,-,+,518/CDS,VC0558,VC0558,-,hemolysin,cds-NP_230209.1,-,-,1280):+:8:NC_002505.1	8.85743	-0.490849	0.976182	0.251826	0.615792	0.873164
AS_IGR:(CDS,VC0557,VC0557,-,S-ribosylhomocysteinase,cds-NP_230208.1,-,+,518/CDS,VC0558,VC0558,-,hemolysin,cds-NP_230209.1,-,-,1280):+:8:NC_002505.1	0.415636	2.06909	4.00088	0.479354	0.488715	NA
CDS:VC0558,VC0558:-:hemolysin:cds-NP_230209.1:-:-:1280:NC_002505.1	234.172	0.749911	0.289175	6.66099	0.0098546	0.0730559
AS_CDS:VC0558,VC0558:-:hemolysin:cds-NP_230209.1:-:-:1280:NC_002505.1	28.122	-0.694798	0.607183	1.30193	0.253861	0.608678
IGR:(CDS,VC0558,VC0558,-,hemolysin,cds-NP_230209.1,-,-,1280/CDS,VC0559,VC0559,-,hypothetical_protein,cds-NP_230210.1,-,-,803):+:31:NC_002505.1	0.223711	1.28208	4.05912	0.212692	0.644665	NA
AS_IGR:(CDS,VC0558,VC0558,-,hemolysin,cds-NP_230209.1,-,-,1280/CDS,VC0559,VC0559,-,hypothetical_protein,cds-NP_230210.1,-,-,803):+:31:NC_002505.1	11.8805	0.585506	0.87408	0.445748	0.504361	0.819803
CDS:VC0559,VC0559:-:hypothetical_protein:cds-NP_230210.1:-:-:803:NC_002505.1	191.15	-0.439	0.350413	1.56238	0.211317	0.558806
AS_CDS:VC0559,VC0559:-:hypothetical_protein:cds-NP_230210.1:-:-:803:NC_002505.1	13.1492	-0.636428	1.22991	0.269022	0.603989	0.869167
IGR:(CDS,VC0559,VC0559,-,hypothetical_protein,cds-NP_230210.1,-,-,803/protein_binding_site,-,-,-,id-NC_002505.1,594564..594584,-,-,20):+:81:NC_002505.1	1.19173	-1.78925	2.8332	0.395877	0.529226	NA
AS_IGR:(CDS,VC0559,VC0559,-,hypothetical_protein,cds-NP_230210.1,-,-,803/protein_binding_site,-,-,-,id-NC_002505.1,594564..594584,-,-,20):+:81:NC_002505.1	0.884439	-3.43128	3.96271	0.970743	0.324495	NA
protein_binding_site:-:-:-:id-NC_002505.1:594564..594584:-:-:20:NC_002505.1	0.22111	-1.26247	4.08002	0.233619	0.628853	NA
AS_protein_binding_site:-:-:-:id-NC_002505.1:594564..594584:-:-:20:NC_002505.1	0.335401	-2.05857	4.0495	0.464761	0.495407	NA
IGR:(protein_binding_site,-,-,-,id-NC_002505.1,594564..594584,-,-,20/CDS,VC0560,VC0560,-,signal_recognition_particle_protein,cds-NP_230211.1,-,+,1385):+:59:NC_002505.1	2.71292	-0.73138	1.91861	0.143708	0.704623	NA
AS_IGR:(protein_binding_site,-,-,-,id-NC_002505.1,594564..594584,-,-,20/CDS,VC0560,VC0560,-,signal_recognition_particle_protein,cds-NP_230211.1,-,+,1385):+:59:NC_002505.1	0.22111	-1.26247	4.08002	0.233619	0.628853	NA
CDS:VC0560,VC0560:-:signal_recognition_particle_protein:cds-NP_230211.1:-:+:1385:NC_002505.1	934.611	-0.363737	0.176414	4.24028	0.0394757	0.199425
AS_CDS:VC0560,VC0560:-:signal_recognition_particle_protein:cds-NP_230211.1:-:+:1385:NC_002505.1	3.90366	-0.182623	2.07001	0.00850761	0.92651	NA
IGR:(CDS,VC0560,VC0560,-,signal_recognition_particle_protein,cds-NP_230211.1,-,+,1385/CDS,VC0561,VC0561,rpsP,rpsP,30S_ribosomal_protein_S16,cds-NP_230212.1,-,+,248):+:184:NC_002505.1	164.21	-0.269809	0.363407	0.550188	0.458241	0.793623
AS_IGR:(CDS,VC0560,VC0560,-,signal_recognition_particle_protein,cds-NP_230211.1,-,+,1385/CDS,VC0561,VC0561,rpsP,rpsP,30S_ribosomal_protein_S16,cds-NP_230212.1,-,+,248):+:184:NC_002505.1	0.335566	1.79453	4.02024	0.392555	0.530959	NA
CDS:VC0561,VC0561:rpsP,rpsP:30S_ribosomal_protein_S16:cds-NP_230212.1:-:+:248:NC_002505.1	257.656	0.150977	0.27311	0.305205	0.580638	0.857909
AS_CDS:VC0561,VC0561:rpsP,rpsP:30S_ribosomal_protein_S16:cds-NP_230212.1:-:+:248:NC_002505.1	0	NA	NA	NA	NA	NA
CDS:VC0562,VC0562:rimM,rimM:16S_rRNA-processing_protein_RimM:cds-NP_230213.1:-:+:554:NC_002505.1	660.085	0.0372758	0.240415	0.0240378	0.876789	0.964499
AS_CDS:VC0562,VC0562:rimM,rimM:16S_rRNA-processing_protein_RimM:cds-NP_230213.1:-:+:554:NC_002505.1	0.15189	0.664262	4.08047	0.0214614	0.883529	NA
CDS:VC0563,VC0563:trmD,trmD:tRNA_guanine-N1--methyltransferase:cds-NP_230214.1:-:+:743:NC_002505.1	863.568	0.0305976	0.225726	0.0184111	0.892068	0.970286
AS_CDS:VC0563,VC0563:trmD,trmD:tRNA_guanine-N1--methyltransferase:cds-NP_230214.1:-:+:743:NC_002505.1	10.9595	-1.42401	0.951786	2.21224	0.13692	0.440558
CDS:VC0564,VC0564:rplS,rplS:50S_ribosomal_protein_L19:cds-NP_230215.1:-:+:353:NC_002505.1	413.105	-0.148651	0.320687	0.214711	0.6431	0.884422
AS_CDS:VC0564,VC0564:rplS,rplS:50S_ribosomal_protein_L19:cds-NP_230215.1:-:+:353:NC_002505.1	15.2163	0.18674	0.894459	0.0439309	0.833982	0.955959
IGR:(CDS,VC0564,VC0564,rplS,rplS,50S_ribosomal_protein_L19,cds-NP_230215.1,-,+,353/CDS,VC0565,VC0565,-,protease_DegS,cds-NP_230216.1,-,-,1058):+:59:NC_002505.1	28.5676	-0.765821	0.841822	0.819401	0.365355	0.717593
AS_IGR:(CDS,VC0564,VC0564,rplS,rplS,50S_ribosomal_protein_L19,cds-NP_230215.1,-,+,353/CDS,VC0565,VC0565,-,protease_DegS,cds-NP_230216.1,-,-,1058):+:59:NC_002505.1	13.9757	-2.06896	0.978975	4.25301	0.0391809	0.19868
CDS:VC0565,VC0565:-:protease_DegS:cds-NP_230216.1:-:-:1058:NC_002505.1	345.249	-0.633572	0.226439	7.78435	0.00527008	0.0444004
AS_CDS:VC0565,VC0565:-:protease_DegS:cds-NP_230216.1:-:-:1058:NC_002505.1	30.035	-0.128232	0.643049	0.0397423	0.841985	0.957703
IGR:(CDS,VC0565,VC0565,-,protease_DegS,cds-NP_230216.1,-,-,1058/CDS,VC0566,VC0566,-,protease_Do,cds-NP_230217.1,-,-,1370):+:125:NC_002505.1	2.98356	1.53343	1.81498	0.708424	0.399967	NA
AS_IGR:(CDS,VC0565,VC0565,-,protease_DegS,cds-NP_230216.1,-,-,1058/CDS,VC0566,VC0566,-,protease_Do,cds-NP_230217.1,-,-,1370):+:125:NC_002505.1	30.7436	0.150305	0.606344	0.0616198	0.803954	0.948007
CDS:VC0566,VC0566:-:protease_Do:cds-NP_230217.1:-:-:1370:NC_002505.1	775.424	-0.0711904	0.204015	0.121923	0.726958	0.922144
AS_CDS:VC0566,VC0566:-:protease_Do:cds-NP_230217.1:-:-:1370:NC_002505.1	13.9162	0.541967	0.938733	0.329708	0.565831	0.851382
IGR:(CDS,VC0566,VC0566,-,protease_Do,cds-NP_230217.1,-,-,1370/CDS,VC0567,VC0567,-,cytochrome_d_ubiquinol_oxidase_subunit_III,cds-NP_230218.1,-,-,437):+:77:NC_002505.1	5.67312	-0.146562	1.50302	0.0097535	0.921329	0.979845
AS_IGR:(CDS,VC0566,VC0566,-,protease_Do,cds-NP_230217.1,-,-,1370/CDS,VC0567,VC0567,-,cytochrome_d_ubiquinol_oxidase_subunit_III,cds-NP_230218.1,-,-,437):+:77:NC_002505.1	184.718	0.0503662	0.26175	0.0370485	0.847366	0.95867
CDS:VC0567,VC0567:-:cytochrome_d_ubiquinol_oxidase_subunit_III:cds-NP_230218.1:-:-:437:NC_002505.1	1188.88	-0.192478	0.179759	1.14574	0.284443	0.646228
AS_CDS:VC0567,VC0567:-:cytochrome_d_ubiquinol_oxidase_subunit_III:cds-NP_230218.1:-:-:437:NC_002505.1	36.9359	-0.850755	0.557181	2.30965	0.128573	0.426714
IGR:(CDS,VC0567,VC0567,-,cytochrome_d_ubiquinol_oxidase_subunit_III,cds-NP_230218.1,-,-,437/CDS,VC0568,VC0568,-,hypothetical_protein,cds-NP_230219.1,-,+,1103):+:112:NC_002505.1	14.3861	-0.278261	0.818571	0.115669	0.73378	0.924504
AS_IGR:(CDS,VC0567,VC0567,-,cytochrome_d_ubiquinol_oxidase_subunit_III,cds-NP_230218.1,-,-,437/CDS,VC0568,VC0568,-,hypothetical_protein,cds-NP_230219.1,-,+,1103):+:112:NC_002505.1	125.713	0.326707	0.450373	0.527201	0.467786	0.8009
CDS:VC0568,VC0568:-:hypothetical_protein:cds-NP_230219.1:-:+:1103:NC_002505.1	244.707	-0.0824561	0.286824	0.0826995	0.773672	0.938854
AS_CDS:VC0568,VC0568:-:hypothetical_protein:cds-NP_230219.1:-:+:1103:NC_002505.1	47.8344	-0.86863	0.541852	2.55275	0.110102	0.384834
IGR:(CDS,VC0568,VC0568,-,hypothetical_protein,cds-NP_230219.1,-,+,1103/CDS,VC0570,VC0570,rplM,rplM,50S_ribosomal_protein_L13,cds-NP_230221.1,-,+,428):+:172:NC_002505.1	92.346	-0.0122686	0.395873	0.00159704	0.968123	0.989476
AS_IGR:(CDS,VC0568,VC0568,-,hypothetical_protein,cds-NP_230219.1,-,+,1103/CDS,VC0570,VC0570,rplM,rplM,50S_ribosomal_protein_L13,cds-NP_230221.1,-,+,428):+:172:NC_002505.1	8.15641	-0.923132	1.11531	0.6847	0.407973	0.752682
CDS:VC0570,VC0570:rplM,rplM:50S_ribosomal_protein_L13:cds-NP_230221.1:-:+:428:NC_002505.1	925.799	-0.491857	0.192472	6.50344	0.0107666	0.0780289
AS_CDS:VC0570,VC0570:rplM,rplM:50S_ribosomal_protein_L13:cds-NP_230221.1:-:+:428:NC_002505.1	2.51062	1.65127	2.14053	0.591244	0.441938	NA
CDS:VC0571,VC0571:rpsI,rpsI:30S_ribosomal_protein_S9:cds-NP_230222.1:-:+:392:NC_002505.1	1091.91	-0.335846	0.266559	1.58367	0.208232	0.553643
AS_CDS:VC0571,VC0571:rpsI,rpsI:30S_ribosomal_protein_S9:cds-NP_230222.1:-:+:392:NC_002505.1	1.36701	3.77795	3.68436	1.25899	0.261842	NA
IGR:(CDS,VC0571,VC0571,rpsI,rpsI,30S_ribosomal_protein_S9,cds-NP_230222.1,-,+,392/CDS,VC0573,VC0573,-,ubiquinol--cytochrome_c_reductase_iron-sulfur_subunit,cds-NP_230224.1,-,+,593):+:276:NC_002505.1	147.659	-0.116809	0.432692	0.0730342	0.786969	0.942961
AS_IGR:(CDS,VC0571,VC0571,rpsI,rpsI,30S_ribosomal_protein_S9,cds-NP_230222.1,-,+,392/CDS,VC0573,VC0573,-,ubiquinol--cytochrome_c_reductase_iron-sulfur_subunit,cds-NP_230224.1,-,+,593):+:276:NC_002505.1	0.206811	-1.26247	4.08002	0.211926	0.645262	NA
CDS:VC0573,VC0573:-:ubiquinol--cytochrome_c_reductase_iron-sulfur_subunit:cds-NP_230224.1:-:+:593:NC_002505.1	585.216	0.722256	0.221561	10.5357	0.0011709	0.013519
AS_CDS:VC0573,VC0573:-:ubiquinol--cytochrome_c_reductase_iron-sulfur_subunit:cds-NP_230224.1:-:+:593:NC_002505.1	4.01973	-0.239841	1.65375	0.0209881	0.884811	NA
CDS:VC0574,VC0574:-:ubiquinol--cytochrome_c_reductase_cytochrome_B:cds-NP_230225.1:-:+:1265:NC_002505.1	1504.51	0.816242	0.167949	23.352	1.349e-06	3.27648e-05
AS_CDS:VC0574,VC0574:-:ubiquinol--cytochrome_c_reductase_cytochrome_B:cds-NP_230225.1:-:+:1265:NC_002505.1	25.214	-1.73898	0.72865	5.49644	0.0190552	0.119844
CDS:VC0575,VC0575:-:ubiquinol--cytochrome_c_reductase_cytochrome_c1:cds-NP_230226.1:-:+:737:NC_002505.1	1038.56	1.13551	0.189347	35.1809	3.00458e-09	1.02536e-07
AS_CDS:VC0575,VC0575:-:ubiquinol--cytochrome_c_reductase_cytochrome_c1:cds-NP_230226.1:-:+:737:NC_002505.1	6.34032	-1.13601	1.91795	0.342607	0.558328	0.848827
IGR:(CDS,VC0575,VC0575,-,ubiquinol--cytochrome_c_reductase_cytochrome_c1,cds-NP_230226.1,-,+,737/CDS,VC0576,VC0576,sspA,sspA,stringent_starvation_protein_A,cds-NP_230227.1,-,+,635):+:48:NC_002505.1	132.14	1.26541	0.365357	11.7427	0.000610815	0.00773579
AS_IGR:(CDS,VC0575,VC0575,-,ubiquinol--cytochrome_c_reductase_cytochrome_c1,cds-NP_230226.1,-,+,737/CDS,VC0576,VC0576,sspA,sspA,stringent_starvation_protein_A,cds-NP_230227.1,-,+,635):+:48:NC_002505.1	0.111855	0.664262	4.08047	-0.0662168	1	NA
CDS:VC0576,VC0576:sspA,sspA:stringent_starvation_protein_A:cds-NP_230227.1:-:+:635:NC_002505.1	531.394	-0.317274	0.241237	1.7265	0.188859	0.526903
AS_CDS:VC0576,VC0576:sspA,sspA:stringent_starvation_protein_A:cds-NP_230227.1:-:+:635:NC_002505.1	7.21398	-1.93919	1.73811	1.19563	0.274196	0.633447
CDS:VC0577,VC0577:-:ClpXP_protease_specificity-enhancing_factor:cds-NP_230228.1:-:+:476:NC_002505.1	394.424	-0.414315	0.213428	3.76043	0.052479	0.242959
AS_CDS:VC0577,VC0577:-:ClpXP_protease_specificity-enhancing_factor:cds-NP_230228.1:-:+:476:NC_002505.1	48.8248	0.00945057	0.448932	0.000443998	0.983189	0.99136
IGR:(CDS,VC0577,VC0577,-,ClpXP_protease_specificity-enhancing_factor,cds-NP_230228.1,-,+,476/CDS,VC0578,VC0578,-,hemolysin,cds-NP_230229.1,-,-,569):+:6:NC_002505.1	5.7675	-0.464134	1.18418	0.153763	0.694965	0.909239
AS_IGR:(CDS,VC0577,VC0577,-,ClpXP_protease_specificity-enhancing_factor,cds-NP_230228.1,-,+,476/CDS,VC0578,VC0578,-,hemolysin,cds-NP_230229.1,-,-,569):+:6:NC_002505.1	4.95566	0.0188249	1.27155	0.000306748	0.986026	0.991933
CDS:VC0578,VC0578:-:hemolysin:cds-NP_230229.1:-:-:569:NC_002505.1	235.412	0.274098	0.299599	0.835962	0.360554	0.714045
AS_CDS:VC0578,VC0578:-:hemolysin:cds-NP_230229.1:-:-:569:NC_002505.1	26.4566	-0.8958	0.638829	1.95602	0.16194	0.483131
CDS:VC0579,VC0579:-:phosphoheptose_isomerase:cds-NP_230230.1:-:-:590:NC_002505.1	156.811	-0.504429	0.297078	2.86922	0.0902889	0.345275
AS_CDS:VC0579,VC0579:-:phosphoheptose_isomerase:cds-NP_230230.1:-:-:590:NC_002505.1	26.1673	0.386233	0.678655	0.322036	0.570387	0.85388
CDS:VC0580,VC0580:-:hypothetical_protein:cds-NP_230231.1:-:-:368:NC_002505.1	148.035	-0.15587	0.291436	0.286203	0.592664	0.863221
AS_CDS:VC0580,VC0580:-:hypothetical_protein:cds-NP_230231.1:-:-:368:NC_002505.1	4.02156	3.12266	2.10324	2.01842	0.155401	NA
CDS:VC0581,VC0581:-:lipoprotein:cds-NP_230232.2:-:-:1805:NC_002505.1	779.061	-0.166357	0.20471	0.660032	0.416549	0.758103
[truncated: 10,407 more rows]

## Sheet: Sheet 2
	baseMean	log2FoldChange	lfcSE	stat	pvalue	padj
CDS:VC0003,VC0003:trmE,trmE:tRNA_modification_GTPase_TrmE:cds-NP_062587.1:-:-:1394:NC_002505.1	259.934	-1.00498	0.265065	14.1808	0.000166058	0.00248258
IGR:(CDS,VC0007,VC0007,rpmH,rpmH,50S_ribosomal_protein_L34,cds-NP_062591.1,-,-,137/CDS,VC0008,VC0008,-,amino_acid_ABC_transporter_ATP-binding_protein,cds-NP_062592.1,-,-,737):+:190:NC_002505.1	5.85592	-5.18284	1.71109	9.37203	0.00220321	0.0226712
CDS:VC0009,VC0009:-:amino_acid_ABC_transporter_permease:cds-NP_062593.1:-:-:671:NC_002505.1	25.4848	-2.27836	0.744297	8.8541	0.00292431	0.0282579
AS_IGR:(CDS,VC0009,VC0009,-,amino_acid_ABC_transporter_permease,cds-NP_062593.1,-,-,671/CDS,VC0010,VC0010,-,amino_acid_ABC_transporter_substrate-binding_protein,cds-NP_062594.1,-,-,746):+:26:NC_002505.1	23.606	-3.42029	0.942269	12.0219	0.000525801	0.0068152
CDS:VC0010,VC0010:-:amino_acid_ABC_transporter_substrate-binding_protein:cds-NP_062594.1:-:-:746:NC_002505.1	334.008	-3.77089	0.80488	17.7866	2.47121e-05	0.000455288
IGR:(CDS,VC0017,VC0017,-,hypothetical_protein,cds-NP_229676.1,-,+,116/CDS,VC0018,VC0018,-,16_kDa_heat_shock_protein_A,cds-NP_229677.1,-,+,437):+:224:NC_002505.1	1341.87	-2.42916	0.18926	150.395	1.42093e-34	2.44521e-32
CDS:VC0018,VC0018:-:16_kDa_heat_shock_protein_A:cds-NP_229677.1:-:+:437:NC_002505.1	8608.2	-3.00782	0.528075	27.8657	1.30035e-07	3.62664e-06
IGR:(CDS,VC0018,VC0018,-,16_kDa_heat_shock_protein_A,cds-NP_229677.1,-,+,437/CDS,VC0019,VC0019,avtA,avtA,valine--pyruvate_transaminase,cds-NP_229678.1,-,-,1256):+:26:NC_002505.1	785.918	-3.1981	0.80328	13.4195	0.000249021	0.00357741
AS_CDS:VC0019,VC0019:avtA,avtA:valine--pyruvate_transaminase:cds-NP_229678.1:-:-:1256:NC_002505.1	458.236	-2.69101	0.775067	10.6613	0.00109403	0.0127685
AS_IGR:(CDS,VC0021,VC0021,glyQ,glyQ,glycyl-tRNA_synthetase_subunit_alpha,cds-NP_229680.2,-,-,917/CDS,VC0022,VC0022,-,hypothetical_protein,cds-NP_229681.1,-,+,602):+:326:NC_002505.1	63.1302	-2.35372	0.476304	23.1546	1.49488e-06	3.5944e-05
AS_CDS:VC0022,VC0022:-:hypothetical_protein:cds-NP_229681.1:-:+:602:NC_002505.1	336.456	-1.50883	0.361081	16.7819	4.19323e-05	0.000738885
AS_IGR:(CDS,VC0031,VC0031,-,acetolactate_synthase_2_catalytic_subunit,cds-NP_229690.1,-,-,1646/CDS,VC0032,VC0032,-,ComM-like_protein,cds-NP_229691.1,-,+,1523):+:492:NC_002505.1	104.042	-1.49158	0.365133	16.1967	5.70932e-05	0.000966045
AS_CDS:VC0034,VC0034:-:thiol:disulfide_interchange_protein:cds-NP_229693.1:-:-:602:NC_002505.1	7.06679	-5.45068	1.68834	10.6341	0.00111024	0.0129166
AS_CDS:VC0036,VC0036:-:FixG-like_protein:cds-NP_229695.2:-:-:1424:NC_002505.1	37.4311	-1.98507	0.614448	9.98116	0.0015815	0.0172853
AS_IGR:(CDS,VC0036,VC0036,-,FixG-like_protein,cds-NP_229695.2,-,-,1424/CDS,VC0037,VC0037,-,hypothetical_protein,cds-NP_229696.1,-,-,278):+:365:NC_002505.1	294.593	-1.14969	0.343065	10.9743	0.000923833	0.0110206
CDS:VC0037,VC0037:-:hypothetical_protein:cds-NP_229696.1:-:-:278:NC_002505.1	379.959	-1.1399	0.285263	15.6161	7.75905e-05	0.00127035
AS_CDS:VC0039,VC0039:-:SpoOM-like_protein:cds-NP_229698.1:-:+:842:NC_002505.1	4.45144	-5.76789	2.00272	7.5484	0.00600635	0.0493191
CDS:VC0054,VC0054:-:Sua5/YciO/YrdC_family_protein:cds-NP_229713.1:-:+:566:NC_002505.1	44.2922	-2.22705	0.59737	13.0838	0.000297866	0.00416807
CDS:VC0060,VC0060:ccrB,ccrB:camphor_resistance_protein_CrcB:cds-NP_229719.1:-:+:380:NC_002505.1	521.999	-1.12987	0.240505	21.5898	3.37638e-06	7.5856e-05
CDS:VC0065,VC0065:thiG,thiG:thiazole_synthase:cds-NP_229724.1:-:+:770:NC_002505.1	29.9882	2.58435	0.890875	7.84834	0.00508674	0.0433526
CDS:VC0069,VC0069:-:multidrug_resistance_protein:cds-NP_229728.1:-:+:1202:NC_002505.1	441.276	-1.22745	0.216034	31.5705	1.92327e-08	5.95992e-07
AS_CDS:VC0070,VC0070:-:hypothetical_protein:cds-NP_229729.1:-:+:284:NC_002505.1	77.1389	-1.39039	0.406708	11.3804	0.000742224	0.00913715
CDS:VC0071,VC0071:-:DNA-binding_transcriptional_regulator_AsnC:cds-NP_229730.1:-:-:461:NC_002505.1	118.572	-1.03381	0.339152	9.15459	0.00248095	0.024834
CDS:VC0072,VC0072:-:sensory_box/GGDEF_family_protein:cds-NP_229731.1:-:+:2306:NC_002505.1	267.665	-1.12169	0.280416	15.6745	7.52298e-05	0.00123671
CDS:VC0074,VC0074:-:hypothetical_protein:cds-NP_229733.1:-:+:389:NC_002505.1	250.882	-3.19468	0.333361	81.9403	1.40258e-19	1.19411e-17
IGR:(CDS,VC0074,VC0074,-,hypothetical_protein,cds-NP_229733.1,-,+,389/CDS,VC0075,VC0075,-,MadN_protein,cds-NP_229734.1,-,-,887):+:34:NC_002505.1	9.39574	-5.88112	1.56379	15.1261	0.000100566	0.00158244
CDS:VC0076,VC0076:-:universal_stress_protein_A:cds-NP_229735.1:-:-:425:NC_002505.1	3795.61	1.04378	0.185195	31.1134	2.4339e-08	7.40053e-07
CDS:VC0080,VC0080:-:hypothetical_protein:cds-NP_229739.1:-:+:1196:NC_002505.1	183.458	-1.29813	0.28881	19.7185	8.97299e-06	0.000182346
AS_CDS:VC0081,VC0081:-:hypothetical_protein:cds-NP_229740.1:-:-:911:NC_002505.1	72.8177	-1.27823	0.430981	8.59499	0.0033709	0.0315377
CDS:VC0082,VC0082:-:hypothetical_protein:cds-NP_229741.1:-:+:1541:NC_002505.1	506.23	-2.26176	0.250508	75.7088	3.28732e-18	2.43925e-16
CDS:VC0083,VC0083:ubiE,ubiE:ubiquinone/menaquinone_biosynthesis_methyltransferase:cds-NP_229742.1:-:+:782:NC_002505.1	403.556	-1.30913	0.221818	33.9408	5.68135e-09	1.87807e-07
CDS:VC0090,VC0090:-:DNA-damage-inducible_protein_F:cds-NP_229749.1:-:-:1364:NC_002505.1	68.8649	-1.33842	0.451314	8.5552	0.00344537	0.0320669
CDS:VC0091,VC0091:-:O-methyltransferase-like_protein:cds-NP_229750.1:-:-:869:NC_002505.1	900.676	-2.80533	0.191287	193.249	6.21165e-44	1.67466e-41
CDS:VC0092,VC0092:-:LexA_repressor:cds-NP_229751.1:-:-:629:NC_002505.1	905.762	-1.7166	0.20165	69.0215	9.73969e-17	6.5103e-15
CDS:VC0099,VC0099:-:serine_protease_GlpG:cds-NP_229758.1:-:-:833:NC_002505.1	715.346	-1.39485	0.188635	53.0387	3.27048e-13	1.6129e-11
CDS:VC0100,VC0100:glpE,glpE:thiosulfate_sulfurtransferase:cds-NP_229759.1:-:-:320:NC_002505.1	294.174	-1.89612	0.250255	54.6906	1.41077e-13	7.3143e-12
IGR:(protein_binding_site,-,-,-,id-NC_002505.1,102429..102449,-,+,20/CDS,VC0108,VC0108,-,DNA_polymerase_I,cds-NP_229767.1,-,+,2804):+:627:NC_002505.1	13270	-6.38369	0.258008	391.014	4.97875e-87	5.75259e-84
AS_IGR:(protein_binding_site,-,-,-,id-NC_002505.1,102429..102449,-,+,20/CDS,VC0108,VC0108,-,DNA_polymerase_I,cds-NP_229767.1,-,+,2804):+:627:NC_002505.1	6.75128	6.07547	1.88479	9.36287	0.00221425	0.0226982
CDS:VC0111,VC0111:engB,engB:ribosome_biogenesis_GTP-binding_protein_YsxC:cds-NP_229770.1:-:-:662:NC_002505.1	211.237	-1.07698	0.310773	11.8251	0.000584382	0.00744328
CDS:VC0134,VC0134:-:hypothetical_protein:cds-NP_229792.1:-:-:827:NC_002505.1	563.926	-1.16919	0.23862	23.4428	1.28685e-06	3.13494e-05
AS_CDS:VC0137,VC0137:-:hypothetical_protein:cds-NP_229795.2:-:+:1226:NC_002505.1	1648.21	-1.94342	0.162165	135.077	3.17637e-31	4.671e-29
AS_IGR:(CDS,VC0137,VC0137,-,hypothetical_protein,cds-NP_229795.2,-,+,1226/CDS,VC0139,VC0139,-,DPS_family_protein,cds-NP_229797.1,-,-,470):+:118:NC_002505.1	2519.78	-2.17727	0.173765	144.96	2.19133e-33	3.47519e-31
CDS:VC0139,VC0139:-:DPS_family_protein:cds-NP_229797.1:-:-:470:NC_002505.1	5972.53	-2.12926	0.159455	164.63	1.10191e-37	2.12196e-35
AS_CDS:VC0142,VC0142:-:hypothetical_protein:cds-NP_229800.1:-:+:368:NC_002505.1	9.38006	-5.01215	1.47083	12.556	0.000394945	0.00531499
CDS:VC0142a,VC0142a:-:hypothetical_protein:cds-YP_007648021.1:-:-:80:NC_002505.1	17.748	-2.68011	0.935393	7.67026	0.00561385	0.0468574
AS_IGR:(CDS,VC0142a,VC0142a,-,hypothetical_protein,cds-YP_007648021.1,-,-,80/protein_binding_site,-,-,-,id-NC_002505.1,134811..134831,-,-,20):+:314:NC_002505.1	45.9527	-2.81124	0.632852	18.2038	1.98479e-05	0.000372458
AS_CDS:VC0143,VC0143:-:hypothetical_protein:cds-NP_229801.1:-:+:257:NC_002505.1	25.3897	-2.95708	0.757506	14.2975	0.00015607	0.00234627
CDS:VC0156,VC0156:-:vitamin_B12_receptor:cds-NP_229813.1:-:+:1835:NC_002505.1	162.75	1.02543	0.335727	9.18309	0.00244262	0.024511
CDS:VC0170,VC0170:-:peptide_ABC_transporter_ATP-binding_protein:cds-NP_229827.1:-:+:1715:NC_002505.1	550.923	1.13342	0.3299	11.5533	0.000676292	0.00841516
CDS:VC0171,VC0171:-:peptide_ABC_transporter_substrate-binding_protein:cds-NP_229828.2:-:+:1556:NC_002505.1	1056.33	1.84314	0.208758	73.746	8.88447e-18	6.35908e-16
IGR:(CDS,VC0171,VC0171,-,peptide_ABC_transporter_substrate-binding_protein,cds-NP_229828.2,-,+,1556/CDS,VC0172,VC0172,-,peptide_ABC_transporter_permease,cds-NP_229829.1,-,+,1028):+:52:NC_002505.1	95.1703	2.59875	0.405674	38.9051	4.44908e-10	1.63564e-08
CDS:VC0172,VC0172:-:peptide_ABC_transporter_permease:cds-NP_229829.1:-:+:1028:NC_002505.1	202.413	1.93777	0.315616	35.9611	2.01294e-09	6.95755e-08
CDS:VC0173,VC0173:-:peptide_ABC_transporter_permease:cds-NP_229830.1:-:+:938:NC_002505.1	111.313	2.16339	0.345434	37.5445	8.93529e-10	3.21194e-08
IGR:(CDS,VC0177,VC0177,-,hypothetical_protein,cds-NP_229834.1,-,+,563/CDS,VC0178,VC0178,-,patatin-like_protein,cds-NP_229835.1,-,+,1067):+:862:NC_002505.1	7062.72	-1.13485	0.259531	18.6525	1.56842e-05	0.00029989
CDS:VC0190,VC0190:uvrD,uvrD:DNA-dependent_helicase_II:cds-NP_229847.1:-:+:2171:NC_002505.1	409.981	-1.03468	0.227441	20.3791	6.35181e-06	0.000132748
CDS:VC0200,VC0200:-:ironIII_compound_receptor:cds-NP_229857.1:-:+:2156:NC_002505.1	108.616	-2.57326	0.415603	35.7046	2.29627e-09	7.86959e-08
CDS:VC0201,VC0201:-:ironIII_ABC_transporter_ATP-binding_protein:cds-NP_229858.2:-:+:785:NC_002505.1	23.4246	-2.60106	0.721179	12.3005	0.000452837	0.00599435
AS_CDS:VC0207,VC0207:murP,murP:PTS_system_N-acetylmuramic_acid_transporter_subunits_IIBC:cds-NP_229864.1:-:+:1448:NC_002505.1	74.8831	-1.63376	0.529675	9.2013	0.00241843	0.0242985
CDS:VC0216,VC0216:-:methyl-accepting_chemotaxis_protein:cds-NP_229873.1:-:+:1694:NC_002505.1	938.397	1.33118	0.202085	42.1171	8.59699e-11	3.40845e-09
CDS:VC0217,VC0217:radC,radC:DNA_repair_protein_RadC:cds-NP_229874.1:-:+:674:NC_002505.1	24.915	2.29616	0.737979	9.36579	0.00221073	0.0226982
CDS:VC0220,VC0220:-:hypothetical_protein:cds-NP_229877.1:-:+:488:NC_002505.1	50.0334	-1.54512	0.542571	7.84163	0.00510565	0.0434679
CDS:VC0232,VC0232:-:hypothetical_protein:cds-NP_229889.1:-:-:380:NC_002505.1	36.0144	1.78421	0.634775	7.70528	0.00550594	0.0461951
CDS:VC0280,VC0280:cadB,cadB:lysine/cadaverine_antiporter:cds-NP_229936.1:-:+:1337:NC_002505.1	874.894	-1.16002	0.224691	26.0334	3.35558e-07	8.95708e-06
CDS:VC0281,VC0281:-:lysine_decarboxylase%2C_inducible:cds-NP_229937.1:-:+:2201:NC_002505.1	969.978	-1.1573	0.195803	34.1329	5.14724e-09	1.72028e-07
IGR:(CDS,VC0281,VC0281,-,lysine_decarboxylase%2C_inducible,cds-NP_229937.1,-,+,2201/CDS,VC0282,VC0282,-,methyl-accepting_chemotaxis_protein,cds-NP_229938.1,-,-,1670):+:56:NC_002505.1	59.0382	-1.70845	0.424731	15.7187	7.34948e-05	0.00121064
CDS:VC0286,VC0286:-:gluconate_permease:cds-NP_229941.1:-:-:1376:NC_002505.1	44.6893	-2.09453	0.637224	10.2326	0.0013798	0.0155214
CDS:VC0288,VC0288:-:phosphogluconate_dehydratase:cds-NP_229943.2:-:+:1796:NC_002505.1	42.4074	-1.7952	0.535255	10.8877	0.00096803	0.0115139
AS_CDS:VC0288,VC0288:-:phosphogluconate_dehydratase:cds-NP_229943.2:-:+:1796:NC_002505.1	12.0071	-4.08459	1.28298	9.43256	0.00213167	0.021991
CDS:VC0298,VC0298:-:acetyl-CoA_synthetase:cds-NP_229953.2:-:-:1949:NC_002505.1	99.3061	1.89644	0.619821	8.83678	0.0029522	0.0284255
AS_CDS:VC0301,VC0301:-:hypothetical_protein:cds-NP_229956.1:-:-:206:NC_002505.1	5.5951	-6.11247	1.7804	10.921	0.000950799	0.0113256
AS_CDS:VC0304,VC0304:-:guanosine_pentaphosphate_phosphohydrolase:cds-NP_229959.1:-:-:1493:NC_002505.1	21.0424	-2.91256	0.945124	8.73135	0.00312785	0.0298326
AS_CDS:VC0306,VC0306:-:thioredoxin:cds-NP_229961.1:-:+:326:NC_002505.1	23.2861	-2.47781	0.788641	9.30732	0.0022824	0.0231589
AS_CDS:VC0325,VC0325:rplA,rplA:50S_ribosomal_protein_L1:cds-NP_229979.1:-:+:701:NC_002505.1	5.22437	-6.01351	1.84018	9.81216	0.00173362	0.0186456
AS_CDS:VC0333,VC0333:-:TetR_family_transcriptional_regulator:cds-NP_229987.1:-:+:728:NC_002505.1	31.0945	-2.21323	0.597423	13.221	0.000276827	0.00389387
AS_CDS:VC0335,VC0335:-:NlpD-like_protein:cds-NP_229989.1:-:-:1148:NC_002505.1	73.5622	-1.73438	0.472172	12.934	0.000322674	0.00445356
AS_CDS:VC0337,VC0337:-:hypothetical_protein:cds-NP_229991.1:-:-:941:NC_002505.1	204.448	-1.27661	0.291829	18.7315	1.50479e-05	0.000289781
AS_CDS:VC0343,VC0343:-:hypothetical_protein:cds-NP_229997.2:-:+:464:NC_002505.1	18.7184	-6.87289	1.53175	21.2514	4.02814e-06	8.92592e-05
AS_CDS:VC0349,VC0349:-:HflK_protein:cds-NP_230003.1:-:+:1187:NC_002505.1	6.03187	-5.21854	1.74849	8.33821	0.00388198	0.035278
CDS:VC0364,VC0364:-:bacterioferritin-associated_ferredoxin:cds-NP_230018.1:-:+:188:NC_002505.1	567.27	-4.11664	0.272771	191.082	1.84589e-43	4.66548e-41
IGR:(CDS,VC0364,VC0364,-,bacterioferritin-associated_ferredoxin,cds-NP_230018.1,-,+,188/CDS,VC0365,VC0365,-,bacterioferritin,cds-NP_230019.1,-,+,476):+:18:NC_002505.1	55.8226	-2.11381	0.534041	14.8852	0.000114256	0.00178055
CDS:VC0370,VC0370:-:hypothetical_protein:cds-NP_230024.1:-:-:809:NC_002505.1	111.404	-1.98671	0.361082	28.9451	7.44593e-08	2.12052e-06
CDS:VC0384,VC0384:-:sulfite_reductase_NADPH_flavoprotein_subunit_alpha:cds-NP_230038.1:-:+:1844:NC_002505.1	689.274	-4.52274	0.266376	236.465	2.32001e-53	7.21701e-51
CDS:VC0385,VC0385:-:sulfite_reductase_subunit_beta:cds-NP_230039.1:-:+:1733:NC_002505.1	400.889	-3.71662	0.316286	117.729	1.98736e-27	2.55139e-25
CDS:VC0386,VC0386:-:phosphoadenosine_phosphosulfate_reductase:cds-NP_230040.1:-:+:761:NC_002505.1	158.186	-2.75117	0.406728	41.7615	1.03113e-10	4.04842e-09
CDS:VC0394,VC0394:uvrA,uvrA:excinuclease_ABC_subunit_A:cds-NP_230048.1:-:-:2822:NC_002505.1	967.554	-1.45667	0.190764	56.31	6.19e-14	3.36005e-12
CDS:VC0400,VC0400:-:MSHA_biogenesis_protein_MshJ:cds-NP_230054.1:-:+:650:NC_002505.1	99.2509	1.21873	0.391726	9.4576	0.00210276	0.021804
AS_CDS:VC0419,VC0419:-:ribonuclease_G:cds-NP_230073.1:-:+:1469:NC_002505.1	18.776	-2.78941	0.88161	9.4497	0.00211184	0.0218142
AS_CDS:VC0425,VC0425:-:hypothetical_protein:cds-NP_230079.1:-:+:797:NC_002505.1	99.0824	-4.97409	0.463928	118.635	1.25891e-27	1.66918e-25
AS_IGR:(CDS,VC0425,VC0425,-,hypothetical_protein,cds-NP_230079.1,-,+,797/CDS,VC0426,VC0426,-,hypothetical_protein,cds-NP_230080.1,-,-,383):+:7:NC_002505.1	28.5879	-5.30597	0.875964	42.2328	8.10315e-11	3.22849e-09
CDS:VC0426,VC0426:-:hypothetical_protein:cds-NP_230080.1:-:-:383:NC_002505.1	1499.21	-4.92018	0.239375	326.364	5.95198e-73	4.01163e-70
AS_CDS:VC0456,VC0456:-:deoxyribonucleotide_triphosphate_pyrophosphatase:cds-NP_230110.1:-:-:602:NC_002505.1	39.7744	-2.4342	0.619402	14.4528	0.000143718	0.00218085
CDS:VC0474,VC0474:-:iron-regulated_virulence_regulatory_protein_IrgB:cds-NP_230128.1:-:-:896:NC_002505.1	98.6867	-4.27029	0.553196	51.6114	6.76484e-13	3.27629e-11
CDS:VC0475,VC0475:-:enterobactin_receptor_protein:cds-NP_230129.1:-:+:1958:NC_002505.1	107.097	-3.03233	0.432794	44.7623	2.22466e-11	9.38852e-10
CDS:VC0476,VC0476:-:erythrose_4-phosphate_dehydrogenase:cds-NP_230130.2:-:+:1025:NC_002505.1	1021.77	-1.38922	0.199196	47.0452	6.93687e-12	3.13438e-10
CDS:VC0483,VC0483:-:hypothetical_protein:cds-NP_230137.1:-:+:716:NC_002505.1	2788.32	-1.21315	0.288688	17.1695	3.41891e-05	0.000614491
CDS:VC0486,VC0486:-:DeoR_family_transcriptional_regulator:cds-NP_230140.1:-:+:782:NC_002505.1	494.795	1.28059	0.32869	14.7792	0.000120864	0.00186912
CDS:VC0490,VC0490:-:hypothetical_protein:cds-NP_230144.1:-:-:1961:NC_002505.1	612.307	1.05759	0.286175	13.408	0.000250552	0.00359302
CDS:VC0491,VC0491:-:hypothetical_protein:cds-NP_230145.1:-:-:536:NC_002505.1	207.807	1.26912	0.273883	21.0324	4.51593e-06	9.8185e-05
CDS:VC0492,VC0492:-:hypothetical_protein:cds-NP_230146.1:-:-:1166:NC_002505.1	722.717	1.01538	0.276389	13.2524	0.000272232	0.00384934
AS_CDS:VC0506,VC0506:-:hypothetical_protein:cds-NP_230157.1:-:-:734:NC_002505.1	389.611	-1.12227	0.226984	23.9634	9.81827e-07	2.43589e-05
AS_CDS:VC0507,VC0507:-:hypothetical_protein:cds-NP_230158.1:-:-:176:NC_002505.1	22.8845	-2.69768	0.769094	11.6381	0.000646163	0.00809004
AS_CDS:VC0508,VC0508:-:hypothetical_protein:cds-NP_230159.1:-:-:443:NC_002505.1	56.4826	-1.81406	0.506181	12.3894	0.000431785	0.00573444
AS_CDS:VC0510,VC0510:-:DNA_repair_protein_RadC-like_protein:cds-NP_230161.1:-:-:473:NC_002505.1	6.76959	-6.39796	1.86643	10.4575	0.00122154	0.0140339
IGR:(CDS,VC0516,VC0516,-,phage_integrase,cds-NP_230167.1,-,-,1241/tRNA,VCt038,VCt038,ID,VCt038,tRNA-Met-8,tRNA-Met-8,tRNA-Met-8,tRNA-Met,ID,tRNA-Met,exon-VCt038-1,-,-,75):+:144:NC_002505.1	5.60557	-5.11318	1.75924	8.46559	0.00361928	0.0334164
CDS:VC0522,VC0522:-:beta-ketoadipate_enol-lactone_hydrolase:cds-NP_230173.1:-:+:812:NC_002505.1	156.01	-1.03194	0.301456	11.5553	0.000675574	0.00841516
AS_IGR:(CDS,VC0535,VC0535,-,DNA_mismatch_repair_protein_MutS,cds-NP_230186.1,-,-,2588/CDS,VC0537,VC0537,cysM,cysM,cysteine_synthase_B,cds-NP_230188.1,-,-,887):+:216:NC_002505.1	27.1151	-2.21882	0.667983	10.5195	0.00118123	0.0136094
CDS:VC0537,VC0537:cysM,cysM:cysteine_synthase_B:cds-NP_230188.1:-:-:887:NC_002505.1	214.286	-1.4768	0.255566	32.4766	1.20633e-08	3.8262e-07
CDS:VC0538,VC0538:-:thiosulfate_ABC_transporter_substrate-binding_protein:cds-NP_230189.1:-:+:1001:NC_002505.1	1050.92	-5.41393	0.22713	465.99	2.38993e-103	4.83244e-100
IGR:(CDS,VC0538,VC0538,-,thiosulfate_ABC_transporter_substrate-binding_protein,cds-NP_230189.1,-,+,1001/CDS,VC0539,VC0539,-,sulfate_ABC_transporter_permease,cds-NP_230190.1,-,+,851):+:25:NC_002505.1	34.9933	-5.33274	0.814019	47.9077	4.46761e-12	2.04147e-10
CDS:VC0539,VC0539:-:sulfate_ABC_transporter_permease:cds-NP_230190.1:-:+:851:NC_002505.1	244.543	-5.25697	0.382352	170.05	7.21602e-39	1.45908e-36
CDS:VC0540,VC0540:-:sulfate_ABC_transporter_permease:cds-NP_230191.1:-:+:863:NC_002505.1	163.793	-4.59057	0.415638	109.065	1.57039e-25	1.81448e-23
CDS:VC0541,VC0541:-:sulfate_ABC_transporter_ATP-binding_protein:cds-NP_230192.1:-:+:1130:NC_002505.1	150.84	-2.87972	0.341632	65.565	5.62296e-16	3.63828e-14
IGR:(CDS,VC0542,VC0542,-,CinA-like_protein,cds-NP_230193.1,-,+,506/CDS,VC0543,VC0543,recA,recA,recombinase_A,cds-NP_230194.2,-,+,1064):+:82:NC_002505.1	62.1185	-1.8431	0.429428	17.8612	2.37621e-05	0.000439789
CDS:VC0543,VC0543:recA,recA:recombinase_A:cds-NP_230194.2:-:+:1064:NC_002505.1	3378.77	-2.42467	0.169545	185.395	3.21762e-42	7.8861e-40
IGR:(CDS,VC0543,VC0543,recA,recA,recombinase_A,cds-NP_230194.2,-,+,1064/CDS,VC0544,VC0544,recX,recX,recombination_regulator_RecX,cds-NP_230195.1,-,+,458):+:81:NC_002505.1	91.278	-2.4397	0.593765	15.4821	8.32925e-05	0.00134465
CDS:VC0544,VC0544:recX,recX:recombination_regulator_RecX:cds-NP_230195.1:-:+:458:NC_002505.1	65.2018	-2.20125	0.45211	22.63	1.96396e-06	4.63037e-05
CDS:VC0550,VC0550:-:oxaloacetate_decarboxylase:cds-NP_230201.1:-:+:1793:NC_002505.1	981.897	1.70015	0.180544	84.8065	3.29043e-20	2.89271e-18
CDS:VC0551,VC0551:-:oxaloacetate_decarboxylase_subunit_beta:cds-NP_230202.1:-:+:1130:NC_002505.1	298.547	1.33122	0.255076	26.6073	2.49303e-07	6.72121e-06
AS_CDS:VC0557,VC0557:-:S-ribosylhomocysteinase:cds-NP_230208.1:-:+:518:NC_002505.1	4.86629	5.61272	1.85513	8.58275	0.00339363	0.0316948
CDS:VC0575,VC0575:-:ubiquinol--cytochrome_c_reductase_cytochrome_c1:cds-NP_230226.1:-:+:737:NC_002505.1	1038.56	1.13551	0.189347	35.1809	3.00458e-09	1.02536e-07
IGR:(CDS,VC0575,VC0575,-,ubiquinol--cytochrome_c_reductase_cytochrome_c1,cds-NP_230226.1,-,+,737/CDS,VC0576,VC0576,sspA,sspA,stringent_starvation_protein_A,cds-NP_230227.1,-,+,635):+:48:NC_002505.1	132.14	1.26541	0.365357	11.7427	0.000610815	0.00773579
CDS:VC0585,VC0585:-:hypoxanthine-guanine_phosphoribosyltransferase:cds-NP_230235.1:-:+:533:NC_002505.1	213.649	-1.0972	0.315341	11.8939	0.000563169	0.00720714
AS_CDS:VC0603,VC0603:-:hypothetical_protein:cds-NP_230253.1:-:+:2294:NC_002505.1	40.3475	-1.48866	0.4964	8.79942	0.00301327	0.0289446
CDS:VC0604,VC0604:-:aconitate_hydratase_B:cds-NP_230254.1:-:+:2597:NC_002505.1	3225.96	1.00149	0.168862	34.5242	4.20983e-09	1.41283e-07
IGR:(CDS,VC0604,VC0604,-,aconitate_hydratase_B,cds-NP_230254.1,-,+,2597/CDS,VC0605,VC0605,-,hypothetical_protein,cds-NP_230255.1,-,+,380):+:103:NC_002505.1	57.9951	1.29025	0.45748	7.80112	0.00522139	0.0441742
CDS:VC0608,VC0608:-:ironIII_ABC_transporter_substrate-binding_protein:cds-NP_230257.1:-:+:1058:NC_002505.1	152.499	-2.1461	0.420399	24.3833	7.89489e-07	1.99543e-05
IGR:(protein_binding_site,-,-,-,id-NC_002505.1,638890..638910,-,-,20/CDS,VC0609,VC0609,-,ironIII_ABC_transporter_permease,cds-NP_230258.1,-,+,1625):+:1095:NC_002505.1	153.241	-2.102	0.412809	24.3231	8.14576e-07	2.05243e-05
AS_CDS:VC0618,VC0618:-:peptide_ABC_transporter_permease:cds-NP_230267.1:-:-:1025:NC_002505.1	9.78657	-6.90489	1.68292	15.431	8.55713e-05	0.00137869
CDS:VC0620,VC0620:-:peptide_ABC_transporter_substrate-binding_protein:cds-NP_230269.1:-:-:1670:NC_002505.1	324.644	1.05874	0.236835	19.672	9.19391e-06	0.000186367
CDS:VC0622,VC0622:-:sensory_box_sensor_histidine_kinase/response_regulator:cds-NP_230271.2:-:-:3389:NC_002505.1	196.021	1.02838	0.283616	12.9401	0.000321615	0.00444654
AS_CDS:VC0626,VC0626:-:glutamate-1-semialdehyde_aminotransferase:cds-NP_230275.1:-:-:1298:NC_002505.1	129.432	-1.02654	0.333176	9.3518	0.00222767	0.022778
CDS:VC0634,VC0634:greA,greA:transcription_elongation_factor_GreA:cds-NP_230283.1:-:+:476:NC_002505.1	287.88	-1.02852	0.262107	15.1446	9.95802e-05	0.00156999
AS_CDS:VC0636,VC0636:rrmJ,rrmJ:23S_rRNA_methyltransferase:cds-NP_230285.1:-:+:629:NC_002505.1	19.4336	-2.31209	0.78993	8.13367	0.00434506	0.0384495
AS_CDS:VC0691,VC0691:anmK,anmK:anhydro-N-acetylmuramic_acid_kinase:cds-NP_230340.1:-:-:1112:NC_002505.1	12.6037	-3.4054	1.19035	7.63726	0.00571748	0.0475751
CDS:VC0695,VC0695:-:phospho-2-dehydro-3-deoxyheptonate_aldolase:cds-NP_230344.1:-:+:1073:NC_002505.1	79.3901	1.24916	0.449003	7.60039	0.00583556	0.0483091
IGR:(CDS,VC0698,VC0698,-,ABC_transporter_ATP-binding_protein,cds-NP_230347.1,-,-,1667/CDS,VC0700,VC0700,-,soluble_lytic_murein_transglycosylase,cds-NP_230349.1,-,+,1946):+:320:NC_002505.1	97.3558	1.34688	0.467317	8.13652	0.00433824	0.0384312
IGR:(CDS,VC0730,VC0730,-,copper_homeostasis_protein,cds-NP_230379.1,-,-,764/CDS,VC0731,VC0731,-,anti-oxidant_AhpCTSA_family_protein,cds-NP_230380.1,-,-,623):+:283:NC_002505.1	8.73472	-6.75524	1.75366	13.3281	0.000261456	0.00372955
AS_CDS:VC0732,VC0732:-:LysR_family_transcriptional_regulator:cds-NP_230381.1:-:+:905:NC_002505.1	23.7433	-2.51294	0.743025	10.8367	0.000995078	0.0117492
AS_IGR:(CDS,VC0736,VC0736,-,isocitrate_lyase,cds-NP_230385.1,-,+,1313/CDS,VC0737,VC0737,-,acetoin_utilization_protein_AcuB,cds-NP_230386.1,-,-,509):+:91:NC_002505.1	403.529	1.0473	0.251118	17.1075	3.53229e-05	0.000633462
AS_CDS:VC0744,VC0744:secF,secF:preprotein_translocase_subunit_SecF:cds-NP_230393.1:-:+:947:NC_002505.1	4.67384	-5.85144	1.94038	8.30062	0.00396315	0.0358545
CDS:VC0746,VC0746:-:RNA_methyltransferase:cds-NP_230395.1:-:+:734:NC_002505.1	117.808	-1.84677	0.388254	21.7002	3.18763e-06	7.18149e-05
CDS:VC0747,VC0747:-:hypothetical_protein:cds-NP_230396.1:-:+:566:NC_002505.1	985.185	-2.38547	0.231608	97.0432	6.78322e-23	6.94464e-21
CDS:VC0748,VC0748:-:cysteine_desulfurase:cds-NP_230397.1:-:+:1214:NC_002505.1	2161.86	-2.32017	0.253407	76.4509	2.25761e-18	1.7065e-16
CDS:VC0749,VC0749:-:scaffold_protein:cds-NP_230398.1:-:+:383:NC_002505.1	1090.64	-1.99393	0.253225	57.9302	2.71588e-14	1.52542e-12
IGR:(CDS,VC0749,VC0749,-,scaffold_protein,cds-NP_230398.1,-,+,383/CDS,VC0750,VC0750,-,HesB_family_protein,cds-NP_230399.1,-,+,323):+:9:NC_002505.1	18.4346	-2.23245	0.735605	8.90819	0.00283895	0.0276643
CDS:VC0750,VC0750:-:HesB_family_protein:cds-NP_230399.1:-:+:323:NC_002505.1	895.758	-2.27591	0.22958	90.6593	1.70668e-21	1.60507e-19
CDS:VC0751,VC0751:hscB,hscB:co-chaperone_HscB:cds-NP_230400.1:-:+:515:NC_002505.1	479.928	-2.08894	0.345892	34.0055	5.49557e-09	1.82914e-07
CDS:VC0752,VC0752:hscA,hscA:chaperone_protein_HscA:cds-NP_230401.1:-:+:1850:NC_002505.1	378.773	-1.21652	0.288021	17.4075	3.01636e-05	0.000548233
AS_CDS:VC0766,VC0766:xseA,xseA:exodeoxyribonuclease_VII_large_subunit:cds-NP_230415.1:-:-:1340:NC_002505.1	100.655	1.16174	0.333181	11.9908	0.000534638	0.00688559
IGR:(protein_binding_site,-,-,-,id-NC_002505.1,826031..826051,-,-,20/CDS,VC0771,VC0771,-,vibriobactin-specific_isochorismatase,cds-NP_230420.1,-,+,881):+:124:NC_002505.1	8.39202	-4.75623	1.60532	8.55197	0.00345148	0.0320869
AS_CDS:VC0771,VC0771:-:vibriobactin-specific_isochorismatase:cds-NP_230420.1:-:+:881:NC_002505.1	15.7795	-4.01118	0.981116	16.0873	6.04885e-05	0.00101586
IGR:(CDS,VC0771,VC0771,-,vibriobactin-specific_isochorismatase,cds-NP_230420.1,-,+,881/CDS,VC0772,VC0772,-,2%2C3-dihydroxybenzoate-AMP_ligase,cds-NP_230421.1,-,-,1631):+:39:NC_002505.1	10.6194	-4.06572	1.26949	9.70713	0.00183554	0.0196374
AS_IGR:(CDS,VC0771,VC0771,-,vibriobactin-specific_isochorismatase,cds-NP_230420.1,-,+,881/CDS,VC0772,VC0772,-,2%2C3-dihydroxybenzoate-AMP_ligase,cds-NP_230421.1,-,-,1631):+:39:NC_002505.1	13.6791	-6.42903	1.49352	20.8407	4.99103e-06	0.00010736
AS_CDS:VC0772,VC0772:-:2%2C3-dihydroxybenzoate-AMP_ligase:cds-NP_230421.1:-:-:1631:NC_002505.1	34.6971	-1.87589	0.551755	11.2349	0.00080272	0.00973373
CDS:VC0773,VC0773:-:vibriobactin-specific_isochorismate_synthase:cds-NP_230422.1:-:-:1187:NC_002505.1	84.8849	-9.07248	1.24192	142.625	7.09806e-33	1.06313e-30
AS_IGR:(CDS,VC0773,VC0773,-,vibriobactin-specific_isochorismate_synthase,cds-NP_230422.1,-,-,1187/protein_binding_site,-,-,-,id-NC_002505.1,830080..830100,-,-,20):+:50:NC_002505.1	6.95314	-6.43405	1.72418	12.9017	0.000328278	0.00452319
CDS:VC0774,VC0774:-:2%2C3-dihydro-2%2C3-dihydroxybenzoate_dehydrogenase:cds-NP_230423.1:-:+:788:NC_002505.1	190.184	-4.24016	0.369877	116.198	4.30044e-27	5.43468e-25
CDS:VC0775,VC0775:-:vibriobactin_synthesis_protein:cds-NP_230424.1:-:-:1316:NC_002505.1	16.2879	-4.70823	1.2119	14.1129	0.000172157	0.00255487
AS_CDS:VC0775,VC0775:-:vibriobactin_synthesis_protein:cds-NP_230424.1:-:-:1316:NC_002505.1	347.724	-4.4668	0.282291	221.443	4.38085e-50	1.31231e-47
IGR:(CDS,VC0775,VC0775,-,vibriobactin_synthesis_protein,cds-NP_230424.1,-,-,1316/CDS,VC0776,VC0776,-,iron-enterobactin_transporter_substrate-binding_protein,cds-NP_230425.1,-,+,977):+:136:NC_002505.1	28.1412	-3.00402	0.722189	16.3212	5.34618e-05	0.0009161
CDS:VC0776,VC0776:-:iron-enterobactin_transporter_substrate-binding_protein:cds-NP_230425.1:-:+:977:NC_002505.1	109.195	-4.15862	0.496236	61.9136	3.58866e-15	2.16605e-13
CDS:VC0777,VC0777:-:ferric_vibriobactin_ABC_transporter_permease:cds-NP_230426.1:-:+:1052:NC_002505.1	147.292	-3.1586	0.466784	40.2465	2.23851e-10	8.38197e-09
CDS:VC0778,VC0778:-:ferric_vibriobactin_ABC_transporter_permease:cds-NP_230427.1:-:+:1076:NC_002505.1	71.4524	-3.75368	0.527084	46.4803	9.2545e-12	4.15835e-10
CDS:VC0779,VC0779:-:ferric_vibriobactin_ABC_transporter_ATP-binding_protein:cds-NP_230428.1:-:+:839:NC_002505.1	60.2778	-2.53773	0.494904	24.6629	6.82858e-07	1.74226e-05
CDS:VC0786,VC0786:-:D-amino_acid_dehydrogenase_small_subunit:cds-NP_230435.1:-:-:1265:NC_002505.1	349.097	1.84289	0.234711	58.9647	1.60529e-14	9.14339e-13
CDS:VC0788,VC0788:-:DOPA-dioxygenase-like_protein:cds-NP_230437.1:-:+:329:NC_002505.1	129.017	-2.31659	0.328099	47.2574	6.22507e-12	2.82856e-10
IGR:(CDS,VC0788,VC0788,-,DOPA-dioxygenase-like_protein,cds-NP_230437.1,-,+,329/CDS,VC0789,VC0789,-,hypothetical_protein,cds-NP_230438.1,-,+,272):+:114:NC_002505.1	38.4075	-1.92441	0.508678	13.8766	0.000195214	0.00286788
gene:VC0793m:oadA-2:-:gene-VC0793m:-:-:1798:NC_002505.1	13.6596	2.78602	0.947196	8.36114	0.0038333	0.0349534
CDS:VC0793m:oadA-2:oxaloacetate_decarboxylase:cds-NP_230442.1:-:-:1205:NC_002505.1	9.83482	5.63574	1.54918	14.1059	0.000172803	0.00255976
CDS:VC0794,VC0794:-:hypothetical_protein:cds-NP_230443.1:-:-:419:NC_002505.1	26.7615	3.29569	1.07083	8.34217	0.00387354	0.0352409
CDS:VC0795,VC0795:-:citrate/sodium_symporter:cds-NP_230444.1:-:-:1346:NC_002505.1	83.3624	3.20697	0.66115	20.7218	5.31079e-06	0.000112739
CDS:VC0796,VC0796:-:[citrate_pro-3S-lyase]_ligase:cds-NP_230445.1:-:+:1070:NC_002505.1	31.2895	3.94819	0.94327	15.8152	6.98385e-05	0.00115276
CDS:VC0798,VC0798:-:citrate_lyase_subunit_beta:cds-NP_230447.1:-:+:890:NC_002505.1	56.0155	4.54958	0.637785	50.2172	1.37637e-12	6.43473e-11
CDS:VC0799,VC0799:-:citrate_lyase_subunit_alpha:cds-NP_230448.2:-:+:1529:NC_002505.1	98.8269	4.87938	0.630436	53.6213	2.43112e-13	1.2213e-11
CDS:VC0800,VC0800:-:apo-citrate_lyase_phosphoribosyl-dephospho-CoA_transferase:cds-NP_230449.1:-:+:536:NC_002505.1	51.0009	4.71619	0.695913	45.7129	1.36916e-11	6.01834e-10
CDS:VC0801,VC0801:-:2-5-triphosphoribosyl-3-dephosphocoenzyme-A_synthase:cds-NP_230450.1:-:+:941:NC_002505.1	51.9835	5.34001	0.801813	44.7587	2.22873e-11	9.38852e-10
pseudogene:VC0811:-:-:gene-VC0811:-:-:904:NC_002505.1	143.527	1.39827	0.314811	19.3333	1.09777e-05	0.000217617
pseudogene:VC0821:-:-:gene-VC0821:-:+:4600:NC_002505.1	106.677	1.39894	0.378192	13.3536	0.000257933	0.00368579
CDS:VC0826,VC0826:-:toxin_co-regulated_pilus_biosynthesis_protein_P:cds-NP_230474.1:-:+:665:NC_002505.1	873.898	-1.25555	0.182574	46.0688	1.1417e-11	5.04595e-10
CDS:VC0827,VC0827:-:toxin_co-regulated_pilus_biosynthesis_protein_H:cds-NP_230475.1:-:+:410:NC_002505.1	699.818	-1.08799	0.228025	22.316	2.31271e-06	5.38364e-05
CDS:VC0828,VC0828:-:toxin_co-regulated_pilin:cds-NP_230476.1:-:+:674:NC_002505.1	68.4293	-2.67719	0.760858	11.1401	0.0008448	0.0101678
CDS:VC0836,VC0836:-:toxin_co-regulated_pilus_biosynthesis_protein_E:cds-NP_230484.1:-:+:1022:NC_002505.1	15.3242	3.20945	1.05289	8.87588	0.00288963	0.0279931
CDS:VC0849,VC0849:-:hypothetical_protein:cds-NP_230496.1:-:+:440:NC_002505.1	90.3619	-1.0892	0.373602	8.36538	0.00382436	0.0349113
AS_IGR:(CDS,VC0851,VC0851,-,small_protein_A,cds-NP_230498.1,-,-,410/CDS,VC0852,VC0852,-,recombination_and_repair_protein,cds-NP_230499.1,-,-,1664):+:56:NC_002505.1	36.7285	-2.70529	0.620406	17.8011	2.45245e-05	0.000452863
CDS:VC0852,VC0852:-:recombination_and_repair_protein:cds-NP_230499.1:-:-:1664:NC_002505.1	1160.6	-3.45161	0.181943	311.022	1.30788e-69	7.55581e-67
IGR:(CDS,VC0854,VC0854,-,heat_shock_protein_GrpE,cds-NP_230501.1,-,+,602/CDS,VC0855,VC0855,dnaK,dnaK,molecular_chaperone_DnaK,cds-NP_230502.1,-,+,1907):+:212:NC_002505.1	284.079	-1.30287	0.256445	25.2067	5.1502e-07	1.33938e-05
CDS:VC0855,VC0855:dnaK,dnaK:molecular_chaperone_DnaK:cds-NP_230502.1:-:+:1907:NC_002505.1	10512.8	-1.38824	0.167943	65.8822	4.78684e-16	3.12225e-14
IGR:(CDS,VC0855,VC0855,dnaK,dnaK,molecular_chaperone_DnaK,cds-NP_230502.1,-,+,1907/CDS,VC0856,VC0856,-,molecular_chaperone_DnaJ,cds-NP_230503.1,-,+,1145):+:149:NC_002505.1	1149.32	-1.32349	0.270057	23.273	1.40557e-06	3.39351e-05
CDS:VC0856,VC0856:-:molecular_chaperone_DnaJ:cds-NP_230503.1:-:+:1145:NC_002505.1	980.8	-1.62585	0.206177	59.483	1.23353e-14	7.07575e-13
AS_CDS:VC0856,VC0856:-:molecular_chaperone_DnaJ:cds-NP_230503.1:-:+:1145:NC_002505.1	23.4809	2.46423	0.842967	8.10355	0.00441787	0.0389555
CDS:VC0861,VC0861:-:type_IV_pilin:cds-NP_230508.1:-:+:413:NC_002505.1	5.83967	5.87144	1.79199	10.0148	0.00155291	0.0170883
CDS:VC0878,VC0878:rpmE2,rpmE2:50S_ribosomal_protein_L31_type_B:cds-NP_230525.1:-:+:257:NC_002505.1	52.6835	-1.56948	0.552164	7.82791	0.00514455	0.0436612
CDS:VC0909,VC0909:treR,treR:trehalose_repressor:cds-NP_230556.1:-:+:950:NC_002505.1	114.568	1.19256	0.350275	11.3845	0.000740606	0.00913112
CDS:VC0910,VC0910:-:PTS_system_trehalosemaltose-specific_transporter_subunits_IIBC:cds-NP_230557.1:-:+:1436:NC_002505.1	363.598	-1.71188	0.260388	41.3439	1.2767e-10	4.94064e-09
CDS:VC0911,VC0911:-:trehalose-6-phosphate_hydrolase:cds-NP_230558.1:-:+:1688:NC_002505.1	213.376	-1.02244	0.36338	7.80113	0.00522136	0.0441742
AS_CDS:VC0914,VC0914:-:multidrug_resistance_protein:cds-NP_230561.1:-:+:3110:NC_002505.1	40.0122	-2.04484	0.627878	10.124	0.00146347	0.0163714
CDS:VC0916,VC0916:-:phosphotyrosine_protein_phosphatase:cds-NP_230563.1:-:+:500:NC_002505.1	102.29	-1.73234	0.379765	19.9871	7.79662e-06	0.000160048
CDS:VC0918,VC0918:wecC,wecC:UDP-N-acetyl-D-mannosamine_dehydrogenase:cds-NP_230565.1:-:+:1241:NC_002505.1	87.4792	-1.56606	0.461439	11.1586	0.000836434	0.0100821
pseudogene:VC0932:-:-:gene-VC0932:-:-:487:NC_002505.1	23.4423	-3.30887	0.717994	20.433	6.17558e-06	0.000130073
CDS:VC0934,VC0934:-:capsular_polysaccharide_biosynthesis_glycosyltransferase:cds-NP_230581.1:-:+:1397:NC_002505.1	48.4443	-3.00321	0.581329	24.7984	6.3651e-07	1.63432e-05
CDS:VC0939,VC0939:-:hypothetical_protein:cds-NP_230586.1:-:+:434:NC_002505.1	51.7325	-2.01445	0.617798	10.0093	0.00155752	0.0171158
CDS:VC0943,VC0943:-:lipoyl_synthase:cds-NP_230590.1:-:-:965:NC_002505.1	509.8	-1.49369	0.201513	53.1782	3.04616e-13	1.52082e-11
CDS:VC0944,VC0944:lipB,lipB:lipoate-protein_ligase_B:cds-NP_230591.1:-:-:659:NC_002505.1	262.192	-1.76686	0.287432	36.0933	1.88092e-09	6.52914e-08
AS_IGR:(CDS,VC0966,VC0966,-,phosphocarrier_protein_HPr,cds-NP_230613.1,-,-,257/CDS,VC0968,VC0968,-,cysteine_synthase_A,cds-NP_230615.1,-,-,968):+:246:NC_002505.1	132.978	-2.04593	0.382662	27.0041	2.03023e-07	5.56628e-06
CDS:VC0968,VC0968:-:cysteine_synthase_A:cds-NP_230615.1:-:-:968:NC_002505.1	2768.97	-4.83219	0.180604	552.626	3.37856e-122	9.10859e-119
AS_IGR:(CDS,VC0968,VC0968,-,cysteine_synthase_A,cds-NP_230615.1,-,-,968/CDS,VC0969,VC0969,-,sulfate_transport_protein_CysZ,cds-NP_230616.1,-,-,752):+:71:NC_002505.1	59.1166	-2.77219	0.487924	30.4305	3.46053e-08	1.03662e-06
IGR:(CDS,VC0971,VC0971,ligA,ligA,NAD-dependent_DNA_ligase_LigA,cds-NP_230618.1,-,+,2009/CDS,VC0972,VC0972,-,porin,cds-NP_230619.1,-,+,1049):+:579:NC_002505.1	197.297	1.44651	0.262823	29.5424	5.47072e-08	1.58847e-06
CDS:VC0972,VC0972:-:porin:cds-NP_230619.1:-:+:1049:NC_002505.1	2255.38	1.26393	0.208287	35.7479	2.24573e-09	7.72913e-08
IGR:(CDS,VC0972,VC0972,-,porin,cds-NP_230619.1,-,+,1049/CDS,VC0973,VC0973,-,hypothetical_protein,cds-NP_230620.1,-,+,815):+:25:NC_002505.1	76.5522	1.27713	0.428529	8.70754	0.00316897	0.0301183
CDS:VC0973,VC0973:-:hypothetical_protein:cds-NP_230620.1:-:+:815:NC_002505.1	528.573	1.13081	0.216956	26.6653	2.41926e-07	6.54413e-06
CDS:VC0975,VC0975:-:hypothetical_protein:cds-NP_230622.2:-:-:449:NC_002505.1	185.604	1.03413	0.291293	12.4332	0.000421761	0.00561053
CDS:VC0987,VC0987:hemH,hemH:ferrochelatase:cds-NP_230633.1:-:+:974:NC_002505.1	143.194	-1.1151	0.325636	11.5313	0.000684344	0.00848922
CDS:VC0991,VC0991:asnB,asnB:asparagine_synthetase_B:cds-NP_230637.1:-:-:1664:NC_002505.1	459.793	1.54367	0.230427	43.2773	4.75062e-11	1.91159e-09
CDS:VC0994,VC0994:nagA,nagA:N-acetylglucosamine-6-phosphate_deacetylase:cds-NP_230640.1:-:-:1136:NC_002505.1	981.467	-1.00085	0.192984	26.4352	2.72524e-07	7.32283e-06
CDS:VC0999,VC0999:truA,truA:tRNA_pseudouridine_synthase_A:cds-NP_230645.1:-:+:794:NC_002505.1	132.663	-1.11136	0.374064	8.64814	0.00327395	0.0310067
AS_CDS:VC1008,VC1008:-:sodium-type_flagellar_protein_MotY:cds-NP_230654.1:-:+:884:NC_002505.1	130.544	-4.01042	0.389731	97.5967	5.12897e-23	5.45831e-21
CDS:VC1009,VC1009:-:hypothetical_protein:cds-NP_230655.1:-:-:440:NC_002505.1	265.038	-4.48968	0.315309	180.817	3.21374e-41	7.2202e-39
AS_CDS:VC1015,VC1015:-:electron_transport_complex_protein_RnfC:cds-NP_230661.1:-:-:2405:NC_002505.1	25.2656	-2.42863	0.805197	8.56025	0.00343582	0.0320149
AS_IGR:(tRNA,VCt055,VCt055,ID,VCt055,tRNA-Asn-1,tRNA-Asn-1,tRNA-Asn-1,tRNA-Asn,ID,tRNA-Asn,exon-VCt055-1,-,-,75/CDS,VC1018,uvrB,excinuclease_ABC_subunit_B,cds-NP_230664.1,-,+,176):+:565:NC_002505.1	13.0898	-2.87393	0.996732	7.9301	0.00486191	0.0420119
IGR:(CDS,VC1023,VC1023,-,hypothetical_protein,cds-NP_230668.1,-,-,890/CDS,VC1024,VC1024,moaA,moaA,molybdenum_cofactor_biosynthesis_protein_A,cds-NP_230669.1,-,+,1004):+:249:NC_002505.1	25.3243	-1.91946	0.648005	8.53262	0.00348838	0.0323927
CDS:VC1024,VC1024:moaA,moaA:molybdenum_cofactor_biosynthesis_protein_A:cds-NP_230669.1:-:+:1004:NC_002505.1	194.808	-2.14689	0.264702	62.6674	2.44735e-15	1.511e-13
CDS:VC1025,VC1025:-:molybdenum_cofactor_biosynthesis_protein_B:cds-NP_230670.1:-:+:512:NC_002505.1	133.216	-1.78325	0.331508	27.9229	1.26245e-07	3.53311e-06
CDS:VC1026,VC1026:moaC,moaC:molybdenum_cofactor_biosynthesis_protein_MoaC:cds-NP_230671.1:-:+:482:NC_002505.1	138.611	-1.40645	0.326356	18.0571	2.14382e-05	0.000398603
CDS:VC1027,VC1027:moaD,moaD:molybdopterin_synthase_small_subunit:cds-NP_230672.1:-:+:245:NC_002505.1	85.1046	-1.17575	0.377905	9.52227	0.00202994	0.021267
CDS:VC1028,VC1028:-:molybdenum_cofactor_biosynthesis_protein_E:cds-NP_230673.1:-:+:452:NC_002505.1	159.104	-1.79895	0.302856	33.9186	5.74681e-09	1.88179e-07
AS_CDS:VC1029,VC1029:-:GGDEF_family_protein:cds-NP_230674.1:-:-:974:NC_002505.1	104.936	-1.85079	0.365218	24.7515	6.52165e-07	1.66921e-05
CDS:VC1033,VC1033:zntA,zntA:zinc/cadmium/mercury/lead-transporting_ATPase:cds-NP_230678.1:-:+:2306:NC_002505.1	6398.23	-1.60281	0.156308	100.307	1.30531e-23	1.40764e-21
CDS:VC1038,VC1038:-:uridine_kinase:cds-NP_230683.1:-:+:659:NC_002505.1	306.874	-1.19981	0.355152	11.124	0.000852162	0.0102311
CDS:VC1040,VC1040:-:cobIyrinic_acid_a%2Cc-diamide_adenosyltransferase:cds-NP_230685.1:-:-:605:NC_002505.1	68.2341	-1.39184	0.434697	9.99613	0.00156869	0.0171686
CDS:VC1048,VC1048:-:hypothetical_protein:cds-NP_230693.1:-:+:548:NC_002505.1	307.172	-1.04904	0.264235	15.4929	8.28155e-05	0.00133962
AS_CDS:VC1049,VC1049:-:LysR_family_transcriptional_regulator:cds-NP_230694.1:-:-:899:NC_002505.1	61.6749	-1.23181	0.438247	7.79255	0.00524622	0.04429
CDS:VC1075,VC1075:-:hypothetical_protein:cds-NP_230720.1:-:+:542:NC_002505.1	293.326	-1.14873	0.323342	12.3724	0.000435718	0.00577719
CDS:VC1076,VC1076:-:AraC_family_transcriptional_regulator:cds-NP_230721.1:-:+:839:NC_002505.1	234.49	-1.36112	0.259773	26.8206	2.23244e-07	6.07946e-06
IGR:(CDS,VC1089,VC1089,-,periplasmic_binding_protein-like_protein,cds-NP_230734.1,-,-,812/CDS,VC1091,VC1091,-,oligopeptide_ABC_transporter_substrate-binding_protein,cds-NP_230736.1,-,+,1631):+:582:NC_002505.1	617.31	1.13661	0.2243	25.136	5.34265e-07	1.38055e-05
CDS:VC1091,VC1091:-:oligopeptide_ABC_transporter_substrate-binding_protein:cds-NP_230736.1:-:+:1631:NC_002505.1	5001.81	1.31361	0.174996	54.5725	1.49814e-13	7.71783e-12
IGR:(CDS,VC1091,VC1091,-,oligopeptide_ABC_transporter_substrate-binding_protein,cds-NP_230736.1,-,+,1631/CDS,VC1092,VC1092,oppB,oppB,oligopeptide_transporter_permease,cds-NP_230737.1,-,+,920):+:97:NC_002505.1	416.407	1.86293	0.333705	29.5393	5.47953e-08	1.58847e-06
CDS:VC1092,VC1092:oppB,oppB:oligopeptide_transporter_permease:cds-NP_230737.1:-:+:920:NC_002505.1	333.219	1.22774	0.28009	18.7778	1.46865e-05	0.000284173
CDS:VC1093,VC1093:-:oligopeptide_ABC_transporter_permease:cds-NP_230738.1:-:+:902:NC_002505.1	289.854	1.68245	0.255295	41.8274	9.96981e-11	3.93346e-09
CDS:VC1094,VC1094:oppD,oppD:oligopeptide_ABC_transporter_ATP-binding_protein:cds-NP_230739.1:-:+:974:NC_002505.1	278.956	1.79826	0.369267	22.4969	2.10485e-06	4.93451e-05
CDS:VC1095,VC1095:-:oligopeptide_ABC_transporter_ATP-binding_protein:cds-NP_230740.1:-:+:1010:NC_002505.1	333.191	1.6199	0.233776	46.3233	1.00265e-11	4.45572e-10
CDS:VC1096,VC1096:-:hypothetical_protein:cds-NP_230741.1:-:+:947:NC_002505.1	215.244	-4.09595	0.371998	105.011	1.21464e-24	1.34576e-22
IGR:(CDS,VC1096,VC1096,-,hypothetical_protein,cds-NP_230741.1,-,+,947/CDS,VC1097,VC1097,-,phosphate_acetyltransferase,cds-NP_230742.1,-,-,2144):+:36:NC_002505.1	7.31299	-5.49042	1.76258	9.15725	0.00247734	0.0248287
CDS:VC1115,VC1115:bioD,bioD:dithiobiotin_synthetase:cds-NP_230760.1:-:+:716:NC_002505.1	130.248	1.89719	0.465955	15.8307	6.92698e-05	0.00114806
CDS:VC1116,VC1116:-:hypothetical_protein:cds-NP_230761.1:-:-:209:NC_002505.1	32.7643	-2.46128	0.629247	14.4456	0.000144264	0.00218504
CDS:VC1134,VC1134:-:histidinol-phosphate_aminotransferase:cds-NP_230779.1:-:+:1040:NC_002505.1	138.97	-1.04138	0.33488	9.51682	0.00203598	0.021277
CDS:VC1146,VC1146:grxA,grxA:glutaredoxin_1:cds-NP_230791.2:-:-:263:NC_002505.1	204.243	-1.45003	0.361526	15.5536	8.02e-05	0.00130778
CDS:VC1147,VC1147:-:iron-containing_alcohol_dehydrogenase:cds-NP_230792.1:-:+:1268:NC_002505.1	374.209	1.60268	0.254081	38.3065	6.04613e-10	2.20275e-08
AS_CDS:VC1155,VC1155:-:response_regulator:cds-NP_230800.1:-:-:545:NC_002505.1	5.92381	-5.18635	1.71415	8.97334	0.00273947	0.026922
CDS:VC1190,VC1190:hemH,hemH:phosphoribosylaminoimidazole-succinocarboxamide_synthase:cds-NP_230835.2:-:-:1106:NC_002505.1	227.947	-1.6886	0.288277	33.0136	9.15181e-09	2.92569e-07
AS_IGR:(CDS,VC1190,VC1190,hemH,hemH,phosphoribosylaminoimidazole-succinocarboxamide_synthase,cds-NP_230835.2,-,-,1106/CDS,VC1191,VC1191,-,hypothetical_protein,cds-NP_230836.1,-,-,398):+:114:NC_002505.1	46.4629	-3.34485	0.617494	27.0644	1.96792e-07	5.41378e-06
CDS:VC1191,VC1191:-:hypothetical_protein:cds-NP_230836.1:-:-:398:NC_002505.1	260.726	-3.05187	0.312003	86.1316	1.6835e-20	1.54729e-18
CDS:VC1198,VC1198:-:hypothetical_protein:cds-NP_230843.1:-:+:3065:NC_002505.1	298.674	1.1366	0.262029	18.5028	1.69654e-05	0.000320598
CDS:VC1202,VC1202:hutH,hutH:histidine_ammonia-lyase:cds-NP_230847.1:-:-:1535:NC_002505.1	929.67	2.35567	0.244244	85.2316	2.65382e-20	2.35869e-18
CDS:VC1203,VC1203:-:urocanate_hydratase:cds-NP_230848.1:-:-:1697:NC_002505.1	1475.38	1.54972	0.229508	43.7095	3.8092e-11	1.57188e-09
CDS:VC1204,VC1204:-:formimidoylglutamase:cds-NP_230849.1:-:-:1010:NC_002505.1	584.983	1.11175	0.233038	22.3129	2.3164e-06	5.38364e-05
CDS:VC1228,VC1228:purT,purT:phosphoribosylglycinamide_formyltransferase_2:cds-NP_230873.1:-:-:1181:NC_002505.1	61.0157	1.643	0.490734	10.8685	0.000978153	0.0116172
CDS:VC1235,VC1235:-:sodium/dicarboxylate_symporter:cds-NP_230880.1:-:-:1415:NC_002505.1	541.044	-7.00004	0.369791	362.52	7.96e-81	6.43805e-78
CDS:VC1249,VC1249:-:hypothetical_protein:cds-NP_230894.1:-:-:512:NC_002505.1	1018.66	1.97737	0.206878	85.8908	1.90147e-20	1.70878e-18
AS_IGR:(CDS,VC1249,VC1249,-,hypothetical_protein,cds-NP_230894.1,-,-,512/CDS,VC1250,VC1250,-,hypothetical_protein,cds-NP_230895.1,-,-,899):+:214:NC_002505.1	32.4314	2.27029	0.665188	11.217	0.000810518	0.00981358
CDS:VC1264,VC1264:-:iron-regulated_protein_A:cds-NP_230909.1:-:+:1307:NC_002505.1	153.778	-2.23525	0.396588	29.6755	5.10763e-08	1.49135e-06
CDS:VC1265,VC1265:-:hypothetical_protein:cds-NP_230910.1:-:+:1385:NC_002505.1	95.2815	-2.51243	0.515742	21.8625	2.92903e-06	6.6921e-05
CDS:VC1266,VC1266:-:hypothetical_protein:cds-NP_230911.1:-:+:1007:NC_002505.1	65.9906	-1.46047	0.450183	10.2348	0.00137815	0.0155214
CDS:VC1281,VC1281:-:PTS_system_cellobiose-specific_transporter_subunit_IIB:cds-NP_230926.1:-:+:305:NC_002505.1	54.8579	2.37242	0.512816	20.2162	6.91662e-06	0.000143073
IGR:(CDS,VC1303,VC1303,-,para-aminobenzoate_synthase_component_I,cds-NP_230948.1,-,-,1376/CDS,VC1304,VC1304,-,fumarate_hydratase%2C_class_I,cds-NP_230949.1,-,+,1517):+:134:NC_002505.1	73.3295	1.34035	0.451112	8.66992	0.00323505	0.0307102
CDS:VC1304,VC1304:-:fumarate_hydratase%2C_class_I:cds-NP_230949.1:-:+:1517:NC_002505.1	2290.5	1.11771	0.190445	33.6702	6.52947e-09	2.11922e-07
IGR:(CDS,VC1304,VC1304,-,fumarate_hydratase%2C_class_I,cds-NP_230949.1,-,+,1517/CDS,VC1305,VC1305,-,hypothetical_protein,cds-NP_230950.1,-,+,185):+:97:NC_002505.1	170.234	1.83884	0.353384	26.0028	3.40924e-07	9.07038e-06
CDS:VC1305,VC1305:-:hypothetical_protein:cds-NP_230950.1:-:+:185:NC_002505.1	266.98	1.01306	0.265536	14.3359	0.000152917	0.00230622
CDS:VC1313,VC1313:-:methyl-accepting_chemotaxis_protein:cds-NP_230957.1:-:-:1631:NC_002505.1	195.069	-1.11921	0.283949	15.2567	9.38454e-05	0.00148828
CDS:VC1316,VC1316:-:chemotaxis_protein_CheY:cds-NP_230960.1:-:+:476:NC_002505.1	82.869	1.84437	0.394449	21.2123	4.11109e-06	9.08483e-05
AS_IGR:(CDS,VC1317,VC1317,-,hypothetical_protein,cds-NP_230961.1,-,-,920/CDS,VC1318,VC1318,-,outer_membrane_protein_OmpV,cds-NP_230962.1,-,-,773):+:46:NC_002505.1	16.989	2.71305	0.882815	8.96335	0.00275449	0.0270368
CDS:VC1318,VC1318:-:outer_membrane_protein_OmpV:cds-NP_230962.1:-:-:773:NC_002505.1	240.69	1.57177	0.26582	33.9303	5.71222e-09	1.87807e-07
AS_CDS:VC1321,VC1321:-:hypothetical_protein:cds-NP_230965.1:-:+:3071:NC_002505.1	74.3575	-1.35658	0.407285	10.8469	0.000989607	0.0117188
CDS:VC1325,VC1325:-:galactoside_ABC_transporter_periplasmic_D-galactose/D-glucose-binding_protein:cds-NP_230969.1:-:+:974:NC_002505.1	660.841	1.19123	0.235187	25.0602	5.55694e-07	1.43136e-05
IGR:(CDS,VC1325,VC1325,-,galactoside_ABC_transporter_periplasmic_D-galactose/D-glucose-binding_protein,cds-NP_230969.1,-,+,974/CDS,VC1327,VC1327,-,galactose/methyl_galaxtoside_transporter_ATP-binding_protein,cds-NP_230971.1,-,+,1544):+:118:NC_002505.1	50.4895	1.42003	0.484845	8.45121	0.003648	0.0335284
AS_IGR:(CDS,VC1333,VC1333,-,hypothetical_protein,cds-NP_230977.1,-,-,551/CDS,VC1334,VC1334,-,hypothetical_protein,cds-NP_230978.1,-,-,971):+:146:NC_002505.1	30.995	-2.49965	0.679487	12.8217	0.00034262	0.00466516
CDS:VC1343,VC1343:-:M20A_family_peptidase:cds-NP_230987.1:-:-:1106:NC_002505.1	86.8171	3.40163	0.600643	28.2385	1.07249e-07	3.0119e-06
CDS:VC1359,VC1359:-:amino_acid_ABC_transporter_ATP-binding_protein:cds-NP_231003.1:-:-:755:NC_002505.1	230.235	2.19149	0.26642	64.298	1.06955e-15	6.81145e-14
CDS:VC1360,VC1360:-:amino_acid_ABC_transporter_permease:cds-NP_231004.1:-:-:1097:NC_002505.1	213.57	1.52717	0.325809	21.1866	4.16672e-06	9.18269e-05
CDS:VC1361,VC1361:-:amino_acid_ABC_transporter_permease:cds-NP_231005.1:-:-:1205:NC_002505.1	306.933	1.26186	0.228068	30.0119	4.29412e-08	1.27687e-06
AS_IGR:(CDS,VC1361,VC1361,-,amino_acid_ABC_transporter_permease,cds-NP_231005.1,-,-,1205/CDS,VC1362,VC1362,-,amino_acid_ABC_transporter_substrate-binding_protein,cds-NP_231006.1,-,-,1028):+:74:NC_002505.1	138.05	1.21041	0.315807	14.461	0.000143092	0.00217542
CDS:VC1362,VC1362:-:amino_acid_ABC_transporter_substrate-binding_protein:cds-NP_231006.1:-:-:1028:NC_002505.1	1424.77	1.09374	0.197883	29.9138	4.51692e-08	1.32847e-06
CDS:VC1368,VC1368:-:hypothetical_protein:cds-NP_231012.1:-:+:248:NC_002505.1	3278.87	-3.39582	0.184886	283.884	1.06942e-63	4.80526e-61
IGR:(CDS,VC1368,VC1368,-,hypothetical_protein,cds-NP_231012.1,-,+,248/CDS,VC1369,VC1369,-,hypothetical_protein,cds-NP_231013.1,-,+,1016):+:105:NC_002505.1	991.016	-3.47466	0.198354	264.511	1.78318e-59	6.86781e-57
CDS:VC1369,VC1369:-:hypothetical_protein:cds-NP_231013.1:-:+:1016:NC_002505.1	185.479	-2.07596	0.269282	56.7832	4.866e-14	2.67729e-12
AS_IGR:(CDS,VC1371,VC1371,-,hypothetical_protein,cds-NP_231015.1,-,-,680/CDS,VC1372,VC1372,-,GGDEF_family_protein,cds-NP_231016.1,-,+,1178):+:332:NC_002505.1	35.5442	-1.84089	0.531616	11.658	0.000639272	0.00802862
CDS:VC1386,VC1386:-:chaperone:cds-NP_231030.1:-:+:1352:NC_002505.1	49.9114	-1.51888	0.527541	8.09017	0.00445059	0.039084
AS_pseudogene:VC1395:-:-:gene-VC1395:-:-:379:NC_002505.1	8.75911	-4.03539	1.42439	7.67992	0.00558387	0.0467035
CDS:VC1401,VC1401:-:protein-glutamate_methylesterase_CheB:cds-NP_231044.1:-:-:1076:NC_002505.1	186.251	1.05315	0.336535	9.63514	0.00190889	0.0202613
CDS:VC1414,VC1414:-:thermostable_carboxypeptidase_1:cds-NP_231057.1:-:-:1574:NC_002505.1	268.701	1.03118	0.298375	11.7416	0.000611173	0.00773579
IGR:(protein_binding_site,-,-,-,id-NC_002505.1,1509540..1509554,-,+,14/CDS,VC1415,VC1415,-,hcp_protein,cds-NP_231058.1,-,+,518):+:56:NC_002505.1	17.3729	6.47349	1.44244	24.4101	7.78593e-07	1.97406e-05
CDS:VC1415,VC1415:-:hcp_protein:cds-NP_231058.1:-:+:518:NC_002505.1	162.08	3.47208	0.459976	49.8311	1.67566e-12	7.75859e-11
IGR:(CDS,VC1415,VC1415,-,hcp_protein,cds-NP_231058.1,-,+,518/CDS,VC1416,VC1416,-,VgrG_protein,cds-NP_231059.1,-,+,3491):+:76:NC_002505.1	19.3036	3.45961	0.890257	14.698	0.000126178	0.00194386
CDS:VC1416,VC1416:-:VgrG_protein:cds-NP_231059.1:-:+:3491:NC_002505.1	44.1204	1.54012	0.517162	8.66734	0.00323963	0.0307176
CDS:VC1418,VC1418:-:hypothetical_protein:cds-NP_231061.1:-:+:1925:NC_002505.1	119.267	1.84005	0.38269	22.131	2.54658e-06	5.88477e-05
CDS:VC1422,VC1422:-:sodium/alanine_symporter:cds-NP_231065.1:-:-:1376:NC_002505.1	101.247	-1.65373	0.39347	17.0982	3.54957e-05	0.000635152
CDS:VC1436,VC1436:-:FixS-like_protein:cds-NP_231079.1:-:-:164:NC_002505.1	34.7033	1.60355	0.563125	7.97387	0.00474574	0.0411693
CDS:VC1437,VC1437:-:cation_transporter_E1-E2_family_ATPase:cds-NP_231080.1:-:-:2372:NC_002505.1	250.808	1.28468	0.307563	17.0538	3.63363e-05	0.000646024
CDS:VC1438,VC1438:-:hypothetical_protein:cds-NP_231081.1:-:-:476:NC_002505.1	108.113	1.08605	0.390394	7.63911	0.00571161	0.0475751
AS_CDS:VC1442,VC1442:-:cbb3-type_cytochrome_c_oxidase_subunit_I:cds-NP_231085.1:-:-:1433:NC_002505.1	18.5819	-3.1767	0.913515	11.3331	0.00076138	0.00930217
CDS:VC1445,VC1445:-:sensor_histidine_kinase/response_regulator:cds-NP_231088.1:-:+:1718:NC_002505.1	156.103	1.36623	0.300991	20.1961	6.98946e-06	0.000144211
AS_CDS:VC1451,VC1451:-:RTX_toxin_RtxA:cds-NP_231094.1:-:+:13676:NC_002505.1	57.1585	-1.64257	0.51727	9.79265	0.00175211	0.0188195
CDS:VC1456,VC1456:-:cholera_enterotoxin_subunit_B:cds-NP_231099.1:-:-:374:NC_002505.1	8.80049	6.47521	1.78499	11.8618	0.000572978	0.00730953
AS_CDS:VC1465,VC1465:-:hypothetical_protein:cds-NP_231108.1:-:-:584:NC_002505.1	57.1555	-1.52086	0.465712	10.3526	0.00129296	0.0147081
CDS:VC1490,VC1490:-:hypothetical_protein:cds-NP_231131.1:-:-:542:NC_002505.1	125.4	1.31407	0.345337	14.1196	0.000171543	0.00255044
CDS:VC1514,VC1514:-:hypothetical_protein:cds-NP_231154.1:-:-:197:NC_002505.1	158.319	1.12904	0.308354	13.2105	0.000278391	0.00390907
CDS:VC1519,VC1519:-:formate_dehydrogenase_accessory_protein:cds-NP_231159.2:-:+:833:NC_002505.1	131.275	-1.29079	0.366467	12.135	0.000494841	0.00647618
CDS:VC1525,VC1525:-:ABC_transporter_ATP-binding_protein:cds-NP_231165.1:-:+:722:NC_002505.1	107.333	1.0925	0.338026	10.305	0.00132668	0.0150357
CDS:VC1543,VC1543:-:hypothetical_protein:cds-NP_231183.1:-:-:1178:NC_002505.1	125.363	-1.46843	0.324728	19.9525	7.93884e-06	0.000162555
CDS:VC1544,VC1544:-:TonB2_protein:cds-NP_231184.1:-:-:620:NC_002505.1	61.3606	-1.68659	0.497101	11.0602	0.000881992	0.0105526
CDS:VC1545,VC1545:-:TonB_system_transport_protein_ExbD2:cds-NP_231185.1:-:-:404:NC_002505.1	38.7322	-1.73754	0.571612	8.90373	0.00284588	0.0276986
CDS:VC1546,VC1546:-:TonB_system_transport_protein_ExbB2:cds-NP_231186.1:-:-:542:NC_002505.1	70.3953	-2.00519	0.48905	15.8932	6.70188e-05	0.00111303
CDS:VC1547,VC1547:-:biopolymer_transport_protein_ExbB-like_protein:cds-NP_231187.1:-:-:1373:NC_002505.1	108.218	-3.13685	0.365272	69.0653	9.52544e-17	6.42014e-15
CDS:VC1548,VC1548:-:hypothetical_protein:cds-NP_231188.1:-:-:758:NC_002505.1	141.482	-3.64481	1.01906	10.5394	0.00116858	0.013519
CDS:VC1557,VC1557:-:LacI_family_transcription_regulator:cds-NP_231197.1:-:-:1034:NC_002505.1	70.7933	-1.56575	0.403206	14.6795	0.000127422	0.0019593
CDS:VC1558,VC1558:-:6-phospho-beta-glucosidase:cds-NP_231198.1:-:-:1436:NC_002505.1	455.367	-1.07506	0.228318	21.7839	3.05147e-06	6.95219e-05
[truncated: 406 more rows]

## Sheet: Sheet 3
		baseMean	log2FoldChange	lfcSE	stat	pvalue	padj
[truncated: 463 more rows]

[truncated: 5 more sheets: Sheet 4, Sheet 5, Sheet 6, Sheet 7, Sheet 8]
