# Supplementary material for: Carbon source, cell density, and the microbial community control inhibition of V. cholerae surface colonization by environmental nitrate
Source: mBio. 2025 Feb 25;16(4):e04066-24. doi: 10.1128/mbio.04066-24 (PMC11980369; doi:10.1128/mbio.04066-24)
Supplement: Table S2 — RNAseq analysis of a V. cholerae ∆crp mutant cultured statically in the absence and presence of 5 mM NaNO3. [file mbio.04066-24-s0003.xlsx]

## Sheet: Table of contents
Table S2: RNAseq analysis of a V. cholerae ∆crp mutant cultured statically in the absence and presence of 5 mM NaNO3 (-/+)
Sheet 1: All RNA transcripts detected
Sheet 2: All RNA transcripts that are at least 2-fold differentially regulated with padj < 0.05
Sheet 3: All coding sequences that are 2-fold differentially regulated and have padj less than 0.05
Sheet 4: All non-coding intergenic sequences that are 2-fold differentially regulated and have padj less than 0.05
Sheet 5: All non-coding antisense sequences that are 2-fold differentially regulated and have padj less than 0.05
Sheet 6: All t-RNAsequences that are 2-fold differentially regulated and have padj less than 0.05
Sheet 7: GO analysis of significantly overrepresented biological processes using Panther Overexpression test and Fishers Exact test for significance
Sheet 8: Genes in GO Iron Ion Transport category

## Sheet: Sheet 1
	baseMean	log2FoldChange	lfcSE	stat	pvalue	padj
IGR:(ORIGIN/CDS,VC0001,VC0001,-,hypothetical_protein,cds-NP_062585.1,-,-,167):+:203:NC_002505.1	2.31529	-2.71915	2.16842	1.63898	0.200466	NA
AS_IGR:(ORIGIN/CDS,VC0001,VC0001,-,hypothetical_protein,cds-NP_062585.1,-,-,167):+:203:NC_002505.1	0.43192	-2.0033	3.99461	0.454613	0.500152	NA
CDS:VC0001,VC0001:-:hypothetical_protein:cds-NP_062585.1:-:-:167:NC_002505.1	55.041	-0.394212	0.453376	0.753433	0.385391	0.779072
AS_CDS:VC0001,VC0001:-:hypothetical_protein:cds-NP_062585.1:-:-:167:NC_002505.1	5.76707	-2.22438	1.558	1.98967	0.158375	0.54066
CDS:VC0002,VC0002:-:flavodoxin:cds-NP_062586.1:-:-:434:NC_002505.1	221.099	-0.389866	0.295185	1.74484	0.186527	0.586734
AS_CDS:VC0002,VC0002:-:flavodoxin:cds-NP_062586.1:-:-:434:NC_002505.1	8.37228	-0.940088	1.31231	0.515941	0.472578	0.841803
CDS:VC0003,VC0003:trmE,trmE:tRNA_modification_GTPase_TrmE:cds-NP_062587.1:-:-:1394:NC_002505.1	280.053	-0.299708	0.261871	1.31269	0.251909	0.666621
AS_CDS:VC0003,VC0003:trmE,trmE:tRNA_modification_GTPase_TrmE:cds-NP_062587.1:-:-:1394:NC_002505.1	41.8466	-0.18383	0.630735	0.0879502	0.766799	0.94379
IGR:(CDS,VC0003,VC0003,trmE,trmE,tRNA_modification_GTPase_TrmE,cds-NP_062587.1,-,-,1394/CDS,VC0004,VC0004,-,inner_membrane_protein_translocase_component_YidC,cds-NP_062588.1,-,-,1625):+:9:NC_002505.1	0.161407	1.58777	4.06802	0.159386	0.689722	NA
AS_IGR:(CDS,VC0003,VC0003,trmE,trmE,tRNA_modification_GTPase_TrmE,cds-NP_062587.1,-,-,1394/CDS,VC0004,VC0004,-,inner_membrane_protein_translocase_component_YidC,cds-NP_062588.1,-,-,1625):+:9:NC_002505.1	9.28099	0.80423	0.973385	0.693578	0.40495	0.796333
CDS:VC0004,VC0004:-:inner_membrane_protein_translocase_component_YidC:cds-NP_062588.1:-:-:1625:NC_002505.1	873.328	0.479376	0.198207	5.82978	0.0157571	0.123806
AS_CDS:VC0004,VC0004:-:inner_membrane_protein_translocase_component_YidC:cds-NP_062588.1:-:-:1625:NC_002505.1	30.146	-0.628325	0.623403	1.01235	0.314342	0.726458
CDS:VC0005,VC0005:-:hypothetical_protein:cds-NP_062589.1:-:-:257:NC_002505.1	107.094	-0.195261	0.289116	0.455259	0.499848	0.85715
AS_CDS:VC0005,VC0005:-:hypothetical_protein:cds-NP_062589.1:-:-:257:NC_002505.1	4.37443	3.03212	2.2686	1.60733	0.204868	NA
CDS:VC0006,VC0006:rnpA,rnpA:ribonuclease_P:cds-NP_062590.1:-:-:356:NC_002505.1	408.595	-0.094864	0.282124	0.114702	0.734854	0.93439
AS_CDS:VC0006,VC0006:rnpA,rnpA:ribonuclease_P:cds-NP_062590.1:-:-:356:NC_002505.1	4.97244	-0.148194	1.77618	0.00927627	0.923272	0.973652
protein_binding_site:VC0006:rnpA:-:id-VC0006:-:-:20:NC_002505.1	9.02002	0.0865134	0.902631	0.0101305	0.919828	0.973652
AS_protein_binding_site:VC0006:rnpA:-:id-VC0006:-:-:20:NC_002505.1	0	NA	NA	NA	NA	NA
IGR:(protein_binding_site,VC0006,rnpA,-,id-VC0006,-,-,20/CDS,VC0007,VC0007,rpmH,rpmH,50S_ribosomal_protein_L34,cds-NP_062591.1,-,-,137):+:93:NC_002505.1	0.948449	-2.03086	3.24279	0.503873	0.477803	NA
AS_IGR:(protein_binding_site,VC0006,rnpA,-,id-VC0006,-,-,20/CDS,VC0007,VC0007,rpmH,rpmH,50S_ribosomal_protein_L34,cds-NP_062591.1,-,-,137):+:93:NC_002505.1	157.319	-0.0529378	0.349244	0.0264311	0.870852	0.966211
CDS:VC0007,VC0007:rpmH,rpmH:50S_ribosomal_protein_L34:cds-NP_062591.1:-:-:137:NC_002505.1	692.978	-0.136351	0.355446	0.147894	0.700556	0.928631
AS_CDS:VC0007,VC0007:rpmH,rpmH:50S_ribosomal_protein_L34:cds-NP_062591.1:-:-:137:NC_002505.1	0.411327	-0.429293	4.02791	0.0316943	0.8587	NA
IGR:(CDS,VC0007,VC0007,rpmH,rpmH,50S_ribosomal_protein_L34,cds-NP_062591.1,-,-,137/CDS,VC0008,VC0008,-,amino_acid_ABC_transporter_ATP-binding_protein,cds-NP_062592.1,-,-,737):+:190:NC_002505.1	0.397638	0.597785	4.01894	0.00922528	0.923482	NA
AS_IGR:(CDS,VC0007,VC0007,rpmH,rpmH,50S_ribosomal_protein_L34,cds-NP_062591.1,-,-,137/CDS,VC0008,VC0008,-,amino_acid_ABC_transporter_ATP-binding_protein,cds-NP_062592.1,-,-,737):+:190:NC_002505.1	443.142	-0.175269	0.350905	0.251422	0.616076	0.901175
CDS:VC0008,VC0008:-:amino_acid_ABC_transporter_ATP-binding_protein:cds-NP_062592.1:-:-:737:NC_002505.1	56.6727	-1.89877	0.449688	17.272	3.23927e-05	0.000809818
AS_CDS:VC0008,VC0008:-:amino_acid_ABC_transporter_ATP-binding_protein:cds-NP_062592.1:-:-:737:NC_002505.1	9.83096	-0.927724	1.08255	0.733452	0.391767	0.784695
CDS:VC0009,VC0009:-:amino_acid_ABC_transporter_permease:cds-NP_062593.1:-:-:671:NC_002505.1	23.2542	-1.88406	0.825801	4.84387	0.0277446	0.182523
AS_CDS:VC0009,VC0009:-:amino_acid_ABC_transporter_permease:cds-NP_062593.1:-:-:671:NC_002505.1	23.353	0.884381	0.694222	1.63502	0.20101	0.605475
IGR:(CDS,VC0009,VC0009,-,amino_acid_ABC_transporter_permease,cds-NP_062593.1,-,-,671/CDS,VC0010,VC0010,-,amino_acid_ABC_transporter_substrate-binding_protein,cds-NP_062594.1,-,-,746):+:26:NC_002505.1	0.838118	1.78131	3.34871	0.330269	0.5655	NA
AS_IGR:(CDS,VC0009,VC0009,-,amino_acid_ABC_transporter_permease,cds-NP_062593.1,-,-,671/CDS,VC0010,VC0010,-,amino_acid_ABC_transporter_substrate-binding_protein,cds-NP_062594.1,-,-,746):+:26:NC_002505.1	13.5219	-3.18319	1.00892	9.89805	0.00165454	0.0222553
CDS:VC0010,VC0010:-:amino_acid_ABC_transporter_substrate-binding_protein:cds-NP_062594.1:-:-:746:NC_002505.1	181.983	-3.05061	0.52588	30.1389	4.02175e-08	1.77747e-06
AS_CDS:VC0010,VC0010:-:amino_acid_ABC_transporter_substrate-binding_protein:cds-NP_062594.1:-:-:746:NC_002505.1	22.0751	0.502248	1.01376	0.245972	0.619926	0.902128
IGR:(CDS,VC0010,VC0010,-,amino_acid_ABC_transporter_substrate-binding_protein,cds-NP_062594.1,-,-,746/CDS,VC0012,VC0012,dnaA,dnaA,chromosome_replication_initiator_DnaA,cds-NP_062596.1,-,+,1418):+:255:NC_002505.1	10.6073	0.290521	0.912493	0.106988	0.743599	0.938167
AS_IGR:(CDS,VC0010,VC0010,-,amino_acid_ABC_transporter_substrate-binding_protein,cds-NP_062594.1,-,-,746/CDS,VC0012,VC0012,dnaA,dnaA,chromosome_replication_initiator_DnaA,cds-NP_062596.1,-,+,1418):+:255:NC_002505.1	0	NA	NA	NA	NA	NA
CDS:VC0012,VC0012:dnaA,dnaA:chromosome_replication_initiator_DnaA:cds-NP_062596.1:-:+:1418:NC_002505.1	471.46	0.28101	0.190543	2.1722	0.140525	0.508806
AS_CDS:VC0012,VC0012:dnaA,dnaA:chromosome_replication_initiator_DnaA:cds-NP_062596.1:-:+:1418:NC_002505.1	11.5456	-1.38365	1.00447	1.91379	0.166543	0.55853
IGR:(CDS,VC0012,VC0012,dnaA,dnaA,chromosome_replication_initiator_DnaA,cds-NP_062596.1,-,+,1418/CDS,VC0013,VC0013,-,DNA_polymerase_III_subunit_beta,cds-NP_062597.1,-,+,1100):+:6:NC_002505.1	2.31577	0.473818	1.64496	0.083466	0.772654	NA
AS_IGR:(CDS,VC0012,VC0012,dnaA,dnaA,chromosome_replication_initiator_DnaA,cds-NP_062596.1,-,+,1418/CDS,VC0013,VC0013,-,DNA_polymerase_III_subunit_beta,cds-NP_062597.1,-,+,1100):+:6:NC_002505.1	0	NA	NA	NA	NA	NA
CDS:VC0013,VC0013:-:DNA_polymerase_III_subunit_beta:cds-NP_062597.1:-:+:1100:NC_002505.1	396.423	-0.155874	0.192852	0.655897	0.418012	0.806376
AS_CDS:VC0013,VC0013:-:DNA_polymerase_III_subunit_beta:cds-NP_062597.1:-:+:1100:NC_002505.1	8.47588	-1.10727	1.22919	0.775679	0.378466	0.77264
CDS:VC0014,VC0014:recF,recF:recombination_protein_F:cds-NP_062598.1:-:+:1091:NC_002505.1	364.483	-0.00410699	0.215328	0.00175869	0.966549	0.977763
AS_CDS:VC0014,VC0014:recF,recF:recombination_protein_F:cds-NP_062598.1:-:+:1091:NC_002505.1	6.64206	-1.34036	1.5023	0.805313	0.36951	0.767827
CDS:VC0015,VC0015:gyrB,gyrB:DNA_gyrase_subunit_B:cds-NP_229675.2:-:+:2417:NC_002505.1	897.314	0.126404	0.174187	0.526551	0.468061	0.837938
AS_CDS:VC0015,VC0015:gyrB,gyrB:DNA_gyrase_subunit_B:cds-NP_229675.2:-:+:2417:NC_002505.1	16.386	0.712569	0.762375	0.873367	0.350025	0.753558
IGR:(CDS,VC0015,VC0015,gyrB,gyrB,DNA_gyrase_subunit_B,cds-NP_229675.2,-,+,2417/CDS,VC0015a,VC0015a,-,hypothetical_protein,cds-YP_008474262.1,-,+,491):+:304:NC_002505.1	29.8426	0.191969	0.555592	0.122591	0.726241	0.93176
AS_IGR:(CDS,VC0015,VC0015,gyrB,gyrB,DNA_gyrase_subunit_B,cds-NP_229675.2,-,+,2417/CDS,VC0015a,VC0015a,-,hypothetical_protein,cds-YP_008474262.1,-,+,491):+:304:NC_002505.1	1.0514	0.640393	3.63595	0.032357	0.857246	NA
CDS:VC0015a,VC0015a:-:hypothetical_protein:cds-YP_008474262.1:-:+:491:NC_002505.1	111.833	-0.540213	0.457243	1.37665	0.240673	0.654705
AS_CDS:VC0015a,VC0015a:-:hypothetical_protein:cds-YP_008474262.1:-:+:491:NC_002505.1	2.91737	-4.75448	2.53743	3.45312	0.0631325	NA
CDS:VC0017,VC0017:-:hypothetical_protein:cds-NP_229676.1:-:+:116:NC_002505.1	15.5728	-1.54841	0.89066	3.02768	0.0818548	0.371272
AS_CDS:VC0017,VC0017:-:hypothetical_protein:cds-NP_229676.1:-:+:116:NC_002505.1	0.212507	-0.535248	4.06765	0.0761452	0.782591	NA
IGR:(CDS,VC0017,VC0017,-,hypothetical_protein,cds-NP_229676.1,-,+,116/CDS,VC0018,VC0018,-,16_kDa_heat_shock_protein_A,cds-NP_229677.1,-,+,437):+:224:NC_002505.1	115.637	-1.45312	0.39599	13.1461	0.000288126	0.00554231
AS_IGR:(CDS,VC0017,VC0017,-,hypothetical_protein,cds-NP_229676.1,-,+,116/CDS,VC0018,VC0018,-,16_kDa_heat_shock_protein_A,cds-NP_229677.1,-,+,437):+:224:NC_002505.1	0.162307	-0.9178	4.05656	0.0804392	0.776703	NA
CDS:VC0018,VC0018:-:16_kDa_heat_shock_protein_A:cds-NP_229677.1:-:+:437:NC_002505.1	456.331	-1.42142	0.252868	30.7761	2.89586e-08	1.34844e-06
AS_CDS:VC0018,VC0018:-:16_kDa_heat_shock_protein_A:cds-NP_229677.1:-:+:437:NC_002505.1	0	NA	NA	NA	NA	NA
IGR:(CDS,VC0018,VC0018,-,16_kDa_heat_shock_protein_A,cds-NP_229677.1,-,+,437/CDS,VC0019,VC0019,avtA,avtA,valine--pyruvate_transaminase,cds-NP_229678.1,-,-,1256):+:26:NC_002505.1	28.1648	-1.49087	0.627561	5.65269	0.0174286	0.133548
AS_IGR:(CDS,VC0018,VC0018,-,16_kDa_heat_shock_protein_A,cds-NP_229677.1,-,+,437/CDS,VC0019,VC0019,avtA,avtA,valine--pyruvate_transaminase,cds-NP_229678.1,-,-,1256):+:26:NC_002505.1	6.99403	-0.726239	1.02171	0.508459	0.475807	0.842663
CDS:VC0019,VC0019:avtA,avtA:valine--pyruvate_transaminase:cds-NP_229678.1:-:-:1256:NC_002505.1	367.939	-0.216506	0.225563	0.9284	0.335279	0.740945
AS_CDS:VC0019,VC0019:avtA,avtA:valine--pyruvate_transaminase:cds-NP_229678.1:-:-:1256:NC_002505.1	26.4426	-2.47912	0.687432	12.7786	0.000350613	0.00654096
IGR:(CDS,VC0019,VC0019,avtA,avtA,valine--pyruvate_transaminase,cds-NP_229678.1,-,-,1256/protein_binding_site,-,-,-,id-NC_002505.1,16612..16632,-,-,20):+:40:NC_002505.1	0.162307	-0.9178	4.05656	0.0804392	0.776703	NA
AS_IGR:(CDS,VC0019,VC0019,avtA,avtA,valine--pyruvate_transaminase,cds-NP_229678.1,-,-,1256/protein_binding_site,-,-,-,id-NC_002505.1,16612..16632,-,-,20):+:40:NC_002505.1	11.1634	-0.250388	0.85326	0.0869839	0.768047	0.944135
protein_binding_site:-:-:-:id-NC_002505.1:16612..16632:-:-:20:NC_002505.1	3.00814	-0.0127617	1.49345	9.35406e-05	0.992283	NA
AS_protein_binding_site:-:-:-:id-NC_002505.1:16612..16632:-:-:20:NC_002505.1	0.293661	-1.34114	4.03543	0.25626	0.612701	NA
IGR:(protein_binding_site,-,-,-,id-NC_002505.1,16612..16632,-,-,20/CDS,VC0020,VC0020,glyS,glyS,glycyl-tRNA_synthetase_subunit_beta,cds-NP_229679.1,-,-,2066):+:205:NC_002505.1	4.57995	-2.14635	1.62471	1.73568	0.187687	NA
AS_IGR:(protein_binding_site,-,-,-,id-NC_002505.1,16612..16632,-,-,20/CDS,VC0020,VC0020,glyS,glyS,glycyl-tRNA_synthetase_subunit_beta,cds-NP_229679.1,-,-,2066):+:205:NC_002505.1	17.7462	-0.459288	0.692674	0.454119	0.500385	0.85715
CDS:VC0020,VC0020:glyS,glyS:glycyl-tRNA_synthetase_subunit_beta:cds-NP_229679.1:-:-:2066:NC_002505.1	839.259	0.14557	0.179234	0.660189	0.416493	0.805108
AS_CDS:VC0020,VC0020:glyS,glyS:glycyl-tRNA_synthetase_subunit_beta:cds-NP_229679.1:-:-:2066:NC_002505.1	2.60932	1.17275	1.9984	0.34821	0.555128	NA
CDS:VC0021,VC0021:glyQ,glyQ:glycyl-tRNA_synthetase_subunit_alpha:cds-NP_229680.2:-:-:917:NC_002505.1	413.36	0.213421	0.271641	0.617912	0.431824	0.820444
AS_CDS:VC0021,VC0021:glyQ,glyQ:glycyl-tRNA_synthetase_subunit_alpha:cds-NP_229680.2:-:-:917:NC_002505.1	0.485122	0.895241	4.00378	0.0450071	0.831991	NA
IGR:(CDS,VC0021,VC0021,glyQ,glyQ,glycyl-tRNA_synthetase_subunit_alpha,cds-NP_229680.2,-,-,917/CDS,VC0022,VC0022,-,hypothetical_protein,cds-NP_229681.1,-,+,602):+:326:NC_002505.1	29.9954	0.28866	0.609229	0.233995	0.628577	0.904844
AS_IGR:(CDS,VC0021,VC0021,glyQ,glyQ,glycyl-tRNA_synthetase_subunit_alpha,cds-NP_229680.2,-,-,917/CDS,VC0022,VC0022,-,hypothetical_protein,cds-NP_229681.1,-,+,602):+:326:NC_002505.1	28.2431	-0.984075	0.593482	2.74667	0.0974573	0.419467
CDS:VC0022,VC0022:-:hypothetical_protein:cds-NP_229681.1:-:+:602:NC_002505.1	69.9564	0.860277	0.425436	4.02897	0.0447253	0.256244
AS_CDS:VC0022,VC0022:-:hypothetical_protein:cds-NP_229681.1:-:+:602:NC_002505.1	477.102	0.0923618	0.228404	0.163555	0.685904	0.92295
IGR:(CDS,VC0022,VC0022,-,hypothetical_protein,cds-NP_229681.1,-,+,602/CDS,VC0023,VC0023,-,NADH_dehydrogenase_subunit_II-like_protein,cds-NP_229682.1,-,+,257):+:54:NC_002505.1	1.61944	-0.518496	2.0898	0.0705421	0.790549	NA
AS_IGR:(CDS,VC0022,VC0022,-,hypothetical_protein,cds-NP_229681.1,-,+,602/CDS,VC0023,VC0023,-,NADH_dehydrogenase_subunit_II-like_protein,cds-NP_229682.1,-,+,257):+:54:NC_002505.1	83.723	0.335557	0.358012	0.878719	0.348553	0.751691
CDS:VC0023,VC0023:-:NADH_dehydrogenase_subunit_II-like_protein:cds-NP_229682.1:-:+:257:NC_002505.1	11.3595	0.543527	0.934829	0.344324	0.557344	0.88011
AS_CDS:VC0023,VC0023:-:NADH_dehydrogenase_subunit_II-like_protein:cds-NP_229682.1:-:+:257:NC_002505.1	5.8559	-0.0937721	1.1353	0.00943266	0.92263	0.973652
IGR:(CDS,VC0023,VC0023,-,NADH_dehydrogenase_subunit_II-like_protein,cds-NP_229682.1,-,+,257/CDS,VC0024,VC0024,-,sulfur_transfer_protein_SirA,cds-NP_229683.1,-,-,248):+:25:NC_002505.1	0.198819	0.529347	4.06535	-0.0453589	1	NA
AS_IGR:(CDS,VC0023,VC0023,-,NADH_dehydrogenase_subunit_II-like_protein,cds-NP_229682.1,-,+,257/CDS,VC0024,VC0024,-,sulfur_transfer_protein_SirA,cds-NP_229683.1,-,-,248):+:25:NC_002505.1	3.20889	0.115221	1.4996	0.0181076	0.892956	NA
CDS:VC0024,VC0024:-:sulfur_transfer_protein_SirA:cds-NP_229683.1:-:-:248:NC_002505.1	24.9687	0.117251	0.663155	0.0450266	0.831955	0.96281
AS_CDS:VC0024,VC0024:-:sulfur_transfer_protein_SirA:cds-NP_229683.1:-:-:248:NC_002505.1	1.37375	-1.65364	2.2985	0.577454	0.447312	NA
IGR:(CDS,VC0024,VC0024,-,sulfur_transfer_protein_SirA,cds-NP_229683.1,-,-,248/CDS,VC0025,VC0025,-,hypothetical_protein,cds-NP_229684.1,-,+,200):+:79:NC_002505.1	10.19	-0.176736	0.926581	0.038288	0.844866	0.96316
AS_IGR:(CDS,VC0024,VC0024,-,sulfur_transfer_protein_SirA,cds-NP_229683.1,-,-,248/CDS,VC0025,VC0025,-,hypothetical_protein,cds-NP_229684.1,-,+,200):+:79:NC_002505.1	3.81037	0.0961571	1.57639	0.00381583	0.950744	NA
CDS:VC0025,VC0025:-:hypothetical_protein:cds-NP_229684.1:-:+:200:NC_002505.1	158.548	0.691404	0.403656	2.89907	0.0886305	0.391249
AS_CDS:VC0025,VC0025:-:hypothetical_protein:cds-NP_229684.1:-:+:200:NC_002505.1	11.3534	0.290256	1.17183	0.0613095	0.804438	0.955445
IGR:(CDS,VC0025,VC0025,-,hypothetical_protein,cds-NP_229684.1,-,+,200/CDS,VC0026,VC0026,-,zinc-binding_alcohol_dehydrogenase,cds-NP_229685.1,-,-,980):+:110:NC_002505.1	42.1829	0.810796	0.562963	2.05375	0.151832	0.530769
AS_IGR:(CDS,VC0025,VC0025,-,hypothetical_protein,cds-NP_229684.1,-,+,200/CDS,VC0026,VC0026,-,zinc-binding_alcohol_dehydrogenase,cds-NP_229685.1,-,-,980):+:110:NC_002505.1	14.7062	0.152953	0.739869	0.0473091	0.827814	0.96281
CDS:VC0026,VC0026:-:zinc-binding_alcohol_dehydrogenase:cds-NP_229685.1:-:-:980:NC_002505.1	243.589	0.213687	0.297178	0.521525	0.470192	0.83999
AS_CDS:VC0026,VC0026:-:zinc-binding_alcohol_dehydrogenase:cds-NP_229685.1:-:-:980:NC_002505.1	15.674	-0.162359	0.89794	0.0339091	0.8539	0.96479
IGR:(CDS,VC0026,VC0026,-,zinc-binding_alcohol_dehydrogenase,cds-NP_229685.1,-,-,980/CDS,VC0027,VC0027,-,threonine_dehydratase,cds-NP_229686.1,-,-,1532):+:196:NC_002505.1	1.36081	-1.27337	3.38333	0.164631	0.684929	NA
AS_IGR:(CDS,VC0026,VC0026,-,zinc-binding_alcohol_dehydrogenase,cds-NP_229685.1,-,-,980/CDS,VC0027,VC0027,-,threonine_dehydratase,cds-NP_229686.1,-,-,1532):+:196:NC_002505.1	21.3902	0.0410915	0.713406	0.00645619	0.935959	0.973652
CDS:VC0027,VC0027:-:threonine_dehydratase:cds-NP_229686.1:-:-:1532:NC_002505.1	158.5	0.441845	0.341427	1.66779	0.196555	0.598205
AS_CDS:VC0027,VC0027:-:threonine_dehydratase:cds-NP_229686.1:-:-:1532:NC_002505.1	9.87553	-0.388641	1.3877	0.0800129	0.77728	0.946581
CDS:VC0028,VC0028:-:dihydroxy-acid_dehydratase:cds-NP_229687.1:-:-:1841:NC_002505.1	113.758	-0.184719	0.32744	0.321476	0.570722	0.884137
AS_CDS:VC0028,VC0028:-:dihydroxy-acid_dehydratase:cds-NP_229687.1:-:-:1841:NC_002505.1	6.371	-0.280583	1.92693	0.0225044	0.880753	0.968589
CDS:VC0029,VC0029:-:branched-chain_amino_acid_aminotransferase:cds-NP_229688.1:-:-:959:NC_002505.1	51.2817	-0.174734	0.457034	0.145993	0.702395	0.928659
AS_CDS:VC0029,VC0029:-:branched-chain_amino_acid_aminotransferase:cds-NP_229688.1:-:-:959:NC_002505.1	4.71626	-1.86506	2.16194	0.725628	0.394304	NA
CDS:VC0030,VC0030:ilvM,ilvM:acetolactate_synthase_2_regulatory_subunit:cds-NP_229689.1:-:-:284:NC_002505.1	16.6476	-0.841371	0.750276	1.24791	0.263952	0.677654
AS_CDS:VC0030,VC0030:ilvM,ilvM:acetolactate_synthase_2_regulatory_subunit:cds-NP_229689.1:-:-:284:NC_002505.1	2.16852	0.934277	2.47059	0.14756	0.700878	NA
CDS:VC0031,VC0031:-:acetolactate_synthase_2_catalytic_subunit:cds-NP_229690.1:-:-:1646:NC_002505.1	124.416	-0.24372	0.335629	0.526242	0.468191	0.837938
AS_CDS:VC0031,VC0031:-:acetolactate_synthase_2_catalytic_subunit:cds-NP_229690.1:-:-:1646:NC_002505.1	36.9038	0.406672	0.669209	0.36974	0.543146	0.873975
IGR:(CDS,VC0031,VC0031,-,acetolactate_synthase_2_catalytic_subunit,cds-NP_229690.1,-,-,1646/CDS,VC0032,VC0032,-,ComM-like_protein,cds-NP_229691.1,-,+,1523):+:492:NC_002505.1	0.43192	-2.0033	3.99461	0.454613	0.500152	NA
AS_IGR:(CDS,VC0031,VC0031,-,acetolactate_synthase_2_catalytic_subunit,cds-NP_229690.1,-,-,1646/CDS,VC0032,VC0032,-,ComM-like_protein,cds-NP_229691.1,-,+,1523):+:492:NC_002505.1	54.4699	1.08001	0.667061	2.57031	0.108886	0.444464
CDS:VC0032,VC0032:-:ComM-like_protein:cds-NP_229691.1:-:+:1523:NC_002505.1	17.583	0.224289	1.04717	0.0523025	0.819104	0.959572
AS_CDS:VC0032,VC0032:-:ComM-like_protein:cds-NP_229691.1:-:+:1523:NC_002505.1	8.65427	-1.64521	1.32785	1.42182	0.233103	0.649253
IGR:(CDS,VC0032,VC0032,-,ComM-like_protein,cds-NP_229691.1,-,+,1523/CDS,VC0033,VC0033,-,acyltransferase,cds-NP_229692.1,-,+,884):+:38:NC_002505.1	0.0811537	-0.38251	4.0728	-0.167347	1	NA
AS_IGR:(CDS,VC0032,VC0032,-,ComM-like_protein,cds-NP_229691.1,-,+,1523/CDS,VC0033,VC0033,-,acyltransferase,cds-NP_229692.1,-,+,884):+:38:NC_002505.1	0.143973	-0.535248	4.06765	-0.0242512	1	NA
CDS:VC0033,VC0033:-:acyltransferase:cds-NP_229692.1:-:+:884:NC_002505.1	63.5276	0.451681	0.455952	0.98074	0.322016	0.732977
AS_CDS:VC0033,VC0033:-:acyltransferase:cds-NP_229692.1:-:+:884:NC_002505.1	15.74	-0.381474	0.790095	0.234896	0.627917	0.904844
IGR:(CDS,VC0033,VC0033,-,acyltransferase,cds-NP_229692.1,-,+,884/CDS,VC0034,VC0034,-,thiol,disulfide_interchange_protein,cds-NP_229693.1,-,-,602):+:16:NC_002505.1	0.478792	0.187091	3.99826	-0.00504701	1	NA
AS_IGR:(CDS,VC0033,VC0033,-,acyltransferase,cds-NP_229692.1,-,+,884/CDS,VC0034,VC0034,-,thiol,disulfide_interchange_protein,cds-NP_229693.1,-,-,602):+:16:NC_002505.1	14.6354	-0.074871	0.726147	0.0141361	0.905358	0.973652
CDS:VC0034,VC0034:-:thiol:disulfide_interchange_protein:cds-NP_229693.1:-:-:602:NC_002505.1	284.046	0.100774	0.236104	0.182582	0.669164	0.916274
AS_CDS:VC0034,VC0034:-:thiol:disulfide_interchange_protein:cds-NP_229693.1:-:-:602:NC_002505.1	7.5189	-0.203284	1.18878	0.0338442	0.854039	0.96479
protein_binding_site:VC0034:-:-:id-VC0034:-:-:20:NC_002505.1	4.70306	-0.0345237	1.24347	0.00120396	0.97232	NA
AS_protein_binding_site:VC0034:-:-:id-VC0034:-:-:20:NC_002505.1	0.161407	1.58777	4.06802	0.159386	0.689722	NA
IGR:(protein_binding_site,VC0034,-,-,id-VC0034,-,-,20/CDS,VC0035,VC0035,-,serine/threonine_protein_kinase,cds-NP_229694.2,-,-,986):+:118:NC_002505.1	3.53997	0.961347	1.63553	0.345225	0.556829	NA
AS_IGR:(protein_binding_site,VC0034,-,-,id-VC0034,-,-,20/CDS,VC0035,VC0035,-,serine/threonine_protein_kinase,cds-NP_229694.2,-,-,986):+:118:NC_002505.1	25.8952	-0.0101341	0.606384	0.000336168	0.985372	0.987248
CDS:VC0035,VC0035:-:serine/threonine_protein_kinase:cds-NP_229694.2:-:-:986:NC_002505.1	140.347	0.300174	0.339686	0.783339	0.376122	0.771321
AS_CDS:VC0035,VC0035:-:serine/threonine_protein_kinase:cds-NP_229694.2:-:-:986:NC_002505.1	63.3248	0.374764	0.390235	0.929456	0.335004	0.740945
CDS:VC0036,VC0036:-:FixG-like_protein:cds-NP_229695.2:-:-:1424:NC_002505.1	59.8883	1.04856	0.406082	6.60085	0.010193	0.0905409
AS_CDS:VC0036,VC0036:-:FixG-like_protein:cds-NP_229695.2:-:-:1424:NC_002505.1	50.1244	-0.695405	0.619563	1.27028	0.259714	0.675268
IGR:(CDS,VC0036,VC0036,-,FixG-like_protein,cds-NP_229695.2,-,-,1424/CDS,VC0037,VC0037,-,hypothetical_protein,cds-NP_229696.1,-,-,278):+:365:NC_002505.1	40.6605	-0.109424	0.57924	0.0446171	0.83271	0.96281
AS_IGR:(CDS,VC0036,VC0036,-,FixG-like_protein,cds-NP_229695.2,-,-,1424/CDS,VC0037,VC0037,-,hypothetical_protein,cds-NP_229696.1,-,-,278):+:365:NC_002505.1	229.053	-0.505134	0.346439	2.13258	0.144198	0.517527
CDS:VC0037,VC0037:-:hypothetical_protein:cds-NP_229696.1:-:-:278:NC_002505.1	270.301	-0.527381	0.227654	5.36852	0.0205034	0.148483
AS_CDS:VC0037,VC0037:-:hypothetical_protein:cds-NP_229696.1:-:-:278:NC_002505.1	37.686	0.0540021	0.493388	0.0194117	0.889193	0.971922
IGR:(CDS,VC0037,VC0037,-,hypothetical_protein,cds-NP_229696.1,-,-,278/CDS,VC0038,VC0038,-,hypothetical_protein,cds-NP_229697.1,-,-,167):+:45:NC_002505.1	5.03863	0.159534	1.23074	0.0191918	0.889818	0.971922
AS_IGR:(CDS,VC0037,VC0037,-,hypothetical_protein,cds-NP_229696.1,-,-,278/CDS,VC0038,VC0038,-,hypothetical_protein,cds-NP_229697.1,-,-,167):+:45:NC_002505.1	61.3845	-0.0101731	0.455222	0.00911004	0.92396	0.973652
CDS:VC0038,VC0038:-:hypothetical_protein:cds-NP_229697.1:-:-:167:NC_002505.1	6805.82	0.00506824	0.315444	0.000264761	0.987018	0.988349
AS_CDS:VC0038,VC0038:-:hypothetical_protein:cds-NP_229697.1:-:-:167:NC_002505.1	6.23875	-0.313071	1.29753	0.0677863	0.794588	0.952588
IGR:(CDS,VC0038,VC0038,-,hypothetical_protein,cds-NP_229697.1,-,-,167/CDS,VC0039,VC0039,-,SpoOM-like_protein,cds-NP_229698.1,-,+,842):+:192:NC_002505.1	2.81134	0.93288	1.69903	0.304394	0.581141	NA
AS_IGR:(CDS,VC0038,VC0038,-,hypothetical_protein,cds-NP_229697.1,-,-,167/CDS,VC0039,VC0039,-,SpoOM-like_protein,cds-NP_229698.1,-,+,842):+:192:NC_002505.1	3789.75	-0.0145167	0.296134	0.00242569	0.960719	0.976153
CDS:VC0039,VC0039:-:SpoOM-like_protein:cds-NP_229698.1:-:+:842:NC_002505.1	192.219	-0.645122	0.261355	6.06516	0.0137874	0.11176
AS_CDS:VC0039,VC0039:-:SpoOM-like_protein:cds-NP_229698.1:-:+:842:NC_002505.1	17.2963	-0.268526	0.98183	0.0782198	0.779725	0.947228
IGR:(CDS,VC0039,VC0039,-,SpoOM-like_protein,cds-NP_229698.1,-,+,842/CDS,VC0040,VC0040,-,hemolysin,cds-NP_229699.1,-,+,647):+:26:NC_002505.1	6.66596	-0.303038	1.03623	0.089016	0.765432	0.943761
AS_IGR:(CDS,VC0039,VC0039,-,SpoOM-like_protein,cds-NP_229698.1,-,+,842/CDS,VC0040,VC0040,-,hemolysin,cds-NP_229699.1,-,+,647):+:26:NC_002505.1	0	NA	NA	NA	NA	NA
CDS:VC0040,VC0040:-:hemolysin:cds-NP_229699.1:-:+:647:NC_002505.1	640.242	-0.143618	0.208229	0.478168	0.489253	0.849955
AS_CDS:VC0040,VC0040:-:hemolysin:cds-NP_229699.1:-:+:647:NC_002505.1	21.9072	0.137773	0.821131	0.028184	0.866677	0.96573
CDS:VC0041,VC0041:-:hypothetical_protein:cds-NP_229700.1:-:-:656:NC_002505.1	193.602	0.181758	0.291772	0.388271	0.533209	0.869997
AS_CDS:VC0041,VC0041:-:hypothetical_protein:cds-NP_229700.1:-:-:656:NC_002505.1	210.977	-0.477641	0.27052	3.13599	0.0765819	0.356431
CDS:VC0042,VC0042:-:potassium_uptake_protein_TrkH:cds-NP_229701.1:-:-:1445:NC_002505.1	214.585	-0.193194	0.315698	0.374103	0.540776	0.872806
AS_CDS:VC0042,VC0042:-:potassium_uptake_protein_TrkH:cds-NP_229701.1:-:-:1445:NC_002505.1	37.5601	-0.804505	0.58522	1.86115	0.172492	0.568466
CDS:VC0043,VC0043:trkA,trkA:potassium_transporter_peripheral_membrane_protein:cds-NP_229702.1:-:-:1376:NC_002505.1	346.695	0.0830073	0.222306	0.14119	0.707101	0.928659
AS_CDS:VC0043,VC0043:trkA,trkA:potassium_transporter_peripheral_membrane_protein:cds-NP_229702.1:-:-:1376:NC_002505.1	9.42903	-1.54223	1.30175	1.31152	0.25212	0.666621
IGR:(CDS,VC0043,VC0043,trkA,trkA,potassium_transporter_peripheral_membrane_protein,cds-NP_229702.1,-,-,1376/CDS,VC0044,VC0044,-,16S_rRNA_m5C967_methyltransferase,cds-NP_229703.1,-,-,1304):+:10:NC_002505.1	0.212507	-0.535248	4.06765	0.0761452	0.782591	NA
AS_IGR:(CDS,VC0043,VC0043,trkA,trkA,potassium_transporter_peripheral_membrane_protein,cds-NP_229702.1,-,-,1376/CDS,VC0044,VC0044,-,16S_rRNA_m5C967_methyltransferase,cds-NP_229703.1,-,-,1304):+:10:NC_002505.1	3.80801	-0.298484	1.32667	0.0506451	0.821944	NA
CDS:VC0044,VC0044:-:16S_rRNA_m5C967_methyltransferase:cds-NP_229703.1:-:-:1304:NC_002505.1	243.053	-0.0448959	0.258184	0.0329778	0.855898	0.96497
AS_CDS:VC0044,VC0044:-:16S_rRNA_m5C967_methyltransferase:cds-NP_229703.1:-:-:1304:NC_002505.1	22.3413	-0.0525434	0.97066	0.00746406	0.931153	0.973652
CDS:VC0045,VC0045:fmt,fmt:methionyl-tRNA_formyltransferase:cds-NP_229704.1:-:-:947:NC_002505.1	232.156	0.0196573	0.223426	0.00851788	0.926466	0.973652
AS_CDS:VC0045,VC0045:fmt,fmt:methionyl-tRNA_formyltransferase:cds-NP_229704.1:-:-:947:NC_002505.1	4.37626	-0.0168134	1.52771	0.000302186	0.986131	NA
CDS:VC0046,VC0046:def,def:peptide_deformylase:cds-NP_229705.1:-:-:509:NC_002505.1	672.688	-0.176898	0.21032	0.70589	0.400812	0.794667
AS_CDS:VC0046,VC0046:def,def:peptide_deformylase:cds-NP_229705.1:-:-:509:NC_002505.1	0.387434	-1.88624	4.00186	0.423699	0.515097	NA
IGR:(CDS,VC0046,VC0046,def,def,peptide_deformylase,cds-NP_229705.1,-,-,509/CDS,VC0047,VC0047,-,hypothetical_protein,cds-NP_229706.1,-,+,1175):+:50:NC_002505.1	0.143973	-0.535248	4.06765	-0.0242512	1	NA
AS_IGR:(CDS,VC0046,VC0046,def,def,peptide_deformylase,cds-NP_229705.1,-,-,509/CDS,VC0047,VC0047,-,hypothetical_protein,cds-NP_229706.1,-,+,1175):+:50:NC_002505.1	18.14	0.470103	0.708035	0.449028	0.502797	0.859515
CDS:VC0047,VC0047:-:hypothetical_protein:cds-NP_229706.1:-:+:1175:NC_002505.1	36.9527	-0.600479	0.5577	1.16113	0.281232	0.695101
AS_CDS:VC0047,VC0047:-:hypothetical_protein:cds-NP_229706.1:-:+:1175:NC_002505.1	9.14166	1.47261	1.30572	1.25278	0.263022	0.676929
CDS:VC0048,VC0048:-:smf_protein:cds-NP_229707.1:-:+:1115:NC_002505.1	167.336	-0.782	0.32566	5.72182	0.0167553	0.129863
AS_CDS:VC0048,VC0048:-:smf_protein:cds-NP_229707.1:-:+:1115:NC_002505.1	23.4645	-1.15105	0.91943	1.51885	0.217794	0.630279
CDS:VC0049,VC0049:-:hypothetical_protein:cds-NP_229708.1:-:+:476:NC_002505.1	868.826	-0.278741	0.170644	2.66485	0.102587	0.43132
AS_CDS:VC0049,VC0049:-:hypothetical_protein:cds-NP_229708.1:-:+:476:NC_002505.1	0.324615	-1.66332	4.01731	0.358394	0.5494	NA
CDS:VC0050,VC0050:-:DNA_topoisomerase_I-like_protein:cds-NP_229709.1:-:+:572:NC_002505.1	373.939	-0.840894	0.301296	7.73939	0.00540291	0.0563435
AS_CDS:VC0050,VC0050:-:DNA_topoisomerase_I-like_protein:cds-NP_229709.1:-:+:572:NC_002505.1	3.64386	3.69102	1.85891	3.80565	0.0510799	NA
IGR:(CDS,VC0050,VC0050,-,DNA_topoisomerase_I-like_protein,cds-NP_229709.1,-,+,572/CDS,VC0051,VC0051,-,5-carboxyaminoimidazole_ribonucleotide_synthase,cds-NP_229710.1,-,-,1133):+:11:NC_002505.1	2.76733	-0.807211	1.65209	0.253116	0.614889	NA
AS_IGR:(CDS,VC0050,VC0050,-,DNA_topoisomerase_I-like_protein,cds-NP_229709.1,-,+,572/CDS,VC0051,VC0051,-,5-carboxyaminoimidazole_ribonucleotide_synthase,cds-NP_229710.1,-,-,1133):+:11:NC_002505.1	1.11978	1.24976	2.78515	0.196507	0.657555	NA
CDS:VC0051,VC0051:-:5-carboxyaminoimidazole_ribonucleotide_synthase:cds-NP_229710.1:-:-:1133:NC_002505.1	99.2255	1.0031	0.351947	8.05074	0.00454851	0.0498858
AS_CDS:VC0051,VC0051:-:5-carboxyaminoimidazole_ribonucleotide_synthase:cds-NP_229710.1:-:-:1133:NC_002505.1	16.7073	-2.15723	0.867292	6.12345	0.01334	0.109447
CDS:VC0052,VC0052:-:5-carboxyaminoimidazole_ribonucleotide_mutase:cds-NP_229711.1:-:-:485:NC_002505.1	30.4028	0.758779	0.758925	1.01042	0.314801	0.726912
AS_CDS:VC0052,VC0052:-:5-carboxyaminoimidazole_ribonucleotide_mutase:cds-NP_229711.1:-:-:485:NC_002505.1	2.99341	-0.633738	2.06523	0.0942664	0.758822	NA
protein_binding_site:VC0052:-:-:id-VC0052:-:-:20:NC_002505.1	0.43415	1.55912	4.01453	0.196938	0.657204	NA
AS_protein_binding_site:VC0052:-:-:id-VC0052:-:-:20:NC_002505.1	0	NA	NA	NA	NA	NA
IGR:(protein_binding_site,VC0052,-,-,id-VC0052,-,-,20/CDS,VC0054,VC0054,-,Sua5/YciO/YrdC_family_protein,cds-NP_229713.1,-,+,566):+:136:NC_002505.1	0.628195	1.72402	3.99708	0.185558	0.66664	NA
AS_IGR:(protein_binding_site,VC0052,-,-,id-VC0052,-,-,20/CDS,VC0054,VC0054,-,Sua5/YciO/YrdC_family_protein,cds-NP_229713.1,-,+,566):+:136:NC_002505.1	0.43415	1.55912	4.01453	0.196938	0.657204	NA
CDS:VC0054,VC0054:-:Sua5/YciO/YrdC_family_protein:cds-NP_229713.1:-:+:566:NC_002505.1	49.4103	0.222346	0.574133	0.156065	0.692806	0.926516
AS_CDS:VC0054,VC0054:-:Sua5/YciO/YrdC_family_protein:cds-NP_229713.1:-:+:566:NC_002505.1	3.41361	1.13685	2.71649	0.168478	0.681468	NA
CDS:VC0055,VC0055:-:coproporphyrinogen_III_oxidase:cds-NP_229714.1:-:+:917:NC_002505.1	117.069	-0.210476	0.341138	0.380536	0.537317	0.872039
AS_CDS:VC0055,VC0055:-:coproporphyrinogen_III_oxidase:cds-NP_229714.1:-:+:917:NC_002505.1	6.45537	-2.0856	1.6952	1.45448	0.227811	0.643155
IGR:(CDS,VC0055,VC0055,-,coproporphyrinogen_III_oxidase,cds-NP_229714.1,-,+,917/CDS,VC0056,VC0056,aroE,aroE,shikimate_5-dehydrogenase,cds-NP_229715.1,-,+,836):+:10:NC_002505.1	1.29831	-1.53205	2.2965	0.50002	0.479491	NA
AS_IGR:(CDS,VC0055,VC0055,-,coproporphyrinogen_III_oxidase,cds-NP_229714.1,-,+,917/CDS,VC0056,VC0056,aroE,aroE,shikimate_5-dehydrogenase,cds-NP_229715.1,-,+,836):+:10:NC_002505.1	0	NA	NA	NA	NA	NA
CDS:VC0056,VC0056:aroE,aroE:shikimate_5-dehydrogenase:cds-NP_229715.1:-:+:836:NC_002505.1	137.886	0.409857	0.42872	0.91125	0.339783	0.743346
AS_CDS:VC0056,VC0056:aroE,aroE:shikimate_5-dehydrogenase:cds-NP_229715.1:-:+:836:NC_002505.1	16.4338	0.317855	0.752052	0.179515	0.67179	0.916679
CDS:VC0057,VC0057:-:hypothetical_protein:cds-NP_229716.1:-:+:275:NC_002505.1	76.0927	0.673822	0.368934	3.31564	0.0686234	0.333898
AS_CDS:VC0057,VC0057:-:hypothetical_protein:cds-NP_229716.1:-:+:275:NC_002505.1	58.191	-0.450044	0.456786	0.966617	0.325525	0.734659
CDS:VC0058,VC0058:-:carbonic_anhydrase:cds-NP_229717.1:-:-:554:NC_002505.1	126.006	-0.702088	0.389095	3.26435	0.070801	0.340478
AS_CDS:VC0058,VC0058:-:carbonic_anhydrase:cds-NP_229717.1:-:-:554:NC_002505.1	44.4016	0.214422	0.481834	0.198285	0.656109	0.914512
IGR:(CDS,VC0058,VC0058,-,carbonic_anhydrase,cds-NP_229717.1,-,-,554/CDS,VC0059,VC0059,-,hypothetical_protein,cds-NP_229718.1,-,+,140):+:144:NC_002505.1	2.77239	-0.337108	1.65018	0.041225	0.839104	NA
AS_IGR:(CDS,VC0058,VC0058,-,carbonic_anhydrase,cds-NP_229717.1,-,-,554/CDS,VC0059,VC0059,-,hypothetical_protein,cds-NP_229718.1,-,+,140):+:144:NC_002505.1	14.3458	-0.947355	0.822663	1.34462	0.246221	0.659667
CDS:VC0059,VC0059:-:hypothetical_protein:cds-NP_229718.1:-:+:140:NC_002505.1	50.2879	1.07107	0.594366	3.18742	0.074207	0.349833
AS_CDS:VC0059,VC0059:-:hypothetical_protein:cds-NP_229718.1:-:+:140:NC_002505.1	8.78209	-0.873383	1.13934	0.611027	0.434401	0.822653
IGR:(CDS,VC0059,VC0059,-,hypothetical_protein,cds-NP_229718.1,-,+,140/rRNA,VCr001,VCr001,ID,VCr001,16Sa,16Sa,16Sa,16S_ribosomal_RNA,ID,16S_ribosomal_RNA,exon-VCr001-1,-,+,1534):+:154:NC_002505.1	37.386	0.781356	0.546023	2.04027	0.153183	0.533231
AS_IGR:(CDS,VC0059,VC0059,-,hypothetical_protein,cds-NP_229718.1,-,+,140/rRNA,VCr001,VCr001,ID,VCr001,16Sa,16Sa,16Sa,16S_ribosomal_RNA,ID,16S_ribosomal_RNA,exon-VCr001-1,-,+,1534):+:154:NC_002505.1	0	NA	NA	NA	NA	NA
rRNA:VCr001,VCr001,ID,VCr001:16Sa,16Sa,16Sa:16S_ribosomal_RNA,ID,16S_ribosomal_RNA:exon-VCr001-1:-:+:1534:NC_002505.1	1300.95	-0.744032	0.167652	19.5312	9.89695e-06	0.000280477
AS_rRNA:VCr001,VCr001,ID,VCr001:16Sa,16Sa,16Sa:16S_ribosomal_RNA,ID,16S_ribosomal_RNA:exon-VCr001-1:-:+:1534:NC_002505.1	0.143973	-0.535248	4.06765	-0.0242512	1	NA
IGR:(rRNA,VCr001,VCr001,ID,VCr001,16Sa,16Sa,16Sa,16S_ribosomal_RNA,ID,16S_ribosomal_RNA,exon-VCr001-1,-,+,1534/tRNA,VCt001,VCt001,ID,VCt001,tRNA-Ala-5,tRNA-Ala-5,tRNA-Ala-5,tRNA-Ala,ID,tRNA-Ala,exon-VCt001-1,-,+,75):+:62:NC_002505.1	13.6503	0.000989278	0.777608	0.00706434	0.933017	0.973652
AS_IGR:(rRNA,VCr001,VCr001,ID,VCr001,16Sa,16Sa,16Sa,16S_ribosomal_RNA,ID,16S_ribosomal_RNA,exon-VCr001-1,-,+,1534/tRNA,VCt001,VCt001,ID,VCt001,tRNA-Ala-5,tRNA-Ala-5,tRNA-Ala-5,tRNA-Ala,ID,tRNA-Ala,exon-VCt001-1,-,+,75):+:62:NC_002505.1	0	NA	NA	NA	NA	NA
tRNA:VCt001,VCt001,ID,VCt001:tRNA-Ala-5,tRNA-Ala-5,tRNA-Ala-5:tRNA-Ala,ID,tRNA-Ala:exon-VCt001-1:-:+:75:NC_002505.1	15.8562	0.0357964	0.800307	0.00789805	0.929184	0.973652
AS_tRNA:VCt001,VCt001,ID,VCt001:tRNA-Ala-5,tRNA-Ala-5,tRNA-Ala-5:tRNA-Ala,ID,tRNA-Ala:exon-VCt001-1:-:+:75:NC_002505.1	0	NA	NA	NA	NA	NA
IGR:(tRNA,VCt001,VCt001,ID,VCt001,tRNA-Ala-5,tRNA-Ala-5,tRNA-Ala-5,tRNA-Ala,ID,tRNA-Ala,exon-VCt001-1,-,+,75/rRNA,VCr002,VCr002,ID,VCr002,23Sa,23Sa,23Sa,23S_ribosomal_RNA,ID,23S_ribosomal_RNA,exon-VCr002-1,-,+,2886):+:286:NC_002505.1	96.7363	-0.13978	0.357953	0.155127	0.693683	0.926564
AS_IGR:(tRNA,VCt001,VCt001,ID,VCt001,tRNA-Ala-5,tRNA-Ala-5,tRNA-Ala-5,tRNA-Ala,ID,tRNA-Ala,exon-VCt001-1,-,+,75/rRNA,VCr002,VCr002,ID,VCr002,23Sa,23Sa,23Sa,23S_ribosomal_RNA,ID,23S_ribosomal_RNA,exon-VCr002-1,-,+,2886):+:286:NC_002505.1	0.921984	-0.395149	3.33404	0.0210274	0.884704	NA
rRNA:VCr002,VCr002,ID,VCr002:23Sa,23Sa,23Sa:23S_ribosomal_RNA,ID,23S_ribosomal_RNA:exon-VCr002-1:-:+:2886:NC_002505.1	13527.2	-0.475014	0.167817	7.97709	0.00473729	0.0510514
AS_rRNA:VCr002,VCr002,ID,VCr002:23Sa,23Sa,23Sa:23S_ribosomal_RNA,ID,23S_ribosomal_RNA:exon-VCr002-1:-:+:2886:NC_002505.1	0	NA	NA	NA	NA	NA
IGR:(rRNA,VCr002,VCr002,ID,VCr002,23Sa,23Sa,23Sa,23S_ribosomal_RNA,ID,23S_ribosomal_RNA,exon-VCr002-1,-,+,2886/rRNA,VCr003,VCr003,ID,VCr003,5Sa,5Sa,5Sa,5S_ribosomal_RNA,ID,5S_ribosomal_RNA,exon-VCr003-1,-,+,117):+:126:NC_002505.1	53.8225	-0.208273	0.395927	0.275864	0.599425	0.896602
AS_IGR:(rRNA,VCr002,VCr002,ID,VCr002,23Sa,23Sa,23Sa,23S_ribosomal_RNA,ID,23S_ribosomal_RNA,exon-VCr002-1,-,+,2886/rRNA,VCr003,VCr003,ID,VCr003,5Sa,5Sa,5Sa,5S_ribosomal_RNA,ID,5S_ribosomal_RNA,exon-VCr003-1,-,+,117):+:126:NC_002505.1	0	NA	NA	NA	NA	NA
rRNA:VCr003,VCr003,ID,VCr003:5Sa,5Sa,5Sa:5S_ribosomal_RNA,ID,5S_ribosomal_RNA:exon-VCr003-1:-:+:117:NC_002505.1	53.4501	-0.48214	0.535524	0.822884	0.364338	0.763916
AS_rRNA:VCr003,VCr003,ID,VCr003:5Sa,5Sa,5Sa:5S_ribosomal_RNA,ID,5S_ribosomal_RNA:exon-VCr003-1:-:+:117:NC_002505.1	0	NA	NA	NA	NA	NA
IGR:(rRNA,VCr003,VCr003,ID,VCr003,5Sa,5Sa,5Sa,5S_ribosomal_RNA,ID,5S_ribosomal_RNA,exon-VCr003-1,-,+,117/tRNA,VCt002,VCt002,ID,VCt002,tRNA-Asp-4,tRNA-Asp-4,tRNA-Asp-4,tRNA-Asp,ID,tRNA-Asp,exon-VCt002-1,-,+,76):+:24:NC_002505.1	7.05841	0.941666	1.06692	0.793075	0.373172	0.769453
AS_IGR:(rRNA,VCr003,VCr003,ID,VCr003,5Sa,5Sa,5Sa,5S_ribosomal_RNA,ID,5S_ribosomal_RNA,exon-VCr003-1,-,+,117/tRNA,VCt002,VCt002,ID,VCt002,tRNA-Asp-4,tRNA-Asp-4,tRNA-Asp-4,tRNA-Asp,ID,tRNA-Asp,exon-VCt002-1,-,+,76):+:24:NC_002505.1	0	NA	NA	NA	NA	NA
tRNA:VCt002,VCt002,ID,VCt002:tRNA-Asp-4,tRNA-Asp-4,tRNA-Asp-4:tRNA-Asp,ID,tRNA-Asp:exon-VCt002-1:-:+:76:NC_002505.1	35.225	1.06073	0.555097	3.652	0.0560018	0.294109
AS_tRNA:VCt002,VCt002,ID,VCt002:tRNA-Asp-4,tRNA-Asp-4,tRNA-Asp-4:tRNA-Asp,ID,tRNA-Asp:exon-VCt002-1:-:+:76:NC_002505.1	0	NA	NA	NA	NA	NA
IGR:(tRNA,VCt002,VCt002,ID,VCt002,tRNA-Asp-4,tRNA-Asp-4,tRNA-Asp-4,tRNA-Asp,ID,tRNA-Asp,exon-VCt002-1,-,+,76/tRNA,VCt003,VCt003,ID,VCt003,tRNA-Trp-1,tRNA-Trp-1,tRNA-Trp-1,tRNA-Trp,ID,tRNA-Trp,exon-VCt003-1,-,+,76):+:28:NC_002505.1	10.8954	1.56239	0.903547	2.98371	0.0841062	0.375775
AS_IGR:(tRNA,VCt002,VCt002,ID,VCt002,tRNA-Asp-4,tRNA-Asp-4,tRNA-Asp-4,tRNA-Asp,ID,tRNA-Asp,exon-VCt002-1,-,+,76/tRNA,VCt003,VCt003,ID,VCt003,tRNA-Trp-1,tRNA-Trp-1,tRNA-Trp-1,tRNA-Trp,ID,tRNA-Trp,exon-VCt003-1,-,+,76):+:28:NC_002505.1	0	NA	NA	NA	NA	NA
tRNA:VCt003,VCt003,ID,VCt003:tRNA-Trp-1,tRNA-Trp-1,tRNA-Trp-1:tRNA-Trp,ID,tRNA-Trp:exon-VCt003-1:-:+:76:NC_002505.1	27.997	0.98104	0.642409	2.3451	0.125678	0.476587
AS_tRNA:VCt003,VCt003,ID,VCt003:tRNA-Trp-1,tRNA-Trp-1,tRNA-Trp-1:tRNA-Trp,ID,tRNA-Trp:exon-VCt003-1:-:+:76:NC_002505.1	0	NA	NA	NA	NA	NA
IGR:(tRNA,VCt003,VCt003,ID,VCt003,tRNA-Trp-1,tRNA-Trp-1,tRNA-Trp-1,tRNA-Trp,ID,tRNA-Trp,exon-VCt003-1,-,+,76/CDS,VC0060,VC0060,ccrB,ccrB,camphor_resistance_protein_CrcB,cds-NP_229719.1,-,+,380):+:211:NC_002505.1	11.757	0.42612	1.00114	0.186088	0.666192	0.916274
AS_IGR:(tRNA,VCt003,VCt003,ID,VCt003,tRNA-Trp-1,tRNA-Trp-1,tRNA-Trp-1,tRNA-Trp,ID,tRNA-Trp,exon-VCt003-1,-,+,76/CDS,VC0060,VC0060,ccrB,ccrB,camphor_resistance_protein_CrcB,cds-NP_229719.1,-,+,380):+:211:NC_002505.1	0.374815	-1.78955	4.00828	0.382595	0.536217	NA
CDS:VC0060,VC0060:ccrB,ccrB:camphor_resistance_protein_CrcB:cds-NP_229719.1:-:+:380:NC_002505.1	373.81	-0.392504	0.219322	3.19075	0.0740561	0.349626
AS_CDS:VC0060,VC0060:ccrB,ccrB:camphor_resistance_protein_CrcB:cds-NP_229719.1:-:+:380:NC_002505.1	2.01353	-1.02003	2.54332	0.162065	0.687263	NA
IGR:(CDS,VC0060,VC0060,ccrB,ccrB,camphor_resistance_protein_CrcB,cds-NP_229719.1,-,+,380/CDS,VC0061,VC0061,-,thiamine_biosynthesis_protein_ThiC,cds-NP_229720.1,-,+,1937):+:200:NC_002505.1	101.286	-0.853366	0.403858	4.42906	0.0353319	0.216451
AS_IGR:(CDS,VC0060,VC0060,ccrB,ccrB,camphor_resistance_protein_CrcB,cds-NP_229719.1,-,+,380/CDS,VC0061,VC0061,-,thiamine_biosynthesis_protein_ThiC,cds-NP_229720.1,-,+,1937):+:200:NC_002505.1	0.225127	-1.19855	4.04296	0.173139	0.677337	NA
CDS:VC0061,VC0061:-:thiamine_biosynthesis_protein_ThiC:cds-NP_229720.1:-:+:1937:NC_002505.1	49.6724	-0.346945	0.508542	0.478197	0.48924	0.849955
AS_CDS:VC0061,VC0061:-:thiamine_biosynthesis_protein_ThiC:cds-NP_229720.1:-:+:1937:NC_002505.1	44.8807	0.204074	0.594521	0.119488	0.729591	0.93176
CDS:VC0062,VC0062:thiE,thiE:thiamine-phosphate_pyrophosphorylase:cds-NP_229721.1:-:+:1322:NC_002505.1	37.6038	0.213296	0.553134	0.151368	0.697231	0.928631
AS_CDS:VC0062,VC0062:thiE,thiE:thiamine-phosphate_pyrophosphorylase:cds-NP_229721.1:-:+:1322:NC_002505.1	2.6302	0.413425	2.41851	0.031612	0.858882	NA
CDS:VC0063,VC0063:-:thiazole_biosynthesis_adenylyltransferase_ThiF:cds-NP_229722.1:-:+:776:NC_002505.1	24.181	-0.333002	0.68563	0.23477	0.628009	0.904844
AS_CDS:VC0063,VC0063:-:thiazole_biosynthesis_adenylyltransferase_ThiF:cds-NP_229722.1:-:+:776:NC_002505.1	0.86384	-3.00366	3.95118	0.81013	0.368082	NA
CDS:VC0064,VC0064:-:sulfur_carrier_protein_ThiS:cds-NP_229723.2:-:+:200:NC_002505.1	11.4013	-0.110274	0.813501	0.0192043	0.889782	0.971922
AS_CDS:VC0064,VC0064:-:sulfur_carrier_protein_ThiS:cds-NP_229723.2:-:+:200:NC_002505.1	0	NA	NA	NA	NA	NA
CDS:VC0065,VC0065:thiG,thiG:thiazole_synthase:cds-NP_229724.1:-:+:770:NC_002505.1	25.5087	-0.656955	0.646155	1.06014	0.303182	0.717835
AS_CDS:VC0065,VC0065:thiG,thiG:thiazole_synthase:cds-NP_229724.1:-:+:770:NC_002505.1	2.03826	0.821533	2.47756	0.115914	0.733509	NA
CDS:VC0066,VC0066:thiH,thiH:thiamine_biosynthesis_protein_ThiH:cds-NP_229725.1:-:+:1112:NC_002505.1	44.7796	-0.442754	0.712646	0.3852	0.534833	0.870198
AS_CDS:VC0066,VC0066:thiH,thiH:thiamine_biosynthesis_protein_ThiH:cds-NP_229725.1:-:+:1112:NC_002505.1	10.1121	0.534514	1.43772	0.136765	0.711518	0.928659
IGR:(CDS,VC0066,VC0066,thiH,thiH,thiamine_biosynthesis_protein_ThiH,cds-NP_229725.1,-,+,1112/CDS,VC0067,VC0067,-,aminopeptidase,cds-NP_229726.1,-,-,1793):+:163:NC_002505.1	8.01393	1.58828	1.0458	2.23397	0.135007	0.495514
AS_IGR:(CDS,VC0066,VC0066,thiH,thiH,thiamine_biosynthesis_protein_ThiH,cds-NP_229725.1,-,+,1112/CDS,VC0067,VC0067,-,aminopeptidase,cds-NP_229726.1,-,-,1793):+:163:NC_002505.1	11.7835	-0.0183949	0.794101	0.00248272	0.96026	0.975933
CDS:VC0067,VC0067:-:aminopeptidase:cds-NP_229726.1:-:-:1793:NC_002505.1	475.172	-0.106925	0.211759	0.254695	0.613788	0.899109
AS_CDS:VC0067,VC0067:-:aminopeptidase:cds-NP_229726.1:-:-:1793:NC_002505.1	21.5168	1.60498	0.951788	2.73364	0.098255	0.420657
IGR:(CDS,VC0067,VC0067,-,aminopeptidase,cds-NP_229726.1,-,-,1793/CDS,VC0068,VC0068,-,LysR_family_transcriptional_regulator,cds-NP_229727.1,-,-,983):+:81:NC_002505.1	0.225127	-1.19855	4.04296	0.173139	0.677337	NA
AS_IGR:(CDS,VC0067,VC0067,-,aminopeptidase,cds-NP_229726.1,-,-,1793/CDS,VC0068,VC0068,-,LysR_family_transcriptional_regulator,cds-NP_229727.1,-,-,983):+:81:NC_002505.1	5.65991	-0.350511	1.22354	0.0815865	0.775159	0.946326
CDS:VC0068,VC0068:-:LysR_family_transcriptional_regulator:cds-NP_229727.1:-:-:983:NC_002505.1	20.3772	1.21761	0.768593	2.45725	0.116983	0.46129
AS_CDS:VC0068,VC0068:-:LysR_family_transcriptional_regulator:cds-NP_229727.1:-:-:983:NC_002505.1	20.5523	0.199353	0.87853	0.0556326	0.813537	0.957929
IGR:(CDS,VC0068,VC0068,-,LysR_family_transcriptional_regulator,cds-NP_229727.1,-,-,983/CDS,VC0069,VC0069,-,multidrug_resistance_protein,cds-NP_229728.1,-,+,1202):+:21:NC_002505.1	0.342792	-0.286695	4.03545	0.00137763	0.970392	NA
AS_IGR:(CDS,VC0068,VC0068,-,LysR_family_transcriptional_regulator,cds-NP_229727.1,-,-,983/CDS,VC0069,VC0069,-,multidrug_resistance_protein,cds-NP_229728.1,-,+,1202):+:21:NC_002505.1	0.143973	-0.535248	4.06765	-0.0242512	1	NA
CDS:VC0069,VC0069:-:multidrug_resistance_protein:cds-NP_229728.1:-:+:1202:NC_002505.1	77.5071	-0.0739593	0.337648	0.0484039	0.825864	0.96281
AS_CDS:VC0069,VC0069:-:multidrug_resistance_protein:cds-NP_229728.1:-:+:1202:NC_002505.1	68.9437	-0.693808	0.456228	2.26989	0.131909	0.489713
IGR:(CDS,VC0069,VC0069,-,multidrug_resistance_protein,cds-NP_229728.1,-,+,1202/CDS,VC0070,VC0070,-,hypothetical_protein,cds-NP_229729.1,-,+,284):+:52:NC_002505.1	8.71241	0.79138	0.914574	0.746349	0.387635	0.781717
AS_IGR:(CDS,VC0069,VC0069,-,multidrug_resistance_protein,cds-NP_229728.1,-,+,1202/CDS,VC0070,VC0070,-,hypothetical_protein,cds-NP_229729.1,-,+,284):+:52:NC_002505.1	11.8283	-0.00508627	0.912863	0.0138058	0.906465	0.973652
CDS:VC0070,VC0070:-:hypothetical_protein:cds-NP_229729.1:-:+:284:NC_002505.1	238.352	0.046301	0.291145	0.0280174	0.867068	0.96573
AS_CDS:VC0070,VC0070:-:hypothetical_protein:cds-NP_229729.1:-:+:284:NC_002505.1	93.1434	-0.0745004	0.361781	0.0423674	0.836921	0.962835
IGR:(CDS,VC0070,VC0070,-,hypothetical_protein,cds-NP_229729.1,-,+,284/CDS,VC0071,VC0071,-,DNA-binding_transcriptional_regulator_AsnC,cds-NP_229730.1,-,-,461):+:27:NC_002505.1	20.598	-0.163712	0.633676	0.0666144	0.796331	0.9534
AS_IGR:(CDS,VC0070,VC0070,-,hypothetical_protein,cds-NP_229729.1,-,+,284/CDS,VC0071,VC0071,-,DNA-binding_transcriptional_regulator_AsnC,cds-NP_229730.1,-,-,461):+:27:NC_002505.1	9.2627	0.252843	0.919439	0.08055	0.776553	0.946496
CDS:VC0071,VC0071:-:DNA-binding_transcriptional_regulator_AsnC:cds-NP_229730.1:-:-:461:NC_002505.1	172.9	0.409683	0.289132	2.00466	0.156816	0.53857
AS_CDS:VC0071,VC0071:-:DNA-binding_transcriptional_regulator_AsnC:cds-NP_229730.1:-:-:461:NC_002505.1	172.515	-0.0924752	0.289992	0.10277	0.74853	0.938822
IGR:(CDS,VC0071,VC0071,-,DNA-binding_transcriptional_regulator_AsnC,cds-NP_229730.1,-,-,461/CDS,VC0072,VC0072,-,sensory_box/GGDEF_family_protein,cds-NP_229731.1,-,+,2306):+:34:NC_002505.1	5.02496	-0.896431	1.20919	0.553354	0.456951	0.832808
AS_IGR:(CDS,VC0071,VC0071,-,DNA-binding_transcriptional_regulator_AsnC,cds-NP_229730.1,-,-,461/CDS,VC0072,VC0072,-,sensory_box/GGDEF_family_protein,cds-NP_229731.1,-,+,2306):+:34:NC_002505.1	1.18181	0.23744	2.62388	0.0135202	0.907434	NA
CDS:VC0072,VC0072:-:sensory_box/GGDEF_family_protein:cds-NP_229731.1:-:+:2306:NC_002505.1	275.375	-0.840246	0.248052	11.3927	0.000737345	0.0121124
AS_CDS:VC0072,VC0072:-:sensory_box/GGDEF_family_protein:cds-NP_229731.1:-:+:2306:NC_002505.1	15.4315	1.33066	1.1588	1.31148	0.252128	0.666621
IGR:(CDS,VC0072,VC0072,-,sensory_box/GGDEF_family_protein,cds-NP_229731.1,-,+,2306/CDS,VC0073,VC0073,-,hypothetical_protein,cds-NP_229732.2,-,+,785):+:8:NC_002505.1	3.93496	-0.917691	1.32165	0.482478	0.487302	NA
AS_IGR:(CDS,VC0072,VC0072,-,sensory_box/GGDEF_family_protein,cds-NP_229731.1,-,+,2306/CDS,VC0073,VC0073,-,hypothetical_protein,cds-NP_229732.2,-,+,785):+:8:NC_002505.1	0	NA	NA	NA	NA	NA
CDS:VC0073,VC0073:-:hypothetical_protein:cds-NP_229732.2:-:+:785:NC_002505.1	297.014	-0.362593	0.228834	2.49673	0.114083	0.455901
AS_CDS:VC0073,VC0073:-:hypothetical_protein:cds-NP_229732.2:-:+:785:NC_002505.1	0.162307	-0.9178	4.05656	0.0804392	0.776703	NA
IGR:(CDS,VC0073,VC0073,-,hypothetical_protein,cds-NP_229732.2,-,+,785/protein_binding_site,-,-,-,id-NC_002505.1,74751..74771,-,+,20):+:56:NC_002505.1	12.8658	-0.601545	0.806369	0.565347	0.452114	0.830723
AS_IGR:(CDS,VC0073,VC0073,-,hypothetical_protein,cds-NP_229732.2,-,+,785/protein_binding_site,-,-,-,id-NC_002505.1,74751..74771,-,+,20):+:56:NC_002505.1	0	NA	NA	NA	NA	NA
protein_binding_site:-:-:-:id-NC_002505.1:74751..74771:-:+:20:NC_002505.1	8.42646	-1.21586	1.07274	1.30964	0.252459	0.666621
AS_protein_binding_site:-:-:-:id-NC_002505.1:74751..74771:-:+:20:NC_002505.1	0	NA	NA	NA	NA	NA
CDS:VC0074,VC0074:-:hypothetical_protein:cds-NP_229733.1:-:+:389:NC_002505.1	176.657	-1.64084	0.44309	13.2802	0.000268222	0.00522717
AS_CDS:VC0074,VC0074:-:hypothetical_protein:cds-NP_229733.1:-:+:389:NC_002505.1	2.97707	-2.4768	1.90223	1.46655	0.22589	NA
IGR:(CDS,VC0074,VC0074,-,hypothetical_protein,cds-NP_229733.1,-,+,389/CDS,VC0075,VC0075,-,MadN_protein,cds-NP_229734.1,-,-,887):+:34:NC_002505.1	5.39987	-2.11128	1.32965	2.56112	0.109521	0.445691
AS_IGR:(CDS,VC0074,VC0074,-,hypothetical_protein,cds-NP_229733.1,-,+,389/CDS,VC0075,VC0075,-,MadN_protein,cds-NP_229734.1,-,-,887):+:34:NC_002505.1	2.35992	0.0411852	1.77642	0.00386906	0.950402	NA
CDS:VC0075,VC0075:-:MadN_protein:cds-NP_229734.1:-:-:887:NC_002505.1	87.6746	0.192409	0.366293	0.279988	0.596709	0.895965
AS_CDS:VC0075,VC0075:-:MadN_protein:cds-NP_229734.1:-:-:887:NC_002505.1	5.90077	0.580781	1.58006	0.142209	0.706094	0.928659
IGR:(CDS,VC0075,VC0075,-,MadN_protein,cds-NP_229734.1,-,-,887/CDS,VC0076,VC0076,-,universal_stress_protein_A,cds-NP_229735.1,-,-,425):+:5:NC_002505.1	0	NA	NA	NA	NA	NA
AS_IGR:(CDS,VC0075,VC0075,-,MadN_protein,cds-NP_229734.1,-,-,887/CDS,VC0076,VC0076,-,universal_stress_protein_A,cds-NP_229735.1,-,-,425):+:5:NC_002505.1	0.437634	-2.00415	3.99456	0.452265	0.501261	NA
CDS:VC0076,VC0076:-:universal_stress_protein_A:cds-NP_229735.1:-:-:425:NC_002505.1	32.4427	-1.64415	0.62889	6.54033	0.0105456	0.0923359
AS_CDS:VC0076,VC0076:-:universal_stress_protein_A:cds-NP_229735.1:-:-:425:NC_002505.1	28.7068	0.217465	0.54858	0.159132	0.689957	0.924774
IGR:(CDS,VC0076,VC0076,-,universal_stress_protein_A,cds-NP_229735.1,-,-,425/CDS,VC0077,VC0077,-,hypothetical_protein,cds-NP_229736.1,-,+,95):+:4:NC_002505.1	0	NA	NA	NA	NA	NA
AS_IGR:(CDS,VC0076,VC0076,-,universal_stress_protein_A,cds-NP_229735.1,-,-,425/CDS,VC0077,VC0077,-,hypothetical_protein,cds-NP_229736.1,-,+,95):+:4:NC_002505.1	0	NA	NA	NA	NA	NA
CDS:VC0077,VC0077:-:hypothetical_protein:cds-NP_229736.1:-:+:95:NC_002505.1	5.05316	-0.330423	1.32059	0.0684559	0.793598	0.952588
AS_CDS:VC0077,VC0077:-:hypothetical_protein:cds-NP_229736.1:-:+:95:NC_002505.1	4.80408	-3.55404	1.7896	3.78201	0.0518064	0.279958
CDS:VC0078,VC0078:-:ferritin:cds-NP_229737.1:-:+:545:NC_002505.1	1031.99	-1.44703	0.185173	59.049	1.53792e-14	1.58598e-12
AS_CDS:VC0078,VC0078:-:ferritin:cds-NP_229737.1:-:+:545:NC_002505.1	26.9325	-0.171461	0.700106	0.0618729	0.80356	0.955358
IGR:(CDS,VC0078,VC0078,-,ferritin,cds-NP_229737.1,-,+,545/CDS,VC0079,VC0079,-,universal_stress_protein_UspB,cds-NP_229738.1,-,+,323):+:24:NC_002505.1	83.22	-1.8393	0.385259	22.0045	2.72009e-06	8.8195e-05
AS_IGR:(CDS,VC0078,VC0078,-,ferritin,cds-NP_229737.1,-,+,545/CDS,VC0079,VC0079,-,universal_stress_protein_UspB,cds-NP_229738.1,-,+,323):+:24:NC_002505.1	1.56452	-0.531601	2.01831	0.0689494	0.792873	NA
CDS:VC0079,VC0079:-:universal_stress_protein_UspB:cds-NP_229738.1:-:+:323:NC_002505.1	431.2	-1.69411	0.220557	56.5693	5.4251e-14	5.37085e-12
AS_CDS:VC0079,VC0079:-:universal_stress_protein_UspB:cds-NP_229738.1:-:+:323:NC_002505.1	3.8455	-0.434978	1.43955	0.091642	0.7621	NA
IGR:(CDS,VC0079,VC0079,-,universal_stress_protein_UspB,cds-NP_229738.1,-,+,323/CDS,VC0080,VC0080,-,hypothetical_protein,cds-NP_229739.1,-,+,1196):+:81:NC_002505.1	47.3448	-1.96431	0.55805	12.0025	0.000531306	0.00928223
AS_IGR:(CDS,VC0079,VC0079,-,universal_stress_protein_UspB,cds-NP_229738.1,-,+,323/CDS,VC0080,VC0080,-,hypothetical_protein,cds-NP_229739.1,-,+,1196):+:81:NC_002505.1	0.212507	-0.535248	4.06765	0.0761452	0.782591	NA
CDS:VC0080,VC0080:-:hypothetical_protein:cds-NP_229739.1:-:+:1196:NC_002505.1	127.241	-1.31925	0.315005	17.3282	3.14491e-05	0.000788883
AS_CDS:VC0080,VC0080:-:hypothetical_protein:cds-NP_229739.1:-:+:1196:NC_002505.1	23.7567	0.0910969	0.736922	0.0153621	0.90136	0.973652
CDS:VC0081,VC0081:-:hypothetical_protein:cds-NP_229740.1:-:-:911:NC_002505.1	46.9145	-0.131834	0.476077	0.0773551	0.780914	0.947742
AS_CDS:VC0081,VC0081:-:hypothetical_protein:cds-NP_229740.1:-:-:911:NC_002505.1	67.4802	-2.08112	0.479394	17.8672	2.36873e-05	0.000612816
IGR:(CDS,VC0081,VC0081,-,hypothetical_protein,cds-NP_229740.1,-,-,911/CDS,VC0082,VC0082,-,hypothetical_protein,cds-NP_229741.1,-,+,1541):+:72:NC_002505.1	1.12712	-0.745878	3.08654	0.0753331	0.783724	NA
AS_IGR:(CDS,VC0081,VC0081,-,hypothetical_protein,cds-NP_229740.1,-,-,911/CDS,VC0082,VC0082,-,hypothetical_protein,cds-NP_229741.1,-,+,1541):+:72:NC_002505.1	0.391846	1.58777	4.06802	0.462001	0.49669	NA
CDS:VC0082,VC0082:-:hypothetical_protein:cds-NP_229741.1:-:+:1541:NC_002505.1	183.663	-0.832855	0.371635	4.9276	0.026431	0.176975
AS_CDS:VC0082,VC0082:-:hypothetical_protein:cds-NP_229741.1:-:+:1541:NC_002505.1	17.0618	0.16693	0.87535	0.0435002	0.834786	0.96281
CDS:VC0083,VC0083:ubiE,ubiE:ubiquinone/menaquinone_biosynthesis_methyltransferase:cds-NP_229742.1:-:+:782:NC_002505.1	517.121	-0.863658	0.194889	19.4402	1.03798e-05	0.000289736
AS_CDS:VC0083,VC0083:ubiE,ubiE:ubiquinone/menaquinone_biosynthesis_methyltransferase:cds-NP_229742.1:-:+:782:NC_002505.1	4.13511	0.115507	2.12609	0.00439694	0.947131	NA
CDS:VC0084,VC0084:-:hypothetical_protein:cds-NP_229743.1:-:+:623:NC_002505.1	442.598	-0.56951	0.259381	4.77548	0.0288678	0.187444
AS_CDS:VC0084,VC0084:-:hypothetical_protein:cds-NP_229743.1:-:+:623:NC_002505.1	0.811537	-2.94505	3.953	0.795423	0.372465	NA
CDS:VC0085,VC0085:ubiB,ubiB:ubiquinone_biosynthesis_protein_UbiB:cds-NP_229744.1:-:+:1634:NC_002505.1	769.253	-1.04311	0.208189	24.6982	6.70482e-07	2.48916e-05
AS_CDS:VC0085,VC0085:ubiB,ubiB:ubiquinone_biosynthesis_protein_UbiB:cds-NP_229744.1:-:+:1634:NC_002505.1	3.18726	-4.89848	2.05847	5.51753	0.0188269	NA
IGR:(CDS,VC0085,VC0085,ubiB,ubiB,ubiquinone_biosynthesis_protein_UbiB,cds-NP_229744.1,-,+,1634/CDS,VC0086,VC0086,tatA,tatA,twin-arginine_translocation_protein_TatA,cds-NP_229745.1,-,+,248):+:8:NC_002505.1	8.70885	-0.672189	0.907623	0.545718	0.460072	0.834417
AS_IGR:(CDS,VC0085,VC0085,ubiB,ubiB,ubiquinone_biosynthesis_protein_UbiB,cds-NP_229744.1,-,+,1634/CDS,VC0086,VC0086,tatA,tatA,twin-arginine_translocation_protein_TatA,cds-NP_229745.1,-,+,248):+:8:NC_002505.1	0	NA	NA	NA	NA	NA
CDS:VC0086,VC0086:tatA,tatA:twin-arginine_translocation_protein_TatA:cds-NP_229745.1:-:+:248:NC_002505.1	494.618	-0.596115	0.191161	9.65241	0.00189103	0.0250655
AS_CDS:VC0086,VC0086:tatA,tatA:twin-arginine_translocation_protein_TatA:cds-NP_229745.1:-:+:248:NC_002505.1	0.719866	-2.74061	3.95994	0.713553	0.398267	NA
CDS:VC0087,VC0087:-:sec-independent_translocase:cds-NP_229746.1:-:+:401:NC_002505.1	886.744	-0.628837	0.191743	10.7131	0.00106378	0.0163321
AS_CDS:VC0087,VC0087:-:sec-independent_translocase:cds-NP_229746.1:-:+:401:NC_002505.1	1.57796	-1.0766	2.72022	0.169277	0.680756	NA
IGR:(CDS,VC0087,VC0087,-,sec-independent_translocase,cds-NP_229746.1,-,+,401/CDS,VC0088,VC0088,-,hypothetical_protein,cds-NP_229747.1,-,+,752):+:37:NC_002505.1	81.675	-0.954973	0.429769	4.94089	0.0262285	0.176759
AS_IGR:(CDS,VC0087,VC0087,-,sec-independent_translocase,cds-NP_229746.1,-,+,401/CDS,VC0088,VC0088,-,hypothetical_protein,cds-NP_229747.1,-,+,752):+:37:NC_002505.1	0.198819	0.529347	4.06535	-0.0453589	1	NA
CDS:VC0088,VC0088:-:hypothetical_protein:cds-NP_229747.1:-:+:752:NC_002505.1	169.53	-0.613825	0.271374	5.1388	0.0233968	0.162966
AS_CDS:VC0088,VC0088:-:hypothetical_protein:cds-NP_229747.1:-:+:752:NC_002505.1	4.77248	-0.0950388	1.7591	0.00462093	0.945804	NA
IGR:(CDS,VC0088,VC0088,-,hypothetical_protein,cds-NP_229747.1,-,+,752/CDS,VC0089,VC0089,-,cytochrome_c551_peroxidase,cds-NP_229748.1,-,+,1001):+:260:NC_002505.1	7.54957	-2.17358	1.1501	3.58223	0.0584008	0.302178
AS_IGR:(CDS,VC0088,VC0088,-,hypothetical_protein,cds-NP_229747.1,-,+,752/CDS,VC0089,VC0089,-,cytochrome_c551_peroxidase,cds-NP_229748.1,-,+,1001):+:260:NC_002505.1	9.93066	-2.2771	1.29722	3.02056	0.0822152	0.371318
CDS:VC0089,VC0089:-:cytochrome_c551_peroxidase:cds-NP_229748.1:-:+:1001:NC_002505.1	22.506	-1.39101	1.00116	1.92029	0.165825	0.556622
AS_CDS:VC0089,VC0089:-:cytochrome_c551_peroxidase:cds-NP_229748.1:-:+:1001:NC_002505.1	31.1667	-0.990428	0.637797	2.43429	0.118707	0.464398
IGR:(CDS,VC0089,VC0089,-,cytochrome_c551_peroxidase,cds-NP_229748.1,-,+,1001/CDS,VC0090,VC0090,-,DNA-damage-inducible_protein_F,cds-NP_229749.1,-,-,1364):+:44:NC_002505.1	0.797861	-0.575186	2.70931	0.0672059	0.795449	NA
AS_IGR:(CDS,VC0089,VC0089,-,cytochrome_c551_peroxidase,cds-NP_229748.1,-,+,1001/CDS,VC0090,VC0090,-,DNA-damage-inducible_protein_F,cds-NP_229749.1,-,-,1364):+:44:NC_002505.1	1.7191	-0.498171	2.28516	0.0494678	0.823992	NA
CDS:VC0090,VC0090:-:DNA-damage-inducible_protein_F:cds-NP_229749.1:-:-:1364:NC_002505.1	57.8959	-0.614843	0.433326	2.0156	0.15569	0.538051
AS_CDS:VC0090,VC0090:-:DNA-damage-inducible_protein_F:cds-NP_229749.1:-:-:1364:NC_002505.1	17.0642	-0.286054	0.829711	0.119483	0.729596	0.93176
IGR:(CDS,VC0090,VC0090,-,DNA-damage-inducible_protein_F,cds-NP_229749.1,-,-,1364/CDS,VC0091,VC0091,-,O-methyltransferase-like_protein,cds-NP_229750.1,-,-,869):+:19:NC_002505.1	0.143973	-0.535248	4.06765	-0.0242512	1	NA
AS_IGR:(CDS,VC0090,VC0090,-,DNA-damage-inducible_protein_F,cds-NP_229749.1,-,-,1364/CDS,VC0091,VC0091,-,O-methyltransferase-like_protein,cds-NP_229750.1,-,-,869):+:19:NC_002505.1	1.90023	-4.12527	2.45025	3.0135	0.0825737	NA
CDS:VC0091,VC0091:-:O-methyltransferase-like_protein:cds-NP_229750.1:-:-:869:NC_002505.1	441.214	-1.93982	0.236074	64.3553	1.03889e-15	1.1513e-13
AS_CDS:VC0091,VC0091:-:O-methyltransferase-like_protein:cds-NP_229750.1:-:-:869:NC_002505.1	4.11721	-3.57163	1.70912	4.43867	0.0351336	NA
protein_binding_site:-:-:-:id-NC_002505.1:89954..89974:-:+:20:NC_002505.1	0	NA	NA	NA	NA	NA
AS_protein_binding_site:-:-:-:id-NC_002505.1:89954..89974:-:+:20:NC_002505.1	21.5751	-0.54627	0.655765	0.694567	0.404615	0.796333
IGR:(protein_binding_site,-,-,-,id-NC_002505.1,89954..89974,-,+,20/CDS,VC0092,VC0092,-,LexA_repressor,cds-NP_229751.1,-,-,629):+:7:NC_002505.1	0	NA	NA	NA	NA	NA
AS_IGR:(protein_binding_site,-,-,-,id-NC_002505.1,89954..89974,-,+,20/CDS,VC0092,VC0092,-,LexA_repressor,cds-NP_229751.1,-,-,629):+:7:NC_002505.1	6.06873	-0.343578	1.0695	0.104072	0.746997	0.938486
CDS:VC0092,VC0092:-:LexA_repressor:cds-NP_229751.1:-:-:629:NC_002505.1	383.693	-0.0876592	0.205181	0.186808	0.665587	0.916274
AS_CDS:VC0092,VC0092:-:LexA_repressor:cds-NP_229751.1:-:-:629:NC_002505.1	0.575893	-2.41861	3.97301	0.598154	0.439283	NA
IGR:(CDS,VC0092,VC0092,-,LexA_repressor,cds-NP_229751.1,-,-,629/CDS,VC0093,VC0093,-,glycerol-3-phosphate_acyltransferase,cds-NP_229752.2,-,+,2426):+:278:NC_002505.1	5.47452	0.314962	1.21659	0.0768102	0.781668	0.947966
AS_IGR:(CDS,VC0092,VC0092,-,LexA_repressor,cds-NP_229751.1,-,-,629/CDS,VC0093,VC0093,-,glycerol-3-phosphate_acyltransferase,cds-NP_229752.2,-,+,2426):+:278:NC_002505.1	0.800706	2.40711	3.40982	0.616748	0.432258	NA
CDS:VC0093,VC0093:-:glycerol-3-phosphate_acyltransferase:cds-NP_229752.2:-:+:2426:NC_002505.1	413.629	-0.244111	0.220775	1.22291	0.26879	0.682781
AS_CDS:VC0093,VC0093:-:glycerol-3-phosphate_acyltransferase:cds-NP_229752.2:-:+:2426:NC_002505.1	9.15544	-0.449846	1.48432	0.094967	0.757955	0.94032
IGR:(CDS,VC0093,VC0093,-,glycerol-3-phosphate_acyltransferase,cds-NP_229752.2,-,+,2426/CDS,VC0094,VC0094,ubiA,ubiA,4-hydroxybenzoate_octaprenyltransferase,cds-NP_229753.1,-,-,854):+:14:NC_002505.1	4.43747	-0.705503	1.29581	0.305693	0.580335	NA
AS_IGR:(CDS,VC0093,VC0093,-,glycerol-3-phosphate_acyltransferase,cds-NP_229752.2,-,+,2426/CDS,VC0094,VC0094,ubiA,ubiA,4-hydroxybenzoate_octaprenyltransferase,cds-NP_229753.1,-,-,854):+:14:NC_002505.1	1.28927	-0.503428	2.52678	0.048066	0.826463	NA
CDS:VC0094,VC0094:ubiA,ubiA:4-hydroxybenzoate_octaprenyltransferase:cds-NP_229753.1:-:-:854:NC_002505.1	96.5029	-0.338753	0.485336	0.491074	0.483448	0.847737
AS_CDS:VC0094,VC0094:ubiA,ubiA:4-hydroxybenzoate_octaprenyltransferase:cds-NP_229753.1:-:-:854:NC_002505.1	15.2911	0.0829968	0.785422	0.0130036	0.909211	0.973652
CDS:VC0095,VC0095:-:chorismate--pyruvate_lyase:cds-NP_229754.1:-:-:551:NC_002505.1	82.7784	-0.473552	0.37042	1.63933	0.200417	0.603964
AS_CDS:VC0095,VC0095:-:chorismate--pyruvate_lyase:cds-NP_229754.1:-:-:551:NC_002505.1	9.50085	-1.01518	1.26787	0.642442	0.422828	0.810193
CDS:VC0096,VC0096:-:hypothetical_protein:cds-NP_229755.1:-:-:98:NC_002505.1	15.0294	-1.58409	0.919614	2.92009	0.0874829	0.387335
AS_CDS:VC0096,VC0096:-:hypothetical_protein:cds-NP_229755.1:-:-:98:NC_002505.1	32.3352	-0.778433	0.582511	1.77193	0.183143	0.582123
IGR:(CDS,VC0096,VC0096,-,hypothetical_protein,cds-NP_229755.1,-,-,98/CDS,VC0097,VC0097,-,flagellar_basal_body_protein_FliL,cds-NP_229756.1,-,+,410):+:29:NC_002505.1	11.0747	-0.474721	0.847331	0.313864	0.575319	0.885594
AS_IGR:(CDS,VC0096,VC0096,-,hypothetical_protein,cds-NP_229755.1,-,-,98/CDS,VC0097,VC0097,-,flagellar_basal_body_protein_FliL,cds-NP_229756.1,-,+,410):+:29:NC_002505.1	0.261639	0.376605	4.06019	-0.0332042	1	NA
CDS:VC0097,VC0097:-:flagellar_basal_body_protein_FliL:cds-NP_229756.1:-:+:410:NC_002505.1	170.237	-0.505672	0.287104	3.09899	0.0783409	0.360397
AS_CDS:VC0097,VC0097:-:flagellar_basal_body_protein_FliL:cds-NP_229756.1:-:+:410:NC_002505.1	2.99182	-0.379591	2.3449	0.027397	0.868534	NA
IGR:(CDS,VC0097,VC0097,-,flagellar_basal_body_protein_FliL,cds-NP_229756.1,-,+,410/CDS,VC0098,VC0098,-,methyl-accepting_chemotaxis_protein,cds-NP_229757.1,-,-,1979):+:58:NC_002505.1	9.96264	-0.895395	0.897392	0.99671	0.318108	0.729448
AS_IGR:(CDS,VC0097,VC0097,-,flagellar_basal_body_protein_FliL,cds-NP_229756.1,-,+,410/CDS,VC0098,VC0098,-,methyl-accepting_chemotaxis_protein,cds-NP_229757.1,-,-,1979):+:58:NC_002505.1	0.342792	-0.286695	4.03545	0.00137763	0.970392	NA
CDS:VC0098,VC0098:-:methyl-accepting_chemotaxis_protein:cds-NP_229757.1:-:-:1979:NC_002505.1	103.792	-0.407544	0.412302	0.969387	0.324833	0.734659
AS_CDS:VC0098,VC0098:-:methyl-accepting_chemotaxis_protein:cds-NP_229757.1:-:-:1979:NC_002505.1	38.9857	-0.564878	0.476857	1.40968	0.23511	0.650892
IGR:(CDS,VC0098,VC0098,-,methyl-accepting_chemotaxis_protein,cds-NP_229757.1,-,-,1979/CDS,VC0099,VC0099,-,serine_protease_GlpG,cds-NP_229758.1,-,-,833):+:323:NC_002505.1	7.26504	-1.60543	1.23093	1.726	0.188922	0.589618
AS_IGR:(CDS,VC0098,VC0098,-,methyl-accepting_chemotaxis_protein,cds-NP_229757.1,-,-,1979/CDS,VC0099,VC0099,-,serine_protease_GlpG,cds-NP_229758.1,-,-,833):+:323:NC_002505.1	31.3351	-0.360212	0.595344	0.369805	0.543111	0.873975
CDS:VC0099,VC0099:-:serine_protease_GlpG:cds-NP_229758.1:-:-:833:NC_002505.1	642.593	-0.626425	0.228333	7.4952	0.00618637	0.0631826
AS_CDS:VC0099,VC0099:-:serine_protease_GlpG:cds-NP_229758.1:-:-:833:NC_002505.1	4.38281	-0.300402	1.74371	0.0317941	0.85848	NA
CDS:VC0100,VC0100:glpE,glpE:thiosulfate_sulfurtransferase:cds-NP_229759.1:-:-:320:NC_002505.1	201.567	-0.717595	0.261962	7.45142	0.00633863	0.0643835
AS_CDS:VC0100,VC0100:glpE,glpE:thiosulfate_sulfurtransferase:cds-NP_229759.1:-:-:320:NC_002505.1	0.342792	-0.286695	4.03545	0.00137763	0.970392	NA
IGR:(CDS,VC0100,VC0100,glpE,glpE,thiosulfate_sulfurtransferase,cds-NP_229759.1,-,-,320/CDS,VC0103,VC0103,-,hypothetical_protein,cds-NP_229762.1,-,-,767):+:709:NC_002505.1	15.7851	1.31325	0.917982	1.99578	0.157738	0.539491
AS_IGR:(CDS,VC0100,VC0100,glpE,glpE,thiosulfate_sulfurtransferase,cds-NP_229759.1,-,-,320/CDS,VC0103,VC0103,-,hypothetical_protein,cds-NP_229762.1,-,-,767):+:709:NC_002505.1	22.8272	0.849245	0.638914	1.77854	0.182328	0.581463
CDS:VC0103,VC0103:-:hypothetical_protein:cds-NP_229762.1:-:-:767:NC_002505.1	28.0593	0.479157	0.725196	0.437928	0.508124	0.862754
AS_CDS:VC0103,VC0103:-:hypothetical_protein:cds-NP_229762.1:-:-:767:NC_002505.1	51.4256	0.783045	0.50389	2.38617	0.122413	0.470869
IGR:(CDS,VC0103,VC0103,-,hypothetical_protein,cds-NP_229762.1,-,-,767/CDS,VC0105,VC0105,-,delta-aminolevulinic_acid_dehydratase,cds-NP_229764.1,-,+,1043):+:135:NC_002505.1	7.36758	0.143624	1.24924	0.0149125	0.902806	0.973652
AS_IGR:(CDS,VC0103,VC0103,-,hypothetical_protein,cds-NP_229762.1,-,-,767/CDS,VC0105,VC0105,-,delta-aminolevulinic_acid_dehydratase,cds-NP_229764.1,-,+,1043):+:135:NC_002505.1	1.04239	-1.96157	3.1501	0.455439	0.499763	NA
CDS:VC0105,VC0105:-:delta-aminolevulinic_acid_dehydratase:cds-NP_229764.1:-:+:1043:NC_002505.1	395.922	-0.0291027	0.31771	0.0100409	0.920182	0.973652
AS_CDS:VC0105,VC0105:-:delta-aminolevulinic_acid_dehydratase:cds-NP_229764.1:-:+:1043:NC_002505.1	11.4771	0.706296	1.23044	0.338954	0.560434	0.881418
IGR:(CDS,VC0105,VC0105,-,delta-aminolevulinic_acid_dehydratase,cds-NP_229764.1,-,+,1043/CDS,VC0106,VC0106,-,hypothetical_protein,cds-NP_229765.1,-,+,431):+:52:NC_002505.1	20.7552	-0.44461	0.640975	0.494404	0.481969	0.846611
AS_IGR:(CDS,VC0105,VC0105,-,delta-aminolevulinic_acid_dehydratase,cds-NP_229764.1,-,+,1043/CDS,VC0106,VC0106,-,hypothetical_protein,cds-NP_229765.1,-,+,431):+:52:NC_002505.1	0.243461	-1.32849	4.03607	0.237877	0.625744	NA
CDS:VC0106,VC0106:-:hypothetical_protein:cds-NP_229765.1:-:+:431:NC_002505.1	28.1439	1.17498	0.750632	2.39503	0.121721	0.4698
AS_CDS:VC0106,VC0106:-:hypothetical_protein:cds-NP_229765.1:-:+:431:NC_002505.1	4.38333	-1.8059	1.60145	1.29714	0.254737	NA
IGR:(CDS,VC0106,VC0106,-,hypothetical_protein,cds-NP_229765.1,-,+,431/protein_binding_site,-,-,-,id-NC_002505.1,102429..102449,-,+,20):+:8:NC_002505.1	1.23884	0.704493	2.33072	0.0918379	0.761854	NA
AS_IGR:(CDS,VC0106,VC0106,-,hypothetical_protein,cds-NP_229765.1,-,+,431/protein_binding_site,-,-,-,id-NC_002505.1,102429..102449,-,+,20):+:8:NC_002505.1	0.0811537	-0.38251	4.0728	-0.167347	1	NA
protein_binding_site:-:-:-:id-NC_002505.1:102429..102449:-:+:20:NC_002505.1	4.13315	0.842316	1.37351	0.376874	0.539281	NA
AS_protein_binding_site:-:-:-:id-NC_002505.1:102429..102449:-:+:20:NC_002505.1	0.279973	-0.00594227	4.04908	-0.0233719	1	NA
IGR:(protein_binding_site,-,-,-,id-NC_002505.1,102429..102449,-,+,20/CDS,VC0108,VC0108,-,DNA_polymerase_I,cds-NP_229767.1,-,+,2804):+:627:NC_002505.1	2430.48	-2.91966	0.583731	21.6621	3.2516e-06	0.000104065
AS_IGR:(protein_binding_site,-,-,-,id-NC_002505.1,102429..102449,-,+,20/CDS,VC0108,VC0108,-,DNA_polymerase_I,cds-NP_229767.1,-,+,2804):+:627:NC_002505.1	3.04667	-1.32633	2.08044	0.420395	0.51674	NA
CDS:VC0108,VC0108:-:DNA_polymerase_I:cds-NP_229767.1:-:+:2804:NC_002505.1	568.254	0.0598113	0.202038	0.0883458	0.766291	0.94379
AS_CDS:VC0108,VC0108:-:DNA_polymerase_I:cds-NP_229767.1:-:+:2804:NC_002505.1	18.485	-0.858802	0.97253	0.796152	0.372246	0.768306
IGR:(CDS,VC0108,VC0108,-,DNA_polymerase_I,cds-NP_229767.1,-,+,2804/CDS,VC0111,VC0111,engB,engB,ribosome_biogenesis_GTP-binding_protein_YsxC,cds-NP_229770.1,-,-,662):+:685:NC_002505.1	19.1509	-0.814245	0.901285	0.831464	0.361849	0.762626
AS_IGR:(CDS,VC0108,VC0108,-,DNA_polymerase_I,cds-NP_229767.1,-,+,2804/CDS,VC0111,VC0111,engB,engB,ribosome_biogenesis_GTP-binding_protein_YsxC,cds-NP_229770.1,-,-,662):+:685:NC_002505.1	26.4753	0.528155	0.749698	0.506532	0.476644	0.843241
CDS:VC0111,VC0111:engB,engB:ribosome_biogenesis_GTP-binding_protein_YsxC:cds-NP_229770.1:-:-:662:NC_002505.1	267.244	0.32955	0.27581	1.42549	0.232501	0.64875
AS_CDS:VC0111,VC0111:engB,engB:ribosome_biogenesis_GTP-binding_protein_YsxC:cds-NP_229770.1:-:-:662:NC_002505.1	38.4626	-0.97502	0.527361	3.37918	0.0660248	0.326723
IGR:(CDS,VC0111,VC0111,engB,engB,ribosome_biogenesis_GTP-binding_protein_YsxC,cds-NP_229770.1,-,-,662/CDS,VC0112,VC0112,-,cytochrome_c4,cds-NP_229771.1,-,+,671):+:56:NC_002505.1	10.7552	-0.32618	0.830203	0.153703	0.695022	0.92732
AS_IGR:(CDS,VC0111,VC0111,engB,engB,ribosome_biogenesis_GTP-binding_protein_YsxC,cds-NP_229770.1,-,-,662/CDS,VC0112,VC0112,-,cytochrome_c4,cds-NP_229771.1,-,+,671):+:56:NC_002505.1	12.1369	0.908764	0.98822	0.838123	0.359934	0.761182
CDS:VC0112,VC0112:-:cytochrome_c4:cds-NP_229771.1:-:+:671:NC_002505.1	1153.18	0.512759	0.306266	2.7858	0.0951029	0.412664
AS_CDS:VC0112,VC0112:-:cytochrome_c4:cds-NP_229771.1:-:+:671:NC_002505.1	18.1125	-1.6117	1.13639	1.96402	0.161084	0.546661
IGR:(CDS,VC0112,VC0112,-,cytochrome_c4,cds-NP_229771.1,-,+,671/CDS,VC0113,VC0113,-,methyltransferase-like_protein,cds-NP_229772.1,-,+,668):+:120:NC_002505.1	74.2252	0.867689	0.483242	3.17986	0.0745511	0.350153
AS_IGR:(CDS,VC0112,VC0112,-,cytochrome_c4,cds-NP_229771.1,-,+,671/CDS,VC0113,VC0113,-,methyltransferase-like_protein,cds-NP_229772.1,-,+,668):+:120:NC_002505.1	1.57632	-0.334317	2.31631	0.0251041	0.874108	NA
CDS:VC0113,VC0113:-:methyltransferase-like_protein:cds-NP_229772.1:-:+:668:NC_002505.1	77.8923	0.403992	0.336913	1.4374	0.23056	0.646497
AS_CDS:VC0113,VC0113:-:methyltransferase-like_protein:cds-NP_229772.1:-:+:668:NC_002505.1	2.75483	1.77785	1.80422	0.949998	0.32972	NA
CDS:VC0114,VC0114:-:hypothetical_protein:cds-NP_229773.1:-:+:548:NC_002505.1	131.233	0.290611	0.354085	0.674922	0.411341	0.800563
AS_CDS:VC0114,VC0114:-:hypothetical_protein:cds-NP_229773.1:-:+:548:NC_002505.1	0.668476	-2.62216	3.96442	0.668914	0.413431	NA
CDS:VC0115,VC0115:-:hypothetical_protein:cds-NP_229774.1:-:+:491:NC_002505.1	194.883	-0.214211	0.241423	0.787862	0.374747	0.770654
AS_CDS:VC0115,VC0115:-:hypothetical_protein:cds-NP_229774.1:-:+:491:NC_002505.1	7.33675	-2.05816	1.53516	1.76612	0.183863	0.58342
IGR:(CDS,VC0115,VC0115,-,hypothetical_protein,cds-NP_229774.1,-,+,491/CDS,VC0116,VC0116,-,coproporphyrinogen_III_oxidase,cds-NP_229775.1,-,+,1442):+:33:NC_002505.1	5.97051	-0.342155	1.0864	0.0983862	0.753775	0.939088
AS_IGR:(CDS,VC0115,VC0115,-,hypothetical_protein,cds-NP_229774.1,-,+,491/CDS,VC0116,VC0116,-,coproporphyrinogen_III_oxidase,cds-NP_229775.1,-,+,1442):+:33:NC_002505.1	0.587322	-2.42587	3.97268	0.597441	0.439556	NA
CDS:VC0116,VC0116:-:coproporphyrinogen_III_oxidase:cds-NP_229775.1:-:+:1442:NC_002505.1	238.698	-0.611714	0.296358	4.23921	0.0395005	0.234258
AS_CDS:VC0116,VC0116:-:coproporphyrinogen_III_oxidase:cds-NP_229775.1:-:+:1442:NC_002505.1	9.02466	1.1688	1.19342	0.931239	0.334541	0.740945
IGR:(CDS,VC0116,VC0116,-,coproporphyrinogen_III_oxidase,cds-NP_229775.1,-,+,1442/CDS,VC0117,VC0117,-,protoheme_IX_synthesis_protein_HemY,cds-NP_229776.1,-,-,1196):+:2:NC_002505.1	0	NA	NA	NA	NA	NA
AS_IGR:(CDS,VC0116,VC0116,-,coproporphyrinogen_III_oxidase,cds-NP_229775.1,-,+,1442/CDS,VC0117,VC0117,-,protoheme_IX_synthesis_protein_HemY,cds-NP_229776.1,-,-,1196):+:2:NC_002505.1	0	NA	NA	NA	NA	NA
CDS:VC0117,VC0117:-:protoheme_IX_synthesis_protein_HemY:cds-NP_229776.1:-:-:1196:NC_002505.1	103.893	-0.0976112	0.388478	0.0630892	0.801678	0.955358
AS_CDS:VC0117,VC0117:-:protoheme_IX_synthesis_protein_HemY:cds-NP_229776.1:-:-:1196:NC_002505.1	38.1984	-0.817297	0.602908	1.82015	0.177296	0.575231
CDS:VC0118,VC0118:-:uroporphyrin-III_C-methyltransferase:cds-NP_229777.1:-:-:1199:NC_002505.1	92.9829	0.929166	0.399002	5.35388	0.0206762	0.149326
AS_CDS:VC0118,VC0118:-:uroporphyrin-III_C-methyltransferase:cds-NP_229777.1:-:-:1199:NC_002505.1	17.2873	-0.220322	0.98754	0.0563527	0.812356	0.957929
CDS:VC0119,VC0119:hemD,hemD:uroporphyrinogen-III_synthase:cds-NP_229778.1:-:-:782:NC_002505.1	62.7782	0.678961	0.442964	2.32895	0.126988	0.478926
AS_CDS:VC0119,VC0119:hemD,hemD:uroporphyrinogen-III_synthase:cds-NP_229778.1:-:-:782:NC_002505.1	13.1901	-1.1934	0.952319	1.55016	0.213112	0.624225
CDS:VC0120,VC0120:hemC,hemC:porphobilinogen_deaminase:cds-NP_229779.1:-:-:953:NC_002505.1	180.159	0.171126	0.337413	0.263425	0.607777	0.898433
AS_CDS:VC0120,VC0120:hemC,hemC:porphobilinogen_deaminase:cds-NP_229779.1:-:-:953:NC_002505.1	4.44398	-3.32285	1.91997	2.53052	0.111663	NA
IGR:(CDS,VC0120,VC0120,hemC,hemC,porphobilinogen_deaminase,cds-NP_229779.1,-,-,953/CDS,VC0121,VC0121,-,hypothetical_protein,cds-NP_229780.1,-,-,146):+:125:NC_002505.1	0.8923	-1.13272	3.44344	-0.0197196	1	NA
AS_IGR:(CDS,VC0120,VC0120,hemC,hemC,porphobilinogen_deaminase,cds-NP_229779.1,-,-,953/CDS,VC0121,VC0121,-,hypothetical_protein,cds-NP_229780.1,-,-,146):+:125:NC_002505.1	1.15279	0.919351	3.15122	0.0871125	0.767881	NA
CDS:VC0121,VC0121:-:hypothetical_protein:cds-NP_229780.1:-:-:146:NC_002505.1	0	NA	NA	NA	NA	NA
AS_CDS:VC0121,VC0121:-:hypothetical_protein:cds-NP_229780.1:-:-:146:NC_002505.1	64.6277	0.00762374	0.361638	0.00168389	0.967268	0.977849
CDS:VC0122,VC0122:cyaA,cyaA:adenylate_cyclase:cds-NP_229781.1:-:+:2531:NC_002505.1	5407.69	-0.0150535	0.137692	0.0119968	0.912782	0.973652
AS_CDS:VC0122,VC0122:cyaA,cyaA:adenylate_cyclase:cds-NP_229781.1:-:+:2531:NC_002505.1	9.37597	-0.450672	1.19223	0.14634	0.702057	0.928659
IGR:(CDS,VC0122,VC0122,cyaA,cyaA,adenylate_cyclase,cds-NP_229781.1,-,+,2531/CDS,VC0123,VC0123,cyaY,cyaY,frataxin-like_protein,cds-NP_229782.1,-,-,314):+:44:NC_002505.1	30.6927	0.132283	0.566181	0.0596555	0.807041	0.955859
AS_IGR:(CDS,VC0122,VC0122,cyaA,cyaA,adenylate_cyclase,cds-NP_229781.1,-,+,2531/CDS,VC0123,VC0123,cyaY,cyaY,frataxin-like_protein,cds-NP_229782.1,-,-,314):+:44:NC_002505.1	4.94826	0.225168	1.28426	0.037502	0.846447	0.963225
CDS:VC0123,VC0123:cyaY,cyaY:frataxin-like_protein:cds-NP_229782.1:-:-:314:NC_002505.1	65.2021	0.396599	0.514924	0.600662	0.438325	0.824416
AS_CDS:VC0123,VC0123:cyaY,cyaY:frataxin-like_protein:cds-NP_229782.1:-:-:314:NC_002505.1	5.48536	2.32111	1.37838	2.77645	0.0956597	0.413604
pseudogene:VC0124:-:-:gene-VC0124:-:+:215:NC_002505.1	48.276	-0.0697095	0.439897	0.0256836	0.872675	0.966519
AS_pseudogene:VC0124:-:-:gene-VC0124:-:+:215:NC_002505.1	9.43408	0.0506799	0.910882	0.00619022	0.937289	0.973652
IGR:(pseudogene,VC0124,-,-,gene-VC0124,-,+,215/CDS,VC0125,VC0125,-,diaminopimelate_decarboxylase,cds-NP_229783.1,-,+,1253):+:11:NC_002505.1	5.49974	-0.0980879	1.11728	0.00869849	0.925692	0.973652
AS_IGR:(pseudogene,VC0124,-,-,gene-VC0124,-,+,215/CDS,VC0125,VC0125,-,diaminopimelate_decarboxylase,cds-NP_229783.1,-,+,1253):+:11:NC_002505.1	0.143973	-0.535248	4.06765	-0.0242512	1	NA
CDS:VC0125,VC0125:-:diaminopimelate_decarboxylase:cds-NP_229783.1:-:+:1253:NC_002505.1	536.145	0.186288	0.177191	1.10526	0.293114	0.707763
AS_CDS:VC0125,VC0125:-:diaminopimelate_decarboxylase:cds-NP_229783.1:-:+:1253:NC_002505.1	2.36369	-0.483547	2.44959	0.0400616	0.84136	NA
CDS:VC0126,VC0126:dapF,dapF:diaminopimelate_epimerase:cds-NP_229784.2:-:+:830:NC_002505.1	247.354	-0.17414	0.285143	0.373884	0.540895	0.872806
AS_CDS:VC0126,VC0126:dapF,dapF:diaminopimelate_epimerase:cds-NP_229784.2:-:+:830:NC_002505.1	0.161407	1.58777	4.06802	0.159386	0.689722	NA
CDS:VC0127,VC0127:-:hypothetical_protein:cds-NP_229785.1:-:+:698:NC_002505.1	128.613	-0.338637	0.282303	1.45268	0.228099	0.643716
AS_CDS:VC0127,VC0127:-:hypothetical_protein:cds-NP_229785.1:-:+:698:NC_002505.1	1.21849	1.08028	2.9967	0.126444	0.722148	NA
CDS:VC0128,VC0128:xerC,xerC:site-specific_tyrosine_recombinase_XerC:cds-NP_229786.1:-:+:935:NC_002505.1	241.567	-0.597446	0.288558	4.24666	0.0393275	0.233792
AS_CDS:VC0128,VC0128:xerC,xerC:site-specific_tyrosine_recombinase_XerC:cds-NP_229786.1:-:+:935:NC_002505.1	2.03068	-3.06308	2.27603	1.82513	0.176703	NA
CDS:VC0129,VC0129:-:hypothetical_protein:cds-NP_229787.1:-:+:719:NC_002505.1	148.138	-0.338124	0.27016	1.5653	0.210891	0.620391
AS_CDS:VC0129,VC0129:-:hypothetical_protein:cds-NP_229787.1:-:+:719:NC_002505.1	6.61231	-2.52851	1.37207	3.31844	0.0685068	0.333768
IGR:(CDS,VC0129,VC0129,-,hypothetical_protein,cds-NP_229787.1,-,+,719/CDS,VC0130,VC0130,-,GGDEF_family_protein,cds-NP_229788.1,-,+,2489):+:58:NC_002505.1	9.23203	-0.184243	0.948037	0.0388069	0.843832	0.96316
AS_IGR:(CDS,VC0129,VC0129,-,hypothetical_protein,cds-NP_229787.1,-,+,719/CDS,VC0130,VC0130,-,GGDEF_family_protein,cds-NP_229788.1,-,+,2489):+:58:NC_002505.1	1.1527	-0.345225	3.04799	0.015703	0.900277	NA
CDS:VC0130,VC0130:-:GGDEF_family_protein:cds-NP_229788.1:-:+:2489:NC_002505.1	194.49	-0.223606	0.257989	0.748821	0.38685	0.781382
AS_CDS:VC0130,VC0130:-:GGDEF_family_protein:cds-NP_229788.1:-:+:2489:NC_002505.1	41.6582	0.0878871	0.516583	0.037018	0.847428	0.963429
CDS:VC0131,VC0131:-:hypothetical_protein:cds-NP_229789.1:-:-:596:NC_002505.1	75.3133	0.413107	0.443574	0.865676	0.352155	0.755709
AS_CDS:VC0131,VC0131:-:hypothetical_protein:cds-NP_229789.1:-:-:596:NC_002505.1	25.8782	-0.284997	0.862228	0.113637	0.736041	0.935446
CDS:VC0132,VC0132:-:hypothetical_protein:cds-NP_229790.1:-:-:1544:NC_002505.1	155.099	0.255029	0.297326	0.735448	0.391123	0.784501
AS_CDS:VC0132,VC0132:-:hypothetical_protein:cds-NP_229790.1:-:-:1544:NC_002505.1	39.2384	0.183871	0.718351	0.0691982	0.792508	0.952472
IGR:(CDS,VC0132,VC0132,-,hypothetical_protein,cds-NP_229790.1,-,-,1544/CDS,VC0134,VC0134,-,hypothetical_protein,cds-NP_229792.1,-,-,827):+:232:NC_002505.1	8.3289	-0.985807	1.07383	0.812956	0.367248	0.766175
AS_IGR:(CDS,VC0132,VC0132,-,hypothetical_protein,cds-NP_229790.1,-,-,1544/CDS,VC0134,VC0134,-,hypothetical_protein,cds-NP_229792.1,-,-,827):+:232:NC_002505.1	24.055	-0.277847	0.643281	0.194411	0.65927	0.915996
CDS:VC0134,VC0134:-:hypothetical_protein:cds-NP_229792.1:-:-:827:NC_002505.1	244.716	-0.326079	0.265019	1.51046	0.21907	0.631932
AS_CDS:VC0134,VC0134:-:hypothetical_protein:cds-NP_229792.1:-:-:827:NC_002505.1	12.4487	-1.17061	0.885848	1.68515	0.194242	0.596253
IGR:(CDS,VC0134,VC0134,-,hypothetical_protein,cds-NP_229792.1,-,-,827/CDS,VC0135,VC0135,-,lysophospholipase_L2,cds-NP_229793.1,-,-,1016):+:63:NC_002505.1	0.324615	-1.66332	4.01731	0.358394	0.5494	NA
AS_IGR:(CDS,VC0134,VC0134,-,hypothetical_protein,cds-NP_229792.1,-,-,827/CDS,VC0135,VC0135,-,lysophospholipase_L2,cds-NP_229793.1,-,-,1016):+:63:NC_002505.1	10.9917	0.000241287	0.82474	0.000514792	0.981898	0.984905
CDS:VC0135,VC0135:-:lysophospholipase_L2:cds-NP_229793.1:-:-:1016:NC_002505.1	207.106	-0.256642	0.246783	1.07949	0.298812	0.712257
AS_CDS:VC0135,VC0135:-:lysophospholipase_L2:cds-NP_229793.1:-:-:1016:NC_002505.1	9.82194	-0.0397808	1.0898	0.00472691	0.945187	0.973652
IGR:(CDS,VC0135,VC0135,-,lysophospholipase_L2,cds-NP_229793.1,-,-,1016/CDS,VC0136,VC0136,rhtB,rhtB,homoserine/homoserine_lactone_efflux_protein,cds-NP_229794.1,-,+,617):+:33:NC_002505.1	2.72269	-0.504101	1.65398	0.10211	0.749312	NA
AS_IGR:(CDS,VC0135,VC0135,-,lysophospholipase_L2,cds-NP_229793.1,-,-,1016/CDS,VC0136,VC0136,rhtB,rhtB,homoserine/homoserine_lactone_efflux_protein,cds-NP_229794.1,-,+,617):+:33:NC_002505.1	3.33666	-0.917021	1.49658	0.374567	0.540525	NA
CDS:VC0136,VC0136:rhtB,rhtB:homoserine/homoserine_lactone_efflux_protein:cds-NP_229794.1:-:+:617:NC_002505.1	98.9771	0.216641	0.443472	0.240522	0.62383	0.902563
AS_CDS:VC0136,VC0136:rhtB,rhtB:homoserine/homoserine_lactone_efflux_protein:cds-NP_229794.1:-:+:617:NC_002505.1	5.58312	-1.98144	1.43387	1.88381	0.169901	0.564438
CDS:VC0137,VC0137:-:hypothetical_protein:cds-NP_229795.2:-:+:1226:NC_002505.1	131.03	0.0311964	0.359231	0.00859645	0.926128	0.973652
AS_CDS:VC0137,VC0137:-:hypothetical_protein:cds-NP_229795.2:-:+:1226:NC_002505.1	352.136	-3.04652	0.249613	136.149	1.85133e-31	7.23482e-29
IGR:(CDS,VC0137,VC0137,-,hypothetical_protein,cds-NP_229795.2,-,+,1226/CDS,VC0139,VC0139,-,DPS_family_protein,cds-NP_229797.1,-,-,470):+:118:NC_002505.1	12.2997	0.592023	0.844461	0.492463	0.482831	0.847423
AS_IGR:(CDS,VC0137,VC0137,-,hypothetical_protein,cds-NP_229795.2,-,+,1226/CDS,VC0139,VC0139,-,DPS_family_protein,cds-NP_229797.1,-,-,470):+:118:NC_002505.1	487.047	-3.79211	0.285935	152.66	4.54452e-35	2.10894e-32
CDS:VC0139,VC0139:-:DPS_family_protein:cds-NP_229797.1:-:-:470:NC_002505.1	1418.17	-3.04827	0.240921	139.705	3.08905e-32	1.27423e-29
AS_CDS:VC0139,VC0139:-:DPS_family_protein:cds-NP_229797.1:-:-:470:NC_002505.1	28.8406	0.290736	0.606364	0.230442	0.631196	0.90538
IGR:(CDS,VC0139,VC0139,-,DPS_family_protein,cds-NP_229797.1,-,-,470/CDS,VC0140,VC0140,-,hypothetical_protein,cds-NP_229798.1,-,-,329):+:118:NC_002505.1	1.67236	1.32676	2.33598	0.330723	0.565234	NA
AS_IGR:(CDS,VC0139,VC0139,-,DPS_family_protein,cds-NP_229797.1,-,-,470/CDS,VC0140,VC0140,-,hypothetical_protein,cds-NP_229798.1,-,-,329):+:118:NC_002505.1	33.1088	-1.71043	0.710211	5.45505	0.0195118	0.143868
CDS:VC0140,VC0140:-:hypothetical_protein:cds-NP_229798.1:-:-:329:NC_002505.1	11.6779	-0.680567	0.84187	0.639078	0.424045	0.811538
AS_CDS:VC0140,VC0140:-:hypothetical_protein:cds-NP_229798.1:-:-:329:NC_002505.1	10.8036	0.604347	1.10405	0.30337	0.581778	0.886828
IGR:(CDS,VC0140,VC0140,-,hypothetical_protein,cds-NP_229798.1,-,-,329/CDS,VC0142,VC0142,-,hypothetical_protein,cds-NP_229800.1,-,+,368):+:163:NC_002505.1	13.0028	-1.05509	0.952892	1.24201	0.265085	0.677797
AS_IGR:(CDS,VC0140,VC0140,-,hypothetical_protein,cds-NP_229798.1,-,-,329/CDS,VC0142,VC0142,-,hypothetical_protein,cds-NP_229800.1,-,+,368):+:163:NC_002505.1	0.635307	-0.2686	4.02348	-0.0341003	1	NA
CDS:VC0142,VC0142:-:hypothetical_protein:cds-NP_229800.1:-:+:368:NC_002505.1	44.3339	-0.77533	0.634664	1.51065	0.21904	0.631932
AS_CDS:VC0142,VC0142:-:hypothetical_protein:cds-NP_229800.1:-:+:368:NC_002505.1	2.33514	-3.3406	2.17155	2.37172	0.12355	NA
CDS:VC0142a,VC0142a:-:hypothetical_protein:cds-YP_007648021.1:-:-:80:NC_002505.1	11.3502	-1.94452	1.33819	2.04534	0.152673	0.531954
AS_CDS:VC0142a,VC0142a:-:hypothetical_protein:cds-YP_007648021.1:-:-:80:NC_002505.1	0.765838	0.274431	3.06427	0.00472451	0.945201	NA
IGR:(CDS,VC0142a,VC0142a,-,hypothetical_protein,cds-YP_007648021.1,-,-,80/protein_binding_site,-,-,-,id-NC_002505.1,134811..134831,-,-,20):+:314:NC_002505.1	2.4641	1.01006	2.87759	0.11999	0.729045	NA
AS_IGR:(CDS,VC0142a,VC0142a,-,hypothetical_protein,cds-YP_007648021.1,-,-,80/protein_binding_site,-,-,-,id-NC_002505.1,134811..134831,-,-,20):+:314:NC_002505.1	79.3168	-3.82021	0.603795	35.6483	2.36351e-09	1.28096e-07
protein_binding_site:-:-:-:id-NC_002505.1:134811..134831:-:-:20:NC_002505.1	4.16537	-2.58698	1.47383	2.97488	0.0845662	NA
AS_protein_binding_site:-:-:-:id-NC_002505.1:134811..134831:-:-:20:NC_002505.1	0.535322	1.27778	4.01502	0.0201875	0.887015	NA
CDS:VC0143,VC0143:-:hypothetical_protein:cds-NP_229801.1:-:+:257:NC_002505.1	7.0252	0.853274	1.52073	0.308188	0.578794	0.886828
AS_CDS:VC0143,VC0143:-:hypothetical_protein:cds-NP_229801.1:-:+:257:NC_002505.1	42.2993	-2.15259	0.565449	13.7837	0.00020511	0.00414971
IGR:(CDS,VC0143,VC0143,-,hypothetical_protein,cds-NP_229801.1,-,+,257/CDS,VC0144,VC0144,-,hypothetical_protein,cds-NP_229802.1,-,+,629):+:65:NC_002505.1	0.794115	-2.86114	3.40808	0.987129	0.320445	NA
AS_IGR:(CDS,VC0143,VC0143,-,hypothetical_protein,cds-NP_229801.1,-,+,257/CDS,VC0144,VC0144,-,hypothetical_protein,cds-NP_229802.1,-,+,629):+:65:NC_002505.1	0.535819	0.524636	4.05516	0.047958	0.826655	NA
CDS:VC0144,VC0144:-:hypothetical_protein:cds-NP_229802.1:-:+:629:NC_002505.1	18.816	0.0731199	0.849849	0.00916688	0.923724	0.973652
AS_CDS:VC0144,VC0144:-:hypothetical_protein:cds-NP_229802.1:-:+:629:NC_002505.1	17.1742	-0.0499114	0.90325	0.0117238	0.913776	0.973652
CDS:VC0145,VC0145:-:hypothetical_protein:cds-NP_229803.1:-:-:266:NC_002505.1	45.8793	0.036054	0.451432	0.00655962	0.935449	0.973652
AS_CDS:VC0145,VC0145:-:hypothetical_protein:cds-NP_229803.1:-:-:266:NC_002505.1	1.15874	-0.668517	3.11802	0.0255568	0.872988	NA
CDS:VC0146,VC0146:-:hypothetical_protein:cds-NP_229804.1:-:-:599:NC_002505.1	78.2341	-0.50822	0.334885	2.29187	0.130053	0.485737
AS_CDS:VC0146,VC0146:-:hypothetical_protein:cds-NP_229804.1:-:-:599:NC_002505.1	4.41756	-1.55643	2.01208	0.600168	0.438514	NA
IGR:(CDS,VC0146,VC0146,-,hypothetical_protein,cds-NP_229804.1,-,-,599/CDS,VC0147,VC0147,-,cell_division_protein_FtsY,cds-NP_229805.1,-,+,1175):+:162:NC_002505.1	25.1481	-0.352807	0.730758	0.232224	0.629879	0.90538
AS_IGR:(CDS,VC0146,VC0146,-,hypothetical_protein,cds-NP_229804.1,-,-,599/CDS,VC0147,VC0147,-,cell_division_protein_FtsY,cds-NP_229805.1,-,+,1175):+:162:NC_002505.1	6.09987	0.0392617	1.23664	0.00279576	0.957832	0.975762
CDS:VC0147,VC0147:-:cell_division_protein_FtsY:cds-NP_229805.1:-:+:1175:NC_002505.1	296.312	-0.396629	0.285076	1.93504	0.164208	0.552946
AS_CDS:VC0147,VC0147:-:cell_division_protein_FtsY:cds-NP_229805.1:-:+:1175:NC_002505.1	4.49034	-0.2724	1.43245	0.0398052	0.841862	NA
CDS:VC0148,VC0148:-:cell_division_ATP-binding_protein_FtsE:cds-NP_229806.1:-:+:701:NC_002505.1	104.244	-0.918394	0.320302	8.13083	0.00435187	0.048156
AS_CDS:VC0148,VC0148:-:cell_division_ATP-binding_protein_FtsE:cds-NP_229806.1:-:+:701:NC_002505.1	10.3863	-2.1255	1.31073	2.57691	0.108433	0.44408
CDS:VC0149,VC0149:-:cell_division_protein_FtsX:cds-NP_229807.1:-:+:992:NC_002505.1	195.418	-0.1741	0.287321	0.367757	0.54423	0.874465
AS_CDS:VC0149,VC0149:-:cell_division_protein_FtsX:cds-NP_229807.1:-:+:992:NC_002505.1	4.8872	-0.325776	1.7871	0.0360332	0.849447	0.963826
IGR:(CDS,VC0149,VC0149,-,cell_division_protein_FtsX,cds-NP_229807.1,-,+,992/CDS,VC0150,VC0150,-,RNA_polymerase_factor_sigma-32,cds-NP_229808.1,-,+,860):+:118:NC_002505.1	112.743	-0.211685	0.355242	0.35411	0.551796	0.878808
AS_IGR:(CDS,VC0149,VC0149,-,cell_division_protein_FtsX,cds-NP_229807.1,-,+,992/CDS,VC0150,VC0150,-,RNA_polymerase_factor_sigma-32,cds-NP_229808.1,-,+,860):+:118:NC_002505.1	1.94499	-4.18415	2.84268	2.33011	0.126893	NA
CDS:VC0150,VC0150:-:RNA_polymerase_factor_sigma-32:cds-NP_229808.1:-:+:860:NC_002505.1	1662.92	-0.487585	0.190495	6.52685	0.0106258	0.0924932
AS_CDS:VC0150,VC0150:-:RNA_polymerase_factor_sigma-32:cds-NP_229808.1:-:+:860:NC_002505.1	7.36752	-5.1186	1.68996	9.23449	0.00237498	0.0299549
IGR:(CDS,VC0150,VC0150,-,RNA_polymerase_factor_sigma-32,cds-NP_229808.1,-,+,860/CDS,VC0151,VC0151,-,soluble_pyridine_nucleotide_transhydrogenase,cds-NP_229809.1,-,-,1400):+:140:NC_002505.1	30.0863	-0.791031	0.617547	1.66793	0.196535	0.598205
AS_IGR:(CDS,VC0150,VC0150,-,RNA_polymerase_factor_sigma-32,cds-NP_229808.1,-,+,860/CDS,VC0151,VC0151,-,soluble_pyridine_nucleotide_transhydrogenase,cds-NP_229809.1,-,-,1400):+:140:NC_002505.1	11.8826	-1.85214	0.873986	4.40826	0.0357653	0.218566
CDS:VC0151,VC0151:-:soluble_pyridine_nucleotide_transhydrogenase:cds-NP_229809.1:-:-:1400:NC_002505.1	133.978	-1.54616	0.342774	19.923	8.06229e-06	0.000232025
AS_CDS:VC0151,VC0151:-:soluble_pyridine_nucleotide_transhydrogenase:cds-NP_229809.1:-:-:1400:NC_002505.1	10.2209	-1.16198	0.97021	1.41128	0.234844	0.650397
IGR:(CDS,VC0151,VC0151,-,soluble_pyridine_nucleotide_transhydrogenase,cds-NP_229809.1,-,-,1400/CDS,VC0152,VC0152,-,DNA-binding_transcriptional_repressor_FabR,cds-NP_229810.1,-,+,641):+:266:NC_002505.1	2.04171	-2.86803	2.70621	0.64961	0.420252	NA
AS_IGR:(CDS,VC0151,VC0151,-,soluble_pyridine_nucleotide_transhydrogenase,cds-NP_229809.1,-,-,1400/CDS,VC0152,VC0152,-,DNA-binding_transcriptional_repressor_FabR,cds-NP_229810.1,-,+,641):+:266:NC_002505.1	15.6473	-3.68215	1.04682	11.9841	0.000536567	0.00932815
CDS:VC0152,VC0152:-:DNA-binding_transcriptional_repressor_FabR:cds-NP_229810.1:-:+:641:NC_002505.1	81.4376	1.0375	0.423333	5.89853	0.0151536	0.12008
AS_CDS:VC0152,VC0152:-:DNA-binding_transcriptional_repressor_FabR:cds-NP_229810.1:-:+:641:NC_002505.1	10.4835	-0.750188	0.985191	0.585755	0.444065	0.82648
CDS:VC0153,VC0153:-:hypothetical_protein:cds-NP_229811.1:-:+:371:NC_002505.1	40.9685	0.495097	0.521416	0.91558	0.338638	0.742417
AS_CDS:VC0153,VC0153:-:hypothetical_protein:cds-NP_229811.1:-:+:371:NC_002505.1	37.2218	0.122741	0.565833	0.0471112	0.828168	0.96281
CDS:VC0154,VC0154:-:tRNA_uracil-5--methyltransferase:cds-NP_229812.1:-:-:1109:NC_002505.1	98.5655	0.195428	0.38533	0.259342	0.610573	0.898433
AS_CDS:VC0154,VC0154:-:tRNA_uracil-5--methyltransferase:cds-NP_229812.1:-:-:1109:NC_002505.1	18.4593	-0.57793	1.06677	0.294514	0.587342	0.890367
IGR:(CDS,VC0154,VC0154,-,tRNA_uracil-5--methyltransferase,cds-NP_229812.1,-,-,1109/CDS,VC0156,VC0156,-,vitamin_B12_receptor,cds-NP_229813.1,-,+,1835):+:356:NC_002505.1	8.74697	1.82687	0.95073	3.63041	0.056733	0.296124
AS_IGR:(CDS,VC0154,VC0154,-,tRNA_uracil-5--methyltransferase,cds-NP_229812.1,-,-,1109/CDS,VC0156,VC0156,-,vitamin_B12_receptor,cds-NP_229813.1,-,+,1835):+:356:NC_002505.1	4.44294	-4.24193	1.82815	4.36936	0.0365906	NA
CDS:VC0156,VC0156:-:vitamin_B12_receptor:cds-NP_229813.1:-:+:1835:NC_002505.1	254.741	1.32222	0.243147	28.902	7.61339e-08	3.23025e-06
AS_CDS:VC0156,VC0156:-:vitamin_B12_receptor:cds-NP_229813.1:-:+:1835:NC_002505.1	30.7755	0.063317	0.667306	0.0170499	0.896111	0.973652
IGR:(CDS,VC0156,VC0156,-,vitamin_B12_receptor,cds-NP_229813.1,-,+,1835/CDS,VC0157,VC0157,-,alkaline_serine_protease,cds-NP_229814.1,-,-,1607):+:11:NC_002505.1	1.40514	1.1178	2.41168	0.221693	0.637753	NA
AS_IGR:(CDS,VC0156,VC0156,-,vitamin_B12_receptor,cds-NP_229813.1,-,+,1835/CDS,VC0157,VC0157,-,alkaline_serine_protease,cds-NP_229814.1,-,-,1607):+:11:NC_002505.1	1.05835	0.607782	2.50663	0.0599587	0.806561	NA
CDS:VC0157,VC0157:-:alkaline_serine_protease:cds-NP_229814.1:-:-:1607:NC_002505.1	82.7103	-0.496898	0.375715	1.77413	0.182872	0.581759
AS_CDS:VC0157,VC0157:-:alkaline_serine_protease:cds-NP_229814.1:-:-:1607:NC_002505.1	32.1145	-0.270734	0.718044	0.149976	0.698559	0.928631
IGR:(CDS,VC0157,VC0157,-,alkaline_serine_protease,cds-NP_229814.1,-,-,1607/CDS,VC0158,VC0158,-,glutamate_racemase,cds-NP_229815.1,-,+,797):+:351:NC_002505.1	6.73406	-0.28369	1.50385	0.0395043	0.842453	0.96316
AS_IGR:(CDS,VC0157,VC0157,-,alkaline_serine_protease,cds-NP_229814.1,-,-,1607/CDS,VC0158,VC0158,-,glutamate_racemase,cds-NP_229815.1,-,+,797):+:351:NC_002505.1	11.2488	-1.33291	1.12999	1.39121	0.2382	0.653929
CDS:VC0158,VC0158:-:glutamate_racemase:cds-NP_229815.1:-:+:797:NC_002505.1	493.318	-0.577755	0.252669	5.17934	0.0228569	0.160258
AS_CDS:VC0158,VC0158:-:glutamate_racemase:cds-NP_229815.1:-:+:797:NC_002505.1	39.0996	-1.083	0.557214	3.80368	0.05114	0.278179
CDS:VC0159,VC0159:-:RNA-binding_protein:cds-NP_229816.1:-:-:458:NC_002505.1	104.532	-0.135227	0.375213	0.132166	0.716197	0.92963
AS_CDS:VC0159,VC0159:-:RNA-binding_protein:cds-NP_229816.1:-:-:458:NC_002505.1	92.8273	-0.267579	0.354223	0.567971	0.451066	0.829904
IGR:(CDS,VC0159,VC0159,-,RNA-binding_protein,cds-NP_229816.1,-,-,458/rRNA,VCr004,VCr004,ID,VCr004,16Sb,16Sb,16Sb,16S_ribosomal_RNA,ID,16S_ribosomal_RNA,exon-VCr004-1,-,+,1534):+:538:NC_002505.1	34.26	-0.780257	0.585712	1.74991	0.185888	0.586568
AS_IGR:(CDS,VC0159,VC0159,-,RNA-binding_protein,cds-NP_229816.1,-,-,458/rRNA,VCr004,VCr004,ID,VCr004,16Sb,16Sb,16Sb,16S_ribosomal_RNA,ID,16S_ribosomal_RNA,exon-VCr004-1,-,+,1534):+:538:NC_002505.1	70.1082	-0.491898	0.369506	1.77552	0.182701	0.581463
rRNA:VCr004,VCr004,ID,VCr004:16Sb,16Sb,16Sb:16S_ribosomal_RNA,ID,16S_ribosomal_RNA:exon-VCr004-1:-:+:1534:NC_002505.1	1295.37	-0.757359	0.163064	21.3498	3.82652e-06	0.000120902
AS_rRNA:VCr004,VCr004,ID,VCr004:16Sb,16Sb,16Sb:16S_ribosomal_RNA,ID,16S_ribosomal_RNA:exon-VCr004-1:-:+:1534:NC_002505.1	0	NA	NA	NA	NA	NA
IGR:(rRNA,VCr004,VCr004,ID,VCr004,16Sb,16Sb,16Sb,16S_ribosomal_RNA,ID,16S_ribosomal_RNA,exon-VCr004-1,-,+,1534/tRNA,VCt004,VCt004,ID,VCt004,tRNA-Glu-1,tRNA-Glu-1,tRNA-Glu-1,tRNA-Glu,ID,tRNA-Glu,exon-VCt004-1,-,+,75):+:68:NC_002505.1	11.3191	-0.316137	0.863668	0.144023	0.704314	0.928659
AS_IGR:(rRNA,VCr004,VCr004,ID,VCr004,16Sb,16Sb,16Sb,16S_ribosomal_RNA,ID,16S_ribosomal_RNA,exon-VCr004-1,-,+,1534/tRNA,VCt004,VCt004,ID,VCt004,tRNA-Glu-1,tRNA-Glu-1,tRNA-Glu-1,tRNA-Glu,ID,tRNA-Glu,exon-VCt004-1,-,+,75):+:68:NC_002505.1	0	NA	NA	NA	NA	NA
tRNA:VCt004,VCt004,ID,VCt004:tRNA-Glu-1,tRNA-Glu-1,tRNA-Glu-1:tRNA-Glu,ID,tRNA-Glu:exon-VCt004-1:-:+:75:NC_002505.1	8.32068	0.000556593	1.05397	0.00588457	0.938853	0.973652
AS_tRNA:VCt004,VCt004,ID,VCt004:tRNA-Glu-1,tRNA-Glu-1,tRNA-Glu-1:tRNA-Glu,ID,tRNA-Glu:exon-VCt004-1:-:+:75:NC_002505.1	0	NA	NA	NA	NA	NA
IGR:(tRNA,VCt004,VCt004,ID,VCt004,tRNA-Glu-1,tRNA-Glu-1,tRNA-Glu-1,tRNA-Glu,ID,tRNA-Glu,exon-VCt004-1,-,+,75/rRNA,VCr005,VCr005,ID,VCr005,23Sb,23Sb,23Sb,23S_ribosomal_RNA,ID,23S_ribosomal_RNA,exon-VCr005-1,-,+,2886):+:286:NC_002505.1	85.5641	0.102415	0.37223	0.0796317	0.777797	0.946789
AS_IGR:(tRNA,VCt004,VCt004,ID,VCt004,tRNA-Glu-1,tRNA-Glu-1,tRNA-Glu-1,tRNA-Glu,ID,tRNA-Glu,exon-VCt004-1,-,+,75/rRNA,VCr005,VCr005,ID,VCr005,23Sb,23Sb,23Sb,23S_ribosomal_RNA,ID,23S_ribosomal_RNA,exon-VCr005-1,-,+,2886):+:286:NC_002505.1	0.500454	-2.19312	3.98399	0.515799	0.472639	NA
rRNA:VCr005,VCr005,ID,VCr005:23Sb,23Sb,23Sb:23S_ribosomal_RNA,ID,23S_ribosomal_RNA:exon-VCr005-1:-:+:2886:NC_002505.1	12820.4	-0.481592	0.151269	10.09	0.00149073	0.0206121
AS_rRNA:VCr005,VCr005,ID,VCr005:23Sb,23Sb,23Sb:23S_ribosomal_RNA,ID,23S_ribosomal_RNA:exon-VCr005-1:-:+:2886:NC_002505.1	0.143973	-0.535248	4.06765	-0.0242512	1	NA
IGR:(rRNA,VCr005,VCr005,ID,VCr005,23Sb,23Sb,23Sb,23S_ribosomal_RNA,ID,23S_ribosomal_RNA,exon-VCr005-1,-,+,2886/rRNA,VCr006,VCr006,ID,VCr006,5Sb,5Sb,5Sb,5S_ribosomal_RNA,ID,5S_ribosomal_RNA,exon-VCr006-1,-,+,117):+:127:NC_002505.1	58.0956	-0.112619	0.38178	0.0869266	0.768121	0.944135
AS_IGR:(rRNA,VCr005,VCr005,ID,VCr005,23Sb,23Sb,23Sb,23S_ribosomal_RNA,ID,23S_ribosomal_RNA,exon-VCr005-1,-,+,2886/rRNA,VCr006,VCr006,ID,VCr006,5Sb,5Sb,5Sb,5S_ribosomal_RNA,ID,5S_ribosomal_RNA,exon-VCr006-1,-,+,117):+:127:NC_002505.1	0	NA	NA	NA	NA	NA
rRNA:VCr006,VCr006,ID,VCr006:5Sb,5Sb,5Sb:5S_ribosomal_RNA,ID,5S_ribosomal_RNA:exon-VCr006-1:-:+:117:NC_002505.1	69.2762	-0.948642	0.481946	3.88333	0.0487677	0.271277
AS_rRNA:VCr006,VCr006,ID,VCr006:5Sb,5Sb,5Sb:5S_ribosomal_RNA,ID,5S_ribosomal_RNA:exon-VCr006-1:-:+:117:NC_002505.1	0	NA	NA	NA	NA	NA
IGR:(rRNA,VCr006,VCr006,ID,VCr006,5Sb,5Sb,5Sb,5S_ribosomal_RNA,ID,5S_ribosomal_RNA,exon-VCr006-1,-,+,117/tRNA,VCt005,VCt005,ID,VCt005,tRNA-Ser-1,tRNA-Ser-1,tRNA-Ser-1,tRNA-Ser,ID,tRNA-Ser,exon-VCt005-1,-,+,90):+:46:NC_002505.1	2.8515	0.129679	1.65812	0.00877049	0.925386	NA
AS_IGR:(rRNA,VCr006,VCr006,ID,VCr006,5Sb,5Sb,5Sb,5S_ribosomal_RNA,ID,5S_ribosomal_RNA,exon-VCr006-1,-,+,117/tRNA,VCt005,VCt005,ID,VCt005,tRNA-Ser-1,tRNA-Ser-1,tRNA-Ser-1,tRNA-Ser,ID,tRNA-Ser,exon-VCt005-1,-,+,90):+:46:NC_002505.1	0	NA	NA	NA	NA	NA
tRNA:VCt005,VCt005,ID,VCt005:tRNA-Ser-1,tRNA-Ser-1,tRNA-Ser-1:tRNA-Ser,ID,tRNA-Ser:exon-VCt005-1:-:+:90:NC_002505.1	6.48354	0.0568314	1.10844	0.00362964	0.951959	0.975246
AS_tRNA:VCt005,VCt005,ID,VCt005:tRNA-Ser-1,tRNA-Ser-1,tRNA-Ser-1:tRNA-Ser,ID,tRNA-Ser:exon-VCt005-1:-:+:90:NC_002505.1	0	NA	NA	NA	NA	NA
IGR:(tRNA,VCt005,VCt005,ID,VCt005,tRNA-Ser-1,tRNA-Ser-1,tRNA-Ser-1,tRNA-Ser,ID,tRNA-Ser,exon-VCt005-1,-,+,90/CDS,VC0161,VC0161,-,DNA-binding_transcriptional_regulator_IlvY,cds-NP_229818.1,-,-,896):+:79:NC_002505.1	2.36368	1.81006	1.88565	0.917374	0.338166	NA
AS_IGR:(tRNA,VCt005,VCt005,ID,VCt005,tRNA-Ser-1,tRNA-Ser-1,tRNA-Ser-1,tRNA-Ser,ID,tRNA-Ser,exon-VCt005-1,-,+,90/CDS,VC0161,VC0161,-,DNA-binding_transcriptional_regulator_IlvY,cds-NP_229818.1,-,-,896):+:79:NC_002505.1	0.986073	-1.43244	3.26521	0.0218261	0.882551	NA
CDS:VC0161,VC0161:-:DNA-binding_transcriptional_regulator_IlvY:cds-NP_229818.1:-:-:896:NC_002505.1	15.9744	0.0447125	1.11497	0.00414584	0.948661	0.974269
AS_CDS:VC0161,VC0161:-:DNA-binding_transcriptional_regulator_IlvY:cds-NP_229818.1:-:-:896:NC_002505.1	26.2087	0.919468	0.594404	2.35503	0.124879	0.475014
IGR:(CDS,VC0161,VC0161,-,DNA-binding_transcriptional_regulator_IlvY,cds-NP_229818.1,-,-,896/CDS,VC0162,VC0162,-,ketol-acid_reductoisomerase,cds-NP_229819.1,-,+,1484):+:96:NC_002505.1	3.90346	0.955085	1.48513	0.418182	0.517845	NA
AS_IGR:(CDS,VC0161,VC0161,-,DNA-binding_transcriptional_regulator_IlvY,cds-NP_229818.1,-,-,896/CDS,VC0162,VC0162,-,ketol-acid_reductoisomerase,cds-NP_229819.1,-,+,1484):+:96:NC_002505.1	0	NA	NA	NA	NA	NA
CDS:VC0162,VC0162:-:ketol-acid_reductoisomerase:cds-NP_229819.1:-:+:1484:NC_002505.1	268.123	-0.0756766	0.254528	0.0890438	0.765396	0.943761
AS_CDS:VC0162,VC0162:-:ketol-acid_reductoisomerase:cds-NP_229819.1:-:+:1484:NC_002505.1	10.948	1.05761	1.4838	0.502107	0.478576	0.843842
IGR:(CDS,VC0162,VC0162,-,ketol-acid_reductoisomerase,cds-NP_229819.1,-,+,1484/CDS,VC0163,VC0163,-,hypothetical_protein,cds-NP_229820.1,-,-,251):+:65:NC_002505.1	17.7379	0.155548	0.811791	0.0396916	0.842085	0.96316
AS_IGR:(CDS,VC0162,VC0162,-,ketol-acid_reductoisomerase,cds-NP_229819.1,-,+,1484/CDS,VC0163,VC0163,-,hypothetical_protein,cds-NP_229820.1,-,-,251):+:65:NC_002505.1	12.8524	0.121976	0.818453	0.023039	0.879356	0.968589
CDS:VC0163,VC0163:-:hypothetical_protein:cds-NP_229820.1:-:-:251:NC_002505.1	69.4854	0.142676	0.410634	0.12707	0.72149	0.93161
AS_CDS:VC0163,VC0163:-:hypothetical_protein:cds-NP_229820.1:-:-:251:NC_002505.1	2.69019	-1.12109	2.7475	0.170373	0.679781	NA
IGR:(CDS,VC0163,VC0163,-,hypothetical_protein,cds-NP_229820.1,-,-,251/CDS,VC0164,VC0164,-,multidrug_resistance_protein,cds-NP_229821.1,-,-,3110):+:64:NC_002505.1	0.994095	0.541653	3.68624	0.023765	0.877484	NA
AS_IGR:(CDS,VC0163,VC0163,-,hypothetical_protein,cds-NP_229820.1,-,-,251/CDS,VC0164,VC0164,-,multidrug_resistance_protein,cds-NP_229821.1,-,-,3110):+:64:NC_002505.1	10.3045	-0.292331	0.927365	0.105812	0.744964	0.938486
CDS:VC0164,VC0164:-:multidrug_resistance_protein:cds-NP_229821.1:-:-:3110:NC_002505.1	793.754	0.337543	0.159866	4.45113	0.0348781	0.214721
AS_CDS:VC0164,VC0164:-:multidrug_resistance_protein:cds-NP_229821.1:-:-:3110:NC_002505.1	28.0395	-0.316877	0.73431	0.18961	0.663242	0.916274
CDS:VC0165,VC0165:-:hypothetical_protein:cds-NP_229822.1:-:-:1106:NC_002505.1	235.509	0.411021	0.264173	2.41417	0.120242	0.467432
AS_CDS:VC0165,VC0165:-:hypothetical_protein:cds-NP_229822.1:-:-:1106:NC_002505.1	13.9605	-0.793194	1.44686	0.301049	0.583226	0.887933
CDS:VC0166,VC0166:-:TetR_family_transcriptional_regulator:cds-NP_229823.1:-:-:596:NC_002505.1	152.488	0.413168	0.320348	1.65757	0.197932	0.600099
AS_CDS:VC0166,VC0166:-:TetR_family_transcriptional_regulator:cds-NP_229823.1:-:-:596:NC_002505.1	0	NA	NA	NA	NA	NA
IGR:(CDS,VC0166,VC0166,-,TetR_family_transcriptional_regulator,cds-NP_229823.1,-,-,596/CDS,VC0167,VC0167,-,ATP-dependent_DNA_helicase_Rep,cds-NP_229824.1,-,+,2015):+:104:NC_002505.1	0	NA	NA	NA	NA	NA
AS_IGR:(CDS,VC0166,VC0166,-,TetR_family_transcriptional_regulator,cds-NP_229823.1,-,-,596/CDS,VC0167,VC0167,-,ATP-dependent_DNA_helicase_Rep,cds-NP_229824.1,-,+,2015):+:104:NC_002505.1	0	NA	NA	NA	NA	NA
CDS:VC0167,VC0167:-:ATP-dependent_DNA_helicase_Rep:cds-NP_229824.1:-:+:2015:NC_002505.1	221.695	-0.129672	0.374625	0.12139	0.727531	0.93176
AS_CDS:VC0167,VC0167:-:ATP-dependent_DNA_helicase_Rep:cds-NP_229824.1:-:+:2015:NC_002505.1	23.8425	1.97158	0.832296	5.36731	0.0205176	0.148483
IGR:(CDS,VC0167,VC0167,-,ATP-dependent_DNA_helicase_Rep,cds-NP_229824.1,-,+,2015/CDS,VC0168,VC0168,-,cytochrome_c5,cds-NP_229825.1,-,-,407):+:5:NC_002505.1	0	NA	NA	NA	NA	NA
AS_IGR:(CDS,VC0167,VC0167,-,ATP-dependent_DNA_helicase_Rep,cds-NP_229824.1,-,+,2015/CDS,VC0168,VC0168,-,cytochrome_c5,cds-NP_229825.1,-,-,407):+:5:NC_002505.1	1.29278	2.09328	2.33343	0.824791	0.363783	NA
CDS:VC0168,VC0168:-:cytochrome_c5:cds-NP_229825.1:-:-:407:NC_002505.1	204.876	0.507729	0.275827	3.37639	0.0661366	0.326723
AS_CDS:VC0168,VC0168:-:cytochrome_c5:cds-NP_229825.1:-:-:407:NC_002505.1	4.00878	1.10525	1.73817	0.415757	0.519062	NA
IGR:(CDS,VC0168,VC0168,-,cytochrome_c5,cds-NP_229825.1,-,-,407/tRNA,VCt006,VCt006,ID,VCt006,tRNA-Arg-1,tRNA-Arg-1,tRNA-Arg-1,tRNA-Arg,ID,tRNA-Arg,exon-VCt006-1,-,+,76):+:268:NC_002505.1	5.70706	1.35757	1.15025	1.38891	0.238588	0.653929
AS_IGR:(CDS,VC0168,VC0168,-,cytochrome_c5,cds-NP_229825.1,-,-,407/tRNA,VCt006,VCt006,ID,VCt006,tRNA-Arg-1,tRNA-Arg-1,tRNA-Arg-1,tRNA-Arg,ID,tRNA-Arg,exon-VCt006-1,-,+,76):+:268:NC_002505.1	13.1565	-1.37949	0.933528	2.15337	0.142257	0.513247
tRNA:VCt006,VCt006,ID,VCt006:tRNA-Arg-1,tRNA-Arg-1,tRNA-Arg-1:tRNA-Arg,ID,tRNA-Arg:exon-VCt006-1:-:+:76:NC_002505.1	34.309	0.63684	0.47892	1.76295	0.184256	0.583535
AS_tRNA:VCt006,VCt006,ID,VCt006:tRNA-Arg-1,tRNA-Arg-1,tRNA-Arg-1:tRNA-Arg,ID,tRNA-Arg:exon-VCt006-1:-:+:76:NC_002505.1	0	NA	NA	NA	NA	NA
IGR:(tRNA,VCt006,VCt006,ID,VCt006,tRNA-Arg-1,tRNA-Arg-1,tRNA-Arg-1,tRNA-Arg,ID,tRNA-Arg,exon-VCt006-1,-,+,76/tRNA,VCt007,VCt007,ID,VCt007,tRNA-His-1,tRNA-His-1,tRNA-His-1,tRNA-His,ID,tRNA-His,exon-VCt007-1,-,+,75):+:34:NC_002505.1	19.2791	0.536775	0.624398	0.738246	0.390223	0.783402
AS_IGR:(tRNA,VCt006,VCt006,ID,VCt006,tRNA-Arg-1,tRNA-Arg-1,tRNA-Arg-1,tRNA-Arg,ID,tRNA-Arg,exon-VCt006-1,-,+,76/tRNA,VCt007,VCt007,ID,VCt007,tRNA-His-1,tRNA-His-1,tRNA-His-1,tRNA-His,ID,tRNA-His,exon-VCt007-1,-,+,75):+:34:NC_002505.1	0	NA	NA	NA	NA	NA
tRNA:VCt007,VCt007,ID,VCt007:tRNA-His-1,tRNA-His-1,tRNA-His-1:tRNA-His,ID,tRNA-His:exon-VCt007-1:-:+:75:NC_002505.1	56.9688	0.554317	0.399657	1.93003	0.164755	0.554034
AS_tRNA:VCt007,VCt007,ID,VCt007:tRNA-His-1,tRNA-His-1,tRNA-His-1:tRNA-His,ID,tRNA-His:exon-VCt007-1:-:+:75:NC_002505.1	0	NA	NA	NA	NA	NA
IGR:(tRNA,VCt007,VCt007,ID,VCt007,tRNA-His-1,tRNA-His-1,tRNA-His-1,tRNA-His,ID,tRNA-His,exon-VCt007-1,-,+,75/tRNA,VCt008,VCt008,ID,VCt008,tRNA-Pro-1,tRNA-Pro-1,tRNA-Pro-1,tRNA-Pro,ID,tRNA-Pro,exon-VCt008-1,-,+,76):+:60:NC_002505.1	40.8864	0.59202	0.44244	1.78565	0.181457	0.580741
AS_IGR:(tRNA,VCt007,VCt007,ID,VCt007,tRNA-His-1,tRNA-His-1,tRNA-His-1,tRNA-His,ID,tRNA-His,exon-VCt007-1,-,+,75/tRNA,VCt008,VCt008,ID,VCt008,tRNA-Pro-1,tRNA-Pro-1,tRNA-Pro-1,tRNA-Pro,ID,tRNA-Pro,exon-VCt008-1,-,+,76):+:60:NC_002505.1	0	NA	NA	NA	NA	NA
tRNA:VCt008,VCt008,ID,VCt008:tRNA-Pro-1,tRNA-Pro-1,tRNA-Pro-1:tRNA-Pro,ID,tRNA-Pro:exon-VCt008-1:-:+:76:NC_002505.1	65.1269	0.706296	0.368515	3.65303	0.0559675	0.294109
AS_tRNA:VCt008,VCt008,ID,VCt008:tRNA-Pro-1,tRNA-Pro-1,tRNA-Pro-1:tRNA-Pro,ID,tRNA-Pro:exon-VCt008-1:-:+:76:NC_002505.1	0	NA	NA	NA	NA	NA
IGR:(tRNA,VCt008,VCt008,ID,VCt008,tRNA-Pro-1,tRNA-Pro-1,tRNA-Pro-1,tRNA-Pro,ID,tRNA-Pro,exon-VCt008-1,-,+,76/tRNA,VCt009,VCt009,ID,VCt009,tRNA-His-2,tRNA-His-2,tRNA-His-2,tRNA-His,ID,tRNA-His,exon-VCt009-1,-,+,75):+:69:NC_002505.1	36.7288	1.01386	0.473069	4.57076	0.0325221	0.203092
AS_IGR:(tRNA,VCt008,VCt008,ID,VCt008,tRNA-Pro-1,tRNA-Pro-1,tRNA-Pro-1,tRNA-Pro,ID,tRNA-Pro,exon-VCt008-1,-,+,76/tRNA,VCt009,VCt009,ID,VCt009,tRNA-His-2,tRNA-His-2,tRNA-His-2,tRNA-His,ID,tRNA-His,exon-VCt009-1,-,+,75):+:69:NC_002505.1	0	NA	NA	NA	NA	NA
tRNA:VCt009,VCt009,ID,VCt009:tRNA-His-2,tRNA-His-2,tRNA-His-2:tRNA-His,ID,tRNA-His:exon-VCt009-1:-:+:75:NC_002505.1	42.0428	1.20263	0.466241	6.60064	0.0101942	0.0905409
AS_tRNA:VCt009,VCt009,ID,VCt009:tRNA-His-2,tRNA-His-2,tRNA-His-2:tRNA-His,ID,tRNA-His:exon-VCt009-1:-:+:75:NC_002505.1	0	NA	NA	NA	NA	NA
IGR:(tRNA,VCt009,VCt009,ID,VCt009,tRNA-His-2,tRNA-His-2,tRNA-His-2,tRNA-His,ID,tRNA-His,exon-VCt009-1,-,+,75/tRNA,VCt010,VCt010,ID,VCt010,tRNA-Pro-2,tRNA-Pro-2,tRNA-Pro-2,tRNA-Pro,ID,tRNA-Pro,exon-VCt010-1,-,+,76):+:60:NC_002505.1	27.9002	0.955232	0.604391	2.48333	0.115058	0.458073
AS_IGR:(tRNA,VCt009,VCt009,ID,VCt009,tRNA-His-2,tRNA-His-2,tRNA-His-2,tRNA-His,ID,tRNA-His,exon-VCt009-1,-,+,75/tRNA,VCt010,VCt010,ID,VCt010,tRNA-Pro-2,tRNA-Pro-2,tRNA-Pro-2,tRNA-Pro,ID,tRNA-Pro,exon-VCt010-1,-,+,76):+:60:NC_002505.1	0.212507	-0.535248	4.06765	0.0761452	0.782591	NA
tRNA:VCt010,VCt010,ID,VCt010:tRNA-Pro-2,tRNA-Pro-2,tRNA-Pro-2:tRNA-Pro,ID,tRNA-Pro:exon-VCt010-1:-:+:76:NC_002505.1	44.8828	0.900665	0.457884	3.82651	0.050448	0.276236
AS_tRNA:VCt010,VCt010,ID,VCt010:tRNA-Pro-2,tRNA-Pro-2,tRNA-Pro-2:tRNA-Pro,ID,tRNA-Pro:exon-VCt010-1:-:+:76:NC_002505.1	0.212507	-0.535248	4.06765	0.0761452	0.782591	NA
IGR:(tRNA,VCt010,VCt010,ID,VCt010,tRNA-Pro-2,tRNA-Pro-2,tRNA-Pro-2,tRNA-Pro,ID,tRNA-Pro,exon-VCt010-1,-,+,76/CDS,VC0169,VC0169,-,hypothetical_protein,cds-NP_229826.1,-,-,167):+:404:NC_002505.1	14.738	1.03512	0.788735	1.69413	0.193058	0.596253
AS_IGR:(tRNA,VCt010,VCt010,ID,VCt010,tRNA-Pro-2,tRNA-Pro-2,tRNA-Pro-2,tRNA-Pro,ID,tRNA-Pro,exon-VCt010-1,-,+,76/CDS,VC0169,VC0169,-,hypothetical_protein,cds-NP_229826.1,-,-,167):+:404:NC_002505.1	0.64923	-2.63039	3.9641	0.682333	0.408784	NA
CDS:VC0169,VC0169:-:hypothetical_protein:cds-NP_229826.1:-:-:167:NC_002505.1	0	NA	NA	NA	NA	NA
AS_CDS:VC0169,VC0169:-:hypothetical_protein:cds-NP_229826.1:-:-:167:NC_002505.1	3.107	0.0148481	1.94177	0.000853077	0.976699	NA
IGR:(CDS,VC0169,VC0169,-,hypothetical_protein,cds-NP_229826.1,-,-,167/CDS,VC0170,VC0170,-,peptide_ABC_transporter_ATP-binding_protein,cds-NP_229827.1,-,+,1715):+:91:NC_002505.1	3.20465	0.188755	1.85855	0.0127356	0.910148	NA
AS_IGR:(CDS,VC0169,VC0169,-,hypothetical_protein,cds-NP_229826.1,-,-,167/CDS,VC0170,VC0170,-,peptide_ABC_transporter_ATP-binding_protein,cds-NP_229827.1,-,+,1715):+:91:NC_002505.1	0.212507	-0.535248	4.06765	0.0761452	0.782591	NA
CDS:VC0170,VC0170:-:peptide_ABC_transporter_ATP-binding_protein:cds-NP_229827.1:-:+:1715:NC_002505.1	222.282	0.027441	0.259903	0.0151382	0.902078	0.973652
AS_CDS:VC0170,VC0170:-:peptide_ABC_transporter_ATP-binding_protein:cds-NP_229827.1:-:+:1715:NC_002505.1	4.87576	-1.08005	1.4391	0.556717	0.455586	0.832808
IGR:(CDS,VC0170,VC0170,-,peptide_ABC_transporter_ATP-binding_protein,cds-NP_229827.1,-,+,1715/CDS,VC0171,VC0171,-,peptide_ABC_transporter_substrate-binding_protein,cds-NP_229828.2,-,+,1556):+:40:NC_002505.1	4.65205	-0.175128	1.28805	0.0216445	0.883037	NA
AS_IGR:(CDS,VC0170,VC0170,-,peptide_ABC_transporter_ATP-binding_protein,cds-NP_229827.1,-,+,1715/CDS,VC0171,VC0171,-,peptide_ABC_transporter_substrate-binding_protein,cds-NP_229828.2,-,+,1556):+:40:NC_002505.1	0	NA	NA	NA	NA	NA
CDS:VC0171,VC0171:-:peptide_ABC_transporter_substrate-binding_protein:cds-NP_229828.2:-:+:1556:NC_002505.1	409.481	-0.404437	0.26991	2.25138	0.133495	0.491423
AS_CDS:VC0171,VC0171:-:peptide_ABC_transporter_substrate-binding_protein:cds-NP_229828.2:-:+:1556:NC_002505.1	3.97512	-1.22684	1.58948	0.574057	0.448651	NA
IGR:(CDS,VC0171,VC0171,-,peptide_ABC_transporter_substrate-binding_protein,cds-NP_229828.2,-,+,1556/CDS,VC0172,VC0172,-,peptide_ABC_transporter_permease,cds-NP_229829.1,-,+,1028):+:52:NC_002505.1	30.6971	-0.635244	0.521821	1.48245	0.223392	0.636731
AS_IGR:(CDS,VC0171,VC0171,-,peptide_ABC_transporter_substrate-binding_protein,cds-NP_229828.2,-,+,1556/CDS,VC0172,VC0172,-,peptide_ABC_transporter_permease,cds-NP_229829.1,-,+,1028):+:52:NC_002505.1	0	NA	NA	NA	NA	NA
CDS:VC0172,VC0172:-:peptide_ABC_transporter_permease:cds-NP_229829.1:-:+:1028:NC_002505.1	78.8875	-0.463219	0.341371	1.85347	0.17338	0.569833
AS_CDS:VC0172,VC0172:-:peptide_ABC_transporter_permease:cds-NP_229829.1:-:+:1028:NC_002505.1	5.97664	-1.15784	1.96393	0.34663	0.556027	0.879852
CDS:VC0173,VC0173:-:peptide_ABC_transporter_permease:cds-NP_229830.1:-:+:938:NC_002505.1	64.3727	-0.327603	0.444243	0.55246	0.457314	0.832857
AS_CDS:VC0173,VC0173:-:peptide_ABC_transporter_permease:cds-NP_229830.1:-:+:938:NC_002505.1	6.70736	6.4597	1.88883	10.2765	0.00134738	0.0189476
IGR:(CDS,VC0173,VC0173,-,peptide_ABC_transporter_permease,cds-NP_229830.1,-,+,938/protein_binding_site,-,-,-,id-NC_002505.1,174027..174041,-,+,14):+:27:NC_002505.1	4.89252	-1.65092	1.33052	1.56154	0.21144	0.621267
AS_IGR:(CDS,VC0173,VC0173,-,peptide_ABC_transporter_permease,cds-NP_229830.1,-,+,938/protein_binding_site,-,-,-,id-NC_002505.1,174027..174041,-,+,14):+:27:NC_002505.1	0.143973	-0.535248	4.06765	-0.0242512	1	NA
protein_binding_site:-:-:-:id-NC_002505.1:174027..174041:-:+:14:NC_002505.1	3.17672	-1.78345	1.66087	1.16841	0.279728	NA
AS_protein_binding_site:-:-:-:id-NC_002505.1:174027..174041:-:+:14:NC_002505.1	0	NA	NA	NA	NA	NA
IGR:(protein_binding_site,-,-,-,id-NC_002505.1,174027..174041,-,+,14/CDS,VC0174,VC0174,-,hypothetical_protein,cds-NP_229831.1,-,+,947):+:80:NC_002505.1	13.7014	-0.832734	0.94866	0.777404	0.377936	0.77264
AS_IGR:(protein_binding_site,-,-,-,id-NC_002505.1,174027..174041,-,+,14/CDS,VC0174,VC0174,-,hypothetical_protein,cds-NP_229831.1,-,+,947):+:80:NC_002505.1	0.630739	-1.34813	3.76995	0.199072	0.655471	NA
CDS:VC0174,VC0174:-:hypothetical_protein:cds-NP_229831.1:-:+:947:NC_002505.1	103.079	-0.375885	0.398981	0.892419	0.344823	0.749066
AS_CDS:VC0174,VC0174:-:hypothetical_protein:cds-NP_229831.1:-:+:947:NC_002505.1	2.6189	-4.58423	2.23742	4.19188	0.0406181	NA
IGR:(CDS,VC0174,VC0174,-,hypothetical_protein,cds-NP_229831.1,-,+,947/CDS,VC0175,VC0175,-,deoxycytidylate_deaminase-like_protein,cds-NP_229832.1,-,-,1598):+:191:NC_002505.1	1.55314	0.783051	2.75761	0.0862495	0.769	NA
AS_IGR:(CDS,VC0174,VC0174,-,hypothetical_protein,cds-NP_229831.1,-,+,947/CDS,VC0175,VC0175,-,deoxycytidylate_deaminase-like_protein,cds-NP_229832.1,-,-,1598):+:191:NC_002505.1	2.77136	3.09038	2.00563	2.25035	0.133584	NA
CDS:VC0175,VC0175:-:deoxycytidylate_deaminase-like_protein:cds-NP_229832.1:-:-:1598:NC_002505.1	85.1395	0.671536	0.387867	2.9708	0.0847798	0.378072
AS_CDS:VC0175,VC0175:-:deoxycytidylate_deaminase-like_protein:cds-NP_229832.1:-:-:1598:NC_002505.1	12.1959	1.51412	1.74991	0.71587	0.397502	0.792124
IGR:(CDS,VC0175,VC0175,-,deoxycytidylate_deaminase-like_protein,cds-NP_229832.1,-,-,1598/CDS,VC0176,VC0176,-,transcriptional_regulator,cds-NP_229833.1,-,-,308):+:457:NC_002505.1	0.972044	-0.820825	3.75028	0.0663207	0.796771	NA
AS_IGR:(CDS,VC0175,VC0175,-,deoxycytidylate_deaminase-like_protein,cds-NP_229832.1,-,-,1598/CDS,VC0176,VC0176,-,transcriptional_regulator,cds-NP_229833.1,-,-,308):+:457:NC_002505.1	417.118	-0.144962	0.258398	0.314332	0.575034	0.885594
CDS:VC0176,VC0176:-:transcriptional_regulator:cds-NP_229833.1:-:-:308:NC_002505.1	30.1159	0.53811	0.640339	0.704953	0.401125	0.794863
AS_CDS:VC0176,VC0176:-:transcriptional_regulator:cds-NP_229833.1:-:-:308:NC_002505.1	1.13525	-2.15431	3.56924	0.428824	0.512566	NA
IGR:(CDS,VC0176,VC0176,-,transcriptional_regulator,cds-NP_229833.1,-,-,308/CDS,VC0177,VC0177,-,hypothetical_protein,cds-NP_229834.1,-,+,563):+:61:NC_002505.1	0.324615	-1.66332	4.01731	0.358394	0.5494	NA
AS_IGR:(CDS,VC0176,VC0176,-,transcriptional_regulator,cds-NP_229833.1,-,-,308/CDS,VC0177,VC0177,-,hypothetical_protein,cds-NP_229834.1,-,+,563):+:61:NC_002505.1	0.0811537	-0.38251	4.0728	-0.167347	1	NA
CDS:VC0177,VC0177:-:hypothetical_protein:cds-NP_229834.1:-:+:563:NC_002505.1	10.4848	1.49686	1.23833	1.41315	0.234534	0.650023
AS_CDS:VC0177,VC0177:-:hypothetical_protein:cds-NP_229834.1:-:+:563:NC_002505.1	0.549742	-2.38533	3.97453	0.593705	0.44099	NA
IGR:(CDS,VC0177,VC0177,-,hypothetical_protein,cds-NP_229834.1,-,+,563/CDS,VC0178,VC0178,-,patatin-like_protein,cds-NP_229835.1,-,+,1067):+:862:NC_002505.1	141.018	1.03473	0.413824	6.11046	0.0134384	0.110133
AS_IGR:(CDS,VC0177,VC0177,-,hypothetical_protein,cds-NP_229834.1,-,+,563/CDS,VC0178,VC0178,-,patatin-like_protein,cds-NP_229835.1,-,+,1067):+:862:NC_002505.1	12.255	0.489163	1.04051	0.228542	0.632607	0.90538
CDS:VC0178,VC0178:-:patatin-like_protein:cds-NP_229835.1:-:+:1067:NC_002505.1	139.716	0.672037	0.432885	2.38961	0.122144	0.470149
AS_CDS:VC0178,VC0178:-:patatin-like_protein:cds-NP_229835.1:-:+:1067:NC_002505.1	11.1002	-2.55601	1.30467	3.63695	0.0565102	0.295606
CDS:VC0179,VC0179:-:hypothetical_protein:cds-NP_229836.1:-:+:1310:NC_002505.1	362.396	0.223685	0.215937	1.07658	0.299463	0.713123
AS_CDS:VC0179,VC0179:-:hypothetical_protein:cds-NP_229836.1:-:+:1310:NC_002505.1	15.2022	-0.219589	0.919016	0.0630344	0.801763	0.955358
CDS:VC0180,VC0180:-:hypothetical_protein:cds-NP_229837.1:-:+:1754:NC_002505.1	451.58	-0.239396	0.212598	1.27493	0.258843	0.674118
AS_CDS:VC0180,VC0180:-:hypothetical_protein:cds-NP_229837.1:-:+:1754:NC_002505.1	34.0124	-0.158346	0.528068	0.0920483	0.761589	0.942608
CDS:VC0181,VC0181:-:hypothetical_protein:cds-NP_229838.1:-:+:470:NC_002505.1	40.9218	-0.68705	0.784825	0.773689	0.379078	0.773257
AS_CDS:VC0181,VC0181:-:hypothetical_protein:cds-NP_229838.1:-:+:470:NC_002505.1	12.1261	-2.06011	1.00827	4.18313	0.0408282	0.239221
CDS:VC0182,VC0182:-:hypothetical_protein:cds-NP_229839.1:-:-:431:NC_002505.1	56.9311	0.336267	0.543352	0.38407	0.535433	0.870504
AS_CDS:VC0182,VC0182:-:hypothetical_protein:cds-NP_229839.1:-:-:431:NC_002505.1	23.2806	-0.939305	0.865918	1.19663	0.273996	0.688728
CDS:VC0183,VC0183:-:hypothetical_protein:cds-NP_229840.1:-:-:2111:NC_002505.1	45.1651	0.779719	0.621596	1.58116	0.208594	0.616811
AS_CDS:VC0183,VC0183:-:hypothetical_protein:cds-NP_229840.1:-:-:2111:NC_002505.1	8.40537	0.530003	1.47177	0.134227	0.714089	0.928728
CDS:VC0184,VC0184:-:hypothetical_protein:cds-NP_229841.1:-:-:1688:NC_002505.1	2.43011	-0.991302	2.84103	0.123671	0.725087	NA
AS_CDS:VC0184,VC0184:-:hypothetical_protein:cds-NP_229841.1:-:-:1688:NC_002505.1	0.324615	-1.66332	4.01731	0.358394	0.5494	NA
CDS:VC0185,VC0185:-:transposase:cds-NP_229842.1:-:-:1214:NC_002505.1	97.7066	-0.68122	0.436708	2.42972	0.119054	0.465007
AS_CDS:VC0185,VC0185:-:transposase:cds-NP_229842.1:-:-:1214:NC_002505.1	6.08276	1.44168	1.63332	0.759236	0.383568	0.777715
IGR:(CDS,VC0185,VC0185,-,transposase,cds-NP_229842.1,-,-,1214/CDS,VC0186,VC0186,-,glutathione_reductase,cds-NP_229843.1,-,-,1364):+:25:NC_002505.1	0.391846	1.58777	4.06802	0.462001	0.49669	NA
AS_IGR:(CDS,VC0185,VC0185,-,transposase,cds-NP_229842.1,-,-,1214/CDS,VC0186,VC0186,-,glutathione_reductase,cds-NP_229843.1,-,-,1364):+:25:NC_002505.1	32.6747	-0.443286	0.530053	0.71767	0.396909	0.791367
CDS:VC0186,VC0186:-:glutathione_reductase:cds-NP_229843.1:-:-:1364:NC_002505.1	1122.51	-0.123888	0.182212	0.464043	0.49574	0.855182
AS_CDS:VC0186,VC0186:-:glutathione_reductase:cds-NP_229843.1:-:-:1364:NC_002505.1	23.7123	-0.771043	0.789368	0.950684	0.329545	0.73701
IGR:(CDS,VC0186,VC0186,-,glutathione_reductase,cds-NP_229843.1,-,-,1364/CDS,VC0187,VC0187,-,hypothetical_protein,cds-NP_229844.1,-,-,839):+:42:NC_002505.1	0	NA	NA	NA	NA	NA
AS_IGR:(CDS,VC0186,VC0186,-,glutathione_reductase,cds-NP_229843.1,-,-,1364/CDS,VC0187,VC0187,-,hypothetical_protein,cds-NP_229844.1,-,-,839):+:42:NC_002505.1	17.5329	0.273964	0.669862	0.167685	0.682177	0.920939
CDS:VC0187,VC0187:-:hypothetical_protein:cds-NP_229844.1:-:-:839:NC_002505.1	171.29	0.14768	0.315405	0.22055	0.638621	0.907688
AS_CDS:VC0187,VC0187:-:hypothetical_protein:cds-NP_229844.1:-:-:839:NC_002505.1	1.74234	0.308003	2.71349	0.0144874	0.904195	NA
IGR:(CDS,VC0187,VC0187,-,hypothetical_protein,cds-NP_229844.1,-,-,839/CDS,VC0188,VC0188,-,oligopeptidase_A,cds-NP_229845.1,-,+,2042):+:238:NC_002505.1	2.84871	0.386778	1.78815	0.0540143	0.81622	NA
AS_IGR:(CDS,VC0187,VC0187,-,hypothetical_protein,cds-NP_229844.1,-,-,839/CDS,VC0188,VC0188,-,oligopeptidase_A,cds-NP_229845.1,-,+,2042):+:238:NC_002505.1	3.96754	-2.88539	1.59666	3.29925	0.0693116	NA
CDS:VC0188,VC0188:-:oligopeptidase_A:cds-NP_229845.1:-:+:2042:NC_002505.1	277.602	-0.475883	0.308217	2.39317	0.121866	0.4698
AS_CDS:VC0188,VC0188:-:oligopeptidase_A:cds-NP_229845.1:-:+:2042:NC_002505.1	10.2014	-1.87504	1.14817	2.51583	0.112708	0.452845
IGR:(CDS,VC0188,VC0188,-,oligopeptidase_A,cds-NP_229845.1,-,+,2042/CDS,VC0190,VC0190,uvrD,uvrD,DNA-dependent_helicase_II,cds-NP_229847.1,-,+,2171):+:86:NC_002505.1	12.7327	-0.797146	0.796655	0.988783	0.32004	0.731394
AS_IGR:(CDS,VC0188,VC0188,-,oligopeptidase_A,cds-NP_229845.1,-,+,2042/CDS,VC0190,VC0190,uvrD,uvrD,DNA-dependent_helicase_II,cds-NP_229847.1,-,+,2171):+:86:NC_002505.1	0.0811537	-0.38251	4.0728	-0.167347	1	NA
CDS:VC0190,VC0190:uvrD,uvrD:DNA-dependent_helicase_II:cds-NP_229847.1:-:+:2171:NC_002505.1	475.315	0.0500536	0.325973	0.025251	0.873743	0.966892
AS_CDS:VC0190,VC0190:uvrD,uvrD:DNA-dependent_helicase_II:cds-NP_229847.1:-:+:2171:NC_002505.1	16.789	0.132112	0.845191	0.0245448	0.875507	0.967213
IGR:(CDS,VC0190,VC0190,uvrD,uvrD,DNA-dependent_helicase_II,cds-NP_229847.1,-,+,2171/CDS,VC0191,VC0191,-,hypothetical_protein,cds-NP_229848.1,-,-,668):+:683:NC_002505.1	72.7426	0.629999	0.360133	3.0403	0.0812209	0.369341
AS_IGR:(CDS,VC0190,VC0190,uvrD,uvrD,DNA-dependent_helicase_II,cds-NP_229847.1,-,+,2171/CDS,VC0191,VC0191,-,hypothetical_protein,cds-NP_229848.1,-,-,668):+:683:NC_002505.1	31293.2	0.377967	0.270904	1.94119	0.163539	0.551693
CDS:VC0191,VC0191:-:hypothetical_protein:cds-NP_229848.1:-:-:668:NC_002505.1	24.9849	0.892056	0.598043	2.21355	0.136804	0.499148
AS_CDS:VC0191,VC0191:-:hypothetical_protein:cds-NP_229848.1:-:-:668:NC_002505.1	7.6926	1.95471	1.17616	2.73243	0.0983298	0.420657
IGR:(CDS,VC0191,VC0191,-,hypothetical_protein,cds-NP_229848.1,-,-,668/CDS,VC0192,VC0192,-,AraC_family_transcriptional_regulator,cds-NP_229849.1,-,-,812):+:23:NC_002505.1	0.316484	1.13307	4.03534	0.0832792	0.772902	NA
AS_IGR:(CDS,VC0191,VC0191,-,hypothetical_protein,cds-NP_229848.1,-,-,668/CDS,VC0192,VC0192,-,AraC_family_transcriptional_regulator,cds-NP_229849.1,-,-,812):+:23:NC_002505.1	0.604431	-0.274517	3.80863	0.0121168	0.912349	NA
CDS:VC0192,VC0192:-:AraC_family_transcriptional_regulator:cds-NP_229849.1:-:-:812:NC_002505.1	55.3507	0.945864	0.52987	3.17353	0.0748407	0.350153
AS_CDS:VC0192,VC0192:-:AraC_family_transcriptional_regulator:cds-NP_229849.1:-:-:812:NC_002505.1	22.6922	0.149508	1.22965	0.0148036	0.90316	0.973652
IGR:(CDS,VC0192,VC0192,-,AraC_family_transcriptional_regulator,cds-NP_229849.1,-,-,812/CDS,VC0194,VC0194,-,gamma-glutamyltranspeptidase,cds-NP_229851.1,-,-,1766):+:96:NC_002505.1	5.65206	0.982772	1.49614	0.4316	0.511205	0.863766
AS_IGR:(CDS,VC0192,VC0192,-,AraC_family_transcriptional_regulator,cds-NP_229849.1,-,-,812/CDS,VC0194,VC0194,-,gamma-glutamyltranspeptidase,cds-NP_229851.1,-,-,1766):+:96:NC_002505.1	0.586422	-0.855559	3.98729	0.0734878	0.786325	NA
CDS:VC0194,VC0194:-:gamma-glutamyltranspeptidase:cds-NP_229851.1:-:-:1766:NC_002505.1	29.3112	-0.582119	0.766101	0.571145	0.449804	0.828117
AS_CDS:VC0194,VC0194:-:gamma-glutamyltranspeptidase:cds-NP_229851.1:-:-:1766:NC_002505.1	11.2091	-1.44283	1.01859	1.99124	0.158211	0.540349
IGR:(CDS,VC0194,VC0194,-,gamma-glutamyltranspeptidase,cds-NP_229851.1,-,-,1766/CDS,VC0195,VC0195,-,RarD_protein,cds-NP_229852.1,-,-,908):+:110:NC_002505.1	0.225127	-1.19855	4.04296	0.173139	0.677337	NA
AS_IGR:(CDS,VC0194,VC0194,-,gamma-glutamyltranspeptidase,cds-NP_229851.1,-,-,1766/CDS,VC0195,VC0195,-,RarD_protein,cds-NP_229852.1,-,-,908):+:110:NC_002505.1	7.12208	-1.47403	1.34775	1.12965	0.287849	0.703516
CDS:VC0195,VC0195:-:RarD_protein:cds-NP_229852.1:-:-:908:NC_002505.1	86.086	-0.189978	0.429989	0.205869	0.650024	0.910476
AS_CDS:VC0195,VC0195:-:RarD_protein:cds-NP_229852.1:-:-:908:NC_002505.1	18.1512	1.26162	1.01385	1.48495	0.223001	0.636406
IGR:(CDS,VC0195,VC0195,-,RarD_protein,cds-NP_229852.1,-,-,908/CDS,VC0196,VC0196,-,ATP-dependent_DNA_helicase_RecQ,cds-NP_229853.2,-,+,1835):+:119:NC_002505.1	2.13529	0.409279	1.70458	0.0580357	0.809628	NA
AS_IGR:(CDS,VC0195,VC0195,-,RarD_protein,cds-NP_229852.1,-,-,908/CDS,VC0196,VC0196,-,ATP-dependent_DNA_helicase_RecQ,cds-NP_229853.2,-,+,1835):+:119:NC_002505.1	1.26629	-0.899861	2.35584	0.166123	0.68358	NA
CDS:VC0196,VC0196:-:ATP-dependent_DNA_helicase_RecQ:cds-NP_229853.2:-:+:1835:NC_002505.1	312.623	0.136988	0.205723	0.443751	0.505317	0.861317
AS_CDS:VC0196,VC0196:-:ATP-dependent_DNA_helicase_RecQ:cds-NP_229853.2:-:+:1835:NC_002505.1	3.70931	-2.55049	1.8534	1.89852	0.168244	NA
CDS:VC0197,VC0197:-:hypothetical_protein:cds-NP_229854.1:-:+:299:NC_002505.1	50.8077	0.39386	0.454314	0.753557	0.385352	0.779072
AS_CDS:VC0197,VC0197:-:hypothetical_protein:cds-NP_229854.1:-:+:299:NC_002505.1	3.04512	0.877609	1.76436	0.255879	0.612966	NA
IGR:(CDS,VC0197,VC0197,-,hypothetical_protein,cds-NP_229854.1,-,+,299/CDS,VC0198,VC0198,-,hypothetical_protein,cds-NP_229855.1,-,+,377):+:104:NC_002505.1	12.1306	-0.559976	0.967381	0.330008	0.565655	0.883043
AS_IGR:(CDS,VC0197,VC0197,-,hypothetical_protein,cds-NP_229854.1,-,+,299/CDS,VC0198,VC0198,-,hypothetical_protein,cds-NP_229855.1,-,+,377):+:104:NC_002505.1	1.53678	-0.131654	2.74769	0.0035583	0.952433	NA
CDS:VC0198,VC0198:-:hypothetical_protein:cds-NP_229855.1:-:+:377:NC_002505.1	30.9484	-0.933288	0.654104	2.01626	0.155622	0.538051
AS_CDS:VC0198,VC0198:-:hypothetical_protein:cds-NP_229855.1:-:+:377:NC_002505.1	13.3846	-1.19127	1.01303	1.31394	0.251683	0.666621
CDS:VC0199,VC0199:-:hemolysin_secretion_ATP-binding_protein:cds-NP_229856.1:-:-:1835:NC_002505.1	125.131	-1.45495	0.459637	9.604	0.00194153	0.0256511
AS_CDS:VC0199,VC0199:-:hemolysin_secretion_ATP-binding_protein:cds-NP_229856.1:-:-:1835:NC_002505.1	29.7604	-0.714968	0.615604	1.32748	0.249254	0.663814
IGR:(CDS,VC0199,VC0199,-,hemolysin_secretion_ATP-binding_protein,cds-NP_229856.1,-,-,1835/CDS,VC0200,VC0200,-,ironIII_compound_receptor,cds-NP_229857.1,-,+,2156):+:30:NC_002505.1	0.143973	-0.535248	4.06765	-0.0242512	1	NA
AS_IGR:(CDS,VC0199,VC0199,-,hemolysin_secretion_ATP-binding_protein,cds-NP_229856.1,-,-,1835/CDS,VC0200,VC0200,-,ironIII_compound_receptor,cds-NP_229857.1,-,+,2156):+:30:NC_002505.1	0.725581	-2.74312	3.5349	0.875048	0.349562	NA
CDS:VC0200,VC0200:-:ironIII_compound_receptor:cds-NP_229857.1:-:+:2156:NC_002505.1	387.556	-3.8083	0.387111	81.1326	2.1107e-19	3.33446e-17
AS_CDS:VC0200,VC0200:-:ironIII_compound_receptor:cds-NP_229857.1:-:+:2156:NC_002505.1	30.9458	-0.598029	0.950288	0.388802	0.53293	0.869997
IGR:(CDS,VC0200,VC0200,-,ironIII_compound_receptor,cds-NP_229857.1,-,+,2156/CDS,VC0201,VC0201,-,ironIII_ABC_transporter_ATP-binding_protein,cds-NP_229858.2,-,+,785):+:79:NC_002505.1	20.0615	-3.22682	0.782433	16.4271	5.05584e-05	0.00118421
AS_IGR:(CDS,VC0200,VC0200,-,ironIII_compound_receptor,cds-NP_229857.1,-,+,2156/CDS,VC0201,VC0201,-,ironIII_ABC_transporter_ATP-binding_protein,cds-NP_229858.2,-,+,785):+:79:NC_002505.1	2.1479	-2.59131	3.00876	0.774315	0.378886	NA
CDS:VC0201,VC0201:-:ironIII_ABC_transporter_ATP-binding_protein:cds-NP_229858.2:-:+:785:NC_002505.1	57.2627	-2.2861	0.486709	21.1996	4.13845e-06	0.000129654
AS_CDS:VC0201,VC0201:-:ironIII_ABC_transporter_ATP-binding_protein:cds-NP_229858.2:-:+:785:NC_002505.1	2.75905	-0.582412	2.79302	0.0436772	0.834455	NA
CDS:VC0202,VC0202:-:ironIII_ABC_transporter_substrate-binding_protein:cds-NP_229859.1:-:+:959:NC_002505.1	42.6031	-3.02482	0.543953	30.2527	3.79261e-08	1.68624e-06
AS_CDS:VC0202,VC0202:-:ironIII_ABC_transporter_substrate-binding_protein:cds-NP_229859.1:-:+:959:NC_002505.1	0.43415	1.55912	4.01453	0.196938	0.657204	NA
CDS:VC0203,VC0203:-:iron-hydroxamate_transporter_permease:cds-NP_229860.1:-:+:1961:NC_002505.1	61.9254	-1.70828	0.48427	12.2485	0.000465635	0.00833093
AS_CDS:VC0203,VC0203:-:iron-hydroxamate_transporter_permease:cds-NP_229860.1:-:+:1961:NC_002505.1	5.93607	-2.60587	1.50389	2.98827	0.0838699	0.375421
CDS:VC0204,VC0204:-:hypothetical_protein:cds-NP_229861.1:-:-:848:NC_002505.1	15.2277	0.998886	0.955503	1.10537	0.293091	0.707763
AS_CDS:VC0204,VC0204:-:hypothetical_protein:cds-NP_229861.1:-:-:848:NC_002505.1	7.50678	-1.50656	1.2404	1.46817	0.225635	0.640176
IGR:(CDS,VC0204,VC0204,-,hypothetical_protein,cds-NP_229861.1,-,-,848/CDS,VC0205,VC0205,-,hypothetical_protein,cds-NP_229862.1,-,+,191):+:1:NC_002505.1	0	NA	NA	NA	NA	NA
AS_IGR:(CDS,VC0204,VC0204,-,hypothetical_protein,cds-NP_229861.1,-,-,848/CDS,VC0205,VC0205,-,hypothetical_protein,cds-NP_229862.1,-,+,191):+:1:NC_002505.1	0	NA	NA	NA	NA	NA
CDS:VC0205,VC0205:-:hypothetical_protein:cds-NP_229862.1:-:+:191:NC_002505.1	0.162307	-0.9178	4.05656	0.0804392	0.776703	NA
AS_CDS:VC0205,VC0205:-:hypothetical_protein:cds-NP_229862.1:-:+:191:NC_002505.1	2.45737	2.14062	2.43393	0.749771	0.386549	NA
CDS:VC0206,VC0206:murQ,murQ:N-acetylmuramic_acid-6-phosphate_etherase:cds-NP_229863.1:-:+:917:NC_002505.1	1.22484	-3.48374	3.41504	1.2846	0.257046	NA
AS_CDS:VC0206,VC0206:murQ,murQ:N-acetylmuramic_acid-6-phosphate_etherase:cds-NP_229863.1:-:+:917:NC_002505.1	2.92981	-0.573617	1.89627	0.0883534	0.766281	NA
CDS:VC0207,VC0207:murP,murP:PTS_system_N-acetylmuramic_acid_transporter_subunits_IIBC:cds-NP_229864.1:-:+:1448:NC_002505.1	4.00336	1.05968	1.47733	0.52524	0.468615	NA
AS_CDS:VC0207,VC0207:murP,murP:PTS_system_N-acetylmuramic_acid_transporter_subunits_IIBC:cds-NP_229864.1:-:+:1448:NC_002505.1	108.952	0.0260051	0.412011	0.00406693	0.949151	0.974347
IGR:(CDS,VC0207,VC0207,murP,murP,PTS_system_N-acetylmuramic_acid_transporter_subunits_IIBC,cds-NP_229864.1,-,+,1448/CDS,VC0208,VC0208,-,hypothetical_protein,cds-NP_229865.1,-,-,488):+:45:NC_002505.1	0.143973	-0.535248	4.06765	-0.0242512	1	NA
AS_IGR:(CDS,VC0207,VC0207,murP,murP,PTS_system_N-acetylmuramic_acid_transporter_subunits_IIBC,cds-NP_229864.1,-,+,1448/CDS,VC0208,VC0208,-,hypothetical_protein,cds-NP_229865.1,-,-,488):+:45:NC_002505.1	15.5036	-0.107105	0.785226	0.0227197	0.880188	0.968589
CDS:VC0208,VC0208:-:hypothetical_protein:cds-NP_229865.1:-:-:488:NC_002505.1	193.546	0.347048	0.304785	1.30225	0.253803	0.669208
AS_CDS:VC0208,VC0208:-:hypothetical_protein:cds-NP_229865.1:-:-:488:NC_002505.1	1.20303	-0.99038	3.53865	0.0947319	0.758246	NA
IGR:(CDS,VC0208,VC0208,-,hypothetical_protein,cds-NP_229865.1,-,-,488/CDS,VC0209,VC0209,-,hypothetical_protein,cds-NP_229866.1,-,-,866):+:14:NC_002505.1	0	NA	NA	NA	NA	NA
AS_IGR:(CDS,VC0208,VC0208,-,hypothetical_protein,cds-NP_229865.1,-,-,488/CDS,VC0209,VC0209,-,hypothetical_protein,cds-NP_229866.1,-,-,866):+:14:NC_002505.1	3.49825	0.566807	1.37327	0.170141	0.679987	NA
CDS:VC0209,VC0209:-:hypothetical_protein:cds-NP_229866.1:-:-:866:NC_002505.1	344.456	-0.071768	0.198716	0.130358	0.718061	0.930634
AS_CDS:VC0209,VC0209:-:hypothetical_protein:cds-NP_229866.1:-:-:866:NC_002505.1	4.59009	-0.124614	1.38619	0.0122735	0.911786	NA
IGR:(CDS,VC0209,VC0209,-,hypothetical_protein,cds-NP_229866.1,-,-,866/CDS,VC0210,VC0210,rph,rph,ribonuclease_PH,cds-NP_229867.2,-,+,716):+:122:NC_002505.1	5.04453	-0.718847	1.23275	0.340965	0.559273	0.881418
AS_IGR:(CDS,VC0209,VC0209,-,hypothetical_protein,cds-NP_229866.1,-,-,866/CDS,VC0210,VC0210,rph,rph,ribonuclease_PH,cds-NP_229867.2,-,+,716):+:122:NC_002505.1	2.92084	-1.51902	1.58553	0.893706	0.344475	NA
CDS:VC0210,VC0210:rph,rph:ribonuclease_PH:cds-NP_229867.2:-:+:716:NC_002505.1	702.775	-0.454853	0.305116	2.2219	0.136066	0.497678
AS_CDS:VC0210,VC0210:rph,rph:ribonuclease_PH:cds-NP_229867.2:-:+:716:NC_002505.1	1.64732	4.49417	3.57577	1.67811	0.195176	NA
IGR:(CDS,VC0210,VC0210,rph,rph,ribonuclease_PH,cds-NP_229867.2,-,+,716/CDS,VC0211,VC0211,pyrE,pyrE,orotate_phosphoribosyltransferase,cds-NP_229868.2,-,+,641):+:314:NC_002505.1	85.7386	0.22919	0.398986	0.33596	0.562171	0.88162
AS_IGR:(CDS,VC0210,VC0210,rph,rph,ribonuclease_PH,cds-NP_229867.2,-,+,716/CDS,VC0211,VC0211,pyrE,pyrE,orotate_phosphoribosyltransferase,cds-NP_229868.2,-,+,641):+:314:NC_002505.1	0.85003	-2.94686	3.95294	0.783582	0.376048	NA
CDS:VC0211,VC0211:pyrE,pyrE:orotate_phosphoribosyltransferase:cds-NP_229868.2:-:+:641:NC_002505.1	304.304	1.02006	0.372296	7.40492	0.00650459	0.0654546
AS_CDS:VC0211,VC0211:pyrE,pyrE:orotate_phosphoribosyltransferase:cds-NP_229868.2:-:+:641:NC_002505.1	3.35801	-4.94202	2.22297	4.74498	0.0293839	NA
IGR:(CDS,VC0211,VC0211,pyrE,pyrE,orotate_phosphoribosyltransferase,cds-NP_229868.2,-,+,641/CDS,VC0212,VC0212,-,lipid_A_biosynthesis_KDO2-lauroyl-lipid_IVA_acyltransferase,cds-NP_229869.1,-,-,977):+:24:NC_002505.1	14.2893	0.687645	0.774979	0.7969	0.372022	0.768305
AS_IGR:(CDS,VC0211,VC0211,pyrE,pyrE,orotate_phosphoribosyltransferase,cds-NP_229868.2,-,+,641/CDS,VC0212,VC0212,-,lipid_A_biosynthesis_KDO2-lauroyl-lipid_IVA_acyltransferase,cds-NP_229869.1,-,-,977):+:24:NC_002505.1	0.774869	-2.86782	3.95064	0.766211	0.381392	NA
CDS:VC0212,VC0212:-:lipid_A_biosynthesis_KDO2-lauroyl-lipid_IVA_acyltransferase:cds-NP_229869.1:-:-:977:NC_002505.1	159.007	0.238256	0.309941	0.590818	0.442103	0.826141
AS_CDS:VC0212,VC0212:-:lipid_A_biosynthesis_KDO2-lauroyl-lipid_IVA_acyltransferase:cds-NP_229869.1:-:-:977:NC_002505.1	48.5056	1.61857	0.473232	11.4454	0.000716726	0.0117998
CDS:VC0213,VC0213:-:lipid_A_biosynthesis_lauroyl_acyltransferase:cds-NP_229870.1:-:-:956:NC_002505.1	196.036	0.523815	0.32039	2.67878	0.101694	0.428778
AS_CDS:VC0213,VC0213:-:lipid_A_biosynthesis_lauroyl_acyltransferase:cds-NP_229870.1:-:-:956:NC_002505.1	18.7216	-1.25845	0.782849	2.50282	0.113642	0.45469
CDS:VC0214,VC0214:slmA,slmA:nucleoid_occlusion_protein:cds-NP_229871.2:-:-:590:NC_002505.1	93.5292	-0.00756163	0.450653	0.00557219	0.940495	0.973652
AS_CDS:VC0214,VC0214:slmA,slmA:nucleoid_occlusion_protein:cds-NP_229871.2:-:-:590:NC_002505.1	1.83452	-2.19712	2.11787	1.15419	0.282674	NA
IGR:(CDS,VC0214,VC0214,slmA,slmA,nucleoid_occlusion_protein,cds-NP_229871.2,-,-,590/CDS,VC0215,VC0215,-,bifunctional_phosphopantothenoylcysteine_decarboxylase/phosphopantothenate_synthase,cds-NP_229872.1,-,-,1199):+:107:NC_002505.1	0.306281	-1.5519	4.02546	0.313803	0.575356	NA
AS_IGR:(CDS,VC0214,VC0214,slmA,slmA,nucleoid_occlusion_protein,cds-NP_229871.2,-,-,590/CDS,VC0215,VC0215,-,bifunctional_phosphopantothenoylcysteine_decarboxylase/phosphopantothenate_synthase,cds-NP_229872.1,-,-,1199):+:107:NC_002505.1	27.1843	-0.104426	0.600498	0.037097	0.847268	0.963394
CDS:VC0215,VC0215:-:bifunctional_phosphopantothenoylcysteine_decarboxylase/phosphopantothenate_synthase:cds-NP_229872.1:-:-:1199:NC_002505.1	289.312	0.203899	0.263004	0.60381	0.437128	0.823985
AS_CDS:VC0215,VC0215:-:bifunctional_phosphopantothenoylcysteine_decarboxylase/phosphopantothenate_synthase:cds-NP_229872.1:-:-:1199:NC_002505.1	4.13184	-0.869487	2.05018	0.185179	0.66696	NA
IGR:(CDS,VC0215,VC0215,-,bifunctional_phosphopantothenoylcysteine_decarboxylase/phosphopantothenate_synthase,cds-NP_229872.1,-,-,1199/CDS,VC0216,VC0216,-,methyl-accepting_chemotaxis_protein,cds-NP_229873.1,-,+,1694):+:126:NC_002505.1	0	NA	NA	NA	NA	NA
AS_IGR:(CDS,VC0215,VC0215,-,bifunctional_phosphopantothenoylcysteine_decarboxylase/phosphopantothenate_synthase,cds-NP_229872.1,-,-,1199/CDS,VC0216,VC0216,-,methyl-accepting_chemotaxis_protein,cds-NP_229873.1,-,+,1694):+:126:NC_002505.1	4.30871	-0.0304558	1.5473	0.000902591	0.976033	NA
CDS:VC0216,VC0216:-:methyl-accepting_chemotaxis_protein:cds-NP_229873.1:-:+:1694:NC_002505.1	19.6608	-0.581036	0.718525	0.674107	0.411624	0.800563
AS_CDS:VC0216,VC0216:-:methyl-accepting_chemotaxis_protein:cds-NP_229873.1:-:+:1694:NC_002505.1	3.1854	0.166253	1.9479	0.0109445	0.916681	NA
IGR:(CDS,VC0216,VC0216,-,methyl-accepting_chemotaxis_protein,cds-NP_229873.1,-,+,1694/CDS,VC0217,VC0217,radC,radC,DNA_repair_protein_RadC,cds-NP_229874.1,-,+,674):+:60:NC_002505.1	0.717607	-1.56554	3.1306	0.353874	0.551928	NA
AS_IGR:(CDS,VC0216,VC0216,-,methyl-accepting_chemotaxis_protein,cds-NP_229873.1,-,+,1694/CDS,VC0217,VC0217,radC,radC,DNA_repair_protein_RadC,cds-NP_229874.1,-,+,674):+:60:NC_002505.1	0.143973	-0.535248	4.06765	-0.0242512	1	NA
CDS:VC0217,VC0217:radC,radC:DNA_repair_protein_RadC:cds-NP_229874.1:-:+:674:NC_002505.1	1.01144	-1.88578	3.76521	0.304281	0.581211	NA
AS_CDS:VC0217,VC0217:radC,radC:DNA_repair_protein_RadC:cds-NP_229874.1:-:+:674:NC_002505.1	0.86384	-3.00366	3.95118	0.81013	0.368082	NA
IGR:(CDS,VC0217,VC0217,radC,radC,DNA_repair_protein_RadC,cds-NP_229874.1,-,+,674/CDS,VC0218,VC0218,rpmB,rpmB,50S_ribosomal_protein_L28,cds-NP_229875.1,-,+,236):+:243:NC_002505.1	293.419	0.0582534	0.272084	0.0497178	0.823555	0.96281
AS_IGR:(CDS,VC0217,VC0217,radC,radC,DNA_repair_protein_RadC,cds-NP_229874.1,-,+,674/CDS,VC0218,VC0218,rpmB,rpmB,50S_ribosomal_protein_L28,cds-NP_229875.1,-,+,236):+:243:NC_002505.1	0.143973	-0.535248	4.06765	-0.0242512	1	NA
CDS:VC0218,VC0218:rpmB,rpmB:50S_ribosomal_protein_L28:cds-NP_229875.1:-:+:236:NC_002505.1	980.45	0.0860199	0.180877	0.226445	0.634173	0.906223
AS_CDS:VC0218,VC0218:rpmB,rpmB:50S_ribosomal_protein_L28:cds-NP_229875.1:-:+:236:NC_002505.1	0	NA	NA	NA	NA	NA
CDS:VC0219,VC0219:rpmG,rpmG:50S_ribosomal_protein_L33:cds-NP_229876.1:-:+:167:NC_002505.1	699.642	0.00386238	0.244013	0.000578771	0.980807	0.984602
AS_CDS:VC0219,VC0219:rpmG,rpmG:50S_ribosomal_protein_L33:cds-NP_229876.1:-:+:167:NC_002505.1	0	NA	NA	NA	NA	NA
IGR:(CDS,VC0219,VC0219,rpmG,rpmG,50S_ribosomal_protein_L33,cds-NP_229876.1,-,+,167/CDS,VC0220,VC0220,-,hypothetical_protein,cds-NP_229877.1,-,+,488):+:169:NC_002505.1	94.3713	-0.660418	0.428005	2.37864	0.123005	0.471994
AS_IGR:(CDS,VC0219,VC0219,rpmG,rpmG,50S_ribosomal_protein_L33,cds-NP_229876.1,-,+,167/CDS,VC0220,VC0220,-,hypothetical_protein,cds-NP_229877.1,-,+,488):+:169:NC_002505.1	0	NA	NA	NA	NA	NA
CDS:VC0220,VC0220:-:hypothetical_protein:cds-NP_229877.1:-:+:488:NC_002505.1	61.2752	-0.537228	0.487279	1.19837	0.273647	0.688728
AS_CDS:VC0220,VC0220:-:hypothetical_protein:cds-NP_229877.1:-:+:488:NC_002505.1	3.23362	-2.74634	2.08168	1.44865	0.228745	NA
CDS:VC0221,VC0221:-:formamidopyrimidine-DNA_glycosylase:cds-NP_229878.1:-:+:809:NC_002505.1	120.841	-0.107203	0.341734	0.0998813	0.751972	0.938859
AS_CDS:VC0221,VC0221:-:formamidopyrimidine-DNA_glycosylase:cds-NP_229878.1:-:+:809:NC_002505.1	121.292	0.180464	0.383531	0.223821	0.636144	0.907293
IGR:(CDS,VC0221,VC0221,-,formamidopyrimidine-DNA_glycosylase,cds-NP_229878.1,-,+,809/CDS,VC0222,VC0222,coaD,coaD,phosphopantetheine_adenylyltransferase,cds-NP_229879.1,-,-,494):+:35:NC_002505.1	6.55401	-0.803058	1.07504	0.55584	0.455941	0.832808
AS_IGR:(CDS,VC0221,VC0221,-,formamidopyrimidine-DNA_glycosylase,cds-NP_229878.1,-,+,809/CDS,VC0222,VC0222,coaD,coaD,phosphopantetheine_adenylyltransferase,cds-NP_229879.1,-,-,494):+:35:NC_002505.1	16.2019	0.0461611	0.749597	0.00437406	0.947269	0.974246
CDS:VC0222,VC0222:coaD,coaD:phosphopantetheine_adenylyltransferase:cds-NP_229879.1:-:-:494:NC_002505.1	161.306	-0.0766707	0.307234	0.0623866	0.802763	0.955358
AS_CDS:VC0222,VC0222:coaD,coaD:phosphopantetheine_adenylyltransferase:cds-NP_229879.1:-:-:494:NC_002505.1	37.554	-0.853154	0.57099	2.25527	0.13316	0.491164
IGR:(CDS,VC0222,VC0222,coaD,coaD,phosphopantetheine_adenylyltransferase,cds-NP_229879.1,-,-,494/CDS,VC0223,VC0223,-,ADP-heptose--LPS_heptosyltransferase_II,cds-NP_229880.1,-,+,1037):+:69:NC_002505.1	3.14951	-1.10958	1.65071	0.458356	0.498393	NA
AS_IGR:(CDS,VC0222,VC0222,coaD,coaD,phosphopantetheine_adenylyltransferase,cds-NP_229879.1,-,-,494/CDS,VC0223,VC0223,-,ADP-heptose--LPS_heptosyltransferase_II,cds-NP_229880.1,-,+,1037):+:69:NC_002505.1	2.33086	-0.204642	1.88277	0.013386	0.907892	NA
CDS:VC0223,VC0223:-:ADP-heptose--LPS_heptosyltransferase_II:cds-NP_229880.1:-:+:1037:NC_002505.1	190.713	-0.274944	0.342466	0.65324	0.418956	0.807339
AS_CDS:VC0223,VC0223:-:ADP-heptose--LPS_heptosyltransferase_II:cds-NP_229880.1:-:+:1037:NC_002505.1	17.1905	-1.6075	0.804505	3.82674	0.050441	0.276236
CDS:VC0224,VC0224:-:lipopolysaccharide_biosynthesis_glycosyltransferase:cds-NP_229881.1:-:-:779:NC_002505.1	93.0596	0.425862	0.431556	0.970931	0.324448	0.734659
AS_CDS:VC0224,VC0224:-:lipopolysaccharide_biosynthesis_glycosyltransferase:cds-NP_229881.1:-:-:779:NC_002505.1	18.6506	-0.617438	0.837442	0.558911	0.454699	0.832588
CDS:VC0225,VC0225:-:lipopolysaccharide_biosynthesis_protein:cds-NP_229882.1:-:-:1073:NC_002505.1	120.01	0.00419727	0.399481	0.00561737	0.940255	0.973652
AS_CDS:VC0225,VC0225:-:lipopolysaccharide_biosynthesis_protein:cds-NP_229882.1:-:-:1073:NC_002505.1	25.4677	-0.650718	0.872022	0.54515	0.460306	0.834417
IGR:(CDS,VC0225,VC0225,-,lipopolysaccharide_biosynthesis_protein,cds-NP_229882.1,-,-,1073/CDS,VC0227,VC0227,-,3-deoxy-D-manno-octulosonic_acid_kinase,cds-NP_229884.1,-,+,755):+:38:NC_002505.1	0.423046	1.13675	4.02184	0.057035	0.811245	NA
AS_IGR:(CDS,VC0225,VC0225,-,lipopolysaccharide_biosynthesis_protein,cds-NP_229882.1,-,-,1073/CDS,VC0227,VC0227,-,3-deoxy-D-manno-octulosonic_acid_kinase,cds-NP_229884.1,-,+,755):+:38:NC_002505.1	0	NA	NA	NA	NA	NA
CDS:VC0227,VC0227:-:3-deoxy-D-manno-octulosonic_acid_kinase:cds-NP_229884.1:-:+:755:NC_002505.1	245.578	0.660363	0.245518	7.17462	0.0073942	0.0716735
AS_CDS:VC0227,VC0227:-:3-deoxy-D-manno-octulosonic_acid_kinase:cds-NP_229884.1:-:+:755:NC_002505.1	1.17554	3.91455	3.95844	1.14696	0.284185	NA
CDS:VC0228,VC0228:-:hypothetical_protein:cds-NP_229885.1:-:+:959:NC_002505.1	214.519	0.260824	0.36664	0.508579	0.475755	0.842663
AS_CDS:VC0228,VC0228:-:hypothetical_protein:cds-NP_229885.1:-:+:959:NC_002505.1	17.5056	0.563061	0.804207	0.50478	0.477407	0.843306
CDS:VC0229,VC0229:-:hypothetical_protein:cds-NP_229886.1:-:-:929:NC_002505.1	207.509	0.400615	0.25585	2.4526	0.11733	0.461672
AS_CDS:VC0229,VC0229:-:hypothetical_protein:cds-NP_229886.1:-:-:929:NC_002505.1	19.4595	0.367316	1.19015	0.0973837	0.754992	0.939627
CDS:VC0230,VC0230:-:hypothetical_protein:cds-NP_229887.1:-:-:743:NC_002505.1	156.438	0.786309	0.332552	5.51855	0.0188159	0.140069
AS_CDS:VC0230,VC0230:-:hypothetical_protein:cds-NP_229887.1:-:-:743:NC_002505.1	3.64878	2.78884	1.71055	2.46465	0.116433	NA
CDS:VC0231,VC0231:-:hypothetical_protein:cds-NP_229888.1:-:-:1583:NC_002505.1	272.896	0.804326	0.232667	11.8455	0.000577995	0.00986577
AS_CDS:VC0231,VC0231:-:hypothetical_protein:cds-NP_229888.1:-:-:1583:NC_002505.1	37.0626	0.0556402	0.622464	0.0154568	0.901058	0.973652
CDS:VC0232,VC0232:-:hypothetical_protein:cds-NP_229889.1:-:-:380:NC_002505.1	73.7781	0.760019	0.468423	2.63495	0.104535	0.435864
AS_CDS:VC0232,VC0232:-:hypothetical_protein:cds-NP_229889.1:-:-:380:NC_002505.1	18.0943	1.69552	1.17647	1.9666	0.160809	0.546457
CDS:VC0233,VC0233:-:3-deoxy-D-manno-octulosonic_acid_transferase:cds-NP_229890.1:-:-:1319:NC_002505.1	143.172	0.608186	0.296311	4.18713	0.0407319	0.239221
AS_CDS:VC0233,VC0233:-:3-deoxy-D-manno-octulosonic_acid_transferase:cds-NP_229890.1:-:-:1319:NC_002505.1	69.2056	-0.0792722	0.41262	0.0372323	0.846993	0.963394
CDS:VC0234,VC0234:-:hypothetical_protein:cds-NP_229891.1:-:-:788:NC_002505.1	150.727	0.0446911	0.27487	0.0282588	0.866502	0.96573
AS_CDS:VC0234,VC0234:-:hypothetical_protein:cds-NP_229891.1:-:-:788:NC_002505.1	15.4729	-1.22201	0.947258	1.69096	0.193475	0.596253
CDS:VC0235,VC0235:-:lipopolysaccharide_biosynthesis_protein:cds-NP_229892.1:-:-:1049:NC_002505.1	154.422	-0.0981305	0.331369	0.0886797	0.765862	0.94379
AS_CDS:VC0235,VC0235:-:lipopolysaccharide_biosynthesis_protein:cds-NP_229892.1:-:-:1049:NC_002505.1	20.3196	1.2393	0.807561	2.32238	0.127525	0.479915
CDS:VC0236,VC0236:-:ADP-heptose--LPS_heptosyltransferase_II:cds-NP_229893.1:-:-:1040:NC_002505.1	248.103	0.21585	0.234663	0.846907	0.357429	0.759074
AS_CDS:VC0236,VC0236:-:ADP-heptose--LPS_heptosyltransferase_II:cds-NP_229893.1:-:-:1040:NC_002505.1	27.6278	0.280176	0.753032	0.13901	0.709268	0.928659
CDS:VC0237,VC0237:-:hypothetical_protein:cds-NP_229894.1:-:-:1199:NC_002505.1	229.331	0.267257	0.276586	0.931955	0.334356	0.740945
AS_CDS:VC0237,VC0237:-:hypothetical_protein:cds-NP_229894.1:-:-:1199:NC_002505.1	15.1497	-0.465391	1.10796	0.178112	0.673001	0.917055
CDS:VC0238,VC0238:-:hexapaptide_repeat-containing_transferase:cds-NP_229895.1:-:-:566:NC_002505.1	157.102	0.599629	0.30545	3.837	0.0501332	0.275733
AS_CDS:VC0238,VC0238:-:hexapaptide_repeat-containing_transferase:cds-NP_229895.1:-:-:566:NC_002505.1	0	NA	NA	NA	NA	NA
CDS:VC0239,VC0239:-:hypothetical_protein:cds-NP_229896.1:-:-:1772:NC_002505.1	497.558	0.385158	0.281035	1.87016	0.171456	0.566561
AS_CDS:VC0239,VC0239:-:hypothetical_protein:cds-NP_229896.1:-:-:1772:NC_002505.1	10.6513	-0.295296	0.994259	0.0882164	0.766457	0.94379
protein_binding_site:-:-:-:id-NC_002505.1:243845..243865:-:+:20:NC_002505.1	0	NA	NA	NA	NA	NA
AS_protein_binding_site:-:-:-:id-NC_002505.1:243845..243865:-:+:20:NC_002505.1	4.10706	-0.37179	1.30416	0.0807144	0.776332	NA
IGR:(protein_binding_site,-,-,-,id-NC_002505.1,243845..243865,-,+,20/CDS,VC0240,VC0240,rfaD,rfaD,ADP-L-glycero-D-mannoheptose-6-epimerase,cds-NP_229897.1,-,-,944):+:1246:NC_002505.1	9.94248	0.0629352	0.968164	0.004835	0.944564	0.973652
AS_IGR:(protein_binding_site,-,-,-,id-NC_002505.1,243845..243865,-,+,20/CDS,VC0240,VC0240,rfaD,rfaD,ADP-L-glycero-D-mannoheptose-6-epimerase,cds-NP_229897.1,-,-,944):+:1246:NC_002505.1	387.778	0.307621	0.314201	0.956285	0.328125	0.736767
CDS:VC0240,VC0240:rfaD,rfaD:ADP-L-glycero-D-mannoheptose-6-epimerase:cds-NP_229897.1:-:-:944:NC_002505.1	667.398	0.498239	0.249176	3.98366	0.0459437	0.260605
AS_CDS:VC0240,VC0240:rfaD,rfaD:ADP-L-glycero-D-mannoheptose-6-epimerase:cds-NP_229897.1:-:-:944:NC_002505.1	1.56208	-3.85002	2.67506	2.31907	0.127797	NA
IGR:(CDS,VC0240,VC0240,rfaD,rfaD,ADP-L-glycero-D-mannoheptose-6-epimerase,cds-NP_229897.1,-,-,944/CDS,VC0241,VC0241,-,mannose-1-phosphate_guanylyltransferase,cds-NP_229898.2,-,+,1286):+:511:NC_002505.1	89.164	-0.00472598	0.329152	0.000265537	0.986999	0.988349
AS_IGR:(CDS,VC0240,VC0240,rfaD,rfaD,ADP-L-glycero-D-mannoheptose-6-epimerase,cds-NP_229897.1,-,-,944/CDS,VC0241,VC0241,-,mannose-1-phosphate_guanylyltransferase,cds-NP_229898.2,-,+,1286):+:511:NC_002505.1	3.43377	1.29198	1.61744	0.636978	0.424807	NA
CDS:VC0241,VC0241:-:mannose-1-phosphate_guanylyltransferase:cds-NP_229898.2:-:+:1286:NC_002505.1	569.24	-0.269095	0.220382	1.49536	0.221387	0.634756
AS_CDS:VC0241,VC0241:-:mannose-1-phosphate_guanylyltransferase:cds-NP_229898.2:-:+:1286:NC_002505.1	5.3084	-2.07127	1.59873	1.64048	0.20026	0.603951
CDS:VC0242,VC0242:-:phosphomannomutase:cds-NP_229899.1:-:+:1391:NC_002505.1	585.956	0.181554	0.178629	1.03246	0.30958	0.721027
AS_CDS:VC0242,VC0242:-:phosphomannomutase:cds-NP_229899.1:-:+:1391:NC_002505.1	8.75285	-1.54142	1.66434	0.844881	0.358004	0.759074
CDS:VC0243,VC0243:-:GDP-mannose_4%2C6-dehydratase:cds-NP_229900.1:-:+:1121:NC_002505.1	956.462	0.564159	0.174003	10.4508	0.00122597	0.017868
AS_CDS:VC0243,VC0243:-:GDP-mannose_4%2C6-dehydratase:cds-NP_229900.1:-:+:1121:NC_002505.1	3.27937	-1.43508	1.89032	0.582129	0.445479	NA
CDS:VC0244,VC0244:-:perosamine_synthase:cds-NP_229901.1:-:+:1103:NC_002505.1	1497.29	0.352394	0.156284	5.07222	0.0243122	0.167612
AS_CDS:VC0244,VC0244:-:perosamine_synthase:cds-NP_229901.1:-:+:1103:NC_002505.1	3.63405	-0.980408	1.61969	0.373274	0.541225	NA
CDS:VC0245,VC0245:-:RfbG_protein:cds-NP_229902.1:-:+:1391:NC_002505.1	931.897	0.340148	0.158165	4.61811	0.031636	0.199495
AS_CDS:VC0245,VC0245:-:RfbG_protein:cds-NP_229902.1:-:+:1391:NC_002505.1	5.41596	0.116795	1.71469	0.00474049	0.945108	0.973652
CDS:VC0246,VC0246:-:lipopolysaccharide/O-antigen_transport_protein:cds-NP_229903.1:-:+:794:NC_002505.1	289.647	0.208378	0.288809	0.522586	0.469741	0.83963
AS_CDS:VC0246,VC0246:-:lipopolysaccharide/O-antigen_transport_protein:cds-NP_229903.1:-:+:794:NC_002505.1	1.05899	3.86382	3.96025	1.14102	0.285437	NA
CDS:VC0247,VC0247:-:lipopolysaccharide/O-antigen_transport_protein:cds-NP_229904.1:-:+:815:NC_002505.1	518.875	0.294228	0.176227	2.78503	0.0951489	0.412664
AS_CDS:VC0247,VC0247:-:lipopolysaccharide/O-antigen_transport_protein:cds-NP_229904.1:-:+:815:NC_002505.1	5.04288	1.17347	1.37451	0.735064	0.391247	0.784501
CDS:VC0248,VC0248:-:acyl_carrier_protein:cds-NP_229905.1:-:+:242:NC_002505.1	181.839	-0.0547356	0.309053	0.0323348	0.857295	0.96497
AS_CDS:VC0248,VC0248:-:acyl_carrier_protein:cds-NP_229905.1:-:+:242:NC_002505.1	0	NA	NA	NA	NA	NA
CDS:VC0249,VC0249:-:RfbL_protein:cds-NP_229906.1:-:+:1415:NC_002505.1	763.886	0.454914	0.232533	3.81381	0.0508318	0.277316
AS_CDS:VC0249,VC0249:-:RfbL_protein:cds-NP_229906.1:-:+:1415:NC_002505.1	5.23153	-0.0834277	1.40548	0.00446416	0.946729	0.97415
CDS:VC0250,VC0250:-:iron-containing_alcohol_dehydrogenase:cds-NP_229907.1:-:+:1124:NC_002505.1	619.739	0.56728	0.186773	9.16336	0.00246909	0.030625
AS_CDS:VC0250,VC0250:-:iron-containing_alcohol_dehydrogenase:cds-NP_229907.1:-:+:1124:NC_002505.1	130.94	0.000723973	0.307274	2.53466e-05	0.995983	0.996251
CDS:VC0251,VC0251:-:acyl_protein_synthase/acyl-CoA_reductase_RfbN:cds-NP_229908.1:-:+:2477:NC_002505.1	1779.01	0.545965	0.150661	13.0532	0.00030276	0.00576408
AS_CDS:VC0251,VC0251:-:acyl_protein_synthase/acyl-CoA_reductase_RfbN:cds-NP_229908.1:-:+:2477:NC_002505.1	40.5221	-1.22723	0.690488	3.14475	0.0761718	0.355484
IGR:(CDS,VC0251,VC0251,-,acyl_protein_synthase/acyl-CoA_reductase_RfbN,cds-NP_229908.1,-,+,2477/CDS,VC0252,VC0252,-,acetyltransferase,cds-NP_229909.1,-,+,566):+:18:NC_002505.1	19.5187	0.500531	0.631584	0.6309	0.427025	0.814662
AS_IGR:(CDS,VC0251,VC0251,-,acyl_protein_synthase/acyl-CoA_reductase_RfbN,cds-NP_229908.1,-,+,2477/CDS,VC0252,VC0252,-,acetyltransferase,cds-NP_229909.1,-,+,566):+:18:NC_002505.1	0.423946	-0.64004	4.01792	0.0549004	0.814746	NA
CDS:VC0252,VC0252:-:acetyltransferase:cds-NP_229909.1:-:+:566:NC_002505.1	590.369	0.361723	0.21644	2.79117	0.0947848	0.411806
AS_CDS:VC0252,VC0252:-:acetyltransferase:cds-NP_229909.1:-:+:566:NC_002505.1	22.7982	0.262345	0.759195	0.122189	0.726672	0.93176
IGR:(CDS,VC0252,VC0252,-,acetyltransferase,cds-NP_229909.1,-,+,566/sequence_feature,-,-,-,id-NC_002505.1,260555..260635,-,+,80):+:118:NC_002505.1	79.7924	0.277949	0.382424	0.533676	0.465066	0.837165
AS_IGR:(CDS,VC0252,VC0252,-,acetyltransferase,cds-NP_229909.1,-,+,566/sequence_feature,-,-,-,id-NC_002505.1,260555..260635,-,+,80):+:118:NC_002505.1	7.16263	-0.543597	1.06493	0.264666	0.606933	0.898433
sequence_feature:-:-:-:id-NC_002505.1:260555..260635:-:+:80:NC_002505.1	35.2963	0.448103	0.512156	0.765512	0.381609	0.775896
AS_sequence_feature:-:-:-:id-NC_002505.1:260555..260635:-:+:80:NC_002505.1	6.23353	0.725391	1.1441	0.407498	0.523242	0.865953
IGR:(sequence_feature,-,-,-,id-NC_002505.1,260555..260635,-,+,80/pseudogene,VC0254,-,-,gene-VC0254,-,+,1127):+:156:NC_002505.1	47.7551	0.442489	0.447592	0.973179	0.323889	0.734495
AS_IGR:(sequence_feature,-,-,-,id-NC_002505.1,260555..260635,-,+,80/pseudogene,VC0254,-,-,gene-VC0254,-,+,1127):+:156:NC_002505.1	10.2123	0.642742	0.929829	0.483045	0.487047	0.848629
pseudogene:VC0254:-:-:gene-VC0254:-:+:1127:NC_002505.1	363.091	0.330948	0.226821	2.12369	0.145037	0.518987
AS_pseudogene:VC0254:-:-:gene-VC0254:-:+:1127:NC_002505.1	6.68611	-1.83505	1.25663	2.06103	0.151108	0.529641
IGR:(pseudogene,VC0254,-,-,gene-VC0254,-,+,1127/CDS,VC0255,VC0255,-,RfbT-like_protein,cds-NP_229911.1,-,+,221):+:156:NC_002505.1	61.9605	0.295327	0.454969	0.421954	0.515964	0.864188
AS_IGR:(pseudogene,VC0254,-,-,gene-VC0254,-,+,1127/CDS,VC0255,VC0255,-,RfbT-like_protein,cds-NP_229911.1,-,+,221):+:156:NC_002505.1	0.235331	2.04347	4.04308	0.370607	0.542674	NA
CDS:VC0255,VC0255:-:RfbT-like_protein:cds-NP_229911.1:-:+:221:NC_002505.1	57.3076	0.593372	0.50419	1.3837	0.239471	0.653929
AS_CDS:VC0255,VC0255:-:RfbT-like_protein:cds-NP_229911.1:-:+:221:NC_002505.1	0.117665	1.43975	4.07303	0.0556798	0.813459	NA
CDS:VC0256,VC0256:-:transposase_OrfAB_subunit_A:cds-NP_229912.1:-:+:344:NC_002505.1	9.2528	-0.165428	0.962229	0.0317985	0.858471	0.96497
AS_CDS:VC0256,VC0256:-:transposase_OrfAB_subunit_A:cds-NP_229912.1:-:+:344:NC_002505.1	0.143973	-0.535248	4.06765	-0.0242512	1	NA
CDS:VC0257,VC0257:-:transposase_OrfAB_subunit_B:cds-NP_229913.1:-:+:872:NC_002505.1	16.4951	-0.482474	0.712501	0.472388	0.491891	0.852194
AS_CDS:VC0257,VC0257:-:transposase_OrfAB_subunit_B:cds-NP_229913.1:-:+:872:NC_002505.1	5.50743	1.52758	1.31017	1.33154	0.248531	0.662362
pseudogene:VC0258:-:-:gene-VC0258:-:+:799:NC_002505.1	266.429	0.248519	0.244334	1.03435	0.30914	0.720906
AS_pseudogene:VC0258:-:-:gene-VC0258:-:+:799:NC_002505.1	22.2876	0.0671072	0.903086	0.00805948	0.928466	0.973652
IGR:(pseudogene,VC0258,-,-,gene-VC0258,-,+,799/CDS,VC0259,VC0259,-,lipopolysaccharide_biosynthesis_protein_RfbV,cds-NP_229915.2,-,-,1112):+:3:NC_002505.1	0.360226	1.28949	4.02704	0.118123	0.731079	NA
AS_IGR:(pseudogene,VC0258,-,-,gene-VC0258,-,+,799/CDS,VC0259,VC0259,-,lipopolysaccharide_biosynthesis_protein_RfbV,cds-NP_229915.2,-,-,1112):+:3:NC_002505.1	0.0811537	-0.38251	4.0728	-0.167347	1	NA
CDS:VC0259,VC0259:-:lipopolysaccharide_biosynthesis_protein_RfbV:cds-NP_229915.2:-:-:1112:NC_002505.1	192.497	0.459118	0.312069	2.15718	0.141905	0.512224
AS_CDS:VC0259,VC0259:-:lipopolysaccharide_biosynthesis_protein_RfbV:cds-NP_229915.2:-:-:1112:NC_002505.1	134.361	0.105173	0.336927	0.10147	0.750073	0.938822
CDS:VC0260,VC0260:-:mannosyltransferase:cds-NP_229916.1:-:-:1865:NC_002505.1	165.44	-0.139826	0.316842	0.194672	0.659056	0.91587
AS_CDS:VC0260,VC0260:-:mannosyltransferase:cds-NP_229916.1:-:-:1865:NC_002505.1	101.77	-0.289321	0.381185	0.578374	0.44695	0.827007
IGR:(CDS,VC0260,VC0260,-,mannosyltransferase,cds-NP_229916.1,-,-,1865/CDS,VC0262,VC0262,-,UDP-glucose_4-epimerase,cds-NP_229918.1,-,+,971):+:111:NC_002505.1	16.3872	0.181938	0.780007	0.0597205	0.806938	0.955859
AS_IGR:(CDS,VC0260,VC0260,-,mannosyltransferase,cds-NP_229916.1,-,-,1865/CDS,VC0262,VC0262,-,UDP-glucose_4-epimerase,cds-NP_229918.1,-,+,971):+:111:NC_002505.1	9.856	-0.696011	1.09722	0.407356	0.523314	0.865953
CDS:VC0262,VC0262:-:UDP-glucose_4-epimerase:cds-NP_229918.1:-:+:971:NC_002505.1	128.801	0.120247	0.282973	0.183068	0.66875	0.916274
AS_CDS:VC0262,VC0262:-:UDP-glucose_4-epimerase:cds-NP_229918.1:-:+:971:NC_002505.1	68.3127	0.331618	0.449086	0.546473	0.459763	0.834417
CDS:VC0263,VC0263:-:galactosyl-transferase:cds-NP_229919.1:-:+:554:NC_002505.1	69.964	0.0352155	0.447047	0.00855946	0.926287	0.973652
AS_CDS:VC0263,VC0263:-:galactosyl-transferase:cds-NP_229919.1:-:+:554:NC_002505.1	1.14827	1.31517	3.50821	0.144211	0.704131	NA
IGR:(CDS,VC0263,VC0263,-,galactosyl-transferase,cds-NP_229919.1,-,+,554/CDS,VC0264,VC0264,-,hypothetical_protein,cds-NP_229920.1,-,+,1367):+:91:NC_002505.1	3.4866	0.355333	1.6086	0.0530678	0.817809	NA
AS_IGR:(CDS,VC0263,VC0263,-,galactosyl-transferase,cds-NP_229919.1,-,+,554/CDS,VC0264,VC0264,-,hypothetical_protein,cds-NP_229920.1,-,+,1367):+:91:NC_002505.1	0	NA	NA	NA	NA	NA
CDS:VC0264,VC0264:-:hypothetical_protein:cds-NP_229920.1:-:+:1367:NC_002505.1	173.684	-0.0762545	0.249897	0.0942566	0.758834	0.940625
AS_CDS:VC0264,VC0264:-:hypothetical_protein:cds-NP_229920.1:-:+:1367:NC_002505.1	3.28703	-3.85521	2.21645	2.89667	0.0887625	NA
IGR:(CDS,VC0264,VC0264,-,hypothetical_protein,cds-NP_229920.1,-,+,1367/CDS,VC0265,VC0265,-,hypothetical_protein,cds-NP_229921.1,-,-,1238):+:200:NC_002505.1	10.4477	-0.560855	1.12838	0.259395	0.610536	0.898433
AS_IGR:(CDS,VC0264,VC0264,-,hypothetical_protein,cds-NP_229920.1,-,+,1367/CDS,VC0265,VC0265,-,hypothetical_protein,cds-NP_229921.1,-,-,1238):+:200:NC_002505.1	8.41945	-0.887517	1.03041	0.727856	0.393579	0.785994
CDS:VC0265,VC0265:-:hypothetical_protein:cds-NP_229921.1:-:-:1238:NC_002505.1	92.0921	-0.494011	0.329326	2.23121	0.135248	0.495908
AS_CDS:VC0265,VC0265:-:hypothetical_protein:cds-NP_229921.1:-:-:1238:NC_002505.1	49.4352	-0.450823	0.468221	0.91997	0.337483	0.74168
IGR:(CDS,VC0265,VC0265,-,hypothetical_protein,cds-NP_229921.1,-,-,1238/CDS,VC0266,VC0266,-,hypothetical_protein,cds-NP_229922.1,-,-,572):+:3:NC_002505.1	0	NA	NA	NA	NA	NA
AS_IGR:(CDS,VC0265,VC0265,-,hypothetical_protein,cds-NP_229921.1,-,-,1238/CDS,VC0266,VC0266,-,hypothetical_protein,cds-NP_229922.1,-,-,572):+:3:NC_002505.1	0	NA	NA	NA	NA	NA
CDS:VC0266,VC0266:-:hypothetical_protein:cds-NP_229922.1:-:-:572:NC_002505.1	36.4417	0.556687	0.584299	0.907031	0.340903	0.744335
AS_CDS:VC0266,VC0266:-:hypothetical_protein:cds-NP_229922.1:-:-:572:NC_002505.1	13.8035	-2.39794	1.27622	3.34172	0.0675438	0.330813
CDS:VC0267,VC0267:-:D-isomer_specific_2-hydroxyacid_dehydrogenase_family_protein:cds-NP_229923.1:-:-:923:NC_002505.1	46.3505	-0.200784	0.41897	0.232575	0.629621	0.90538
AS_CDS:VC0267,VC0267:-:D-isomer_specific_2-hydroxyacid_dehydrogenase_family_protein:cds-NP_229923.1:-:-:923:NC_002505.1	18.9817	-0.142659	0.703856	0.0428356	0.836035	0.962835
IGR:(CDS,VC0267,VC0267,-,D-isomer_specific_2-hydroxyacid_dehydrogenase_family_protein,cds-NP_229923.1,-,-,923/CDS,VC0268,VC0268,-,hypothetical_protein,cds-NP_229924.2,-,+,587):+:32:NC_002505.1	1.63705	0.209299	2.34509	0.00826931	0.927544	NA
AS_IGR:(CDS,VC0267,VC0267,-,D-isomer_specific_2-hydroxyacid_dehydrogenase_family_protein,cds-NP_229923.1,-,-,923/CDS,VC0268,VC0268,-,hypothetical_protein,cds-NP_229924.2,-,+,587):+:32:NC_002505.1	0.908296	0.29843	2.94229	0.00949088	0.922392	NA
CDS:VC0268,VC0268:-:hypothetical_protein:cds-NP_229924.2:-:+:587:NC_002505.1	157.316	0.411947	0.294786	1.94736	0.162872	0.550194
AS_CDS:VC0268,VC0268:-:hypothetical_protein:cds-NP_229924.2:-:+:587:NC_002505.1	11.4216	-0.581944	0.909041	0.422963	0.515462	0.864188
IGR:(CDS,VC0268,VC0268,-,hypothetical_protein,cds-NP_229924.2,-,+,587/CDS,VC0269,VC0269,-,mannose-6-phosphate_isomerase,cds-NP_229925.1,-,+,1199):+:311:NC_002505.1	30.412	0.481891	0.508587	0.896018	0.343852	0.748118
AS_IGR:(CDS,VC0268,VC0268,-,hypothetical_protein,cds-NP_229924.2,-,+,587/CDS,VC0269,VC0269,-,mannose-6-phosphate_isomerase,cds-NP_229925.1,-,+,1199):+:311:NC_002505.1	13.5532	0.0500256	1.02856	0.00257534	0.959527	0.975762
CDS:VC0269,VC0269:-:mannose-6-phosphate_isomerase:cds-NP_229925.1:-:+:1199:NC_002505.1	78.408	-0.453269	0.629382	0.520832	0.470487	0.840155
AS_CDS:VC0269,VC0269:-:mannose-6-phosphate_isomerase:cds-NP_229925.1:-:+:1199:NC_002505.1	13.496	0.796568	1.03933	0.583259	0.445038	0.82648
CDS:VC0270,VC0270:-:ROK_family_protein:cds-NP_229926.1:-:+:980:NC_002505.1	224.467	-0.286075	0.309587	0.852912	0.35573	0.757825
AS_CDS:VC0270,VC0270:-:ROK_family_protein:cds-NP_229926.1:-:+:980:NC_002505.1	5.95014	-2.72823	2.14187	1.52226	0.217278	0.629761
IGR:(CDS,VC0270,VC0270,-,ROK_family_protein,cds-NP_229926.1,-,+,980/CDS,VC0271,VC0271,-,hypothetical_protein,cds-NP_229927.1,-,-,1058):+:286:NC_002505.1	16.2776	-0.0716536	0.76622	0.00896539	0.924564	0.973652
AS_IGR:(CDS,VC0270,VC0270,-,ROK_family_protein,cds-NP_229926.1,-,+,980/CDS,VC0271,VC0271,-,hypothetical_protein,cds-NP_229927.1,-,-,1058):+:286:NC_002505.1	3.16743	-1.16677	1.66249	0.491427	0.483292	NA
CDS:VC0271,VC0271:-:hypothetical_protein:cds-NP_229927.1:-:-:1058:NC_002505.1	28.8186	-0.0747842	0.539415	0.0238407	0.877291	0.968176
AS_CDS:VC0271,VC0271:-:hypothetical_protein:cds-NP_229927.1:-:-:1058:NC_002505.1	11.1083	-1.21283	0.970816	1.58326	0.208292	0.616811
IGR:(CDS,VC0271,VC0271,-,hypothetical_protein,cds-NP_229927.1,-,-,1058/CDS,VC0273,VC0273,-,DNA-binding_protein_HU,cds-NP_229929.1,-,+,272):+:330:NC_002505.1	43.7931	0.131573	0.491196	0.0758328	0.783026	0.94813
AS_IGR:(CDS,VC0271,VC0271,-,hypothetical_protein,cds-NP_229927.1,-,-,1058/CDS,VC0273,VC0273,-,DNA-binding_protein_HU,cds-NP_229929.1,-,+,272):+:330:NC_002505.1	3.76585	-5.14659	2.09877	5.71517	0.016819	NA
CDS:VC0273,VC0273:-:DNA-binding_protein_HU:cds-NP_229929.1:-:+:272:NC_002505.1	1276.95	0.160597	0.28308	0.322263	0.570251	0.884137
AS_CDS:VC0273,VC0273:-:DNA-binding_protein_HU:cds-NP_229929.1:-:+:272:NC_002505.1	6.4596	1.35427	1.82084	0.533613	0.465092	0.837165
CDS:VC0274,VC0274:-:hypothetical_protein:cds-NP_229930.1:-:+:734:NC_002505.1	369.229	0.216388	0.341575	0.403674	0.525198	0.867229
AS_CDS:VC0274,VC0274:-:hypothetical_protein:cds-NP_229930.1:-:+:734:NC_002505.1	7.90014	0.701769	1.00962	0.483208	0.486973	0.848629
IGR:(CDS,VC0274,VC0274,-,hypothetical_protein,cds-NP_229930.1,-,+,734/CDS,VC0275,VC0275,-,phosphoribosylamine--glycine_ligase,cds-NP_229931.1,-,-,1289):+:38:NC_002505.1	8.48558	-0.0749135	1.16616	0.0123142	0.911641	0.973652
AS_IGR:(CDS,VC0274,VC0274,-,hypothetical_protein,cds-NP_229930.1,-,+,734/CDS,VC0275,VC0275,-,phosphoribosylamine--glycine_ligase,cds-NP_229931.1,-,-,1289):+:38:NC_002505.1	8.02682	2.9721	1.2471	5.40389	0.020092	0.146978
CDS:VC0275,VC0275:-:phosphoribosylamine--glycine_ligase:cds-NP_229931.1:-:-:1289:NC_002505.1	170.25	2.21475	0.304802	49.9415	1.58397e-12	1.41699e-10
AS_CDS:VC0275,VC0275:-:phosphoribosylamine--glycine_ligase:cds-NP_229931.1:-:-:1289:NC_002505.1	7.51316	-2.70594	1.53413	3.00916	0.0827954	0.372928
IGR:(CDS,VC0275,VC0275,-,phosphoribosylamine--glycine_ligase,cds-NP_229931.1,-,-,1289/CDS,VC0276,VC0276,purH,purH,bifunctional_phosphoribosylaminoimidazolecarboxamide_formyltransferase/IMP_cyclohydrolase,cds-NP_229932.1,-,-,1592):+:7:NC_002505.1	0	NA	NA	NA	NA	NA
AS_IGR:(CDS,VC0275,VC0275,-,phosphoribosylamine--glycine_ligase,cds-NP_229931.1,-,-,1289/CDS,VC0276,VC0276,purH,purH,bifunctional_phosphoribosylaminoimidazolecarboxamide_formyltransferase/IMP_cyclohydrolase,cds-NP_229932.1,-,-,1592):+:7:NC_002505.1	0.783272	1.25349	3.03762	0.19351	0.660011	NA
CDS:VC0276,VC0276:purH,purH:bifunctional_phosphoribosylaminoimidazolecarboxamide_formyltransferase/IMP_cyclohydrolase:cds-NP_229932.1:-:-:1592:NC_002505.1	194.432	1.13665	0.300867	14.0326	0.00017967	0.00369543
AS_CDS:VC0276,VC0276:purH,purH:bifunctional_phosphoribosylaminoimidazolecarboxamide_formyltransferase/IMP_cyclohydrolase:cds-NP_229932.1:-:-:1592:NC_002505.1	12.2602	-1.60301	1.01699	2.46778	0.116202	0.460406
IGR:(CDS,VC0276,VC0276,purH,purH,bifunctional_phosphoribosylaminoimidazolecarboxamide_formyltransferase/IMP_cyclohydrolase,cds-NP_229932.1,-,-,1592/CDS,VC0277,VC0277,zntR,zntR,zinc-responsive_transcriptional_regulator,cds-NP_229933.1,-,+,401):+:244:NC_002505.1	26.6153	0.32549	0.560099	0.340756	0.559393	0.881418
AS_IGR:(CDS,VC0276,VC0276,purH,purH,bifunctional_phosphoribosylaminoimidazolecarboxamide_formyltransferase/IMP_cyclohydrolase,cds-NP_229932.1,-,-,1592/CDS,VC0277,VC0277,zntR,zntR,zinc-responsive_transcriptional_regulator,cds-NP_229933.1,-,+,401):+:244:NC_002505.1	4.2423	0.981605	1.43842	0.471396	0.492346	NA
CDS:VC0277,VC0277:zntR,zntR:zinc-responsive_transcriptional_regulator:cds-NP_229933.1:-:+:401:NC_002505.1	87.5473	0.314831	0.321996	0.955457	0.328334	0.736767
AS_CDS:VC0277,VC0277:zntR,zntR:zinc-responsive_transcriptional_regulator:cds-NP_229933.1:-:+:401:NC_002505.1	1.04507	0.19403	3.10968	0.00648045	0.935839	NA
IGR:(CDS,VC0277,VC0277,zntR,zntR,zinc-responsive_transcriptional_regulator,cds-NP_229933.1,-,+,401/protein_binding_site,-,-,-,id-NC_002505.1,283247..283263,-,+,16):+:49:NC_002505.1	9.14992	-0.413426	0.91504	0.203624	0.651811	0.910872
AS_IGR:(CDS,VC0277,VC0277,zntR,zntR,zinc-responsive_transcriptional_regulator,cds-NP_229933.1,-,+,401/protein_binding_site,-,-,-,id-NC_002505.1,283247..283263,-,+,16):+:49:NC_002505.1	0.404868	-0.2686	4.02348	0.00765557	0.930277	NA
protein_binding_site:-:-:-:id-NC_002505.1:283247..283263:-:+:16:NC_002505.1	2.70427	-0.243524	1.53655	0.0250332	0.874284	NA
AS_protein_binding_site:-:-:-:id-NC_002505.1:283247..283263:-:+:16:NC_002505.1	0.0811537	-0.38251	4.0728	-0.167347	1	NA
IGR:(protein_binding_site,-,-,-,id-NC_002505.1,283247..283263,-,+,16/CDS,VC0278,VC0278,-,DNA-binding_transcriptional_activator_CadC,cds-NP_229934.2,-,+,1559):+:108:NC_002505.1	61.1593	-0.0578555	0.412998	0.0196399	0.888547	0.971705
AS_IGR:(protein_binding_site,-,-,-,id-NC_002505.1,283247..283263,-,+,16/CDS,VC0278,VC0278,-,DNA-binding_transcriptional_activator_CadC,cds-NP_229934.2,-,+,1559):+:108:NC_002505.1	1.0523	-0.187234	3.64404	0.0047255	0.945195	NA
CDS:VC0278,VC0278:-:DNA-binding_transcriptional_activator_CadC:cds-NP_229934.2:-:+:1559:NC_002505.1	683.136	-0.419527	0.208609	4.03218	0.0446402	0.256244
AS_CDS:VC0278,VC0278:-:DNA-binding_transcriptional_activator_CadC:cds-NP_229934.2:-:+:1559:NC_002505.1	8.88545	-2.12066	1.29535	2.4217	0.119665	0.466656
IGR:(CDS,VC0278,VC0278,-,DNA-binding_transcriptional_activator_CadC,cds-NP_229934.2,-,+,1559/CDS,VC0280,VC0280,cadB,cadB,lysine/cadaverine_antiporter,cds-NP_229936.1,-,+,1337):+:648:NC_002505.1	68.4744	-0.351139	0.443415	0.633156	0.4262	0.813714
AS_IGR:(CDS,VC0278,VC0278,-,DNA-binding_transcriptional_activator_CadC,cds-NP_229934.2,-,+,1559/CDS,VC0280,VC0280,cadB,cadB,lysine/cadaverine_antiporter,cds-NP_229936.1,-,+,1337):+:648:NC_002505.1	2.95912	-2.18282	2.34174	0.859545	0.353866	NA
CDS:VC0280,VC0280:cadB,cadB:lysine/cadaverine_antiporter:cds-NP_229936.1:-:+:1337:NC_002505.1	1897.29	0.0617867	0.165829	0.139039	0.709238	0.928659
AS_CDS:VC0280,VC0280:cadB,cadB:lysine/cadaverine_antiporter:cds-NP_229936.1:-:+:1337:NC_002505.1	3.3727	-1.76119	1.99395	0.771438	0.379773	NA
CDS:VC0281,VC0281:-:lysine_decarboxylase%2C_inducible:cds-NP_229937.1:-:+:2201:NC_002505.1	2346.09	-0.430053	0.163999	6.85068	0.00886075	0.0820337
AS_CDS:VC0281,VC0281:-:lysine_decarboxylase%2C_inducible:cds-NP_229937.1:-:+:2201:NC_002505.1	5.10374	-0.977679	1.63488	0.350901	0.553603	0.879629
IGR:(CDS,VC0281,VC0281,-,lysine_decarboxylase%2C_inducible,cds-NP_229937.1,-,+,2201/CDS,VC0282,VC0282,-,methyl-accepting_chemotaxis_protein,cds-NP_229938.1,-,-,1670):+:56:NC_002505.1	96.7122	-0.787324	0.387571	4.13968	0.0418891	0.243942
AS_IGR:(CDS,VC0281,VC0281,-,lysine_decarboxylase%2C_inducible,cds-NP_229937.1,-,+,2201/CDS,VC0282,VC0282,-,methyl-accepting_chemotaxis_protein,cds-NP_229938.1,-,-,1670):+:56:NC_002505.1	1.64968	1.84558	2.57569	0.486041	0.485699	NA
CDS:VC0282,VC0282:-:methyl-accepting_chemotaxis_protein:cds-NP_229938.1:-:-:1670:NC_002505.1	22.5824	1.415	0.956211	2.10232	0.147076	0.522757
AS_CDS:VC0282,VC0282:-:methyl-accepting_chemotaxis_protein:cds-NP_229938.1:-:-:1670:NC_002505.1	63.3624	0.480266	0.472493	1.04292	0.307144	0.719579
IGR:(CDS,VC0282,VC0282,-,methyl-accepting_chemotaxis_protein,cds-NP_229938.1,-,-,1670/CDS,VC0283,VC0283,-,hypothetical_protein,cds-NP_229939.1,-,-,677):+:183:NC_002505.1	1.26375	0.724606	2.65209	0.074495	0.784901	NA
AS_IGR:(CDS,VC0282,VC0282,-,methyl-accepting_chemotaxis_protein,cds-NP_229938.1,-,-,1670/CDS,VC0283,VC0283,-,hypothetical_protein,cds-NP_229939.1,-,-,677):+:183:NC_002505.1	0.3691	-1.79127	4.00817	0.386798	0.533987	NA
CDS:VC0283,VC0283:-:hypothetical_protein:cds-NP_229939.1:-:-:677:NC_002505.1	16.3407	-1.6031	0.790989	4.09585	0.0429885	0.249172
AS_CDS:VC0283,VC0283:-:hypothetical_protein:cds-NP_229939.1:-:-:677:NC_002505.1	4.55369	0.676942	1.48308	0.214566	0.643212	NA
pseudogene:VC0284:-:-:gene-VC0284:-:-:2042:NC_002505.1	55.8008	-1.51919	0.509354	8.62696	0.00331223	0.0386688
AS_pseudogene:VC0284:-:-:gene-VC0284:-:-:2042:NC_002505.1	33.5154	0.24622	0.557912	0.204394	0.651198	0.910872
IGR:(pseudogene,VC0284,-,-,gene-VC0284,-,-,2042/protein_binding_site,-,-,-,id-NC_002505.1,294066..294086,-,+,20):+:67:NC_002505.1	1.25627	1.50411	2.32278	0.420649	0.516613	NA
AS_IGR:(pseudogene,VC0284,-,-,gene-VC0284,-,-,2042/protein_binding_site,-,-,-,id-NC_002505.1,294066..294086,-,+,20):+:67:NC_002505.1	1.17464	-3.43197	3.42147	1.25665	0.262286	NA
protein_binding_site:-:-:-:id-NC_002505.1:294066..294086:-:+:20:NC_002505.1	0.279073	2.19989	4.0348	0.434125	0.509972	NA
AS_protein_binding_site:-:-:-:id-NC_002505.1:294066..294086:-:+:20:NC_002505.1	0.0811537	-0.38251	4.0728	-0.167347	1	NA
IGR:(protein_binding_site,-,-,-,id-NC_002505.1,294066..294086,-,+,20/CDS,VC0285,VC0285,-,keto-hydroxyglutarate-aldolase/keto-deoxy-phosphogluconate_aldolase,cds-NP_229940.1,-,-,605):+:101:NC_002505.1	1.03604	2.81594	3.10007	0.949791	0.329772	NA
AS_IGR:(protein_binding_site,-,-,-,id-NC_002505.1,294066..294086,-,+,20/CDS,VC0285,VC0285,-,keto-hydroxyglutarate-aldolase/keto-deoxy-phosphogluconate_aldolase,cds-NP_229940.1,-,-,605):+:101:NC_002505.1	6.13328	-0.872808	1.18924	0.558096	0.455028	0.832779
CDS:VC0285,VC0285:-:keto-hydroxyglutarate-aldolase/keto-deoxy-phosphogluconate_aldolase:cds-NP_229940.1:-:-:605:NC_002505.1	128.883	-0.349107	0.33432	1.10146	0.293946	0.708691
AS_CDS:VC0285,VC0285:-:keto-hydroxyglutarate-aldolase/keto-deoxy-phosphogluconate_aldolase:cds-NP_229940.1:-:-:605:NC_002505.1	4.34474	0.294519	1.78216	0.0274436	0.868424	NA
CDS:VC0286,VC0286:-:gluconate_permease:cds-NP_229941.1:-:-:1376:NC_002505.1	44.4199	0.821156	0.527326	2.39552	0.121683	0.4698
AS_CDS:VC0286,VC0286:-:gluconate_permease:cds-NP_229941.1:-:-:1376:NC_002505.1	6.7911	1.38232	1.33292	1.05175	0.305104	0.718512
IGR:(CDS,VC0286,VC0286,-,gluconate_permease,cds-NP_229941.1,-,-,1376/CDS,VC0287,VC0287,-,thermoresistant_gluconokinase,cds-NP_229942.1,-,+,515):+:112:NC_002505.1	0.523277	0.0670862	3.99232	-0.00544816	1	NA
AS_IGR:(CDS,VC0286,VC0286,-,gluconate_permease,cds-NP_229941.1,-,-,1376/CDS,VC0287,VC0287,-,thermoresistant_gluconokinase,cds-NP_229942.1,-,+,515):+:112:NC_002505.1	0.391846	1.58777	4.06802	0.462001	0.49669	NA
CDS:VC0287,VC0287:-:thermoresistant_gluconokinase:cds-NP_229942.1:-:+:515:NC_002505.1	8.70607	-4.64831	1.39976	11.8967	0.000562328	0.00968743
AS_CDS:VC0287,VC0287:-:thermoresistant_gluconokinase:cds-NP_229942.1:-:+:515:NC_002505.1	2.52359	2.97385	2.81311	1.03312	0.309427	NA
CDS:VC0288,VC0288:-:phosphogluconate_dehydratase:cds-NP_229943.2:-:+:1796:NC_002505.1	42.8063	0.13382	0.928036	0.0229939	0.879473	0.968589
AS_CDS:VC0288,VC0288:-:phosphogluconate_dehydratase:cds-NP_229943.2:-:+:1796:NC_002505.1	3.16447	-0.425811	1.77845	0.0576763	0.810207	NA
IGR:(CDS,VC0288,VC0288,-,phosphogluconate_dehydratase,cds-NP_229943.2,-,+,1796/CDS,VC0289,VC0289,-,gluconate_utilization_system_gnt-I_transcriptional_repressor,cds-NP_229944.1,-,-,998):+:15:NC_002505.1	0.650142	-2.56724	3.69028	0.736447	0.390801	NA
AS_IGR:(CDS,VC0288,VC0288,-,phosphogluconate_dehydratase,cds-NP_229943.2,-,+,1796/CDS,VC0289,VC0289,-,gluconate_utilization_system_gnt-I_transcriptional_repressor,cds-NP_229944.1,-,-,998):+:15:NC_002505.1	0.603687	0.00385218	3.8179	-0.000493703	1	NA
CDS:VC0289,VC0289:-:gluconate_utilization_system_gnt-I_transcriptional_repressor:cds-NP_229944.1:-:-:998:NC_002505.1	73.5258	0.395178	0.491149	0.646883	0.421229	0.808556
AS_CDS:VC0289,VC0289:-:gluconate_utilization_system_gnt-I_transcriptional_repressor:cds-NP_229944.1:-:-:998:NC_002505.1	3.79564	-0.166071	1.91444	0.00990103	0.920738	NA
IGR:(CDS,VC0289,VC0289,-,gluconate_utilization_system_gnt-I_transcriptional_repressor,cds-NP_229944.1,-,-,998/CDS,VC0290,VC0290,fis,fis,Fis_family_transcriptional_regulator,cds-NP_229945.1,-,-,296):+:87:NC_002505.1	0.162307	-0.9178	4.05656	0.0804392	0.776703	NA
AS_IGR:(CDS,VC0289,VC0289,-,gluconate_utilization_system_gnt-I_transcriptional_repressor,cds-NP_229944.1,-,-,998/CDS,VC0290,VC0290,fis,fis,Fis_family_transcriptional_regulator,cds-NP_229945.1,-,-,296):+:87:NC_002505.1	0.808065	1.05068	3.04461	0.101769	0.749717	NA
CDS:VC0290,VC0290:fis,fis:Fis_family_transcriptional_regulator:cds-NP_229945.1:-:-:296:NC_002505.1	133.95	0.772366	0.442052	3.01073	0.0827148	0.372895
AS_CDS:VC0290,VC0290:fis,fis:Fis_family_transcriptional_regulator:cds-NP_229945.1:-:-:296:NC_002505.1	0	NA	NA	NA	NA	NA
CDS:VC0291,VC0291:-:NifR3/Smm1_family_protein:cds-NP_229946.1:-:-:995:NC_002505.1	588.34	0.639365	0.273984	5.39134	0.0202369	0.147602
AS_CDS:VC0291,VC0291:-:NifR3/Smm1_family_protein:cds-NP_229946.1:-:-:995:NC_002505.1	33.0542	-1.11653	0.687821	2.64892	0.103621	0.433211
IGR:(CDS,VC0291,VC0291,-,NifR3/Smm1_family_protein,cds-NP_229946.1,-,-,995/CDS,VC0293,VC0293,prmA,prmA,ribosomal_protein_L11_methyltransferase,cds-NP_229948.1,-,-,887):+:61:NC_002505.1	3.7424	0.434466	1.42459	0.0955479	0.757239	NA
AS_IGR:(CDS,VC0291,VC0291,-,NifR3/Smm1_family_protein,cds-NP_229946.1,-,-,995/CDS,VC0293,VC0293,prmA,prmA,ribosomal_protein_L11_methyltransferase,cds-NP_229948.1,-,-,887):+:61:NC_002505.1	22.8147	-0.343033	0.624415	0.303853	0.581477	0.886828
CDS:VC0293,VC0293:prmA,prmA:ribosomal_protein_L11_methyltransferase:cds-NP_229948.1:-:-:887:NC_002505.1	230.423	0.0919246	0.236585	0.151004	0.697578	0.928631
AS_CDS:VC0293,VC0293:prmA,prmA:ribosomal_protein_L11_methyltransferase:cds-NP_229948.1:-:-:887:NC_002505.1	11.6473	-0.312835	1.26888	0.0604895	0.805724	0.955671
IGR:(CDS,VC0293,VC0293,prmA,prmA,ribosomal_protein_L11_methyltransferase,cds-NP_229948.1,-,-,887/CDS,VC0295,VC0295,-,acetyl-CoA_carboxylase_biotin_carboxylase_subunit,cds-NP_229950.1,-,-,1343):+:157:NC_002505.1	1.3631	-3.63714	2.84412	1.90632	0.167372	NA
AS_IGR:(CDS,VC0293,VC0293,prmA,prmA,ribosomal_protein_L11_methyltransferase,cds-NP_229948.1,-,-,887/CDS,VC0295,VC0295,-,acetyl-CoA_carboxylase_biotin_carboxylase_subunit,cds-NP_229950.1,-,-,1343):+:157:NC_002505.1	96.5729	1.37397	0.353683	14.811	0.000118838	0.00256504
CDS:VC0295,VC0295:-:acetyl-CoA_carboxylase_biotin_carboxylase_subunit:cds-NP_229950.1:-:-:1343:NC_002505.1	707.066	1.06911	0.16638	40.6111	1.85752e-10	1.16882e-08
AS_CDS:VC0295,VC0295:-:acetyl-CoA_carboxylase_biotin_carboxylase_subunit:cds-NP_229950.1:-:-:1343:NC_002505.1	7.12282	-1.03545	1.28083	0.67371	0.411761	0.800563
CDS:VC0296,VC0296:-:acetyl-CoA_carboxylase_biotin_carboxyl_carrier_protein_subunit:cds-NP_229951.2:-:-:461:NC_002505.1	295.854	0.887347	0.206709	18.2511	1.93613e-05	0.000515262
AS_CDS:VC0296,VC0296:-:acetyl-CoA_carboxylase_biotin_carboxyl_carrier_protein_subunit:cds-NP_229951.2:-:-:461:NC_002505.1	0.85003	-2.94686	3.95294	0.783582	0.376048	NA
IGR:(CDS,VC0296,VC0296,-,acetyl-CoA_carboxylase_biotin_carboxyl_carrier_protein_subunit,cds-NP_229951.2,-,-,461/CDS,VC0297,VC0297,-,3-dehydroquinate_dehydratase,cds-NP_229952.1,-,-,452):+:5:NC_002505.1	0	NA	NA	NA	NA	NA
AS_IGR:(CDS,VC0296,VC0296,-,acetyl-CoA_carboxylase_biotin_carboxyl_carrier_protein_subunit,cds-NP_229951.2,-,-,461/CDS,VC0297,VC0297,-,3-dehydroquinate_dehydratase,cds-NP_229952.1,-,-,452):+:5:NC_002505.1	1.81157	0.503405	1.81961	0.0766145	0.781939	NA
CDS:VC0297,VC0297:-:3-dehydroquinate_dehydratase:cds-NP_229952.1:-:-:452:NC_002505.1	119.544	1.00799	0.31207	10.2871	0.00133963	0.0189102
AS_CDS:VC0297,VC0297:-:3-dehydroquinate_dehydratase:cds-NP_229952.1:-:-:452:NC_002505.1	4.67997	-0.070351	1.63348	0.00651299	0.935678	NA
IGR:(CDS,VC0297,VC0297,-,3-dehydroquinate_dehydratase,cds-NP_229952.1,-,-,452/CDS,VC0298,VC0298,-,acetyl-CoA_synthetase,cds-NP_229953.2,-,-,1949):+:328:NC_002505.1	6.37702	2.78562	1.36093	3.86787	0.0492191	0.272678
AS_IGR:(CDS,VC0297,VC0297,-,3-dehydroquinate_dehydratase,cds-NP_229952.1,-,-,452/CDS,VC0298,VC0298,-,acetyl-CoA_synthetase,cds-NP_229953.2,-,-,1949):+:328:NC_002505.1	9.13135	-0.147662	1.00061	0.0218918	0.882375	0.968747
CDS:VC0298,VC0298:-:acetyl-CoA_synthetase:cds-NP_229953.2:-:-:1949:NC_002505.1	38.7397	-1.24384	0.8158	2.27672	0.13133	0.488294
AS_CDS:VC0298,VC0298:-:acetyl-CoA_synthetase:cds-NP_229953.2:-:-:1949:NC_002505.1	12.5041	-0.627357	0.809741	0.608761	0.435255	0.823204
IGR:(CDS,VC0298,VC0298,-,acetyl-CoA_synthetase,cds-NP_229953.2,-,-,1949/CDS,VC0299,VC0299,-,DNA_polymerase_III_subunit_epsilon,cds-NP_229954.1,-,-,671):+:151:NC_002505.1	2.22138	0.443314	1.94287	0.0518416	0.819889	NA
AS_IGR:(CDS,VC0298,VC0298,-,acetyl-CoA_synthetase,cds-NP_229953.2,-,-,1949/CDS,VC0299,VC0299,-,DNA_polymerase_III_subunit_epsilon,cds-NP_229954.1,-,-,671):+:151:NC_002505.1	0.911781	-1.9356	2.91374	0.56224	0.453359	NA
CDS:VC0299,VC0299:-:DNA_polymerase_III_subunit_epsilon:cds-NP_229954.1:-:-:671:NC_002505.1	2.77876	-0.00623928	1.9783	0.00188521	0.965367	NA
AS_CDS:VC0299,VC0299:-:DNA_polymerase_III_subunit_epsilon:cds-NP_229954.1:-:-:671:NC_002505.1	16.2896	-1.07394	0.732994	2.09888	0.147407	0.523206
CDS:VC0300,VC0300:-:hypothetical_protein:cds-NP_229955.1:-:-:1823:NC_002505.1	2.36831	-0.203968	2.45597	0.0077243	0.929966	NA
AS_CDS:VC0300,VC0300:-:hypothetical_protein:cds-NP_229955.1:-:-:1823:NC_002505.1	62.1106	-1.29972	0.504132	6.53793	0.0105598	0.0923515
CDS:VC0301,VC0301:-:hypothetical_protein:cds-NP_229956.1:-:-:206:NC_002505.1	1.12985	3.93949	3.95758	1.16732	0.279953	NA
AS_CDS:VC0301,VC0301:-:hypothetical_protein:cds-NP_229956.1:-:-:206:NC_002505.1	9.45417	-0.057872	0.99676	0.011519	0.91453	0.973652
IGR:(CDS,VC0301,VC0301,-,hypothetical_protein,cds-NP_229956.1,-,-,206/CDS,VC0302,VC0302,-,3-phenylpropionic_acid_transporter,cds-NP_229957.1,-,+,1190):+:57:NC_002505.1	1.03668	-1.96439	2.74521	0.590223	0.442333	NA
AS_IGR:(CDS,VC0301,VC0301,-,hypothetical_protein,cds-NP_229956.1,-,-,206/CDS,VC0302,VC0302,-,3-phenylpropionic_acid_transporter,cds-NP_229957.1,-,+,1190):+:57:NC_002505.1	0	NA	NA	NA	NA	NA
CDS:VC0302,VC0302:-:3-phenylpropionic_acid_transporter:cds-NP_229957.1:-:+:1190:NC_002505.1	95.7091	0.383656	0.515708	0.557057	0.455448	0.832808
AS_CDS:VC0302,VC0302:-:3-phenylpropionic_acid_transporter:cds-NP_229957.1:-:+:1190:NC_002505.1	3.05054	-4.80255	2.65503	3.19688	0.0737791	NA
IGR:(CDS,VC0302,VC0302,-,3-phenylpropionic_acid_transporter,cds-NP_229957.1,-,+,1190/CDS,VC0303,VC0303,-,sensor_histidine_kinase,cds-NP_229958.1,-,+,3443):+:41:NC_002505.1	2.94392	0.278128	1.9354	0.0211138	0.884469	NA
AS_IGR:(CDS,VC0302,VC0302,-,3-phenylpropionic_acid_transporter,cds-NP_229957.1,-,+,1190/CDS,VC0303,VC0303,-,sensor_histidine_kinase,cds-NP_229958.1,-,+,3443):+:41:NC_002505.1	0.386534	-0.13866	4.03039	-0.00531299	1	NA
CDS:VC0303,VC0303:-:sensor_histidine_kinase:cds-NP_229958.1:-:+:3443:NC_002505.1	106.531	-0.145805	0.299763	0.238209	0.625503	0.904276
AS_CDS:VC0303,VC0303:-:sensor_histidine_kinase:cds-NP_229958.1:-:+:3443:NC_002505.1	17.808	0.218273	0.927089	0.0596912	0.806985	0.955859
IGR:(CDS,VC0303,VC0303,-,sensor_histidine_kinase,cds-NP_229958.1,-,+,3443/CDS,VC0304,VC0304,-,guanosine_pentaphosphate_phosphohydrolase,cds-NP_229959.1,-,-,1493):+:61:NC_002505.1	3.45791	0.130402	1.45371	0.0202192	0.886927	NA
AS_IGR:(CDS,VC0303,VC0303,-,sensor_histidine_kinase,cds-NP_229958.1,-,+,3443/CDS,VC0304,VC0304,-,guanosine_pentaphosphate_phosphohydrolase,cds-NP_229959.1,-,-,1493):+:61:NC_002505.1	1.58411	1.54016	2.18613	0.494618	0.481875	NA
CDS:VC0304,VC0304:-:guanosine_pentaphosphate_phosphohydrolase:cds-NP_229959.1:-:-:1493:NC_002505.1	667.14	-0.0667387	0.180522	0.137527	0.710752	0.928659
AS_CDS:VC0304,VC0304:-:guanosine_pentaphosphate_phosphohydrolase:cds-NP_229959.1:-:-:1493:NC_002505.1	13.6879	0.744396	1.09284	0.462048	0.496669	0.855245
CDS:VC0305,VC0305:-:ATP-dependent_RNA_helicase_RhlB:cds-NP_229960.1:-:-:1316:NC_002505.1	1003.95	0.239664	0.200525	1.42629	0.232371	0.648631
AS_CDS:VC0305,VC0305:-:ATP-dependent_RNA_helicase_RhlB:cds-NP_229960.1:-:-:1316:NC_002505.1	13.6997	-0.374552	0.913135	0.179621	0.671699	0.916679
IGR:(CDS,VC0305,VC0305,-,ATP-dependent_RNA_helicase_RhlB,cds-NP_229960.1,-,-,1316/CDS,VC0306,VC0306,-,thioredoxin,cds-NP_229961.1,-,+,326):+:70:NC_002505.1	28.0774	-0.585069	0.541944	1.16041	0.281381	0.695101
AS_IGR:(CDS,VC0305,VC0305,-,ATP-dependent_RNA_helicase_RhlB,cds-NP_229960.1,-,-,1316/CDS,VC0306,VC0306,-,thioredoxin,cds-NP_229961.1,-,+,326):+:70:NC_002505.1	0.554154	0.142092	4.04403	0.00758	0.930621	NA
CDS:VC0306,VC0306:-:thioredoxin:cds-NP_229961.1:-:+:326:NC_002505.1	512.696	-1.00054	0.242759	16.687	4.40821e-05	0.00105584
AS_CDS:VC0306,VC0306:-:thioredoxin:cds-NP_229961.1:-:+:326:NC_002505.1	10.0287	-2.13075	1.00267	4.34525	0.0371123	0.224396
IGR:(CDS,VC0306,VC0306,-,thioredoxin,cds-NP_229961.1,-,+,326/CDS,VC0307,VC0307,rho,rho,transcription_termination_factor_Rho,cds-NP_229962.1,-,+,1259):+:146:NC_002505.1	115.927	-0.208783	0.325846	0.409524	0.522211	0.865953
AS_IGR:(CDS,VC0306,VC0306,-,thioredoxin,cds-NP_229961.1,-,+,326/CDS,VC0307,VC0307,rho,rho,transcription_termination_factor_Rho,cds-NP_229962.1,-,+,1259):+:146:NC_002505.1	3.67766	-2.66491	1.66245	2.55978	0.109614	NA
CDS:VC0307,VC0307:rho,rho:transcription_termination_factor_Rho:cds-NP_229962.1:-:+:1259:NC_002505.1	2046.58	-0.143831	0.157246	0.836527	0.360392	0.761494
AS_CDS:VC0307,VC0307:rho,rho:transcription_termination_factor_Rho:cds-NP_229962.1:-:+:1259:NC_002505.1	9.79461	0.749289	1.23288	0.368029	0.544081	0.874415
IGR:(CDS,VC0307,VC0307,rho,rho,transcription_termination_factor_Rho,cds-NP_229962.1,-,+,1259/CDS,VC0308,VC0308,-,hypothetical_protein,cds-NP_229963.1,-,+,992):+:47:NC_002505.1	37.2546	0.193279	0.491944	0.154357	0.694406	0.926832
AS_IGR:(CDS,VC0307,VC0307,rho,rho,transcription_termination_factor_Rho,cds-NP_229962.1,-,+,1259/CDS,VC0308,VC0308,-,hypothetical_protein,cds-NP_229963.1,-,+,992):+:47:NC_002505.1	0.979169	-1.36654	3.30115	0.0113366	0.915207	NA
CDS:VC0308,VC0308:-:hypothetical_protein:cds-NP_229963.1:-:+:992:NC_002505.1	145.597	-0.366787	0.325443	1.26993	0.259779	0.675268
AS_CDS:VC0308,VC0308:-:hypothetical_protein:cds-NP_229963.1:-:+:992:NC_002505.1	18.1602	0.311796	0.921621	0.11761	0.731641	0.932484
IGR:(CDS,VC0308,VC0308,-,hypothetical_protein,cds-NP_229963.1,-,+,992/CDS,VC0309,VC0309,-,hypothetical_protein,cds-NP_229964.1,-,+,1841):+:30:NC_002505.1	3.85141	-0.491273	1.39801	0.124431	0.724278	NA
AS_IGR:(CDS,VC0308,VC0308,-,hypothetical_protein,cds-NP_229963.1,-,+,992/CDS,VC0309,VC0309,-,hypothetical_protein,cds-NP_229964.1,-,+,1841):+:30:NC_002505.1	0	NA	NA	NA	NA	NA
CDS:VC0309,VC0309:-:hypothetical_protein:cds-NP_229964.1:-:+:1841:NC_002505.1	244.731	0.251747	0.258676	0.948124	0.330197	0.737628
AS_CDS:VC0309,VC0309:-:hypothetical_protein:cds-NP_229964.1:-:+:1841:NC_002505.1	11.9746	1.25537	1.20666	1.05638	0.304042	0.718496
CDS:VC0311,VC0311:-:ferredoxin:cds-NP_229965.1:-:+:269:NC_002505.1	62.7699	-0.436958	0.538394	0.663515	0.415322	0.80432
AS_CDS:VC0311,VC0311:-:ferredoxin:cds-NP_229965.1:-:+:269:NC_002505.1	1.62242	0.552094	2.41441	0.0569264	0.811422	NA
CDS:VC0312,VC0312:fre,fre:FMN_reductase:cds-NP_229966.1:-:+:710:NC_002505.1	149.627	0.142824	0.368978	0.153362	0.695343	0.927582
AS_CDS:VC0312,VC0312:fre,fre:FMN_reductase:cds-NP_229966.1:-:+:710:NC_002505.1	11.551	-0.750275	0.927157	0.666028	0.41444	0.803326
IGR:(CDS,VC0312,VC0312,fre,fre,FMN_reductase,cds-NP_229966.1,-,+,710/rRNA,VCr007,VCr007,ID,VCr007,16Sc,16Sc,16Sc,16S_ribosomal_RNA,ID,16S_ribosomal_RNA,exon-VCr007-1,-,+,1534):+:554:NC_002505.1	77.3773	1.04254	0.439558	5.57939	0.0181731	0.136961
AS_IGR:(CDS,VC0312,VC0312,fre,fre,FMN_reductase,cds-NP_229966.1,-,+,710/rRNA,VCr007,VCr007,ID,VCr007,16Sc,16Sc,16Sc,16S_ribosomal_RNA,ID,16S_ribosomal_RNA,exon-VCr007-1,-,+,1534):+:554:NC_002505.1	14.2677	-1.37469	0.899946	2.35548	0.124844	0.475014
rRNA:VCr007,VCr007,ID,VCr007:16Sc,16Sc,16Sc:16S_ribosomal_RNA,ID,16S_ribosomal_RNA:exon-VCr007-1:-:+:1534:NC_002505.1	1330.75	-0.787814	0.171088	20.9866	4.62513e-06	0.00014309
AS_rRNA:VCr007,VCr007,ID,VCr007:16Sc,16Sc,16Sc:16S_ribosomal_RNA,ID,16S_ribosomal_RNA:exon-VCr007-1:-:+:1534:NC_002505.1	0.143973	-0.535248	4.06765	-0.0242512	1	NA
IGR:(rRNA,VCr007,VCr007,ID,VCr007,16Sc,16Sc,16Sc,16S_ribosomal_RNA,ID,16S_ribosomal_RNA,exon-VCr007-1,-,+,1534/tRNA,VCt011,VCt011,ID,VCt011,tRNA-Ile-2,tRNA-Ile-2,tRNA-Ile-2,tRNA-Ile,ID,tRNA-Ile,exon-VCt011-1,-,+,76):+:62:NC_002505.1	18.5656	0.585426	0.660209	0.788543	0.374541	0.770654
AS_IGR:(rRNA,VCr007,VCr007,ID,VCr007,16Sc,16Sc,16Sc,16S_ribosomal_RNA,ID,16S_ribosomal_RNA,exon-VCr007-1,-,+,1534/tRNA,VCt011,VCt011,ID,VCt011,tRNA-Ile-2,tRNA-Ile-2,tRNA-Ile-2,tRNA-Ile,ID,tRNA-Ile,exon-VCt011-1,-,+,76):+:62:NC_002505.1	0	NA	NA	NA	NA	NA
tRNA:VCt011,VCt011,ID,VCt011:tRNA-Ile-2,tRNA-Ile-2,tRNA-Ile-2:tRNA-Ile,ID,tRNA-Ile:exon-VCt011-1:-:+:76:NC_002505.1	18.9852	0.668077	0.647077	1.07042	0.300851	0.71487
AS_tRNA:VCt011,VCt011,ID,VCt011:tRNA-Ile-2,tRNA-Ile-2,tRNA-Ile-2:tRNA-Ile,ID,tRNA-Ile:exon-VCt011-1:-:+:76:NC_002505.1	0	NA	NA	NA	NA	NA
IGR:(tRNA,VCt011,VCt011,ID,VCt011,tRNA-Ile-2,tRNA-Ile-2,tRNA-Ile-2,tRNA-Ile,ID,tRNA-Ile,exon-VCt011-1,-,+,76/tRNA,VCt012,VCt012,ID,VCt012,tRNA-Ala-3,tRNA-Ala-3,tRNA-Ala-3,tRNA-Ala,ID,tRNA-Ala,exon-VCt012-1,-,+,75):+:7:NC_002505.1	2.45087	0.984369	1.61694	0.372709	0.541531	NA
AS_IGR:(tRNA,VCt011,VCt011,ID,VCt011,tRNA-Ile-2,tRNA-Ile-2,tRNA-Ile-2,tRNA-Ile,ID,tRNA-Ile,exon-VCt011-1,-,+,76/tRNA,VCt012,VCt012,ID,VCt012,tRNA-Ala-3,tRNA-Ala-3,tRNA-Ala-3,tRNA-Ala,ID,tRNA-Ala,exon-VCt012-1,-,+,75):+:7:NC_002505.1	0	NA	NA	NA	NA	NA
tRNA:VCt012,VCt012,ID,VCt012:tRNA-Ala-3,tRNA-Ala-3,tRNA-Ala-3:tRNA-Ala,ID,tRNA-Ala:exon-VCt012-1:-:+:75:NC_002505.1	47.2995	0.891163	0.448584	3.94125	0.0471159	0.264426
AS_tRNA:VCt012,VCt012,ID,VCt012:tRNA-Ala-3,tRNA-Ala-3,tRNA-Ala-3:tRNA-Ala,ID,tRNA-Ala:exon-VCt012-1:-:+:75:NC_002505.1	0	NA	NA	NA	NA	NA
IGR:(tRNA,VCt012,VCt012,ID,VCt012,tRNA-Ala-3,tRNA-Ala-3,tRNA-Ala-3,tRNA-Ala,ID,tRNA-Ala,exon-VCt012-1,-,+,75/rRNA,VCr008,VCr008,ID,VCr008,23Sc,23Sc,23Sc,23S_ribosomal_RNA,ID,23S_ribosomal_RNA,exon-VCr008-1,-,+,2886):+:286:NC_002505.1	80.5247	0.46536	0.428059	1.19084	0.27516	0.688951
AS_IGR:(tRNA,VCt012,VCt012,ID,VCt012,tRNA-Ala-3,tRNA-Ala-3,tRNA-Ala-3,tRNA-Ala,ID,tRNA-Ala,exon-VCt012-1,-,+,75/rRNA,VCr008,VCr008,ID,VCr008,23Sc,23Sc,23Sc,23S_ribosomal_RNA,ID,23S_ribosomal_RNA,exon-VCr008-1,-,+,2886):+:286:NC_002505.1	0.261639	0.376605	4.06019	-0.0332042	1	NA
rRNA:VCr008,VCr008,ID,VCr008:23Sc,23Sc,23Sc:23S_ribosomal_RNA,ID,23S_ribosomal_RNA:exon-VCr008-1:-:+:2886:NC_002505.1	12174.4	-0.465737	0.156528	8.81591	0.00298615	0.0355894
AS_rRNA:VCr008,VCr008,ID,VCr008:23Sc,23Sc,23Sc:23S_ribosomal_RNA,ID,23S_ribosomal_RNA:exon-VCr008-1:-:+:2886:NC_002505.1	0.0811537	-0.38251	4.0728	-0.167347	1	NA
IGR:(rRNA,VCr008,VCr008,ID,VCr008,23Sc,23Sc,23Sc,23S_ribosomal_RNA,ID,23S_ribosomal_RNA,exon-VCr008-1,-,+,2886/rRNA,VCr009,VCr009,ID,VCr009,5Sc,5Sc,5Sc,5S_ribosomal_RNA,ID,5S_ribosomal_RNA,exon-VCr009-1,-,+,117):+:126:NC_002505.1	51.409	-0.24699	0.396633	0.389611	0.532504	0.869997
AS_IGR:(rRNA,VCr008,VCr008,ID,VCr008,23Sc,23Sc,23Sc,23S_ribosomal_RNA,ID,23S_ribosomal_RNA,exon-VCr008-1,-,+,2886/rRNA,VCr009,VCr009,ID,VCr009,5Sc,5Sc,5Sc,5S_ribosomal_RNA,ID,5S_ribosomal_RNA,exon-VCr009-1,-,+,117):+:126:NC_002505.1	0	NA	NA	NA	NA	NA
rRNA:VCr009,VCr009,ID,VCr009:5Sc,5Sc,5Sc:5S_ribosomal_RNA,ID,5S_ribosomal_RNA:exon-VCr009-1:-:+:117:NC_002505.1	47.0096	-1.12518	0.625537	3.22769	0.0724029	0.34538
AS_rRNA:VCr009,VCr009,ID,VCr009:5Sc,5Sc,5Sc:5S_ribosomal_RNA,ID,5S_ribosomal_RNA:exon-VCr009-1:-:+:117:NC_002505.1	0	NA	NA	NA	NA	NA
IGR:(rRNA,VCr009,VCr009,ID,VCr009,5Sc,5Sc,5Sc,5S_ribosomal_RNA,ID,5S_ribosomal_RNA,exon-VCr009-1,-,+,117/tRNA,VCt013,VCt013,ID,VCt013,tRNA-Asp-2,tRNA-Asp-2,tRNA-Asp-2,tRNA-Asp,ID,tRNA-Asp,exon-VCt013-1,-,+,76):+:24:NC_002505.1	1.75688	-0.269195	1.93769	0.0191614	0.889905	NA
AS_IGR:(rRNA,VCr009,VCr009,ID,VCr009,5Sc,5Sc,5Sc,5S_ribosomal_RNA,ID,5S_ribosomal_RNA,exon-VCr009-1,-,+,117/tRNA,VCt013,VCt013,ID,VCt013,tRNA-Asp-2,tRNA-Asp-2,tRNA-Asp-2,tRNA-Asp,ID,tRNA-Asp,exon-VCt013-1,-,+,76):+:24:NC_002505.1	0	NA	NA	NA	NA	NA
tRNA:VCt013,VCt013,ID,VCt013:tRNA-Asp-2,tRNA-Asp-2,tRNA-Asp-2:tRNA-Asp,ID,tRNA-Asp:exon-VCt013-1:-:+:76:NC_002505.1	7.83517	0.455405	1.07262	0.185387	0.666784	0.916274
AS_tRNA:VCt013,VCt013,ID,VCt013:tRNA-Asp-2,tRNA-Asp-2,tRNA-Asp-2:tRNA-Asp,ID,tRNA-Asp:exon-VCt013-1:-:+:76:NC_002505.1	0	NA	NA	NA	NA	NA
IGR:(tRNA,VCt013,VCt013,ID,VCt013,tRNA-Asp-2,tRNA-Asp-2,tRNA-Asp-2,tRNA-Asp,ID,tRNA-Asp,exon-VCt013-1,-,+,76/CDS,VC0315,VC0315,pssA,pssA,phosphatidylserine_synthase,cds-NP_229969.1,-,-,1340):+:253:NC_002505.1	2.6123	2.48058	1.89563	1.65501	0.198278	NA
AS_IGR:(tRNA,VCt013,VCt013,ID,VCt013,tRNA-Asp-2,tRNA-Asp-2,tRNA-Asp-2,tRNA-Asp,ID,tRNA-Asp,exon-VCt013-1,-,+,76/CDS,VC0315,VC0315,pssA,pssA,phosphatidylserine_synthase,cds-NP_229969.1,-,-,1340):+:253:NC_002505.1	1.3155	-0.755735	2.37107	0.0778168	0.780278	NA
CDS:VC0315,VC0315:pssA,pssA:phosphatidylserine_synthase:cds-NP_229969.1:-:-:1340:NC_002505.1	133.207	-0.717892	0.453121	2.51481	0.112781	0.452895
AS_CDS:VC0315,VC0315:pssA,pssA:phosphatidylserine_synthase:cds-NP_229969.1:-:-:1340:NC_002505.1	37.2403	0.438495	0.59359	0.545807	0.460036	0.834417
IGR:(CDS,VC0315,VC0315,pssA,pssA,phosphatidylserine_synthase,cds-NP_229969.1,-,-,1340/CDS,VC0317,VC0317,-,hypothetical_protein,cds-NP_229971.1,-,-,446):+:43:NC_002505.1	1.45135	0.197246	2.02412	0.011406	0.914948	NA
AS_IGR:(CDS,VC0315,VC0315,pssA,pssA,phosphatidylserine_synthase,cds-NP_229969.1,-,-,1340/CDS,VC0317,VC0317,-,hypothetical_protein,cds-NP_229971.1,-,-,446):+:43:NC_002505.1	0.789484	1.5617	3.50071	0.233787	0.62873	NA
CDS:VC0317,VC0317:-:hypothetical_protein:cds-NP_229971.1:-:-:446:NC_002505.1	19.4243	0.578646	0.689839	0.70837	0.399985	0.793623
AS_CDS:VC0317,VC0317:-:hypothetical_protein:cds-NP_229971.1:-:-:446:NC_002505.1	22.3209	0.305274	0.896669	0.12148	0.727435	0.93176
CDS:VC0318,VC0318:murB,murB:UDP-N-acetylenolpyruvoylglucosamine_reductase:cds-NP_229972.1:-:+:1073:NC_002505.1	360.735	-0.00292536	0.250825	0.000335501	0.985386	0.987248
AS_CDS:VC0318,VC0318:murB,murB:UDP-N-acetylenolpyruvoylglucosamine_reductase:cds-NP_229972.1:-:+:1073:NC_002505.1	10.2334	-1.78796	1.11728	2.54166	0.110878	0.44914
CDS:VC0319,VC0319:-:biotin--protein_ligase:cds-NP_229973.1:-:+:962:NC_002505.1	304.053	-0.0915103	0.238082	0.150003	0.698532	0.928631
AS_CDS:VC0319,VC0319:-:biotin--protein_ligase:cds-NP_229973.1:-:+:962:NC_002505.1	4.4646	3.0498	1.92029	2.25705	0.133008	NA
CDS:VC0320,VC0320:-:pantothenate_kinase:cds-NP_229974.1:-:-:1127:NC_002505.1	18.2508	-0.0493452	0.926895	0.00642069	0.936134	0.973652
AS_CDS:VC0320,VC0320:-:pantothenate_kinase:cds-NP_229974.1:-:-:1127:NC_002505.1	127.794	0.169934	0.326121	0.271801	0.602126	0.897388
tRNA:VCt014,VCt014,ID,VCt014:tRNA-Thr-2,tRNA-Thr-2,tRNA-Thr-2:tRNA-Thr,ID,tRNA-Thr:exon-VCt014-1:-:+:75:NC_002505.1	16.3607	0.515524	0.724232	0.506852	0.476505	0.843196
AS_tRNA:VCt014,VCt014,ID,VCt014:tRNA-Thr-2,tRNA-Thr-2,tRNA-Thr-2:tRNA-Thr,ID,tRNA-Thr:exon-VCt014-1:-:+:75:NC_002505.1	0.323715	0.142092	4.04403	-0.0177765	1	NA
IGR:(tRNA,VCt014,VCt014,ID,VCt014,tRNA-Thr-2,tRNA-Thr-2,tRNA-Thr-2,tRNA-Thr,ID,tRNA-Thr,exon-VCt014-1,-,+,75/tRNA,VCt015,VCt015,ID,VCt015,tRNA-Tyr-1,tRNA-Tyr-1,tRNA-Tyr-1,tRNA-Tyr,ID,tRNA-Tyr,exon-VCt015-1,-,+,84):+:34:NC_002505.1	6.63433	0.720138	1.1075	0.424728	0.514587	0.864188
AS_IGR:(tRNA,VCt014,VCt014,ID,VCt014,tRNA-Thr-2,tRNA-Thr-2,tRNA-Thr-2,tRNA-Thr,ID,tRNA-Thr,exon-VCt014-1,-,+,75/tRNA,VCt015,VCt015,ID,VCt015,tRNA-Tyr-1,tRNA-Tyr-1,tRNA-Tyr-1,tRNA-Tyr,ID,tRNA-Tyr,exon-VCt015-1,-,+,84):+:34:NC_002505.1	0	NA	NA	NA	NA	NA
tRNA:VCt015,VCt015,ID,VCt015:tRNA-Tyr-1,tRNA-Tyr-1,tRNA-Tyr-1:tRNA-Tyr,ID,tRNA-Tyr:exon-VCt015-1:-:+:84:NC_002505.1	38.4515	0.0462524	0.507518	0.0101742	0.919656	0.973652
AS_tRNA:VCt015,VCt015,ID,VCt015:tRNA-Tyr-1,tRNA-Tyr-1,tRNA-Tyr-1:tRNA-Tyr,ID,tRNA-Tyr:exon-VCt015-1:-:+:84:NC_002505.1	0.143973	-0.535248	4.06765	-0.0242512	1	NA
IGR:(tRNA,VCt015,VCt015,ID,VCt015,tRNA-Tyr-1,tRNA-Tyr-1,tRNA-Tyr-1,tRNA-Tyr,ID,tRNA-Tyr,exon-VCt015-1,-,+,84/tRNA,VCt016,VCt016,ID,VCt016,tRNA-Gly-3,tRNA-Gly-3,tRNA-Gly-3,tRNA-Gly,ID,tRNA-Gly,exon-VCt016-1,-,+,74):+:34:NC_002505.1	14.7692	1.1873	0.815163	2.10703	0.146624	0.5219
AS_IGR:(tRNA,VCt015,VCt015,ID,VCt015,tRNA-Tyr-1,tRNA-Tyr-1,tRNA-Tyr-1,tRNA-Tyr,ID,tRNA-Tyr,exon-VCt015-1,-,+,84/tRNA,VCt016,VCt016,ID,VCt016,tRNA-Gly-3,tRNA-Gly-3,tRNA-Gly-3,tRNA-Gly,ID,tRNA-Gly,exon-VCt016-1,-,+,74):+:34:NC_002505.1	0.784172	0.162195	3.01241	0.00311957	0.955459	NA
tRNA:VCt016,VCt016,ID,VCt016:tRNA-Gly-3,tRNA-Gly-3,tRNA-Gly-3:tRNA-Gly,ID,tRNA-Gly:exon-VCt016-1:-:+:74:NC_002505.1	49.7711	0.737165	0.497683	2.18841	0.139053	0.505367
AS_tRNA:VCt016,VCt016,ID,VCt016:tRNA-Gly-3,tRNA-Gly-3,tRNA-Gly-3:tRNA-Gly,ID,tRNA-Gly:exon-VCt016-1:-:+:74:NC_002505.1	4.42302	-1.4797	1.3684	1.19728	0.273865	NA
IGR:(tRNA,VCt016,VCt016,ID,VCt016,tRNA-Gly-3,tRNA-Gly-3,tRNA-Gly-3,tRNA-Gly,ID,tRNA-Gly,exon-VCt016-1,-,+,74/tRNA,VCt017,VCt017,ID,VCt017,tRNA-Thr-3,tRNA-Thr-3,tRNA-Thr-3,tRNA-Thr,ID,tRNA-Thr,exon-VCt017-1,-,+,75):+:12:NC_002505.1	6.5522	1.07861	1.07388	1.00428	0.316278	0.728082
AS_IGR:(tRNA,VCt016,VCt016,ID,VCt016,tRNA-Gly-3,tRNA-Gly-3,tRNA-Gly-3,tRNA-Gly,ID,tRNA-Gly,exon-VCt016-1,-,+,74/tRNA,VCt017,VCt017,ID,VCt017,tRNA-Thr-3,tRNA-Thr-3,tRNA-Thr-3,tRNA-Thr,ID,tRNA-Thr,exon-VCt017-1,-,+,75):+:12:NC_002505.1	0.929215	-0.85739	2.6211	0.137397	0.710883	NA
tRNA:VCt017,VCt017,ID,VCt017:tRNA-Thr-3,tRNA-Thr-3,tRNA-Thr-3:tRNA-Thr,ID,tRNA-Thr:exon-VCt017-1:-:+:75:NC_002505.1	48.0059	0.702655	0.434387	2.60269	0.106683	0.43909
AS_tRNA:VCt017,VCt017,ID,VCt017:tRNA-Thr-3,tRNA-Thr-3,tRNA-Thr-3:tRNA-Thr,ID,tRNA-Thr:exon-VCt017-1:-:+:75:NC_002505.1	2.60799	0.0293971	1.71834	0.00587963	0.938879	NA
IGR:(tRNA,VCt017,VCt017,ID,VCt017,tRNA-Thr-3,tRNA-Thr-3,tRNA-Thr-3,tRNA-Thr,ID,tRNA-Thr,exon-VCt017-1,-,+,75/CDS,VC0321,VC0321,tuf,tuf,elongation_factor_Tu,cds-NP_229975.1,-,+,1184):+:91:NC_002505.1	63.398	0.645244	0.377187	2.92219	0.0873693	0.387294
AS_IGR:(tRNA,VCt017,VCt017,ID,VCt017,tRNA-Thr-3,tRNA-Thr-3,tRNA-Thr-3,tRNA-Thr,ID,tRNA-Thr,exon-VCt017-1,-,+,75/CDS,VC0321,VC0321,tuf,tuf,elongation_factor_Tu,cds-NP_229975.1,-,+,1184):+:91:NC_002505.1	5.44019	-0.710808	1.44088	0.245982	0.619918	0.902128
CDS:VC0321,VC0321:tuf,tuf:elongation_factor_Tu:cds-NP_229975.1:-:+:1184:NC_002505.1	6271.07	0.0533697	0.228793	0.0544588	0.815479	0.958279
AS_CDS:VC0321,VC0321:tuf,tuf:elongation_factor_Tu:cds-NP_229975.1:-:+:1184:NC_002505.1	12.944	-0.386421	0.960867	0.162659	0.68672	0.923379
IGR:(CDS,VC0321,VC0321,tuf,tuf,elongation_factor_Tu,cds-NP_229975.1,-,+,1184/CDS,VC0322,VC0322,secE,secE,preprotein_translocase_subunit_SecE,cds-NP_229976.1,-,+,395):+:157:NC_002505.1	296.787	-0.216225	0.425401	0.260699	0.60964	0.898433
AS_IGR:(CDS,VC0321,VC0321,tuf,tuf,elongation_factor_Tu,cds-NP_229975.1,-,+,1184/CDS,VC0322,VC0322,secE,secE,preprotein_translocase_subunit_SecE,cds-NP_229976.1,-,+,395):+:157:NC_002505.1	0	NA	NA	NA	NA	NA
CDS:VC0322,VC0322:secE,secE:preprotein_translocase_subunit_SecE:cds-NP_229976.1:-:+:395:NC_002505.1	325.557	0.100358	0.279213	0.131812	0.716561	0.929663
AS_CDS:VC0322,VC0322:secE,secE:preprotein_translocase_subunit_SecE:cds-NP_229976.1:-:+:395:NC_002505.1	3.44726	-4.99101	2.21753	4.84622	0.0277068	NA
CDS:VC0323,VC0323:nusG,nusG:transcription_antitermination_protein_NusG:cds-NP_229977.1:-:+:548:NC_002505.1	522.147	-0.0229899	0.179512	0.01752	0.894697	0.973384
AS_CDS:VC0323,VC0323:nusG,nusG:transcription_antitermination_protein_NusG:cds-NP_229977.1:-:+:548:NC_002505.1	1.14014	2.96143	3.54869	0.790934	0.373818	NA
IGR:(CDS,VC0323,VC0323,nusG,nusG,transcription_antitermination_protein_NusG,cds-NP_229977.1,-,+,548/CDS,VC0324,VC0324,rplK,rplK,50S_ribosomal_protein_L11,cds-NP_229978.1,-,+,428):+:79:NC_002505.1	129.706	0.031746	0.338656	0.00974009	0.921383	0.973652
AS_IGR:(CDS,VC0323,VC0323,nusG,nusG,transcription_antitermination_protein_NusG,cds-NP_229977.1,-,+,548/CDS,VC0324,VC0324,rplK,rplK,50S_ribosomal_protein_L11,cds-NP_229978.1,-,+,428):+:79:NC_002505.1	0	NA	NA	NA	NA	NA
CDS:VC0324,VC0324:rplK,rplK:50S_ribosomal_protein_L11:cds-NP_229978.1:-:+:428:NC_002505.1	1606.66	0.581746	0.209766	7.63418	0.00572725	0.0592003
AS_CDS:VC0324,VC0324:rplK,rplK:50S_ribosomal_protein_L11:cds-NP_229978.1:-:+:428:NC_002505.1	1.29576	-3.58856	3.93649	1.03107	0.309907	NA
CDS:VC0325,VC0325:rplA,rplA:50S_ribosomal_protein_L1:cds-NP_229979.1:-:+:701:NC_002505.1	2575.07	0.429612	0.149732	8.20765	0.00417142	0.0465757
AS_CDS:VC0325,VC0325:rplA,rplA:50S_ribosomal_protein_L1:cds-NP_229979.1:-:+:701:NC_002505.1	4.08498	2.01385	1.74375	1.31	0.252395	NA
IGR:(CDS,VC0325,VC0325,rplA,rplA,50S_ribosomal_protein_L1,cds-NP_229979.1,-,+,701/CDS,VC0326,VC0326,rplJ,rplJ,50S_ribosomal_protein_L10,cds-NP_229980.1,-,+,488):+:218:NC_002505.1	465.733	0.66575	0.201833	10.8175	0.00100546	0.015684
AS_IGR:(CDS,VC0325,VC0325,rplA,rplA,50S_ribosomal_protein_L1,cds-NP_229979.1,-,+,701/CDS,VC0326,VC0326,rplJ,rplJ,50S_ribosomal_protein_L10,cds-NP_229980.1,-,+,488):+:218:NC_002505.1	0.162307	-0.9178	4.05656	0.0804392	0.776703	NA
CDS:VC0326,VC0326:rplJ,rplJ:50S_ribosomal_protein_L10:cds-NP_229980.1:-:+:488:NC_002505.1	3255.68	0.662328	0.180411	13.3571	0.000257445	0.00504361
AS_CDS:VC0326,VC0326:rplJ,rplJ:50S_ribosomal_protein_L10:cds-NP_229980.1:-:+:488:NC_002505.1	1.56871	-3.83854	3.22065	1.63056	0.201626	NA
IGR:(CDS,VC0326,VC0326,rplJ,rplJ,50S_ribosomal_protein_L10,cds-NP_229980.1,-,+,488/CDS,VC0327,VC0327,rplL,rplL,50S_ribosomal_protein_L7/L12,cds-NP_229981.1,-,+,365):+:15:NC_002505.1	108.963	0.538971	0.304293	3.13529	0.0766147	0.356431
AS_IGR:(CDS,VC0326,VC0326,rplJ,rplJ,50S_ribosomal_protein_L10,cds-NP_229980.1,-,+,488/CDS,VC0327,VC0327,rplL,rplL,50S_ribosomal_protein_L7/L12,cds-NP_229981.1,-,+,365):+:15:NC_002505.1	0	NA	NA	NA	NA	NA
CDS:VC0327,VC0327:rplL,rplL:50S_ribosomal_protein_L7/L12:cds-NP_229981.1:-:+:365:NC_002505.1	3331.39	0.319361	0.23783	1.80085	0.179609	0.578691
AS_CDS:VC0327,VC0327:rplL,rplL:50S_ribosomal_protein_L7/L12:cds-NP_229981.1:-:+:365:NC_002505.1	0.212507	-0.535248	4.06765	0.0761452	0.782591	NA
IGR:(CDS,VC0327,VC0327,rplL,rplL,50S_ribosomal_protein_L7/L12,cds-NP_229981.1,-,+,365/CDS,VC0328,VC0328,rpoB,rpoB,DNA-directed_RNA_polymerase_subunit_beta,cds-NP_229982.2,-,+,4025):+:189:NC_002505.1	638.454	0.178518	0.248645	0.516559	0.472313	0.841803
AS_IGR:(CDS,VC0327,VC0327,rplL,rplL,50S_ribosomal_protein_L7/L12,cds-NP_229981.1,-,+,365/CDS,VC0328,VC0328,rpoB,rpoB,DNA-directed_RNA_polymerase_subunit_beta,cds-NP_229982.2,-,+,4025):+:189:NC_002505.1	0.537122	-2.32765	3.97724	0.568433	0.450882	NA
CDS:VC0328,VC0328:rpoB,rpoB:DNA-directed_RNA_polymerase_subunit_beta:cds-NP_229982.2:-:+:4025:NC_002505.1	5467.11	0.911266	0.138216	42.7951	6.07857e-11	4.35523e-09
AS_CDS:VC0328,VC0328:rpoB,rpoB:DNA-directed_RNA_polymerase_subunit_beta:cds-NP_229982.2:-:+:4025:NC_002505.1	6.43256	-1.69946	1.60187	1.10229	0.293764	0.708642
IGR:(CDS,VC0328,VC0328,rpoB,rpoB,DNA-directed_RNA_polymerase_subunit_beta,cds-NP_229982.2,-,+,4025/CDS,VC0329,VC0329,-,DNA-directed_RNA_polymerase_subunit_beta,cds-NP_229983.1,-,+,4205):+:53:NC_002505.1	98.0503	1.1562	0.421412	7.40458	0.00650579	0.0654546
AS_IGR:(CDS,VC0328,VC0328,rpoB,rpoB,DNA-directed_RNA_polymerase_subunit_beta,cds-NP_229982.2,-,+,4025/CDS,VC0329,VC0329,-,DNA-directed_RNA_polymerase_subunit_beta,cds-NP_229983.1,-,+,4205):+:53:NC_002505.1	0	NA	NA	NA	NA	NA
CDS:VC0329,VC0329:-:DNA-directed_RNA_polymerase_subunit_beta:cds-NP_229983.1:-:+:4205:NC_002505.1	5312.38	0.805361	0.165199	23.4777	1.2637e-06	4.42594e-05
AS_CDS:VC0329,VC0329:-:DNA-directed_RNA_polymerase_subunit_beta:cds-NP_229983.1:-:+:4205:NC_002505.1	8.85645	-1.64704	1.04636	2.48172	0.115176	0.458278
IGR:(CDS,VC0329,VC0329,-,DNA-directed_RNA_polymerase_subunit_beta,cds-NP_229983.1,-,+,4205/CDS,VC0330,VC0330,-,anti-RNA_polymerase_sigma_70_factor,cds-NP_229984.1,-,-,494):+:49:NC_002505.1	48.3003	1.31012	0.51259	6.41284	0.0113298	0.0971409
AS_IGR:(CDS,VC0329,VC0329,-,DNA-directed_RNA_polymerase_subunit_beta,cds-NP_229983.1,-,+,4205/CDS,VC0330,VC0330,-,anti-RNA_polymerase_sigma_70_factor,cds-NP_229984.1,-,-,494):+:49:NC_002505.1	17.4603	-0.611662	0.664213	0.852681	0.355795	0.757825
CDS:VC0330,VC0330:-:anti-RNA_polymerase_sigma_70_factor:cds-NP_229984.1:-:-:494:NC_002505.1	294.158	-0.537782	0.227948	5.53877	0.0185997	0.138796
AS_CDS:VC0330,VC0330:-:anti-RNA_polymerase_sigma_70_factor:cds-NP_229984.1:-:-:494:NC_002505.1	8.14589	-0.806354	1.14177	0.510744	0.474817	0.842663
IGR:(CDS,VC0330,VC0330,-,anti-RNA_polymerase_sigma_70_factor,cds-NP_229984.1,-,-,494/CDS,VC0331,VC0331,nudC,nudC,NADH_pyrophosphatase,cds-NP_229985.1,-,+,809):+:103:NC_002505.1	0.785073	-0.872181	3.45006	0.0965832	0.755969	NA
AS_IGR:(CDS,VC0330,VC0330,-,anti-RNA_polymerase_sigma_70_factor,cds-NP_229984.1,-,-,494/CDS,VC0331,VC0331,nudC,nudC,NADH_pyrophosphatase,cds-NP_229985.1,-,+,809):+:103:NC_002505.1	27.6531	-0.555089	0.559792	0.96844	0.32507	0.734659
CDS:VC0331,VC0331:nudC,nudC:NADH_pyrophosphatase:cds-NP_229985.1:-:+:809:NC_002505.1	40.5586	0.426323	0.551931	0.59915	0.438902	0.824416
AS_CDS:VC0331,VC0331:nudC,nudC:NADH_pyrophosphatase:cds-NP_229985.1:-:+:809:NC_002505.1	1.45807	-0.947776	3.28947	0.0918719	0.761811	NA
IGR:(CDS,VC0331,VC0331,nudC,nudC,NADH_pyrophosphatase,cds-NP_229985.1,-,+,809/CDS,VC0332,VC0332,hemE,hemE,uroporphyrinogen_decarboxylase,cds-NP_229986.1,-,+,1079):+:191:NC_002505.1	14.6787	0.175426	0.806785	0.0473609	0.827721	0.96281
AS_IGR:(CDS,VC0331,VC0331,nudC,nudC,NADH_pyrophosphatase,cds-NP_229985.1,-,+,809/CDS,VC0332,VC0332,hemE,hemE,uroporphyrinogen_decarboxylase,cds-NP_229986.1,-,+,1079):+:191:NC_002505.1	2.908	-0.488859	2.33416	0.047048	0.828282	NA
CDS:VC0332,VC0332:hemE,hemE:uroporphyrinogen_decarboxylase:cds-NP_229986.1:-:+:1079:NC_002505.1	350.296	-0.0825974	0.200291	0.170478	0.679687	0.920743
AS_CDS:VC0332,VC0332:hemE,hemE:uroporphyrinogen_decarboxylase:cds-NP_229986.1:-:+:1079:NC_002505.1	5.1516	0.292216	1.53751	0.0386783	0.844087	0.96316
CDS:VC0333,VC0333:-:TetR_family_transcriptional_regulator:cds-NP_229987.1:-:+:728:NC_002505.1	183.837	0.471131	0.247235	3.62985	0.0567521	0.296124
AS_CDS:VC0333,VC0333:-:TetR_family_transcriptional_regulator:cds-NP_229987.1:-:+:728:NC_002505.1	8.98527	-0.450031	1.20229	0.138671	0.709606	0.928659
IGR:(CDS,VC0333,VC0333,-,TetR_family_transcriptional_regulator,cds-NP_229987.1,-,+,728/CDS,VC0334,VC0334,-,hypothetical_protein,cds-NP_229988.1,-,+,959):+:35:NC_002505.1	12.3636	-0.525074	0.793622	0.447179	0.503678	0.859726
AS_IGR:(CDS,VC0333,VC0333,-,TetR_family_transcriptional_regulator,cds-NP_229987.1,-,+,728/CDS,VC0334,VC0334,-,hypothetical_protein,cds-NP_229988.1,-,+,959):+:35:NC_002505.1	0.437634	-2.00415	3.99456	0.452265	0.501261	NA
CDS:VC0334,VC0334:-:hypothetical_protein:cds-NP_229988.1:-:+:959:NC_002505.1	203.012	-0.0195232	0.285924	0.00737673	0.931556	0.973652
AS_CDS:VC0334,VC0334:-:hypothetical_protein:cds-NP_229988.1:-:+:959:NC_002505.1	33.9017	-0.368877	0.507612	0.53549	0.464308	0.836971
CDS:VC0335,VC0335:-:NlpD-like_protein:cds-NP_229989.1:-:-:1148:NC_002505.1	102.824	0.01184	0.310492	0.0034765	0.952982	0.975461
AS_CDS:VC0335,VC0335:-:NlpD-like_protein:cds-NP_229989.1:-:-:1148:NC_002505.1	57.8189	-1.10281	0.41902	6.89976	0.00862075	0.0805146
IGR:(CDS,VC0335,VC0335,-,NlpD-like_protein,cds-NP_229989.1,-,-,1148/CDS,VC0336,VC0336,-,2%2C3-bisphosphoglycerate-independent_phosphoglycerate_mutase,cds-NP_229990.1,-,-,1532):+:117:NC_002505.1	2.40666	-1.29663	1.88305	0.484159	0.486544	NA
AS_IGR:(CDS,VC0335,VC0335,-,NlpD-like_protein,cds-NP_229989.1,-,-,1148/CDS,VC0336,VC0336,-,2%2C3-bisphosphoglycerate-independent_phosphoglycerate_mutase,cds-NP_229990.1,-,-,1532):+:117:NC_002505.1	27.0982	1.85078	0.959109	3.52395	0.060488	0.309327
CDS:VC0336,VC0336:-:2%2C3-bisphosphoglycerate-independent_phosphoglycerate_mutase:cds-NP_229990.1:-:-:1532:NC_002505.1	873.226	1.01569	0.620625	2.62404	0.105256	0.435864
AS_CDS:VC0336,VC0336:-:2%2C3-bisphosphoglycerate-independent_phosphoglycerate_mutase:cds-NP_229990.1:-:-:1532:NC_002505.1	12.2186	0.623108	1.08844	0.326361	0.56781	0.883428
IGR:(CDS,VC0336,VC0336,-,2%2C3-bisphosphoglycerate-independent_phosphoglycerate_mutase,cds-NP_229990.1,-,-,1532/CDS,VC0337,VC0337,-,hypothetical_protein,cds-NP_229991.1,-,-,941):+:91:NC_002505.1	0.212507	-0.535248	4.06765	0.0761452	0.782591	NA
AS_IGR:(CDS,VC0336,VC0336,-,2%2C3-bisphosphoglycerate-independent_phosphoglycerate_mutase,cds-NP_229990.1,-,-,1532/CDS,VC0337,VC0337,-,hypothetical_protein,cds-NP_229991.1,-,-,941):+:91:NC_002505.1	18.3023	-0.911995	0.762423	1.38278	0.239628	0.653929
CDS:VC0337,VC0337:-:hypothetical_protein:cds-NP_229991.1:-:-:941:NC_002505.1	57.9028	0.499265	0.546607	0.833963	0.361129	0.761973
AS_CDS:VC0337,VC0337:-:hypothetical_protein:cds-NP_229991.1:-:-:941:NC_002505.1	183.358	-0.180703	0.356458	0.257905	0.611563	0.898433
IGR:(CDS,VC0337,VC0337,-,hypothetical_protein,cds-NP_229991.1,-,-,941/CDS,VC0338,VC0338,-,transporter,cds-NP_229992.1,-,-,1436):+:46:NC_002505.1	5.66743	-0.109543	1.1344	0.0117802	0.91357	0.973652
AS_IGR:(CDS,VC0337,VC0337,-,hypothetical_protein,cds-NP_229991.1,-,-,941/CDS,VC0338,VC0338,-,transporter,cds-NP_229992.1,-,-,1436):+:46:NC_002505.1	0.735041	-0.410695	3.12264	0.0306155	0.861101	NA
CDS:VC0338,VC0338:-:transporter:cds-NP_229992.1:-:-:1436:NC_002505.1	15.3008	-0.376473	1.04745	0.13289	0.715454	0.928913
AS_CDS:VC0338,VC0338:-:transporter:cds-NP_229992.1:-:-:1436:NC_002505.1	33.8289	-1.02825	0.515497	3.99929	0.0455195	0.259388
IGR:(CDS,VC0338,VC0338,-,transporter,cds-NP_229992.1,-,-,1436/CDS,VC0339,VC0339,psd,psd,phosphatidylserine_decarboxylase,cds-NP_229993.1,-,-,857):+:135:NC_002505.1	5.48845	0.324399	1.32033	0.0678807	0.794448	0.952588
AS_IGR:(CDS,VC0338,VC0338,-,transporter,cds-NP_229992.1,-,-,1436/CDS,VC0339,VC0339,psd,psd,phosphatidylserine_decarboxylase,cds-NP_229993.1,-,-,857):+:135:NC_002505.1	22.103	-0.389456	0.611241	0.414681	0.519603	0.865953
CDS:VC0339,VC0339:psd,psd:phosphatidylserine_decarboxylase:cds-NP_229993.1:-:-:857:NC_002505.1	272.656	-0.138589	0.262033	0.284184	0.593972	0.894365
AS_CDS:VC0339,VC0339:psd,psd:phosphatidylserine_decarboxylase:cds-NP_229993.1:-:-:857:NC_002505.1	7.91307	0.0753058	1.30398	0.00914215	0.923827	0.973652
CDS:VC0340,VC0340:-:ribosome-associated_GTPase:cds-NP_229994.1:-:-:1163:NC_002505.1	460.714	0.19513	0.248245	0.617525	0.431969	0.820508
AS_CDS:VC0340,VC0340:-:ribosome-associated_GTPase:cds-NP_229994.1:-:-:1163:NC_002505.1	10.7599	1.01398	0.911154	1.23509	0.26642	0.679082
IGR:(CDS,VC0340,VC0340,-,ribosome-associated_GTPase,cds-NP_229994.1,-,-,1163/CDS,VC0341,VC0341,-,oligoribonuclease,cds-NP_229995.1,-,+,545):+:81:NC_002505.1	0	NA	NA	NA	NA	NA
AS_IGR:(CDS,VC0340,VC0340,-,ribosome-associated_GTPase,cds-NP_229994.1,-,-,1163/CDS,VC0341,VC0341,-,oligoribonuclease,cds-NP_229995.1,-,+,545):+:81:NC_002505.1	6.25251	-0.0353258	1.21432	0.00112309	0.973266	0.980529
CDS:VC0341,VC0341:-:oligoribonuclease:cds-NP_229995.1:-:+:545:NC_002505.1	103.029	-0.426736	0.361438	1.38348	0.23951	0.653929
AS_CDS:VC0341,VC0341:-:oligoribonuclease:cds-NP_229995.1:-:+:545:NC_002505.1	16.1137	-0.16359	0.819664	0.0412617	0.839034	0.96316
IGR:(CDS,VC0341,VC0341,-,oligoribonuclease,cds-NP_229995.1,-,+,545/tRNA,VCt018,VCt018,ID,VCt018,tRNA-Gly-4,tRNA-Gly-4,tRNA-Gly-4,tRNA-Gly,ID,tRNA-Gly,exon-VCt018-1,-,+,75):+:127:NC_002505.1	35.9155	0.207985	0.512552	0.176272	0.674597	0.918061
AS_IGR:(CDS,VC0341,VC0341,-,oligoribonuclease,cds-NP_229995.1,-,+,545/tRNA,VCt018,VCt018,ID,VCt018,tRNA-Gly-4,tRNA-Gly-4,tRNA-Gly-4,tRNA-Gly,ID,tRNA-Gly,exon-VCt018-1,-,+,75):+:127:NC_002505.1	0.85003	-2.94686	3.95294	0.783582	0.376048	NA
tRNA:VCt018,VCt018,ID,VCt018:tRNA-Gly-4,tRNA-Gly-4,tRNA-Gly-4:tRNA-Gly,ID,tRNA-Gly:exon-VCt018-1:-:+:75:NC_002505.1	77.098	0.815002	0.354942	5.24311	0.0220339	0.156258
AS_tRNA:VCt018,VCt018,ID,VCt018:tRNA-Gly-4,tRNA-Gly-4,tRNA-Gly-4:tRNA-Gly,ID,tRNA-Gly:exon-VCt018-1:-:+:75:NC_002505.1	0	NA	NA	NA	NA	NA
IGR:(tRNA,VCt018,VCt018,ID,VCt018,tRNA-Gly-4,tRNA-Gly-4,tRNA-Gly-4,tRNA-Gly,ID,tRNA-Gly,exon-VCt018-1,-,+,75/tRNA,VCt019,VCt019,ID,VCt019,tRNA-Gly-5,tRNA-Gly-5,tRNA-Gly-5,tRNA-Gly,ID,tRNA-Gly,exon-VCt019-1,-,+,75):+:33:NC_002505.1	57.4653	0.720922	0.401664	3.1974	0.0737556	0.349034
AS_IGR:(tRNA,VCt018,VCt018,ID,VCt018,tRNA-Gly-4,tRNA-Gly-4,tRNA-Gly-4,tRNA-Gly,ID,tRNA-Gly,exon-VCt018-1,-,+,75/tRNA,VCt019,VCt019,ID,VCt019,tRNA-Gly-5,tRNA-Gly-5,tRNA-Gly-5,tRNA-Gly,ID,tRNA-Gly,exon-VCt019-1,-,+,75):+:33:NC_002505.1	0	NA	NA	NA	NA	NA
tRNA:VCt019,VCt019,ID,VCt019:tRNA-Gly-5,tRNA-Gly-5,tRNA-Gly-5:tRNA-Gly,ID,tRNA-Gly:exon-VCt019-1:-:+:75:NC_002505.1	118.696	0.501803	0.314553	2.53827	0.111117	0.449617
AS_tRNA:VCt019,VCt019,ID,VCt019:tRNA-Gly-5,tRNA-Gly-5,tRNA-Gly-5:tRNA-Gly,ID,tRNA-Gly:exon-VCt019-1:-:+:75:NC_002505.1	0	NA	NA	NA	NA	NA
IGR:(tRNA,VCt019,VCt019,ID,VCt019,tRNA-Gly-5,tRNA-Gly-5,tRNA-Gly-5,tRNA-Gly,ID,tRNA-Gly,exon-VCt019-1,-,+,75/tRNA,VCt020,VCt020,ID,VCt020,tRNA-Gly-6,tRNA-Gly-6,tRNA-Gly-6,tRNA-Gly,ID,tRNA-Gly,exon-VCt020-1,-,+,75):+:155:NC_002505.1	333.515	0.368745	0.260074	2.00572	0.156707	0.53857
AS_IGR:(tRNA,VCt019,VCt019,ID,VCt019,tRNA-Gly-5,tRNA-Gly-5,tRNA-Gly-5,tRNA-Gly,ID,tRNA-Gly,exon-VCt019-1,-,+,75/tRNA,VCt020,VCt020,ID,VCt020,tRNA-Gly-6,tRNA-Gly-6,tRNA-Gly-6,tRNA-Gly,ID,tRNA-Gly,exon-VCt020-1,-,+,75):+:155:NC_002505.1	0.715561	1.27802	3.66168	0.164362	0.685172	NA
tRNA:VCt020,VCt020,ID,VCt020:tRNA-Gly-6,tRNA-Gly-6,tRNA-Gly-6:tRNA-Gly,ID,tRNA-Gly:exon-VCt020-1:-:+:75:NC_002505.1	129.976	0.272487	0.314926	0.748383	0.386989	0.78145
AS_tRNA:VCt020,VCt020,ID,VCt020:tRNA-Gly-6,tRNA-Gly-6,tRNA-Gly-6:tRNA-Gly,ID,tRNA-Gly:exon-VCt020-1:-:+:75:NC_002505.1	0.554154	0.142092	4.04403	0.00758	0.930621	NA
IGR:(tRNA,VCt020,VCt020,ID,VCt020,tRNA-Gly-6,tRNA-Gly-6,tRNA-Gly-6,tRNA-Gly,ID,tRNA-Gly,exon-VCt020-1,-,+,75/tRNA,VCt021,VCt021,ID,VCt021,tRNA-Met-4,tRNA-Met-4,tRNA-Met-4,tRNA-Met,ID,tRNA-Met,exon-VCt021-1,-,+,76):+:38:NC_002505.1	47.6847	0.210385	0.443207	0.226132	0.634407	0.906357
AS_IGR:(tRNA,VCt020,VCt020,ID,VCt020,tRNA-Gly-6,tRNA-Gly-6,tRNA-Gly-6,tRNA-Gly,ID,tRNA-Gly,exon-VCt020-1,-,+,75/tRNA,VCt021,VCt021,ID,VCt021,tRNA-Met-4,tRNA-Met-4,tRNA-Met-4,tRNA-Met,ID,tRNA-Met,exon-VCt021-1,-,+,76):+:38:NC_002505.1	0.0811537	-0.38251	4.0728	-0.167347	1	NA
tRNA:VCt021,VCt021,ID,VCt021:tRNA-Met-4,tRNA-Met-4,tRNA-Met-4:tRNA-Met,ID,tRNA-Met:exon-VCt021-1:-:+:76:NC_002505.1	93.7938	0.116556	0.32636	0.128085	0.720426	0.93161
AS_tRNA:VCt021,VCt021,ID,VCt021:tRNA-Met-4,tRNA-Met-4,tRNA-Met-4:tRNA-Met,ID,tRNA-Met:exon-VCt021-1:-:+:76:NC_002505.1	0.162307	-0.9178	4.05656	0.0804392	0.776703	NA
IGR:(tRNA,VCt021,VCt021,ID,VCt021,tRNA-Met-4,tRNA-Met-4,tRNA-Met-4,tRNA-Met,ID,tRNA-Met,exon-VCt021-1,-,+,76/tRNA,VCt022,VCt022,ID,VCt022,tRNA-Gly-7,tRNA-Gly-7,tRNA-Gly-7,tRNA-Gly,ID,tRNA-Gly,exon-VCt022-1,-,+,75):+:33:NC_002505.1	33.2725	0.0975389	0.492459	0.0392485	0.842957	0.96316
AS_IGR:(tRNA,VCt021,VCt021,ID,VCt021,tRNA-Met-4,tRNA-Met-4,tRNA-Met-4,tRNA-Met,ID,tRNA-Met,exon-VCt021-1,-,+,76/tRNA,VCt022,VCt022,ID,VCt022,tRNA-Gly-7,tRNA-Gly-7,tRNA-Gly-7,tRNA-Gly,ID,tRNA-Gly,exon-VCt022-1,-,+,75):+:33:NC_002505.1	0.0811537	-0.38251	4.0728	-0.167347	1	NA
tRNA:VCt022,VCt022,ID,VCt022:tRNA-Gly-7,tRNA-Gly-7,tRNA-Gly-7:tRNA-Gly,ID,tRNA-Gly:exon-VCt022-1:-:+:75:NC_002505.1	87.1088	0.190818	0.344207	0.310665	0.577273	0.886828
AS_tRNA:VCt022,VCt022,ID,VCt022:tRNA-Gly-7,tRNA-Gly-7,tRNA-Gly-7:tRNA-Gly,ID,tRNA-Gly:exon-VCt022-1:-:+:75:NC_002505.1	0.162307	-0.9178	4.05656	0.0804392	0.776703	NA
IGR:(tRNA,VCt022,VCt022,ID,VCt022,tRNA-Gly-7,tRNA-Gly-7,tRNA-Gly-7,tRNA-Gly,ID,tRNA-Gly,exon-VCt022-1,-,+,75/tRNA,VCt023,VCt023,ID,VCt023,tRNA-Met-5,tRNA-Met-5,tRNA-Met-5,tRNA-Met,ID,tRNA-Met,exon-VCt023-1,-,+,76):+:185:NC_002505.1	113.195	-0.0383601	0.309649	0.0159706	0.899435	0.973652
AS_IGR:(tRNA,VCt022,VCt022,ID,VCt022,tRNA-Gly-7,tRNA-Gly-7,tRNA-Gly-7,tRNA-Gly,ID,tRNA-Gly,exon-VCt022-1,-,+,75/tRNA,VCt023,VCt023,ID,VCt023,tRNA-Met-5,tRNA-Met-5,tRNA-Met-5,tRNA-Met,ID,tRNA-Met,exon-VCt023-1,-,+,76):+:185:NC_002505.1	0.235331	2.04347	4.04308	0.370607	0.542674	NA
tRNA:VCt023,VCt023,ID,VCt023:tRNA-Met-5,tRNA-Met-5,tRNA-Met-5:tRNA-Met,ID,tRNA-Met:exon-VCt023-1:-:+:76:NC_002505.1	44.5003	0.0269675	0.460663	0.00477821	0.94489	0.973652
AS_tRNA:VCt023,VCt023,ID,VCt023:tRNA-Met-5,tRNA-Met-5,tRNA-Met-5:tRNA-Met,ID,tRNA-Met:exon-VCt023-1:-:+:76:NC_002505.1	0	NA	NA	NA	NA	NA
IGR:(tRNA,VCt023,VCt023,ID,VCt023,tRNA-Met-5,tRNA-Met-5,tRNA-Met-5,tRNA-Met,ID,tRNA-Met,exon-VCt023-1,-,+,76/tRNA,VCt024,VCt024,ID,VCt024,tRNA-Met-6,tRNA-Met-6,tRNA-Met-6,tRNA-Met,ID,tRNA-Met,exon-VCt024-1,-,+,76):+:41:NC_002505.1	22.3865	0.0895428	0.597452	0.0271983	0.869008	0.965837
AS_IGR:(tRNA,VCt023,VCt023,ID,VCt023,tRNA-Met-5,tRNA-Met-5,tRNA-Met-5,tRNA-Met,ID,tRNA-Met,exon-VCt023-1,-,+,76/tRNA,VCt024,VCt024,ID,VCt024,tRNA-Met-6,tRNA-Met-6,tRNA-Met-6,tRNA-Met,ID,tRNA-Met,exon-VCt024-1,-,+,76):+:41:NC_002505.1	0	NA	NA	NA	NA	NA
tRNA:VCt024,VCt024,ID,VCt024:tRNA-Met-6,tRNA-Met-6,tRNA-Met-6:tRNA-Met,ID,tRNA-Met:exon-VCt024-1:-:+:76:NC_002505.1	54.1358	-0.0303928	0.387909	0.00622618	0.937107	0.973652
AS_tRNA:VCt024,VCt024,ID,VCt024:tRNA-Met-6,tRNA-Met-6,tRNA-Met-6:tRNA-Met,ID,tRNA-Met:exon-VCt024-1:-:+:76:NC_002505.1	0.143973	-0.535248	4.06765	-0.0242512	1	NA
IGR:(tRNA,VCt024,VCt024,ID,VCt024,tRNA-Met-6,tRNA-Met-6,tRNA-Met-6,tRNA-Met,ID,tRNA-Met,exon-VCt024-1,-,+,76/tRNA,VCt025,VCt025,ID,VCt025,tRNA-Met-7,tRNA-Met-7,tRNA-Met-7,tRNA-Met,ID,tRNA-Met,exon-VCt025-1,-,+,76):+:41:NC_002505.1	23.4802	0.286682	0.592151	0.234186	0.628438	0.904844
AS_IGR:(tRNA,VCt024,VCt024,ID,VCt024,tRNA-Met-6,tRNA-Met-6,tRNA-Met-6,tRNA-Met,ID,tRNA-Met,exon-VCt024-1,-,+,76/tRNA,VCt025,VCt025,ID,VCt025,tRNA-Met-7,tRNA-Met-7,tRNA-Met-7,tRNA-Met,ID,tRNA-Met,exon-VCt025-1,-,+,76):+:41:NC_002505.1	0	NA	NA	NA	NA	NA
tRNA:VCt025,VCt025,ID,VCt025:tRNA-Met-7,tRNA-Met-7,tRNA-Met-7:tRNA-Met,ID,tRNA-Met:exon-VCt025-1:-:+:76:NC_002505.1	43.9135	0.274188	0.477564	0.332355	0.564276	0.882424
AS_tRNA:VCt025,VCt025,ID,VCt025:tRNA-Met-7,tRNA-Met-7,tRNA-Met-7:tRNA-Met,ID,tRNA-Met:exon-VCt025-1:-:+:76:NC_002505.1	0.143973	-0.535248	4.06765	-0.0242512	1	NA
IGR:(tRNA,VCt025,VCt025,ID,VCt025,tRNA-Met-7,tRNA-Met-7,tRNA-Met-7,tRNA-Met,ID,tRNA-Met,exon-VCt025-1,-,+,76/CDS,VC0342,VC0342,-,Fe-S-binding_protein,cds-NP_229996.1,-,-,1109):+:538:NC_002505.1	159.331	0.0616374	0.276072	0.0505612	0.82209	0.961717
AS_IGR:(tRNA,VCt025,VCt025,ID,VCt025,tRNA-Met-7,tRNA-Met-7,tRNA-Met-7,tRNA-Met,ID,tRNA-Met,exon-VCt025-1,-,+,76/CDS,VC0342,VC0342,-,Fe-S-binding_protein,cds-NP_229996.1,-,-,1109):+:538:NC_002505.1	34.4726	-0.419561	0.541875	0.593003	0.44126	0.825279
CDS:VC0342,VC0342:-:Fe-S-binding_protein:cds-NP_229996.1:-:-:1109:NC_002505.1	153.397	-0.588581	0.26429	4.94052	0.0262341	0.176759
AS_CDS:VC0342,VC0342:-:Fe-S-binding_protein:cds-NP_229996.1:-:-:1109:NC_002505.1	48.5725	-0.397424	0.543453	0.534689	0.464642	0.837108
IGR:(CDS,VC0342,VC0342,-,Fe-S-binding_protein,cds-NP_229996.1,-,-,1109/CDS,VC0343,VC0343,-,hypothetical_protein,cds-NP_229997.2,-,+,464):+:163:NC_002505.1	3.63714	-1.06957	1.79361	0.364334	0.546109	NA
AS_IGR:(CDS,VC0342,VC0342,-,Fe-S-binding_protein,cds-NP_229996.1,-,-,1109/CDS,VC0343,VC0343,-,hypothetical_protein,cds-NP_229997.2,-,+,464):+:163:NC_002505.1	2.1656	1.94462	2.22639	0.730031	0.392873	NA
CDS:VC0343,VC0343:-:hypothetical_protein:cds-NP_229997.2:-:+:464:NC_002505.1	37.9624	0.00571459	0.643229	0.00241925	0.960771	0.976153
AS_CDS:VC0343,VC0343:-:hypothetical_protein:cds-NP_229997.2:-:+:464:NC_002505.1	4.69371	0.76421	1.28886	0.348226	0.555119	NA
CDS:VC0344,VC0344:-:N-acetylmuramoyl-L-alanine_amidase:cds-NP_229998.1:-:+:1745:NC_002505.1	159.257	0.141435	0.32942	0.185066	0.667056	0.916274
AS_CDS:VC0344,VC0344:-:N-acetylmuramoyl-L-alanine_amidase:cds-NP_229998.1:-:+:1745:NC_002505.1	6.96606	0.714107	1.21416	0.356778	0.550301	0.878226
CDS:VC0345,VC0345:mutL,mutL:DNA_mismatch_repair_protein:cds-NP_229999.1:-:+:1961:NC_002505.1	268.134	0.183702	0.287153	0.412054	0.520929	0.865953
AS_CDS:VC0345,VC0345:mutL,mutL:DNA_mismatch_repair_protein:cds-NP_229999.1:-:+:1961:NC_002505.1	23.581	-1.20591	0.894766	1.81853	0.177489	0.575231
CDS:VC0346,VC0346:miaA,miaA:tRNA_delta2-isopentenylpyrophosphate_transferase:cds-NP_230000.1:-:+:947:NC_002505.1	1068.22	0.00415513	0.188917	0.000733855	0.978388	0.982756
AS_CDS:VC0346,VC0346:miaA,miaA:tRNA_delta2-isopentenylpyrophosphate_transferase:cds-NP_230000.1:-:+:947:NC_002505.1	8.42696	-1.71334	1.80339	0.885735	0.346636	0.750589
IGR:(CDS,VC0346,VC0346,miaA,miaA,tRNA_delta2-isopentenylpyrophosphate_transferase,cds-NP_230000.1,-,+,947/CDS,VC0347,VC0347,hfq,hfq,RNA-binding_protein_Hfq,cds-NP_230001.1,-,+,263):+:120:NC_002505.1	296.257	-0.154978	0.231517	0.448291	0.503148	0.859515
AS_IGR:(CDS,VC0346,VC0346,miaA,miaA,tRNA_delta2-isopentenylpyrophosphate_transferase,cds-NP_230000.1,-,+,947/CDS,VC0347,VC0347,hfq,hfq,RNA-binding_protein_Hfq,cds-NP_230001.1,-,+,263):+:120:NC_002505.1	0	NA	NA	NA	NA	NA
CDS:VC0347,VC0347:hfq,hfq:RNA-binding_protein_Hfq:cds-NP_230001.1:-:+:263:NC_002505.1	980.242	0.0737473	0.178714	0.170404	0.679753	0.920743
AS_CDS:VC0347,VC0347:hfq,hfq:RNA-binding_protein_Hfq:cds-NP_230001.1:-:+:263:NC_002505.1	0.117665	1.43975	4.07303	0.0556798	0.813459	NA
CDS:VC0348,VC0348:-:GTPase_HflX:cds-NP_230002.1:-:+:1289:NC_002505.1	1561.22	0.238996	0.155128	2.37194	0.123533	0.472868
AS_CDS:VC0348,VC0348:-:GTPase_HflX:cds-NP_230002.1:-:+:1289:NC_002505.1	2.19177	0.536081	2.48143	0.0479545	0.826662	NA
CDS:VC0349,VC0349:-:HflK_protein:cds-NP_230003.1:-:+:1187:NC_002505.1	1123.52	0.00529988	0.163298	0.00117912	0.972607	0.980386
AS_CDS:VC0349,VC0349:-:HflK_protein:cds-NP_230003.1:-:+:1187:NC_002505.1	6.69755	-0.0741602	1.62421	0.00261011	0.959254	0.975762
CDS:VC0350,VC0350:-:HflC_protein:cds-NP_230004.1:-:+:980:NC_002505.1	1181.87	0.272992	0.295984	0.850908	0.356295	0.758231
AS_CDS:VC0350,VC0350:-:HflC_protein:cds-NP_230004.1:-:+:980:NC_002505.1	1.15147	0.799235	3.03514	0.0703764	0.79079	NA
CDS:VC0351,VC0351:-:hypothetical_protein:cds-NP_230005.1:-:+:206:NC_002505.1	102.672	0.485696	0.508124	0.917903	0.338026	0.74168
AS_CDS:VC0351,VC0351:-:hypothetical_protein:cds-NP_230005.1:-:+:206:NC_002505.1	27.2901	-0.00722145	0.567301	0.00109319	0.973624	0.980757
CDS:VC0352,VC0352:-:hypothetical_protein:cds-NP_230006.2:-:-:227:NC_002505.1	38.5287	-0.197055	0.478157	0.176263	0.674605	0.918061
AS_CDS:VC0352,VC0352:-:hypothetical_protein:cds-NP_230006.2:-:-:227:NC_002505.1	27.1782	1.19715	0.642894	3.45491	0.0630643	0.317789
CDS:VC0353,VC0353:-:hypothetical_protein:cds-NP_230007.1:-:-:983:NC_002505.1	58.5566	-0.541244	0.478842	1.2678	0.26018	0.675268
AS_CDS:VC0353,VC0353:-:hypothetical_protein:cds-NP_230007.1:-:-:983:NC_002505.1	76.4537	0.565274	0.54888	1.05143	0.305178	0.718512
IGR:(CDS,VC0353,VC0353,-,hypothetical_protein,cds-NP_230007.1,-,-,983/CDS,VC0354,VC0354,-,FKBP-type_peptidylprolyl_isomerase,cds-NP_230008.1,-,+,779):+:95:NC_002505.1	34.8526	-0.285108	0.520669	0.298581	0.584774	0.888115
AS_IGR:(CDS,VC0353,VC0353,-,hypothetical_protein,cds-NP_230007.1,-,-,983/CDS,VC0354,VC0354,-,FKBP-type_peptidylprolyl_isomerase,cds-NP_230008.1,-,+,779):+:95:NC_002505.1	0.0811537	-0.38251	4.0728	-0.167347	1	NA
CDS:VC0354,VC0354:-:FKBP-type_peptidylprolyl_isomerase:cds-NP_230008.1:-:+:779:NC_002505.1	913.281	-0.334288	0.193691	2.97991	0.084304	0.376402
AS_CDS:VC0354,VC0354:-:FKBP-type_peptidylprolyl_isomerase:cds-NP_230008.1:-:+:779:NC_002505.1	0.64923	-2.63039	3.9641	0.682333	0.408784	NA
IGR:(CDS,VC0354,VC0354,-,FKBP-type_peptidylprolyl_isomerase,cds-NP_230008.1,-,+,779/CDS,VC0355,VC0355,-,hypothetical_protein,cds-NP_230009.1,-,+,722):+:147:NC_002505.1	73.8895	-1.05949	0.473507	4.98649	0.0255459	0.174017
AS_IGR:(CDS,VC0354,VC0354,-,FKBP-type_peptidylprolyl_isomerase,cds-NP_230008.1,-,+,779/CDS,VC0355,VC0355,-,hypothetical_protein,cds-NP_230009.1,-,+,722):+:147:NC_002505.1	0.243461	-1.32849	4.03607	0.237877	0.625744	NA
CDS:VC0355,VC0355:-:hypothetical_protein:cds-NP_230009.1:-:+:722:NC_002505.1	105.974	0.193476	0.350174	0.306278	0.579973	0.886828
AS_CDS:VC0355,VC0355:-:hypothetical_protein:cds-NP_230009.1:-:+:722:NC_002505.1	6.73003	0.978036	1.59326	0.374567	0.540525	0.872806
CDS:VC0356,VC0356:-:sulfur_transfer_complex_subunit_TusD:cds-NP_230010.1:-:+:395:NC_002505.1	60.7843	-0.484514	0.483147	0.995913	0.318302	0.729549
AS_CDS:VC0356,VC0356:-:sulfur_transfer_complex_subunit_TusD:cds-NP_230010.1:-:+:395:NC_002505.1	7.2917	-2.48168	1.1789	4.44239	0.0350572	0.214946
CDS:VC0357,VC0357:-:hypothetical_protein:cds-NP_230011.1:-:+:356:NC_002505.1	87.3449	-0.384935	0.354828	1.16639	0.280145	0.694053
AS_CDS:VC0357,VC0357:-:hypothetical_protein:cds-NP_230011.1:-:+:356:NC_002505.1	3.18982	-2.4411	1.74066	1.96924	0.160528	NA
CDS:VC0358,VC0358:-:hypothetical_protein:cds-NP_230012.1:-:+:275:NC_002505.1	65.9033	-0.272235	0.381318	0.507806	0.47609	0.842663
AS_CDS:VC0358,VC0358:-:hypothetical_protein:cds-NP_230012.1:-:+:275:NC_002505.1	0.827142	0.598327	3.47402	0.0258145	0.872354	NA
IGR:(CDS,VC0358,VC0358,-,hypothetical_protein,cds-NP_230012.1,-,+,275/CDS,VC0359,VC0359,rpsL,rpsL,30S_ribosomal_protein_S12,cds-NP_230013.1,-,+,374):+:133:NC_002505.1	84.53	-0.515634	0.49126	1.09533	0.295294	0.709184
AS_IGR:(CDS,VC0358,VC0358,-,hypothetical_protein,cds-NP_230012.1,-,+,275/CDS,VC0359,VC0359,rpsL,rpsL,30S_ribosomal_protein_S12,cds-NP_230013.1,-,+,374):+:133:NC_002505.1	0.143973	-0.535248	4.06765	-0.0242512	1	NA
CDS:VC0359,VC0359:rpsL,rpsL:30S_ribosomal_protein_S12:cds-NP_230013.1:-:+:374:NC_002505.1	1206.76	0.255956	0.183154	1.95312	0.162251	0.548907
AS_CDS:VC0359,VC0359:rpsL,rpsL:30S_ribosomal_protein_S12:cds-NP_230013.1:-:+:374:NC_002505.1	1.69371	-3.99192	2.96877	2.01694	0.155553	NA
IGR:(CDS,VC0359,VC0359,rpsL,rpsL,30S_ribosomal_protein_S12,cds-NP_230013.1,-,+,374/CDS,VC0360,VC0360,-,30S_ribosomal_protein_S7,cds-NP_230014.1,-,+,470):+:64:NC_002505.1	242.733	0.150476	0.239903	0.396799	0.528747	0.868921
AS_IGR:(CDS,VC0359,VC0359,rpsL,rpsL,30S_ribosomal_protein_S12,cds-NP_230013.1,-,+,374/CDS,VC0360,VC0360,-,30S_ribosomal_protein_S7,cds-NP_230014.1,-,+,470):+:64:NC_002505.1	0	NA	NA	NA	NA	NA
CDS:VC0360,VC0360:-:30S_ribosomal_protein_S7:cds-NP_230014.1:-:+:470:NC_002505.1	1969.4	-0.0213029	0.219591	0.00967857	0.921631	0.973652
AS_CDS:VC0360,VC0360:-:30S_ribosomal_protein_S7:cds-NP_230014.1:-:+:470:NC_002505.1	0	NA	NA	NA	NA	NA
IGR:(CDS,VC0360,VC0360,-,30S_ribosomal_protein_S7,cds-NP_230014.1,-,+,470/CDS,VC0361,VC0361,-,elongation_factor_G,cds-NP_230015.1,-,+,2096):+:24:NC_002505.1	63.0935	0.131787	0.371539	0.126101	0.722509	0.931649
AS_IGR:(CDS,VC0360,VC0360,-,30S_ribosomal_protein_S7,cds-NP_230014.1,-,+,470/CDS,VC0361,VC0361,-,elongation_factor_G,cds-NP_230015.1,-,+,2096):+:24:NC_002505.1	0	NA	NA	NA	NA	NA
CDS:VC0361,VC0361:-:elongation_factor_G:cds-NP_230015.1:-:+:2096:NC_002505.1	2662.95	0.50057	0.138159	13.0616	0.00030142	0.00575585
AS_CDS:VC0361,VC0361:-:elongation_factor_G:cds-NP_230015.1:-:+:2096:NC_002505.1	8.76908	-1.02672	1.43143	0.510262	0.475025	0.842663
IGR:(CDS,VC0361,VC0361,-,elongation_factor_G,cds-NP_230015.1,-,+,2096/CDS,VC0362,VC0362,tuf,tuf,elongation_factor_Tu,cds-NP_230016.1,-,+,1184):+:71:NC_002505.1	125.294	0.4351	0.303191	2.05539	0.151669	0.530619
AS_IGR:(CDS,VC0361,VC0361,-,elongation_factor_G,cds-NP_230015.1,-,+,2096/CDS,VC0362,VC0362,tuf,tuf,elongation_factor_Tu,cds-NP_230016.1,-,+,1184):+:71:NC_002505.1	0.837532	-1.82876	3.95227	0.295119	0.586958	NA
CDS:VC0362,VC0362:tuf,tuf:elongation_factor_Tu:cds-NP_230016.1:-:+:1184:NC_002505.1	7022.19	0.317201	0.174191	3.31062	0.0688336	0.333978
AS_CDS:VC0362,VC0362:tuf,tuf:elongation_factor_Tu:cds-NP_230016.1:-:+:1184:NC_002505.1	10.1896	-1.25043	1.35474	0.802131	0.370457	0.767827
IGR:(CDS,VC0362,VC0362,tuf,tuf,elongation_factor_Tu,cds-NP_230016.1,-,+,1184/CDS,VC0364,VC0364,-,bacterioferritin-associated_ferredoxin,cds-NP_230018.1,-,+,188):+:251:NC_002505.1	350.273	-0.191563	0.386426	0.247772	0.618648	0.902051
AS_IGR:(CDS,VC0362,VC0362,tuf,tuf,elongation_factor_Tu,cds-NP_230016.1,-,+,1184/CDS,VC0364,VC0364,-,bacterioferritin-associated_ferredoxin,cds-NP_230018.1,-,+,188):+:251:NC_002505.1	2.01312	1.84303	2.53003	0.524202	0.469055	NA
CDS:VC0364,VC0364:-:bacterioferritin-associated_ferredoxin:cds-NP_230018.1:-:+:188:NC_002505.1	205.07	-3.51288	0.407031	66.4848	3.526e-16	4.15564e-14
AS_CDS:VC0364,VC0364:-:bacterioferritin-associated_ferredoxin:cds-NP_230018.1:-:+:188:NC_002505.1	0.486922	-2.22694	3.98224	0.542435	0.461425	NA
IGR:(CDS,VC0364,VC0364,-,bacterioferritin-associated_ferredoxin,cds-NP_230018.1,-,+,188/CDS,VC0365,VC0365,-,bacterioferritin,cds-NP_230019.1,-,+,476):+:18:NC_002505.1	17.975	-3.07694	0.796939	14.7069	0.000125587	0.00267187
AS_IGR:(CDS,VC0364,VC0364,-,bacterioferritin-associated_ferredoxin,cds-NP_230018.1,-,+,188/CDS,VC0365,VC0365,-,bacterioferritin,cds-NP_230019.1,-,+,476):+:18:NC_002505.1	0.0811537	-0.38251	4.0728	-0.167347	1	NA
CDS:VC0365,VC0365:-:bacterioferritin:cds-NP_230019.1:-:+:476:NC_002505.1	548.678	-1.94025	0.202701	86.8527	1.16914e-20	2.06687e-18
AS_CDS:VC0365,VC0365:-:bacterioferritin:cds-NP_230019.1:-:+:476:NC_002505.1	1.0505	1.60074	3.64303	0.204907	0.650789	NA
IGR:(CDS,VC0365,VC0365,-,bacterioferritin,cds-NP_230019.1,-,+,476/CDS,VC0366,VC0366,rpsF,rpsF,30S_ribosomal_protein_S6,cds-NP_230020.1,-,+,368):+:160:NC_002505.1	102.754	-0.813872	0.372454	4.70579	0.0300612	0.192252
AS_IGR:(CDS,VC0365,VC0365,-,bacterioferritin,cds-NP_230019.1,-,+,476/CDS,VC0366,VC0366,rpsF,rpsF,30S_ribosomal_protein_S6,cds-NP_230020.1,-,+,368):+:160:NC_002505.1	13.3097	7.47994	3.91122	2.61118	NA	NA
CDS:VC0366,VC0366:rpsF,rpsF:30S_ribosomal_protein_S6:cds-NP_230020.1:-:+:368:NC_002505.1	799.626	0.413954	0.209264	3.90765	0.0480668	0.268458
AS_CDS:VC0366,VC0366:rpsF,rpsF:30S_ribosomal_protein_S6:cds-NP_230020.1:-:+:368:NC_002505.1	14.1695	2.60093	1.5157	2.69103	NA	NA
CDS:VC0367,VC0367:-:primosomal_replication_protein_N:cds-NP_230021.1:-:+:302:NC_002505.1	948.16	0.569619	0.179045	10.0786	0.00150001	0.0207018
AS_CDS:VC0367,VC0367:-:primosomal_replication_protein_N:cds-NP_230021.1:-:+:302:NC_002505.1	3.67433	-1.99782	1.85879	1.14568	0.284455	NA
CDS:VC0368,VC0368:rpsR,rpsR:30S_ribosomal_protein_S18:cds-NP_230022.1:-:+:227:NC_002505.1	629.237	0.512737	0.196365	6.79781	0.00912695	0.0838109
AS_CDS:VC0368,VC0368:rpsR,rpsR:30S_ribosomal_protein_S18:cds-NP_230022.1:-:+:227:NC_002505.1	4.40448	2.39422	1.58552	2.20041	0.137974	NA
CDS:VC0369,VC0369:rplI,rplI:50S_ribosomal_protein_L9:cds-NP_230023.1:-:+:449:NC_002505.1	1006.08	0.624381	0.345142	3.25377	0.0712593	0.341697
AS_CDS:VC0369,VC0369:rplI,rplI:50S_ribosomal_protein_L9:cds-NP_230023.1:-:+:449:NC_002505.1	7.60935	-0.237228	1.33379	0.0315687	0.858978	0.96497
CDS:VC0370,VC0370:-:hypothetical_protein:cds-NP_230024.1:-:-:809:NC_002505.1	49.0345	0.0559748	0.511426	0.013509	0.907472	0.973652
AS_CDS:VC0370,VC0370:-:hypothetical_protein:cds-NP_230024.1:-:-:809:NC_002505.1	69.2604	0.609013	0.375784	2.62992	0.104867	0.435864
IGR:(CDS,VC0370,VC0370,-,hypothetical_protein,cds-NP_230024.1,-,-,809/CDS,VC0371,VC0371,-,replicative_DNA_helicase,cds-NP_230025.1,-,+,1406):+:84:NC_002505.1	10.3341	0.463578	0.908568	0.262688	0.60828	0.898433
AS_IGR:(CDS,VC0370,VC0370,-,hypothetical_protein,cds-NP_230024.1,-,-,809/CDS,VC0371,VC0371,-,replicative_DNA_helicase,cds-NP_230025.1,-,+,1406):+:84:NC_002505.1	0	NA	NA	NA	NA	NA
CDS:VC0371,VC0371:-:replicative_DNA_helicase:cds-NP_230025.1:-:+:1406:NC_002505.1	343.847	0.284728	0.208057	1.87388	0.171031	0.566306
AS_CDS:VC0371,VC0371:-:replicative_DNA_helicase:cds-NP_230025.1:-:+:1406:NC_002505.1	0.848049	-1.88458	3.94178	0.315542	0.574299	NA
CDS:VC0372,VC0372:alr,alr:alanine_racemase:cds-NP_230026.1:-:+:1127:NC_002505.1	283.475	0.407607	0.306094	1.7661	0.183866	0.58342
AS_CDS:VC0372,VC0372:alr,alr:alanine_racemase:cds-NP_230026.1:-:+:1127:NC_002505.1	2.18603	-2.6243	2.15539	1.55682	0.212132	NA
IGR:(CDS,VC0372,VC0372,alr,alr,alanine_racemase,cds-NP_230026.1,-,+,1127/CDS,VC0373,VC0373,-,hypothetical_protein,cds-NP_230027.1,-,-,419):+:21:NC_002505.1	9.10255	0.418798	0.902308	0.21785	0.640683	0.908655
AS_IGR:(CDS,VC0372,VC0372,alr,alr,alanine_racemase,cds-NP_230026.1,-,+,1127/CDS,VC0373,VC0373,-,hypothetical_protein,cds-NP_230027.1,-,-,419):+:21:NC_002505.1	0	NA	NA	NA	NA	NA
CDS:VC0373,VC0373:-:hypothetical_protein:cds-NP_230027.1:-:-:419:NC_002505.1	1.88531	-1.81652	2.22991	0.705639	0.400895	NA
AS_CDS:VC0373,VC0373:-:hypothetical_protein:cds-NP_230027.1:-:-:419:NC_002505.1	51.1783	-0.0546792	0.412061	0.021027	0.884706	0.969792
IGR:(CDS,VC0373,VC0373,-,hypothetical_protein,cds-NP_230027.1,-,-,419/CDS,VC0374,VC0374,pgi,pgi,glucose-6-phosphate_isomerase,cds-NP_230028.1,-,+,1652):+:243:NC_002505.1	19.513	-0.968204	0.788526	1.52135	0.217416	0.629761
AS_IGR:(CDS,VC0373,VC0373,-,hypothetical_protein,cds-NP_230027.1,-,-,419/CDS,VC0374,VC0374,pgi,pgi,glucose-6-phosphate_isomerase,cds-NP_230028.1,-,+,1652):+:243:NC_002505.1	0	NA	NA	NA	NA	NA
CDS:VC0374,VC0374:pgi,pgi:glucose-6-phosphate_isomerase:cds-NP_230028.1:-:+:1652:NC_002505.1	519.074	0.77575	0.250799	9.45808	0.00210221	0.0272883
AS_CDS:VC0374,VC0374:pgi,pgi:glucose-6-phosphate_isomerase:cds-NP_230028.1:-:+:1652:NC_002505.1	10.3854	-1.31529	1.11501	1.36943	0.24191	0.655416
IGR:(CDS,VC0374,VC0374,pgi,pgi,glucose-6-phosphate_isomerase,cds-NP_230028.1,-,+,1652/CDS,VC0376,VC0376,-,hypothetical_protein,cds-NP_230030.1,-,+,1178):+:151:NC_002505.1	32.5313	0.671286	0.530888	1.58648	0.207829	0.616513
AS_IGR:(CDS,VC0374,VC0374,pgi,pgi,glucose-6-phosphate_isomerase,cds-NP_230028.1,-,+,1652/CDS,VC0376,VC0376,-,hypothetical_protein,cds-NP_230030.1,-,+,1178):+:151:NC_002505.1	6.67944	-0.497334	1.28679	0.147066	0.701355	0.928659
CDS:VC0376,VC0376:-:hypothetical_protein:cds-NP_230030.1:-:+:1178:NC_002505.1	7.29703	-0.023691	1.30022	0.000539361	0.981471	0.984655
AS_CDS:VC0376,VC0376:-:hypothetical_protein:cds-NP_230030.1:-:+:1178:NC_002505.1	44.2245	-0.184449	0.514015	0.12891	0.719565	0.931608
IGR:(CDS,VC0376,VC0376,-,hypothetical_protein,cds-NP_230030.1,-,+,1178/CDS,VC0377,VC0377,-,hypothetical_protein,cds-NP_230031.1,-,-,461):+:55:NC_002505.1	0.143973	-0.535248	4.06765	-0.0242512	1	NA
AS_IGR:(CDS,VC0376,VC0376,-,hypothetical_protein,cds-NP_230030.1,-,+,1178/CDS,VC0377,VC0377,-,hypothetical_protein,cds-NP_230031.1,-,-,461):+:55:NC_002505.1	62.6318	-0.0277893	0.490024	0.0117348	0.913736	0.973652
CDS:VC0377,VC0377:-:hypothetical_protein:cds-NP_230031.1:-:-:461:NC_002505.1	573.771	-0.336848	0.2351	2.05919	0.151291	0.529641
AS_CDS:VC0377,VC0377:-:hypothetical_protein:cds-NP_230031.1:-:-:461:NC_002505.1	2.86566	-4.72614	2.61985	3.21511	0.0729614	NA
CDS:VC0378,VC0378:-:zinc_uptake_regulation_protein:cds-NP_230032.1:-:-:467:NC_002505.1	451.337	-0.109023	0.236374	0.21342	0.6441	0.909464
AS_CDS:VC0378,VC0378:-:zinc_uptake_regulation_protein:cds-NP_230032.1:-:-:467:NC_002505.1	0.324615	-1.66332	4.01731	0.358394	0.5494	NA
IGR:(CDS,VC0378,VC0378,-,zinc_uptake_regulation_protein,cds-NP_230032.1,-,-,467/CDS,VC0379,VC0379,-,tRNA-dihydrouridine_synthase_A,cds-NP_230033.1,-,+,983):+:313:NC_002505.1	7.42834	-2.01539	1.28081	2.28823	0.130359	0.4859
AS_IGR:(CDS,VC0378,VC0378,-,zinc_uptake_regulation_protein,cds-NP_230032.1,-,-,467/CDS,VC0379,VC0379,-,tRNA-dihydrouridine_synthase_A,cds-NP_230033.1,-,+,983):+:313:NC_002505.1	12.1742	-0.536666	0.916316	0.348192	0.555138	0.879852
CDS:VC0379,VC0379:-:tRNA-dihydrouridine_synthase_A:cds-NP_230033.1:-:+:983:NC_002505.1	92.3304	-0.124699	0.414283	0.0958283	0.756894	0.940107
AS_CDS:VC0379,VC0379:-:tRNA-dihydrouridine_synthase_A:cds-NP_230033.1:-:+:983:NC_002505.1	5.441	-2.76551	1.72584	2.44381	0.117989	0.463097
IGR:(CDS,VC0379,VC0379,-,tRNA-dihydrouridine_synthase_A,cds-NP_230033.1,-,+,983/CDS,VC0379a,VC0379a,-,phage_shock_protein_G,cds-YP_008474263.1,-,+,212):+:109:NC_002505.1	9.03997	-0.159684	1.01755	0.0294551	0.863733	0.96497
AS_IGR:(CDS,VC0379,VC0379,-,tRNA-dihydrouridine_synthase_A,cds-NP_230033.1,-,+,983/CDS,VC0379a,VC0379a,-,phage_shock_protein_G,cds-YP_008474263.1,-,+,212):+:109:NC_002505.1	3.83282	0.173434	2.05986	0.0111114	0.91605	NA
CDS:VC0379a,VC0379a:-:phage_shock_protein_G:cds-YP_008474263.1:-:+:212:NC_002505.1	26.4769	1.21494	0.598109	4.09345	0.0430498	0.249333
AS_CDS:VC0379a,VC0379a:-:phage_shock_protein_G:cds-YP_008474263.1:-:+:212:NC_002505.1	4.83746	-0.424696	1.41084	0.0934353	0.759854	0.941104
IGR:(CDS,VC0379a,VC0379a,-,phage_shock_protein_G,cds-YP_008474263.1,-,+,212/CDS,VC0381,VC0381,-,hypothetical_protein,cds-NP_230035.1,-,+,665):+:37:NC_002505.1	7.14052	1.27116	1.02008	1.54468	0.213922	0.625589
AS_IGR:(CDS,VC0379a,VC0379a,-,phage_shock_protein_G,cds-YP_008474263.1,-,+,212/CDS,VC0381,VC0381,-,hypothetical_protein,cds-NP_230035.1,-,+,665):+:37:NC_002505.1	0.162307	-0.9178	4.05656	0.0804392	0.776703	NA
CDS:VC0381,VC0381:-:hypothetical_protein:cds-NP_230035.1:-:+:665:NC_002505.1	198.128	0.420506	0.290077	2.09558	0.147726	0.523207
AS_CDS:VC0381,VC0381:-:hypothetical_protein:cds-NP_230035.1:-:+:665:NC_002505.1	6.47766	0.0385031	2.01135	0.000371775	0.984617	0.986931
CDS:VC0382,VC0382:-:hypothetical_protein:cds-NP_230036.1:-:+:170:NC_002505.1	36.0236	0.653196	0.505854	1.66508	0.196919	0.598741
AS_CDS:VC0382,VC0382:-:hypothetical_protein:cds-NP_230036.1:-:+:170:NC_002505.1	0	NA	NA	NA	NA	NA
CDS:VC0383,VC0383:-:hypothetical_protein:cds-NP_230037.1:-:+:269:NC_002505.1	32.5755	-0.0716356	0.670515	0.0167518	0.897018	0.973652
AS_CDS:VC0383,VC0383:-:hypothetical_protein:cds-NP_230037.1:-:+:269:NC_002505.1	1.61407	4.45118	3.62134	1.61446	0.203867	NA
IGR:(CDS,VC0383,VC0383,-,hypothetical_protein,cds-NP_230037.1,-,+,269/CDS,VC0384,VC0384,-,sulfite_reductase_NADPH_flavoprotein_subunit_alpha,cds-NP_230038.1,-,+,1844):+:34:NC_002505.1	2.45887	-1.67722	1.84912	0.779164	0.377397	NA
AS_IGR:(CDS,VC0383,VC0383,-,hypothetical_protein,cds-NP_230037.1,-,+,269/CDS,VC0384,VC0384,-,sulfite_reductase_NADPH_flavoprotein_subunit_alpha,cds-NP_230038.1,-,+,1844):+:34:NC_002505.1	0.322814	2.34093	4.02801	0.495145	0.481641	NA
CDS:VC0384,VC0384:-:sulfite_reductase_NADPH_flavoprotein_subunit_alpha:cds-NP_230038.1:-:+:1844:NC_002505.1	119.895	-3.50016	0.521858	40.6787	1.79431e-10	1.14852e-08
AS_CDS:VC0384,VC0384:-:sulfite_reductase_NADPH_flavoprotein_subunit_alpha:cds-NP_230038.1:-:+:1844:NC_002505.1	7.96462	-0.863564	1.49437	0.338746	0.560554	0.881418
CDS:VC0385,VC0385:-:sulfite_reductase_subunit_beta:cds-NP_230039.1:-:+:1733:NC_002505.1	109.121	-2.56307	0.405579	37.3603	9.82018e-10	5.4011e-08
AS_CDS:VC0385,VC0385:-:sulfite_reductase_subunit_beta:cds-NP_230039.1:-:+:1733:NC_002505.1	10.8802	2.04848	1.07597	3.51285	0.0608945	0.310324
CDS:VC0386,VC0386:-:phosphoadenosine_phosphosulfate_reductase:cds-NP_230040.1:-:+:761:NC_002505.1	82.954	-2.4847	0.458473	27.5054	1.5666e-07	6.35629e-06
AS_CDS:VC0386,VC0386:-:phosphoadenosine_phosphosulfate_reductase:cds-NP_230040.1:-:+:761:NC_002505.1	30.6094	0.220187	0.643633	0.122302	0.726551	0.93176
IGR:(CDS,VC0386,VC0386,-,phosphoadenosine_phosphosulfate_reductase,cds-NP_230040.1,-,+,761/rRNA,VCr010,VCr010,ID,VCr010,16Sd,16Sd,16Sd,16S_ribosomal_RNA,ID,16S_ribosomal_RNA,exon-VCr010-1,-,+,1535):+:512:NC_002505.1	65.9687	0.636636	0.506097	1.57547	0.209414	0.617514
AS_IGR:(CDS,VC0386,VC0386,-,phosphoadenosine_phosphosulfate_reductase,cds-NP_230040.1,-,+,761/rRNA,VCr010,VCr010,ID,VCr010,16Sd,16Sd,16Sd,16S_ribosomal_RNA,ID,16S_ribosomal_RNA,exon-VCr010-1,-,+,1535):+:512:NC_002505.1	25.1827	-1.46482	0.700696	4.34574	0.0371016	0.224396
rRNA:VCr010,VCr010,ID,VCr010:16Sd,16Sd,16Sd:16S_ribosomal_RNA,ID,16S_ribosomal_RNA:exon-VCr010-1:-:+:1535:NC_002505.1	1128.52	-0.685429	0.206489	10.9335	0.000944393	0.0148562
AS_rRNA:VCr010,VCr010,ID,VCr010:16Sd,16Sd,16Sd:16S_ribosomal_RNA,ID,16S_ribosomal_RNA:exon-VCr010-1:-:+:1535:NC_002505.1	0	NA	NA	NA	NA	NA
IGR:(rRNA,VCr010,VCr010,ID,VCr010,16Sd,16Sd,16Sd,16S_ribosomal_RNA,ID,16S_ribosomal_RNA,exon-VCr010-1,-,+,1535/tRNA,VCt026,VCt026,ID,VCt026,tRNA-Ile-3,tRNA-Ile-3,tRNA-Ile-3,tRNA-Ile,ID,tRNA-Ile,exon-VCt026-1,-,+,76):+:62:NC_002505.1	12.6081	0.33365	0.794786	0.177229	0.673766	0.91776
AS_IGR:(rRNA,VCr010,VCr010,ID,VCr010,16Sd,16Sd,16Sd,16S_ribosomal_RNA,ID,16S_ribosomal_RNA,exon-VCr010-1,-,+,1535/tRNA,VCt026,VCt026,ID,VCt026,tRNA-Ile-3,tRNA-Ile-3,tRNA-Ile-3,tRNA-Ile,ID,tRNA-Ile,exon-VCt026-1,-,+,76):+:62:NC_002505.1	0	NA	NA	NA	NA	NA
tRNA:VCt026,VCt026,ID,VCt026:tRNA-Ile-3,tRNA-Ile-3,tRNA-Ile-3:tRNA-Ile,ID,tRNA-Ile:exon-VCt026-1:-:+:76:NC_002505.1	12.9827	0.544629	0.820768	0.441584	0.506359	0.861451
AS_tRNA:VCt026,VCt026,ID,VCt026:tRNA-Ile-3,tRNA-Ile-3,tRNA-Ile-3:tRNA-Ile,ID,tRNA-Ile:exon-VCt026-1:-:+:76:NC_002505.1	0	NA	NA	NA	NA	NA
IGR:(tRNA,VCt026,VCt026,ID,VCt026,tRNA-Ile-3,tRNA-Ile-3,tRNA-Ile-3,tRNA-Ile,ID,tRNA-Ile,exon-VCt026-1,-,+,76/tRNA,VCt027,VCt027,ID,VCt027,tRNA-Ala-4,tRNA-Ala-4,tRNA-Ala-4,tRNA-Ala,ID,tRNA-Ala,exon-VCt027-1,-,+,76):+:7:NC_002505.1	1.49998	0.45133	2.11889	0.0486722	0.82539	NA
AS_IGR:(tRNA,VCt026,VCt026,ID,VCt026,tRNA-Ile-3,tRNA-Ile-3,tRNA-Ile-3,tRNA-Ile,ID,tRNA-Ile,exon-VCt026-1,-,+,76/tRNA,VCt027,VCt027,ID,VCt027,tRNA-Ala-4,tRNA-Ala-4,tRNA-Ala-4,tRNA-Ala,ID,tRNA-Ala,exon-VCt027-1,-,+,76):+:7:NC_002505.1	0	NA	NA	NA	NA	NA
tRNA:VCt027,VCt027,ID,VCt027:tRNA-Ala-4,tRNA-Ala-4,tRNA-Ala-4:tRNA-Ala,ID,tRNA-Ala:exon-VCt027-1:-:+:76:NC_002505.1	12.8426	0.406486	0.771798	0.279027	0.59734	0.895965
AS_tRNA:VCt027,VCt027,ID,VCt027:tRNA-Ala-4,tRNA-Ala-4,tRNA-Ala-4:tRNA-Ala,ID,tRNA-Ala:exon-VCt027-1:-:+:76:NC_002505.1	0	NA	NA	NA	NA	NA
IGR:(tRNA,VCt027,VCt027,ID,VCt027,tRNA-Ala-4,tRNA-Ala-4,tRNA-Ala-4,tRNA-Ala,ID,tRNA-Ala,exon-VCt027-1,-,+,76/rRNA,VCr011,VCr011,ID,VCr011,23Sd,23Sd,23Sd,23S_ribosomal_RNA,ID,23S_ribosomal_RNA,exon-VCr011-1,-,+,2886):+:286:NC_002505.1	80.5008	0.240822	0.408636	0.351122	0.553479	0.879629
AS_IGR:(tRNA,VCt027,VCt027,ID,VCt027,tRNA-Ala-4,tRNA-Ala-4,tRNA-Ala-4,tRNA-Ala,ID,tRNA-Ala,exon-VCt027-1,-,+,76/rRNA,VCr011,VCr011,ID,VCr011,23Sd,23Sd,23Sd,23S_ribosomal_RNA,ID,23S_ribosomal_RNA,exon-VCr011-1,-,+,2886):+:286:NC_002505.1	0.356481	-1.68208	4.01592	0.342359	0.558471	NA
rRNA:VCr011,VCr011,ID,VCr011:23Sd,23Sd,23Sd:23S_ribosomal_RNA,ID,23S_ribosomal_RNA:exon-VCr011-1:-:+:2886:NC_002505.1	12164.8	-0.539929	0.151499	12.6303	0.000379546	0.00702775
AS_rRNA:VCr011,VCr011,ID,VCr011:23Sd,23Sd,23Sd:23S_ribosomal_RNA,ID,23S_ribosomal_RNA:exon-VCr011-1:-:+:2886:NC_002505.1	0	NA	NA	NA	NA	NA
IGR:(rRNA,VCr011,VCr011,ID,VCr011,23Sd,23Sd,23Sd,23S_ribosomal_RNA,ID,23S_ribosomal_RNA,exon-VCr011-1,-,+,2886/rRNA,VCr012,VCr012,ID,VCr012,5Sd,5Sd,5Sd,5S_ribosomal_RNA,ID,5S_ribosomal_RNA,exon-VCr012-1,-,+,117):+:126:NC_002505.1	54.4644	-0.0854488	0.406703	0.0468379	0.82866	0.96281
AS_IGR:(rRNA,VCr011,VCr011,ID,VCr011,23Sd,23Sd,23Sd,23S_ribosomal_RNA,ID,23S_ribosomal_RNA,exon-VCr011-1,-,+,2886/rRNA,VCr012,VCr012,ID,VCr012,5Sd,5Sd,5Sd,5S_ribosomal_RNA,ID,5S_ribosomal_RNA,exon-VCr012-1,-,+,117):+:126:NC_002505.1	0	NA	NA	NA	NA	NA
rRNA:VCr012,VCr012,ID,VCr012:5Sd,5Sd,5Sd:5S_ribosomal_RNA,ID,5S_ribosomal_RNA:exon-VCr012-1:-:+:117:NC_002505.1	64.892	-0.945151	0.512594	3.35459	0.0670179	0.329324
AS_rRNA:VCr012,VCr012,ID,VCr012:5Sd,5Sd,5Sd:5S_ribosomal_RNA,ID,5S_ribosomal_RNA:exon-VCr012-1:-:+:117:NC_002505.1	0	NA	NA	NA	NA	NA
IGR:(rRNA,VCr012,VCr012,ID,VCr012,5Sd,5Sd,5Sd,5S_ribosomal_RNA,ID,5S_ribosomal_RNA,exon-VCr012-1,-,+,117/tRNA,VCt028,VCt028,ID,VCt028,tRNA-Asp-3,tRNA-Asp-3,tRNA-Asp-3,tRNA-Asp,ID,tRNA-Asp,exon-VCt028-1,-,+,76):+:24:NC_002505.1	2.03229	-0.882974	1.89521	0.23057	0.631101	NA
AS_IGR:(rRNA,VCr012,VCr012,ID,VCr012,5Sd,5Sd,5Sd,5S_ribosomal_RNA,ID,5S_ribosomal_RNA,exon-VCr012-1,-,+,117/tRNA,VCt028,VCt028,ID,VCt028,tRNA-Asp-3,tRNA-Asp-3,tRNA-Asp-3,tRNA-Asp,ID,tRNA-Asp,exon-VCt028-1,-,+,76):+:24:NC_002505.1	0	NA	NA	NA	NA	NA
tRNA:VCt028,VCt028,ID,VCt028:tRNA-Asp-3,tRNA-Asp-3,tRNA-Asp-3:tRNA-Asp,ID,tRNA-Asp:exon-VCt028-1:-:+:76:NC_002505.1	9.21227	-1.36697	1.06457	1.68499	0.194262	0.596253
AS_tRNA:VCt028,VCt028,ID,VCt028:tRNA-Asp-3,tRNA-Asp-3,tRNA-Asp-3:tRNA-Asp,ID,tRNA-Asp:exon-VCt028-1:-:+:76:NC_002505.1	0	NA	NA	NA	NA	NA
IGR:(tRNA,VCt028,VCt028,ID,VCt028,tRNA-Asp-3,tRNA-Asp-3,tRNA-Asp-3,tRNA-Asp,ID,tRNA-Asp,exon-VCt028-1,-,+,76/CDS,VC0389,VC0389,-,Na+/H+_antiporter,cds-NP_230043.1,-,-,1334):+:442:NC_002505.1	19.7972	-0.571439	0.721304	0.635716	0.425266	0.812559
AS_IGR:(tRNA,VCt028,VCt028,ID,VCt028,tRNA-Asp-3,tRNA-Asp-3,tRNA-Asp-3,tRNA-Asp,ID,tRNA-Asp,exon-VCt028-1,-,+,76/CDS,VC0389,VC0389,-,Na+/H+_antiporter,cds-NP_230043.1,-,-,1334):+:442:NC_002505.1	3.08641	0.331422	1.69361	0.0420433	0.837537	NA
CDS:VC0389,VC0389:-:Na+/H+_antiporter:cds-NP_230043.1:-:-:1334:NC_002505.1	143.471	0.109185	0.298753	0.137129	0.711152	0.928659
AS_CDS:VC0389,VC0389:-:Na+/H+_antiporter:cds-NP_230043.1:-:-:1334:NC_002505.1	30.6809	-0.572254	0.619705	0.855863	0.354899	0.757825
IGR:(CDS,VC0389,VC0389,-,Na+/H+_antiporter,cds-NP_230043.1,-,-,1334/CDS,VC0390,VC0390,metH,metH,B12-dependent_methionine_synthase,cds-NP_230044.1,-,+,3680):+:155:NC_002505.1	5.41452	-1.15706	1.64517	0.49182	0.483117	0.847423
AS_IGR:(CDS,VC0389,VC0389,-,Na+/H+_antiporter,cds-NP_230043.1,-,-,1334/CDS,VC0390,VC0390,metH,metH,B12-dependent_methionine_synthase,cds-NP_230044.1,-,+,3680):+:155:NC_002505.1	1.09753	-0.436524	2.75339	0.0324772	0.856984	NA
CDS:VC0390,VC0390:metH,metH:B12-dependent_methionine_synthase:cds-NP_230044.1:-:+:3680:NC_002505.1	347.874	0.327517	0.218069	2.25245	0.133403	0.491423
AS_CDS:VC0390,VC0390:metH,metH:B12-dependent_methionine_synthase:cds-NP_230044.1:-:+:3680:NC_002505.1	109.946	-0.102273	0.365292	0.082669	0.773713	0.946127
IGR:(CDS,VC0390,VC0390,metH,metH,B12-dependent_methionine_synthase,cds-NP_230044.1,-,+,3680/CDS,VC0391,VC0391,-,aspartate_kinase,cds-NP_230045.2,-,-,1355):+:11:NC_002505.1	1.83788	0.0556153	1.82482	0.00136449	0.970534	NA
AS_IGR:(CDS,VC0390,VC0390,metH,metH,B12-dependent_methionine_synthase,cds-NP_230044.1,-,+,3680/CDS,VC0391,VC0391,-,aspartate_kinase,cds-NP_230045.2,-,-,1355):+:11:NC_002505.1	96.6346	0.130454	0.473584	0.0827879	0.773554	0.946127
CDS:VC0391,VC0391:-:aspartate_kinase:cds-NP_230045.2:-:-:1355:NC_002505.1	4394.49	0.211742	0.260468	0.660052	0.416541	0.805108
AS_CDS:VC0391,VC0391:-:aspartate_kinase:cds-NP_230045.2:-:-:1355:NC_002505.1	4.31608	1.82821	1.43479	1.611	0.204352	NA
IGR:(CDS,VC0391,VC0391,-,aspartate_kinase,cds-NP_230045.2,-,-,1355/CDS,VC0392,VC0392,-,class_V_aminotransferase,cds-NP_230046.1,-,+,1118):+:422:NC_002505.1	1.09976	1.3774	2.6647	0.276557	0.598967	NA
AS_IGR:(CDS,VC0391,VC0391,-,aspartate_kinase,cds-NP_230045.2,-,-,1355/CDS,VC0392,VC0392,-,class_V_aminotransferase,cds-NP_230046.1,-,+,1118):+:422:NC_002505.1	506.214	0.00553953	0.224288	0.00252513	0.959923	0.97586
CDS:VC0392,VC0392:-:class_V_aminotransferase:cds-NP_230046.1:-:+:1118:NC_002505.1	119.455	0.296274	0.340412	0.75707	0.384247	0.778242
AS_CDS:VC0392,VC0392:-:class_V_aminotransferase:cds-NP_230046.1:-:+:1118:NC_002505.1	22.5149	-0.654343	0.843829	0.596627	0.439868	0.824592
IGR:(CDS,VC0392,VC0392,-,class_V_aminotransferase,cds-NP_230046.1,-,+,1118/CDS,VC0393,VC0393,-,hypothetical_protein,cds-NP_230047.1,-,-,1793):+:17:NC_002505.1	1.07138	-0.431308	2.73738	0.0354958	0.85056	NA
AS_IGR:(CDS,VC0392,VC0392,-,class_V_aminotransferase,cds-NP_230046.1,-,+,1118/CDS,VC0393,VC0393,-,hypothetical_protein,cds-NP_230047.1,-,-,1793):+:17:NC_002505.1	1.57674	0.227268	2.45729	0.0123945	0.911354	NA
CDS:VC0393,VC0393:-:hypothetical_protein:cds-NP_230047.1:-:-:1793:NC_002505.1	127.262	0.29852	0.280003	1.13892	0.28588	0.70101
AS_CDS:VC0393,VC0393:-:hypothetical_protein:cds-NP_230047.1:-:-:1793:NC_002505.1	100.717	-0.426386	0.373443	1.2924	0.255607	0.670686
IGR:(CDS,VC0393,VC0393,-,hypothetical_protein,cds-NP_230047.1,-,-,1793/CDS,VC0394,VC0394,uvrA,uvrA,excinuclease_ABC_subunit_A,cds-NP_230048.1,-,-,2822):+:4:NC_002505.1	0.293661	-1.34114	4.03543	0.25626	0.612701	NA
AS_IGR:(CDS,VC0393,VC0393,-,hypothetical_protein,cds-NP_230047.1,-,-,1793/CDS,VC0394,VC0394,uvrA,uvrA,excinuclease_ABC_subunit_A,cds-NP_230048.1,-,-,2822):+:4:NC_002505.1	2.10523	0.041346	1.70392	0.000844739	0.976813	NA
CDS:VC0394,VC0394:uvrA,uvrA:excinuclease_ABC_subunit_A:cds-NP_230048.1:-:-:2822:NC_002505.1	930.626	0.0976658	0.18619	0.276076	0.599285	0.896602
AS_CDS:VC0394,VC0394:uvrA,uvrA:excinuclease_ABC_subunit_A:cds-NP_230048.1:-:-:2822:NC_002505.1	96.1495	-0.994991	0.455263	4.76601	0.0290271	0.188068
IGR:(CDS,VC0394,VC0394,uvrA,uvrA,excinuclease_ABC_subunit_A,cds-NP_230048.1,-,-,2822/CDS,VC0395,VC0395,-,UTP-glucose-1-phosphate_uridylyltransferase,cds-NP_230049.1,-,-,875):+:104:NC_002505.1	3.53378	-1.14612	1.64392	0.501405	0.478883	NA
AS_IGR:(CDS,VC0394,VC0394,uvrA,uvrA,excinuclease_ABC_subunit_A,cds-NP_230048.1,-,-,2822/CDS,VC0395,VC0395,-,UTP-glucose-1-phosphate_uridylyltransferase,cds-NP_230049.1,-,-,875):+:104:NC_002505.1	6.75919	0.981	1.26604	0.611291	0.434302	0.822653
CDS:VC0395,VC0395:-:UTP-glucose-1-phosphate_uridylyltransferase:cds-NP_230049.1:-:-:875:NC_002505.1	298.277	-0.206043	0.204886	1.01368	0.314024	0.726137
AS_CDS:VC0395,VC0395:-:UTP-glucose-1-phosphate_uridylyltransferase:cds-NP_230049.1:-:-:875:NC_002505.1	15.9226	-0.213479	0.921468	0.0595469	0.807214	0.955911
IGR:(CDS,VC0395,VC0395,-,UTP-glucose-1-phosphate_uridylyltransferase,cds-NP_230049.1,-,-,875/CDS,VC0396,VC0396,-,LuxR_family_transcriptional_regulator,cds-NP_230050.1,-,-,644):+:118:NC_002505.1	5.59631	1.14446	1.25727	0.811554	0.367661	0.766606
AS_IGR:(CDS,VC0395,VC0395,-,UTP-glucose-1-phosphate_uridylyltransferase,cds-NP_230049.1,-,-,875/CDS,VC0396,VC0396,-,LuxR_family_transcriptional_regulator,cds-NP_230050.1,-,-,644):+:118:NC_002505.1	0.809737	-0.413899	3.92846	0.019752	0.888232	NA
CDS:VC0396,VC0396:-:LuxR_family_transcriptional_regulator:cds-NP_230050.1:-:-:644:NC_002505.1	9.10399	-1.13882	1.56782	0.504757	0.477417	0.843306
AS_CDS:VC0396,VC0396:-:LuxR_family_transcriptional_regulator:cds-NP_230050.1:-:-:644:NC_002505.1	10.5228	-0.151268	0.923761	0.0309363	0.860383	0.96497
IGR:(CDS,VC0396,VC0396,-,LuxR_family_transcriptional_regulator,cds-NP_230050.1,-,-,644/CDS,VC0397,VC0397,-,single-stranded_DNA-binding_protein,cds-NP_230051.1,-,+,533):+:250:NC_002505.1	10.2066	0.597464	0.845091	0.500979	0.47907	0.844314
AS_IGR:(CDS,VC0396,VC0396,-,LuxR_family_transcriptional_regulator,cds-NP_230050.1,-,-,644/CDS,VC0397,VC0397,-,single-stranded_DNA-binding_protein,cds-NP_230051.1,-,+,533):+:250:NC_002505.1	0	NA	NA	NA	NA	NA
CDS:VC0397,VC0397:-:single-stranded_DNA-binding_protein:cds-NP_230051.1:-:+:533:NC_002505.1	315.016	0.18375	0.31193	0.34671	0.555981	0.879852
AS_CDS:VC0397,VC0397:-:single-stranded_DNA-binding_protein:cds-NP_230051.1:-:+:533:NC_002505.1	0.243461	-1.32849	4.03607	0.237877	0.625744	NA
IGR:(CDS,VC0397,VC0397,-,single-stranded_DNA-binding_protein,cds-NP_230051.1,-,+,533/CDS,VC0398,VC0398,-,regulatory_protein_CsrD,cds-NP_230052.1,-,+,2021):+:63:NC_002505.1	5.40689	0.598593	1.25397	0.234407	0.628275	0.904844
AS_IGR:(CDS,VC0397,VC0397,-,single-stranded_DNA-binding_protein,cds-NP_230051.1,-,+,533/CDS,VC0398,VC0398,-,regulatory_protein_CsrD,cds-NP_230052.1,-,+,2021):+:63:NC_002505.1	0.535819	0.524636	4.05516	0.047958	0.826655	NA
CDS:VC0398,VC0398:-:regulatory_protein_CsrD:cds-NP_230052.1:-:+:2021:NC_002505.1	191.841	-0.11104	0.310933	0.128004	0.72051	0.93161
AS_CDS:VC0398,VC0398:-:regulatory_protein_CsrD:cds-NP_230052.1:-:+:2021:NC_002505.1	10.3145	0.87671	1.13335	0.593462	0.441083	0.825156
CDS:VC0399,VC0399:-:MSHA_biogenesis_protein_MshI:cds-NP_230053.1:-:+:1439:NC_002505.1	276.243	-0.19078	0.254826	0.562053	0.453434	0.831296
AS_CDS:VC0399,VC0399:-:MSHA_biogenesis_protein_MshI:cds-NP_230053.1:-:+:1439:NC_002505.1	2.93181	-4.73999	2.28312	4.22467	0.0398404	NA
CDS:VC0400,VC0400:-:MSHA_biogenesis_protein_MshJ:cds-NP_230054.1:-:+:650:NC_002505.1	75.9744	-0.0529877	0.434384	0.0186667	0.891326	0.972524
AS_CDS:VC0400,VC0400:-:MSHA_biogenesis_protein_MshJ:cds-NP_230054.1:-:+:650:NC_002505.1	2.07063	-4.27145	2.80548	2.45626	0.117057	NA
CDS:VC0401,VC0401:-:MSHA_biogenesis_protein_MshK:cds-NP_230055.1:-:+:317:NC_002505.1	87.4803	0.111582	0.3763	0.089874	0.764337	0.943508
AS_CDS:VC0401,VC0401:-:MSHA_biogenesis_protein_MshK:cds-NP_230055.1:-:+:317:NC_002505.1	0	NA	NA	NA	NA	NA
CDS:VC0402,VC0402:-:MSHA_biogenesis_protein_MshL:cds-NP_230056.1:-:+:1679:NC_002505.1	447.983	0.117429	0.233004	0.255045	0.613545	0.899109
AS_CDS:VC0402,VC0402:-:MSHA_biogenesis_protein_MshL:cds-NP_230056.1:-:+:1679:NC_002505.1	12.0795	0.0585541	1.27981	0.0022863	0.961863	0.976285
CDS:VC0403,VC0403:-:MSHA_biogenesis_protein_MshM:cds-NP_230057.1:-:+:845:NC_002505.1	225.059	0.516461	0.278594	3.41685	0.064534	0.321956
AS_CDS:VC0403,VC0403:-:MSHA_biogenesis_protein_MshM:cds-NP_230057.1:-:+:845:NC_002505.1	0.143973	-0.535248	4.06765	-0.0242512	1	NA
CDS:VC0404,VC0404:-:MSHA_biogenesis_protein_MshN:cds-NP_230058.1:-:+:1169:NC_002505.1	202.392	-0.106536	0.224665	0.225408	0.63495	0.90681
AS_CDS:VC0404,VC0404:-:MSHA_biogenesis_protein_MshN:cds-NP_230058.1:-:+:1169:NC_002505.1	2.78469	0.237829	2.79353	0.00779487	0.929647	NA
CDS:VC0405,VC0405:-:MSHA_biogenesis_protein_MshE:cds-NP_230059.1:-:+:1727:NC_002505.1	336.596	0.14323	0.238483	0.362584	0.547075	0.876382
AS_CDS:VC0405,VC0405:-:MSHA_biogenesis_protein_MshE:cds-NP_230059.1:-:+:1727:NC_002505.1	7.50029	-0.330961	1.08806	0.0919575	0.761703	0.942608
CDS:VC0406,VC0406:-:MSHA_biogenesis_protein_MshG:cds-NP_230060.1:-:+:1223:NC_002505.1	159.304	0.0488052	0.267661	0.0390189	0.843411	0.96316
AS_CDS:VC0406,VC0406:-:MSHA_biogenesis_protein_MshG:cds-NP_230060.1:-:+:1223:NC_002505.1	16.569	-0.538725	0.711547	0.584339	0.444617	0.82648
CDS:VC0407,VC0407:-:MSHA_biogenesis_protein_MshF:cds-NP_230061.1:-:+:452:NC_002505.1	119.087	0.375251	0.36189	1.07429	0.299979	0.713436
AS_CDS:VC0407,VC0407:-:MSHA_biogenesis_protein_MshF:cds-NP_230061.1:-:+:452:NC_002505.1	1.26089	-2.34211	2.94114	0.711863	0.398826	NA
CDS:VC0408,VC0408:-:MSHA_pilin_protein_MshB:cds-NP_230062.1:-:+:590:NC_002505.1	244.726	0.171002	0.279761	0.374283	0.540679	0.872806
AS_CDS:VC0408,VC0408:-:MSHA_pilin_protein_MshB:cds-NP_230062.1:-:+:590:NC_002505.1	0	NA	NA	NA	NA	NA
CDS:VC0409,VC0409:-:MSHA_pilin_protein_MshA:cds-NP_230063.1:-:+:536:NC_002505.1	1671.72	1.04221	0.209439	24.2955	8.26313e-07	2.99287e-05
AS_CDS:VC0409,VC0409:-:MSHA_pilin_protein_MshA:cds-NP_230063.1:-:+:536:NC_002505.1	5.28681	-5.59905	2.01942	7.01452	0.00808515	0.0768636
CDS:VC0410,VC0410:-:MSHA_pilin_protein_MshC:cds-NP_230064.1:-:+:488:NC_002505.1	507.837	0.742174	0.227993	10.5275	0.0011761	0.0175705
AS_CDS:VC0410,VC0410:-:MSHA_pilin_protein_MshC:cds-NP_230064.1:-:+:488:NC_002505.1	0	NA	NA	NA	NA	NA
CDS:VC0411,VC0411:-:MSHA_pilin_protein_MshD:cds-NP_230065.1:-:+:611:NC_002505.1	120.464	0.346567	0.31679	1.19654	0.274013	0.688728
AS_CDS:VC0411,VC0411:-:MSHA_pilin_protein_MshD:cds-NP_230065.1:-:+:611:NC_002505.1	0.455969	-2.08515	3.98987	0.483588	0.486801	NA
CDS:VC0412,VC0412:-:hypothetical_protein:cds-NP_230066.1:-:+:770:NC_002505.1	74.3126	0.479536	0.463166	1.0843	0.297737	0.710795
AS_CDS:VC0412,VC0412:-:hypothetical_protein:cds-NP_230066.1:-:+:770:NC_002505.1	4.53593	0.0371546	1.78484	0.000956478	0.975328	NA
CDS:VC0413,VC0413:-:hypothetical_protein:cds-NP_230067.1:-:+:431:NC_002505.1	73.2766	0.802492	0.41297	3.74431	0.0529876	0.284736
AS_CDS:VC0413,VC0413:-:hypothetical_protein:cds-NP_230067.1:-:+:431:NC_002505.1	0	NA	NA	NA	NA	NA
CDS:VC0414,VC0414:-:hypothetical_protein:cds-NP_230068.1:-:+:3758:NC_002505.1	516.833	0.579529	0.25989	4.93039	0.0263884	0.176975
AS_CDS:VC0414,VC0414:-:hypothetical_protein:cds-NP_230068.1:-:+:3758:NC_002505.1	13.2118	0.862588	1.08227	0.63696	0.424814	0.812112
IGR:(CDS,VC0414,VC0414,-,hypothetical_protein,cds-NP_230068.1,-,+,3758/CDS,VC0415,VC0415,-,rod_shape-determining_protein_MreB,cds-NP_230069.1,-,+,1043):+:116:NC_002505.1	20.1737	0.228856	0.674086	0.115666	0.733784	0.933782
AS_IGR:(CDS,VC0414,VC0414,-,hypothetical_protein,cds-NP_230068.1,-,+,3758/CDS,VC0415,VC0415,-,rod_shape-determining_protein_MreB,cds-NP_230069.1,-,+,1043):+:116:NC_002505.1	0	NA	NA	NA	NA	NA
CDS:VC0415,VC0415:-:rod_shape-determining_protein_MreB:cds-NP_230069.1:-:+:1043:NC_002505.1	717.36	0.266955	0.177242	2.26484	0.13234	0.490861
AS_CDS:VC0415,VC0415:-:rod_shape-determining_protein_MreB:cds-NP_230069.1:-:+:1043:NC_002505.1	0.405769	-1.97269	3.99645	0.457647	0.498726	NA
IGR:(CDS,VC0415,VC0415,-,rod_shape-determining_protein_MreB,cds-NP_230069.1,-,+,1043/CDS,VC0416,VC0416,-,rod_shape-determining_protein_MreC,cds-NP_230070.1,-,+,890):+:5:NC_002505.1	9.68659	0.393504	0.857093	0.211108	0.6459	0.909464
AS_IGR:(CDS,VC0415,VC0415,-,rod_shape-determining_protein_MreB,cds-NP_230069.1,-,+,1043/CDS,VC0416,VC0416,-,rod_shape-determining_protein_MreC,cds-NP_230070.1,-,+,890):+:5:NC_002505.1	0	NA	NA	NA	NA	NA
CDS:VC0416,VC0416:-:rod_shape-determining_protein_MreC:cds-NP_230070.1:-:+:890:NC_002505.1	411.805	0.372205	0.22687	2.68245	0.10146	0.428277
AS_CDS:VC0416,VC0416:-:rod_shape-determining_protein_MreC:cds-NP_230070.1:-:+:890:NC_002505.1	5.9479	-0.62037	1.60048	0.1588	0.690264	0.924774
CDS:VC0417,VC0417:-:rod_shape-determining_protein_MreD:cds-NP_230071.1:-:+:488:NC_002505.1	81.1404	-0.11968	0.492217	0.0623425	0.802831	0.955358
AS_CDS:VC0417,VC0417:-:rod_shape-determining_protein_MreD:cds-NP_230071.1:-:+:488:NC_002505.1	0.352996	2.46952	4.02232	0.566021	0.451844	NA
CDS:VC0418,VC0418:maf,maf:Maf-like_protein:cds-NP_230072.1:-:+:617:NC_002505.1	203.676	0.339121	0.311958	1.17869	0.277622	0.691494
AS_CDS:VC0418,VC0418:maf,maf:Maf-like_protein:cds-NP_230072.1:-:+:617:NC_002505.1	3.948	0.0543074	2.51289	0.00147356	0.969379	NA
CDS:VC0419,VC0419:-:ribonuclease_G:cds-NP_230073.1:-:+:1469:NC_002505.1	373.297	0.449899	0.240477	3.48483	0.0619337	0.313586
AS_CDS:VC0419,VC0419:-:ribonuclease_G:cds-NP_230073.1:-:+:1469:NC_002505.1	14.4345	-0.341183	1.06342	0.102263	0.749131	0.938822
CDS:VC0420,VC0420:-:hypothetical_protein:cds-NP_230074.1:-:+:3875:NC_002505.1	374.644	0.761817	0.215297	12.399	0.000429557	0.00777917
AS_CDS:VC0420,VC0420:-:hypothetical_protein:cds-NP_230074.1:-:+:3875:NC_002505.1	11.1254	-3.90295	1.20686	10.3422	0.00130021	0.0185298
CDS:VC0421,VC0421:-:hypothetical_protein:cds-NP_230075.1:-:+:827:NC_002505.1	245.445	0.15177	0.256437	0.35105	0.55352	0.879629
AS_CDS:VC0421,VC0421:-:hypothetical_protein:cds-NP_230075.1:-:+:827:NC_002505.1	1.08897	-3.34004	3.57983	1.1189	0.290155	NA
CDS:VC0422,VC0422:-:tldD_protein:cds-NP_230076.1:-:+:1445:NC_002505.1	433.659	0.0420763	0.178894	0.0555413	0.813687	0.957929
AS_CDS:VC0422,VC0422:-:tldD_protein:cds-NP_230076.1:-:+:1445:NC_002505.1	94.6723	-0.0507129	0.414774	0.0219799	0.882141	0.968747
IGR:(CDS,VC0422,VC0422,-,tldD_protein,cds-NP_230076.1,-,+,1445/CDS,VC0423,VC0423,-,arginine_deiminase,cds-NP_230077.1,-,-,1223):+:34:NC_002505.1	12.3035	-0.415625	0.86757	0.227037	0.633729	0.906223
AS_IGR:(CDS,VC0422,VC0422,-,tldD_protein,cds-NP_230076.1,-,+,1445/CDS,VC0423,VC0423,-,arginine_deiminase,cds-NP_230077.1,-,-,1223):+:34:NC_002505.1	11.656	-0.0934295	0.814879	0.0132874	0.90823	0.973652
CDS:VC0423,VC0423:-:arginine_deiminase:cds-NP_230077.1:-:-:1223:NC_002505.1	709.089	-0.546578	0.213258	6.54105	0.0105413	0.0923359
AS_CDS:VC0423,VC0423:-:arginine_deiminase:cds-NP_230077.1:-:-:1223:NC_002505.1	34.6307	-0.0732463	0.565553	0.0199139	0.887778	0.971518
IGR:(CDS,VC0423,VC0423,-,arginine_deiminase,cds-NP_230077.1,-,-,1223/CDS,VC0424,VC0424,-,hypothetical_protein,cds-NP_230078.1,-,+,422):+:685:NC_002505.1	6.34403	-0.467865	1.45923	0.113146	0.73659	0.935446
AS_IGR:(CDS,VC0423,VC0423,-,arginine_deiminase,cds-NP_230077.1,-,-,1223/CDS,VC0424,VC0424,-,hypothetical_protein,cds-NP_230078.1,-,+,422):+:685:NC_002505.1	196.191	-0.584218	0.398729	2.12953	0.144485	0.518013
CDS:VC0424,VC0424:-:hypothetical_protein:cds-NP_230078.1:-:+:422:NC_002505.1	233.993	0.0147608	0.40354	0.00178002	0.966347	0.977763
AS_CDS:VC0424,VC0424:-:hypothetical_protein:cds-NP_230078.1:-:+:422:NC_002505.1	0.997749	-1.00084	2.89309	0.150848	0.697727	NA
IGR:(CDS,VC0424,VC0424,-,hypothetical_protein,cds-NP_230078.1,-,+,422/CDS,VC0425,VC0425,-,hypothetical_protein,cds-NP_230079.1,-,+,797):+:95:NC_002505.1	18.5809	0.867314	0.706849	1.49463	0.221499	0.634756
AS_IGR:(CDS,VC0424,VC0424,-,hypothetical_protein,cds-NP_230078.1,-,+,422/CDS,VC0425,VC0425,-,hypothetical_protein,cds-NP_230079.1,-,+,797):+:95:NC_002505.1	0.212507	-0.535248	4.06765	0.0761452	0.782591	NA
CDS:VC0425,VC0425:-:hypothetical_protein:cds-NP_230079.1:-:+:797:NC_002505.1	73.2268	0.616836	0.454024	1.83377	0.175683	0.572878
AS_CDS:VC0425,VC0425:-:hypothetical_protein:cds-NP_230079.1:-:+:797:NC_002505.1	29.7694	-2.39988	0.774355	9.12815	0.00251706	0.0309384
IGR:(CDS,VC0425,VC0425,-,hypothetical_protein,cds-NP_230079.1,-,+,797/CDS,VC0426,VC0426,-,hypothetical_protein,cds-NP_230080.1,-,-,383):+:7:NC_002505.1	1.18971	0.270752	2.22026	0.0194079	0.889203	NA
AS_IGR:(CDS,VC0425,VC0425,-,hypothetical_protein,cds-NP_230079.1,-,+,797/CDS,VC0426,VC0426,-,hypothetical_protein,cds-NP_230080.1,-,-,383):+:7:NC_002505.1	6.28417	-3.22151	1.34554	5.89626	0.0151731	0.120107
CDS:VC0426,VC0426:-:hypothetical_protein:cds-NP_230080.1:-:-:383:NC_002505.1	743.644	-2.99396	0.279744	101.495	7.16581e-24	1.71633e-21
AS_CDS:VC0426,VC0426:-:hypothetical_protein:cds-NP_230080.1:-:-:383:NC_002505.1	11.2965	1.04198	1.14015	0.822501	0.36445	0.763916
IGR:(CDS,VC0426,VC0426,-,hypothetical_protein,cds-NP_230080.1,-,-,383/CDS,VC0428,VC0428,-,hypothetical_protein,cds-NP_230082.1,-,-,437):+:99:NC_002505.1	0.877868	0.502302	3.40159	0.0281228	0.86682	NA
AS_IGR:(CDS,VC0426,VC0426,-,hypothetical_protein,cds-NP_230080.1,-,-,383/CDS,VC0428,VC0428,-,hypothetical_protein,cds-NP_230082.1,-,-,437):+:99:NC_002505.1	26.4078	0.00602945	0.560178	0.00331013	0.95412	0.975762
CDS:VC0428,VC0428:-:hypothetical_protein:cds-NP_230082.1:-:-:437:NC_002505.1	370.245	1.95682	0.224496	72.3464	1.80556e-17	2.35198e-15
AS_CDS:VC0428,VC0428:-:hypothetical_protein:cds-NP_230082.1:-:-:437:NC_002505.1	9.20315	-2.21334	1.13216	3.67832	0.0551245	0.291731
IGR:(CDS,VC0428,VC0428,-,hypothetical_protein,cds-NP_230082.1,-,-,437/CDS,VC0429,VC0429,-,hypothetical_protein,cds-NP_230083.1,-,-,2564):+:70:NC_002505.1	1.06254	-3.27527	3.94363	0.907081	0.34089	NA
AS_IGR:(CDS,VC0428,VC0428,-,hypothetical_protein,cds-NP_230082.1,-,-,437/CDS,VC0429,VC0429,-,hypothetical_protein,cds-NP_230083.1,-,-,2564):+:70:NC_002505.1	27.3913	0.985399	0.565823	3.00862	0.0828226	0.372928
CDS:VC0429,VC0429:-:hypothetical_protein:cds-NP_230083.1:-:-:2564:NC_002505.1	346.166	0.168052	0.24053	0.488342	0.484668	0.848465
AS_CDS:VC0429,VC0429:-:hypothetical_protein:cds-NP_230083.1:-:-:2564:NC_002505.1	23.9548	-0.319925	1.17126	0.0747566	0.784533	0.948246
IGR:(CDS,VC0429,VC0429,-,hypothetical_protein,cds-NP_230083.1,-,-,2564/CDS,VC0430,VC0430,-,hypothetical_protein,cds-NP_230084.1,-,-,986):+:119:NC_002505.1	1.04108	-1.57857	3.72432	0.0172618	0.895471	NA
AS_IGR:(CDS,VC0429,VC0429,-,hypothetical_protein,cds-NP_230083.1,-,-,2564/CDS,VC0430,VC0430,-,hypothetical_protein,cds-NP_230084.1,-,-,986):+:119:NC_002505.1	205.518	-0.515792	0.365218	1.99646	0.157667	0.539491
CDS:VC0430,VC0430:-:hypothetical_protein:cds-NP_230084.1:-:-:986:NC_002505.1	1418.82	-0.135658	0.240016	0.320343	0.571402	0.884228
AS_CDS:VC0430,VC0430:-:hypothetical_protein:cds-NP_230084.1:-:-:986:NC_002505.1	16.1001	1.56592	0.866353	3.15107	0.0758772	0.354332
IGR:(CDS,VC0430,VC0430,-,hypothetical_protein,cds-NP_230084.1,-,-,986/CDS,VC0431,VC0431,-,arginine_repressor_ArgR,cds-NP_230085.2,-,-,470):+:254:NC_002505.1	13.2431	-0.670812	0.871432	0.582225	0.445442	0.82648
AS_IGR:(CDS,VC0430,VC0430,-,hypothetical_protein,cds-NP_230084.1,-,-,986/CDS,VC0431,VC0431,-,arginine_repressor_ArgR,cds-NP_230085.2,-,-,470):+:254:NC_002505.1	50.639	-0.486912	0.493143	0.994434	0.318661	0.729815
CDS:VC0431,VC0431:-:arginine_repressor_ArgR:cds-NP_230085.2:-:-:470:NC_002505.1	240.492	-0.208389	0.345465	0.368822	0.543647	0.874097
AS_CDS:VC0431,VC0431:-:arginine_repressor_ArgR:cds-NP_230085.2:-:-:470:NC_002505.1	27.2043	-1.62725	0.752272	4.55598	0.0328039	0.204508
IGR:(CDS,VC0431,VC0431,-,arginine_repressor_ArgR,cds-NP_230085.2,-,-,470/CDS,VC0432,VC0432,-,malate_dehydrogenase,cds-NP_230086.2,-,+,935):+:286:NC_002505.1	7.65312	0.23268	0.953742	0.0601411	0.806273	0.95576
AS_IGR:(CDS,VC0431,VC0431,-,arginine_repressor_ArgR,cds-NP_230085.2,-,-,470/CDS,VC0432,VC0432,-,malate_dehydrogenase,cds-NP_230086.2,-,+,935):+:286:NC_002505.1	6.86222	-0.79499	1.23464	0.428964	0.512498	0.863766
CDS:VC0432,VC0432:-:malate_dehydrogenase:cds-NP_230086.2:-:+:935:NC_002505.1	234.853	-0.35442	0.302684	1.37493	0.240966	0.654965
AS_CDS:VC0432,VC0432:-:malate_dehydrogenase:cds-NP_230086.2:-:+:935:NC_002505.1	0.405612	-0.536643	4.02265	0.0346624	0.852305	NA
IGR:(CDS,VC0432,VC0432,-,malate_dehydrogenase,cds-NP_230086.2,-,+,935/CDS,VC0433,VC0433,-,arginine/ornithine_antiporter,cds-NP_230087.1,-,+,1406):+:422:NC_002505.1	8.39756	-1.48579	1.14187	1.7238	0.189204	0.590022
AS_IGR:(CDS,VC0432,VC0432,-,malate_dehydrogenase,cds-NP_230086.2,-,+,935/CDS,VC0433,VC0433,-,arginine/ornithine_antiporter,cds-NP_230087.1,-,+,1406):+:422:NC_002505.1	1.77365	-0.018712	2.63536	0.00233373	0.96147	NA
CDS:VC0433,VC0433:-:arginine/ornithine_antiporter:cds-NP_230087.1:-:+:1406:NC_002505.1	190.718	-0.322953	0.327216	0.968022	0.325174	0.734659
AS_CDS:VC0433,VC0433:-:arginine/ornithine_antiporter:cds-NP_230087.1:-:+:1406:NC_002505.1	9.46666	0.844162	1.64771	0.256468	0.612557	0.899109
IGR:(CDS,VC0433,VC0433,-,arginine/ornithine_antiporter,cds-NP_230087.1,-,+,1406/CDS,VC0434,VC0434,-,octaprenyl-diphosphate_synthase,cds-NP_230088.2,-,-,971):+:87:NC_002505.1	2.21923	-0.803986	1.85958	0.1961	0.657887	NA
AS_IGR:(CDS,VC0433,VC0433,-,arginine/ornithine_antiporter,cds-NP_230087.1,-,+,1406/CDS,VC0434,VC0434,-,octaprenyl-diphosphate_synthase,cds-NP_230088.2,-,-,971):+:87:NC_002505.1	25.6273	0.340809	0.731078	0.222255	0.637327	0.907311
CDS:VC0434,VC0434:-:octaprenyl-diphosphate_synthase:cds-NP_230088.2:-:-:971:NC_002505.1	399.364	0.00422389	0.22578	0.00325335	0.954515	0.975762
AS_CDS:VC0434,VC0434:-:octaprenyl-diphosphate_synthase:cds-NP_230088.2:-:-:971:NC_002505.1	11.5449	-0.245138	1.07545	0.0538077	0.816565	0.959183
IGR:(CDS,VC0434,VC0434,-,octaprenyl-diphosphate_synthase,cds-NP_230088.2,-,-,971/CDS,VC0435,VC0435,rplU,rplU,50S_ribosomal_protein_L21,cds-NP_230089.1,-,+,311):+:229:NC_002505.1	34.446	0.00148919	0.578618	0.000539328	0.981472	0.984655
AS_IGR:(CDS,VC0434,VC0434,-,octaprenyl-diphosphate_synthase,cds-NP_230088.2,-,-,971/CDS,VC0435,VC0435,rplU,rplU,50S_ribosomal_protein_L21,cds-NP_230089.1,-,+,311):+:229:NC_002505.1	12.9621	-0.0359421	0.83876	0.0117671	0.913618	0.973652
CDS:VC0435,VC0435:rplU,rplU:50S_ribosomal_protein_L21:cds-NP_230089.1:-:+:311:NC_002505.1	1222	0.239931	0.169442	2.00477	0.156805	0.53857
AS_CDS:VC0435,VC0435:rplU,rplU:50S_ribosomal_protein_L21:cds-NP_230089.1:-:+:311:NC_002505.1	0.912942	0.850173	3.79764	0.0530315	0.81787	NA
CDS:VC0436,VC0436:rpmA,rpmA:50S_ribosomal_protein_L27:cds-NP_230090.1:-:+:260:NC_002505.1	1610.49	-0.0672117	0.267468	0.0634854	0.80107	0.955335
AS_CDS:VC0436,VC0436:rpmA,rpmA:50S_ribosomal_protein_L27:cds-NP_230090.1:-:+:260:NC_002505.1	1.00223	-0.689223	3.69086	0.0489178	0.824957	NA
IGR:(CDS,VC0436,VC0436,rpmA,rpmA,50S_ribosomal_protein_L27,cds-NP_230090.1,-,+,260/CDS,VC0437,VC0437,obgE,obgE,GTPase_ObgE,cds-NP_230091.2,-,+,1172):+:171:NC_002505.1	172.334	-0.31464	0.317232	0.990076	0.319724	0.731318
AS_IGR:(CDS,VC0436,VC0436,rpmA,rpmA,50S_ribosomal_protein_L27,cds-NP_230090.1,-,+,260/CDS,VC0437,VC0437,obgE,obgE,GTPase_ObgE,cds-NP_230091.2,-,+,1172):+:171:NC_002505.1	0.43192	-2.0033	3.99461	0.454613	0.500152	NA
CDS:VC0437,VC0437:obgE,obgE:GTPase_ObgE:cds-NP_230091.2:-:+:1172:NC_002505.1	504.604	-0.153461	0.231322	0.440517	0.506873	0.861518
AS_CDS:VC0437,VC0437:obgE,obgE:GTPase_ObgE:cds-NP_230091.2:-:+:1172:NC_002505.1	13.5124	-0.900868	0.835911	1.18432	0.276479	0.689803
CDS:VC0438,VC0438:-:hypothetical_protein:cds-NP_230092.1:-:+:869:NC_002505.1	224.502	1.07418	0.35099	9.15459	0.00248095	0.0306745
AS_CDS:VC0438,VC0438:-:hypothetical_protein:cds-NP_230092.1:-:+:869:NC_002505.1	1.99274	-0.750983	2.52723	0.0915625	0.7622	NA
CDS:VC0439,VC0439:-:hypothetical_protein:cds-NP_230093.1:-:+:485:NC_002505.1	61.4984	1.34557	0.411994	10.5035	0.00119149	0.0176879
AS_CDS:VC0439,VC0439:-:hypothetical_protein:cds-NP_230093.1:-:+:485:NC_002505.1	0.845476	0.48246	3.39264	0.0179729	0.893353	NA
CDS:VC0440,VC0440:-:dihydrofolate_reductase:cds-NP_230094.1:-:+:497:NC_002505.1	110.454	0.430802	0.337866	1.62042	0.203033	0.609188
AS_CDS:VC0440,VC0440:-:dihydrofolate_reductase:cds-NP_230094.1:-:+:497:NC_002505.1	65.4489	0.202804	0.385992	0.277897	0.598083	0.896219
IGR:(CDS,VC0440,VC0440,-,dihydrofolate_reductase,cds-NP_230094.1,-,+,497/CDS,VC0441,VC0441,apaH,apaH,diadenosine_tetraphosphatase,cds-NP_230095.1,-,-,809):+:87:NC_002505.1	18.6265	0.191436	0.664875	0.0834151	0.772722	0.945527
AS_IGR:(CDS,VC0440,VC0440,-,dihydrofolate_reductase,cds-NP_230094.1,-,+,497/CDS,VC0441,VC0441,apaH,apaH,diadenosine_tetraphosphatase,cds-NP_230095.1,-,-,809):+:87:NC_002505.1	25.9076	0.0124177	0.621985	0.000946991	0.97545	0.98193
CDS:VC0441,VC0441:apaH,apaH:diadenosine_tetraphosphatase:cds-NP_230095.1:-:-:809:NC_002505.1	211.877	-0.050599	0.232091	0.0487379	0.825274	0.96281
AS_CDS:VC0441,VC0441:apaH,apaH:diadenosine_tetraphosphatase:cds-NP_230095.1:-:-:809:NC_002505.1	12.8098	0.166458	0.828133	0.041409	0.838751	0.96316
CDS:VC0442,VC0442:apaG,apaG:ApaG_protein:cds-NP_230096.1:-:-:380:NC_002505.1	130.086	-0.286039	0.366823	0.6057	0.436411	0.823771
AS_CDS:VC0442,VC0442:apaG,apaG:ApaG_protein:cds-NP_230096.1:-:-:380:NC_002505.1	0	NA	NA	NA	NA	NA
IGR:(CDS,VC0442,VC0442,apaG,apaG,ApaG_protein,cds-NP_230096.1,-,-,380/CDS,VC0443,VC0443,ksgA,ksgA,16S_rRNA_adenine1518-N6/adenine1519-N6-dimethyltransferase,cds-NP_230097.1,-,-,848):+:20:NC_002505.1	0	NA	NA	NA	NA	NA
AS_IGR:(CDS,VC0442,VC0442,apaG,apaG,ApaG_protein,cds-NP_230096.1,-,-,380/CDS,VC0443,VC0443,ksgA,ksgA,16S_rRNA_adenine1518-N6/adenine1519-N6-dimethyltransferase,cds-NP_230097.1,-,-,848):+:20:NC_002505.1	5.60849	-0.331301	1.23425	0.0744446	0.784972	0.948246
CDS:VC0443,VC0443:ksgA,ksgA:16S_rRNA_adenine1518-N6/adenine1519-N6-dimethyltransferase:cds-NP_230097.1:-:-:848:NC_002505.1	263.745	0.503831	0.235379	4.57082	0.032521	0.203092
AS_CDS:VC0443,VC0443:ksgA,ksgA:16S_rRNA_adenine1518-N6/adenine1519-N6-dimethyltransferase:cds-NP_230097.1:-:-:848:NC_002505.1	1.31058	0.755318	3.35885	0.053446	0.817172	NA
CDS:VC0444,VC0444:pdxA,pdxA:4-hydroxythreonine-4-phosphate_dehydrogenase:cds-NP_230098.1:-:-:992:NC_002505.1	235.257	0.392431	0.244825	2.56257	0.10942	0.445664
AS_CDS:VC0444,VC0444:pdxA,pdxA:4-hydroxythreonine-4-phosphate_dehydrogenase:cds-NP_230098.1:-:-:992:NC_002505.1	10.1684	-2.09421	1.3057	2.53163	0.111585	0.450473
CDS:VC0445,VC0445:-:survival_protein_SurA:cds-NP_230099.1:-:-:1295:NC_002505.1	290.558	0.347079	0.239346	2.09881	0.147414	0.523206
AS_CDS:VC0445,VC0445:-:survival_protein_SurA:cds-NP_230099.1:-:-:1295:NC_002505.1	6.07241	2.13784	1.90993	1.19677	0.273968	0.688728
IGR:(CDS,VC0445,VC0445,-,survival_protein_SurA,cds-NP_230099.1,-,-,1295/CDS,VC0446,VC0446,-,organic_solvent_tolerance_protein,cds-NP_230100.1,-,-,2363):+:1:NC_002505.1	0	NA	NA	NA	NA	NA
AS_IGR:(CDS,VC0445,VC0445,-,survival_protein_SurA,cds-NP_230099.1,-,-,1295/CDS,VC0446,VC0446,-,organic_solvent_tolerance_protein,cds-NP_230100.1,-,-,2363):+:1:NC_002505.1	0.198819	0.529347	4.06535	-0.0453589	1	NA
CDS:VC0446,VC0446:-:organic_solvent_tolerance_protein:cds-NP_230100.1:-:-:2363:NC_002505.1	484.214	0.405197	0.255478	2.50542	0.113455	0.45469
AS_CDS:VC0446,VC0446:-:organic_solvent_tolerance_protein:cds-NP_230100.1:-:-:2363:NC_002505.1	198.691	-0.45322	0.329703	1.88567	0.169691	0.564244
IGR:(CDS,VC0446,VC0446,-,organic_solvent_tolerance_protein,cds-NP_230100.1,-,-,2363/CDS,VC0447,VC0447,djlA,djlA,Dna-J_like_membrane_chaperone_protein,cds-NP_230101.1,-,+,854):+:105:NC_002505.1	74.091	0.056188	0.403723	0.0212797	0.88402	0.969626
AS_IGR:(CDS,VC0446,VC0446,-,organic_solvent_tolerance_protein,cds-NP_230100.1,-,-,2363/CDS,VC0447,VC0447,djlA,djlA,Dna-J_like_membrane_chaperone_protein,cds-NP_230101.1,-,+,854):+:105:NC_002505.1	4.1358	-0.66977	1.49051	0.197826	0.656482	NA
CDS:VC0447,VC0447:djlA,djlA:Dna-J_like_membrane_chaperone_protein:cds-NP_230101.1:-:+:854:NC_002505.1	276.313	0.419087	0.22515	3.4578	0.0629541	0.317689
AS_CDS:VC0447,VC0447:djlA,djlA:Dna-J_like_membrane_chaperone_protein:cds-NP_230101.1:-:+:854:NC_002505.1	0.470661	2.78181	4.01031	0.710551	0.399261	NA
IGR:(CDS,VC0447,VC0447,djlA,djlA,Dna-J_like_membrane_chaperone_protein,cds-NP_230101.1,-,+,854/tRNA,VCt029,VCt029,ID,VCt029,tRNA-Asn-2,tRNA-Asn-2,tRNA-Asn-2,tRNA-Asn,ID,tRNA-Asn,exon-VCt029-1,-,-,75):+:123:NC_002505.1	6.29811	-0.858861	1.1075	0.595637	0.440248	0.824631
AS_IGR:(CDS,VC0447,VC0447,djlA,djlA,Dna-J_like_membrane_chaperone_protein,cds-NP_230101.1,-,+,854/tRNA,VCt029,VCt029,ID,VCt029,tRNA-Asn-2,tRNA-Asn-2,tRNA-Asn-2,tRNA-Asn,ID,tRNA-Asn,exon-VCt029-1,-,-,75):+:123:NC_002505.1	4.31514	0.407085	1.77613	0.0585226	0.808846	NA
tRNA:VCt029,VCt029,ID,VCt029:tRNA-Asn-2,tRNA-Asn-2,tRNA-Asn-2:tRNA-Asn,ID,tRNA-Asn:exon-VCt029-1:-:-:75:NC_002505.1	31.1363	0.743692	0.511028	2.11538	0.145826	0.520196
AS_tRNA:VCt029,VCt029,ID,VCt029:tRNA-Asn-2,tRNA-Asn-2,tRNA-Asn-2:tRNA-Asn,ID,tRNA-Asn:exon-VCt029-1:-:-:75:NC_002505.1	0.895548	1.23265	2.95975	0.153776	0.694953	NA
IGR:(tRNA,VCt029,VCt029,ID,VCt029,tRNA-Asn-2,tRNA-Asn-2,tRNA-Asn-2,tRNA-Asn,ID,tRNA-Asn,exon-VCt029-1,-,-,75/tRNA,VCt030,VCt030,ID,VCt030,tRNA-Thr-4,tRNA-Thr-4,tRNA-Thr-4,tRNA-Thr,ID,tRNA-Thr,exon-VCt030-1,-,-,75):+:13:NC_002505.1	0.0811537	-0.38251	4.0728	-0.167347	1	NA
AS_IGR:(tRNA,VCt029,VCt029,ID,VCt029,tRNA-Asn-2,tRNA-Asn-2,tRNA-Asn-2,tRNA-Asn,ID,tRNA-Asn,exon-VCt029-1,-,-,75/tRNA,VCt030,VCt030,ID,VCt030,tRNA-Thr-4,tRNA-Thr-4,tRNA-Thr-4,tRNA-Thr,ID,tRNA-Thr,exon-VCt030-1,-,-,75):+:13:NC_002505.1	4.42233	0.999815	1.25796	0.629572	0.427512	NA
tRNA:VCt030,VCt030,ID,VCt030:tRNA-Thr-4,tRNA-Thr-4,tRNA-Thr-4:tRNA-Thr,ID,tRNA-Thr:exon-VCt030-1:-:-:75:NC_002505.1	26.0857	1.25987	0.605796	4.28812	0.0383797	0.229674
AS_tRNA:VCt030,VCt030,ID,VCt030:tRNA-Thr-4,tRNA-Thr-4,tRNA-Thr-4:tRNA-Thr,ID,tRNA-Thr:exon-VCt030-1:-:-:75:NC_002505.1	0.603687	0.00385218	3.8179	-0.000493703	1	NA
IGR:(tRNA,VCt030,VCt030,ID,VCt030,tRNA-Thr-4,tRNA-Thr-4,tRNA-Thr-4,tRNA-Thr,ID,tRNA-Thr,exon-VCt030-1,-,-,75/tRNA,VCt031,VCt031,ID,VCt031,tRNA-Asn-3,tRNA-Asn-3,tRNA-Asn-3,tRNA-Asn,ID,tRNA-Asn,exon-VCt031-1,-,-,75):+:27:NC_002505.1	0.0811537	-0.38251	4.0728	-0.167347	1	NA
AS_IGR:(tRNA,VCt030,VCt030,ID,VCt030,tRNA-Thr-4,tRNA-Thr-4,tRNA-Thr-4,tRNA-Thr,ID,tRNA-Thr,exon-VCt030-1,-,-,75/tRNA,VCt031,VCt031,ID,VCt031,tRNA-Asn-3,tRNA-Asn-3,tRNA-Asn-3,tRNA-Asn,ID,tRNA-Asn,exon-VCt031-1,-,-,75):+:27:NC_002505.1	9.05626	0.865395	0.966746	0.805477	0.369461	0.767827
tRNA:VCt031,VCt031,ID,VCt031:tRNA-Asn-3,tRNA-Asn-3,tRNA-Asn-3:tRNA-Asn,ID,tRNA-Asn:exon-VCt031-1:-:-:75:NC_002505.1	46.0047	0.40092	0.483854	0.687096	0.407154	0.797311
AS_tRNA:VCt031,VCt031,ID,VCt031:tRNA-Asn-3,tRNA-Asn-3,tRNA-Asn-3:tRNA-Asn,ID,tRNA-Asn:exon-VCt031-1:-:-:75:NC_002505.1	0.80958	0.376503	3.01863	0.0119264	0.913037	NA
IGR:(tRNA,VCt031,VCt031,ID,VCt031,tRNA-Asn-3,tRNA-Asn-3,tRNA-Asn-3,tRNA-Asn,ID,tRNA-Asn,exon-VCt031-1,-,-,75/tRNA,VCt032,VCt032,ID,VCt032,tRNA-Thr-5,tRNA-Thr-5,tRNA-Thr-5,tRNA-Thr,ID,tRNA-Thr,exon-VCt032-1,-,-,75):+:14:NC_002505.1	0.0811537	-0.38251	4.0728	-0.167347	1	NA
AS_IGR:(tRNA,VCt031,VCt031,ID,VCt031,tRNA-Asn-3,tRNA-Asn-3,tRNA-Asn-3,tRNA-Asn,ID,tRNA-Asn,exon-VCt031-1,-,-,75/tRNA,VCt032,VCt032,ID,VCt032,tRNA-Thr-5,tRNA-Thr-5,tRNA-Thr-5,tRNA-Thr,ID,tRNA-Thr,exon-VCt032-1,-,-,75):+:14:NC_002505.1	6.80265	0.595747	1.02691	0.33613	0.562072	0.88162
tRNA:VCt032,VCt032,ID,VCt032:tRNA-Thr-5,tRNA-Thr-5,tRNA-Thr-5:tRNA-Thr,ID,tRNA-Thr:exon-VCt032-1:-:-:75:NC_002505.1	31.0342	0.853351	0.55323	2.37217	0.123515	0.472868
AS_tRNA:VCt032,VCt032,ID,VCt032:tRNA-Thr-5,tRNA-Thr-5,tRNA-Thr-5:tRNA-Thr,ID,tRNA-Thr:exon-VCt032-1:-:-:75:NC_002505.1	0.630896	-2.58128	3.96605	0.662768	0.415585	NA
IGR:(tRNA,VCt032,VCt032,ID,VCt032,tRNA-Thr-5,tRNA-Thr-5,tRNA-Thr-5,tRNA-Thr,ID,tRNA-Thr,exon-VCt032-1,-,-,75/tRNA,VCt033,VCt033,ID,VCt033,tRNA-Phe-1,tRNA-Phe-1,tRNA-Phe-1,tRNA-Phe,ID,tRNA-Phe,exon-VCt033-1,-,-,75):+:40:NC_002505.1	0.0811537	-0.38251	4.0728	-0.167347	1	NA
AS_IGR:(tRNA,VCt032,VCt032,ID,VCt032,tRNA-Thr-5,tRNA-Thr-5,tRNA-Thr-5,tRNA-Thr,ID,tRNA-Thr,exon-VCt032-1,-,-,75/tRNA,VCt033,VCt033,ID,VCt033,tRNA-Phe-1,tRNA-Phe-1,tRNA-Phe-1,tRNA-Phe,ID,tRNA-Phe,exon-VCt033-1,-,-,75):+:40:NC_002505.1	12.7643	0.614495	0.802524	0.587294	0.443468	0.826445
tRNA:VCt033,VCt033,ID,VCt033:tRNA-Phe-1,tRNA-Phe-1,tRNA-Phe-1:tRNA-Phe,ID,tRNA-Phe:exon-VCt033-1:-:-:75:NC_002505.1	21.7572	0.735534	0.629457	1.36231	0.243138	0.656949
AS_tRNA:VCt033,VCt033,ID,VCt033:tRNA-Phe-1,tRNA-Phe-1,tRNA-Phe-1:tRNA-Phe,ID,tRNA-Phe:exon-VCt033-1:-:-:75:NC_002505.1	0.143973	-0.535248	4.06765	-0.0242512	1	NA
IGR:(tRNA,VCt033,VCt033,ID,VCt033,tRNA-Phe-1,tRNA-Phe-1,tRNA-Phe-1,tRNA-Phe,ID,tRNA-Phe,exon-VCt033-1,-,-,75/CDS,VC0449,VC0449,-,methyl-accepting_chemotaxis_protein,cds-NP_230103.1,-,-,1625):+:384:NC_002505.1	9.05477	-1.20819	1.05332	1.34908	0.245439	0.658766
AS_IGR:(tRNA,VCt033,VCt033,ID,VCt033,tRNA-Phe-1,tRNA-Phe-1,tRNA-Phe-1,tRNA-Phe,ID,tRNA-Phe,exon-VCt033-1,-,-,75/CDS,VC0449,VC0449,-,methyl-accepting_chemotaxis_protein,cds-NP_230103.1,-,-,1625):+:384:NC_002505.1	3.41436	-1.22757	1.67317	0.531139	0.466128	NA
CDS:VC0449,VC0449:-:methyl-accepting_chemotaxis_protein:cds-NP_230103.1:-:-:1625:NC_002505.1	56.6434	-1.52638	0.528487	8.09668	0.00443464	0.0488535
AS_CDS:VC0449,VC0449:-:methyl-accepting_chemotaxis_protein:cds-NP_230103.1:-:-:1625:NC_002505.1	21.1556	-2.16419	0.833656	6.59634	0.0102189	0.0905863
IGR:(CDS,VC0449,VC0449,-,methyl-accepting_chemotaxis_protein,cds-NP_230103.1,-,-,1625/tRNA,VCt034,VCt034,ID,VCt034,tRNA-Asn-4,tRNA-Asn-4,tRNA-Asn-4,tRNA-Asn,ID,tRNA-Asn,exon-VCt034-1,-,-,75):+:234:NC_002505.1	2.73969	-1.81187	1.71579	1.14197	0.285237	NA
AS_IGR:(CDS,VC0449,VC0449,-,methyl-accepting_chemotaxis_protein,cds-NP_230103.1,-,-,1625/tRNA,VCt034,VCt034,ID,VCt034,tRNA-Asn-4,tRNA-Asn-4,tRNA-Asn-4,tRNA-Asn,ID,tRNA-Asn,exon-VCt034-1,-,-,75):+:234:NC_002505.1	7.91234	0.208777	1.39417	0.0225843	0.880543	0.968589
tRNA:VCt034,VCt034,ID,VCt034:tRNA-Asn-4,tRNA-Asn-4,tRNA-Asn-4:tRNA-Asn,ID,tRNA-Asn:exon-VCt034-1:-:-:75:NC_002505.1	17.163	0.916068	0.760726	1.44945	0.228617	0.644205
AS_tRNA:VCt034,VCt034,ID,VCt034:tRNA-Asn-4,tRNA-Asn-4,tRNA-Asn-4:tRNA-Asn,ID,tRNA-Asn:exon-VCt034-1:-:-:75:NC_002505.1	0.755188	-1.60932	3.96089	0.236569	0.626695	NA
IGR:(tRNA,VCt034,VCt034,ID,VCt034,tRNA-Asn-4,tRNA-Asn-4,tRNA-Asn-4,tRNA-Asn,ID,tRNA-Asn,exon-VCt034-1,-,-,75/tRNA,VCt035,VCt035,ID,VCt035,tRNA-Phe-2,tRNA-Phe-2,tRNA-Phe-2,tRNA-Phe,ID,tRNA-Phe,exon-VCt035-1,-,-,75):+:36:NC_002505.1	0.117665	1.43975	4.07303	0.0556798	0.813459	NA
AS_IGR:(tRNA,VCt034,VCt034,ID,VCt034,tRNA-Asn-4,tRNA-Asn-4,tRNA-Asn-4,tRNA-Asn,ID,tRNA-Asn,exon-VCt034-1,-,-,75/tRNA,VCt035,VCt035,ID,VCt035,tRNA-Phe-2,tRNA-Phe-2,tRNA-Phe-2,tRNA-Phe,ID,tRNA-Phe,exon-VCt035-1,-,-,75):+:36:NC_002505.1	9.24151	0.674206	0.931734	0.526863	0.467929	0.837938
tRNA:VCt035,VCt035,ID,VCt035:tRNA-Phe-2,tRNA-Phe-2,tRNA-Phe-2:tRNA-Phe,ID,tRNA-Phe:exon-VCt035-1:-:-:75:NC_002505.1	22.1121	0.863458	0.677207	1.62503	0.202392	0.607912
AS_tRNA:VCt035,VCt035,ID,VCt035:tRNA-Phe-2,tRNA-Phe-2,tRNA-Phe-2:tRNA-Phe,ID,tRNA-Phe:exon-VCt035-1:-:-:75:NC_002505.1	0	NA	NA	NA	NA	NA
IGR:(tRNA,VCt035,VCt035,ID,VCt035,tRNA-Phe-2,tRNA-Phe-2,tRNA-Phe-2,tRNA-Phe,ID,tRNA-Phe,exon-VCt035-1,-,-,75/tRNA,VCt036,VCt036,ID,VCt036,tRNA-Thr-6,tRNA-Thr-6,tRNA-Thr-6,tRNA-Thr,ID,tRNA-Thr,exon-VCt036-1,-,-,75):+:9:NC_002505.1	0	NA	NA	NA	NA	NA
AS_IGR:(tRNA,VCt035,VCt035,ID,VCt035,tRNA-Phe-2,tRNA-Phe-2,tRNA-Phe-2,tRNA-Phe,ID,tRNA-Phe,exon-VCt035-1,-,-,75/tRNA,VCt036,VCt036,ID,VCt036,tRNA-Thr-6,tRNA-Thr-6,tRNA-Thr-6,tRNA-Thr,ID,tRNA-Thr,exon-VCt036-1,-,-,75):+:9:NC_002505.1	2.5502	1.1603	1.62184	0.508927	0.475604	NA
tRNA:VCt036,VCt036,ID,VCt036:tRNA-Thr-6,tRNA-Thr-6,tRNA-Thr-6:tRNA-Thr,ID,tRNA-Thr:exon-VCt036-1:-:-:75:NC_002505.1	22.0876	0.571603	0.63541	0.814908	0.366673	0.765836
AS_tRNA:VCt036,VCt036,ID,VCt036:tRNA-Thr-6,tRNA-Thr-6,tRNA-Thr-6:tRNA-Thr,ID,tRNA-Thr:exon-VCt036-1:-:-:75:NC_002505.1	0.212507	-0.535248	4.06765	0.0761452	0.782591	NA
IGR:(tRNA,VCt036,VCt036,ID,VCt036,tRNA-Thr-6,tRNA-Thr-6,tRNA-Thr-6,tRNA-Thr,ID,tRNA-Thr,exon-VCt036-1,-,-,75/tRNA,VCt037,VCt037,ID,VCt037,tRNA-Phe-3,tRNA-Phe-3,tRNA-Phe-3,tRNA-Phe,ID,tRNA-Phe,exon-VCt037-1,-,-,75):+:47:NC_002505.1	0.162307	-0.9178	4.05656	0.0804392	0.776703	NA
AS_IGR:(tRNA,VCt036,VCt036,ID,VCt036,tRNA-Thr-6,tRNA-Thr-6,tRNA-Thr-6,tRNA-Thr,ID,tRNA-Thr,exon-VCt036-1,-,-,75/tRNA,VCt037,VCt037,ID,VCt037,tRNA-Phe-3,tRNA-Phe-3,tRNA-Phe-3,tRNA-Phe,ID,tRNA-Phe,exon-VCt037-1,-,-,75):+:47:NC_002505.1	10.5979	0.679006	0.874637	0.603946	0.437076	0.823985
tRNA:VCt037,VCt037,ID,VCt037:tRNA-Phe-3,tRNA-Phe-3,tRNA-Phe-3:tRNA-Phe,ID,tRNA-Phe:exon-VCt037-1:-:-:75:NC_002505.1	14.8553	0.954717	0.727143	1.71682	0.190103	0.59084
AS_tRNA:VCt037,VCt037,ID,VCt037:tRNA-Phe-3,tRNA-Phe-3,tRNA-Phe-3:tRNA-Phe,ID,tRNA-Phe:exon-VCt037-1:-:-:75:NC_002505.1	0	NA	NA	NA	NA	NA
IGR:(tRNA,VCt037,VCt037,ID,VCt037,tRNA-Phe-3,tRNA-Phe-3,tRNA-Phe-3,tRNA-Phe,ID,tRNA-Phe,exon-VCt037-1,-,-,75/CDS,VC0450,VC0450,-,membrane-bound_lytic_murein_transglycosylase_C,cds-NP_230104.2,-,-,1127):+:78:NC_002505.1	0	NA	NA	NA	NA	NA
AS_IGR:(tRNA,VCt037,VCt037,ID,VCt037,tRNA-Phe-3,tRNA-Phe-3,tRNA-Phe-3,tRNA-Phe,ID,tRNA-Phe,exon-VCt037-1,-,-,75/CDS,VC0450,VC0450,-,membrane-bound_lytic_murein_transglycosylase_C,cds-NP_230104.2,-,-,1127):+:78:NC_002505.1	3.98477	0.395194	1.3738	0.0835988	0.772478	NA
CDS:VC0450,VC0450:-:membrane-bound_lytic_murein_transglycosylase_C:cds-NP_230104.2:-:-:1127:NC_002505.1	188.879	0.163572	0.331035	0.248691	0.617998	0.901854
AS_CDS:VC0450,VC0450:-:membrane-bound_lytic_murein_transglycosylase_C:cds-NP_230104.2:-:-:1127:NC_002505.1	5.35948	-0.74783	1.47815	0.260009	0.610114	0.898433
IGR:(CDS,VC0450,VC0450,-,membrane-bound_lytic_murein_transglycosylase_C,cds-NP_230104.2,-,-,1127/CDS,VC0451,VC0451,-,hypothetical_protein,cds-NP_230105.1,-,-,272):+:50:NC_002505.1	0.523434	-1.06086	3.98885	0.127352	0.721194	NA
AS_IGR:(CDS,VC0450,VC0450,-,membrane-bound_lytic_murein_transglycosylase_C,cds-NP_230104.2,-,-,1127/CDS,VC0451,VC0451,-,hypothetical_protein,cds-NP_230105.1,-,-,272):+:50:NC_002505.1	27.3919	-0.420645	0.54151	0.599277	0.438854	0.824416
CDS:VC0451,VC0451:-:hypothetical_protein:cds-NP_230105.1:-:-:272:NC_002505.1	145.817	-0.400458	0.377055	1.12073	0.289762	0.705172
AS_CDS:VC0451,VC0451:-:hypothetical_protein:cds-NP_230105.1:-:-:272:NC_002505.1	0.811537	-2.94505	3.953	0.795423	0.372465	NA
CDS:VC0452,VC0452:-:A/G-specific_adenine_glycosylase:cds-NP_230106.1:-:-:1061:NC_002505.1	58.4786	-0.625702	0.43824	2.03192	0.154026	0.534833
AS_CDS:VC0452,VC0452:-:A/G-specific_adenine_glycosylase:cds-NP_230106.1:-:-:1061:NC_002505.1	5.3219	-0.153224	2.18084	0.00563693	0.940151	0.973652
IGR:(CDS,VC0452,VC0452,-,A/G-specific_adenine_glycosylase,cds-NP_230106.1,-,-,1061/CDS,VC0453,VC0453,trmB,trmB,tRNA_guanine-N7--methyltransferase,cds-NP_230107.1,-,+,719):+:198:NC_002505.1	8.96019	0.468043	1.05361	0.203329	0.652047	0.910872
AS_IGR:(CDS,VC0452,VC0452,-,A/G-specific_adenine_glycosylase,cds-NP_230106.1,-,-,1061/CDS,VC0453,VC0453,trmB,trmB,tRNA_guanine-N7--methyltransferase,cds-NP_230107.1,-,+,719):+:198:NC_002505.1	1.89242	-2.94222	2.6666	1.24218	0.265051	NA
CDS:VC0453,VC0453:trmB,trmB:tRNA_guanine-N7--methyltransferase:cds-NP_230107.1:-:+:719:NC_002505.1	157.041	0.302659	0.411946	0.54528	0.460253	0.834417
AS_CDS:VC0453,VC0453:trmB,trmB:tRNA_guanine-N7--methyltransferase:cds-NP_230107.1:-:+:719:NC_002505.1	2.77393	-1.634	1.91911	0.750894	0.386193	NA
IGR:(CDS,VC0453,VC0453,trmB,trmB,tRNA_guanine-N7--methyltransferase,cds-NP_230107.1,-,+,719/CDS,VC0454,VC0454,-,glutaminase,cds-NP_230108.1,-,+,950):+:29:NC_002505.1	4.93609	0.221821	1.37823	0.0305134	0.86133	0.96497
AS_IGR:(CDS,VC0453,VC0453,trmB,trmB,tRNA_guanine-N7--methyltransferase,cds-NP_230107.1,-,+,719/CDS,VC0454,VC0454,-,glutaminase,cds-NP_230108.1,-,+,950):+:29:NC_002505.1	0.162307	-0.9178	4.05656	0.0804392	0.776703	NA
CDS:VC0454,VC0454:-:glutaminase:cds-NP_230108.1:-:+:950:NC_002505.1	147.223	0.825609	0.28509	8.31674	0.00392813	0.0443257
AS_CDS:VC0454,VC0454:-:glutaminase:cds-NP_230108.1:-:+:950:NC_002505.1	16.1384	0.237989	0.869123	0.0820024	0.774602	0.946212
IGR:(CDS,VC0454,VC0454,-,glutaminase,cds-NP_230108.1,-,+,950/CDS,VC0455,VC0455,-,coproporphyrinogen_III_oxidase,cds-NP_230109.1,-,-,1175):+:159:NC_002505.1	17.1252	-0.223898	0.675535	0.111506	0.738436	0.936157
AS_IGR:(CDS,VC0454,VC0454,-,glutaminase,cds-NP_230108.1,-,+,950/CDS,VC0455,VC0455,-,coproporphyrinogen_III_oxidase,cds-NP_230109.1,-,-,1175):+:159:NC_002505.1	15.5608	0.161341	0.94517	0.0360246	0.849465	0.963826
CDS:VC0455,VC0455:-:coproporphyrinogen_III_oxidase:cds-NP_230109.1:-:-:1175:NC_002505.1	131.696	0.364433	0.331776	1.20699	0.271928	0.686478
AS_CDS:VC0455,VC0455:-:coproporphyrinogen_III_oxidase:cds-NP_230109.1:-:-:1175:NC_002505.1	47.9227	0.0334333	0.635244	0.00640723	0.936201	0.973652
CDS:VC0456,VC0456:-:deoxyribonucleotide_triphosphate_pyrophosphatase:cds-NP_230110.1:-:-:602:NC_002505.1	132.818	0.454219	0.398712	1.29142	0.255787	0.670686
AS_CDS:VC0456,VC0456:-:deoxyribonucleotide_triphosphate_pyrophosphatase:cds-NP_230110.1:-:-:602:NC_002505.1	33.4827	-0.307534	0.761138	0.166219	0.683494	0.921377
IGR:(CDS,VC0456,VC0456,-,deoxyribonucleotide_triphosphate_pyrophosphatase,cds-NP_230110.1,-,-,602/CDS,VC0457,VC0457,-,hypothetical_protein,cds-NP_230111.1,-,-,431):+:18:NC_002505.1	0.143973	-0.535248	4.06765	-0.0242512	1	NA
AS_IGR:(CDS,VC0456,VC0456,-,deoxyribonucleotide_triphosphate_pyrophosphatase,cds-NP_230110.1,-,-,602/CDS,VC0457,VC0457,-,hypothetical_protein,cds-NP_230111.1,-,-,431):+:18:NC_002505.1	3.74894	0.175752	1.32709	0.0176183	0.894404	NA
CDS:VC0457,VC0457:-:hypothetical_protein:cds-NP_230111.1:-:-:431:NC_002505.1	97.8715	-0.368383	0.363802	1.03303	0.309448	0.720945
AS_CDS:VC0457,VC0457:-:hypothetical_protein:cds-NP_230111.1:-:-:431:NC_002505.1	21.5745	1.08281	0.803908	1.77698	0.182521	0.581463
CDS:VC0458,VC0458:-:hypothetical_protein:cds-NP_230112.1:-:-:290:NC_002505.1	136.08	0.0392837	0.312297	0.016988	0.896299	0.973652
AS_CDS:VC0458,VC0458:-:hypothetical_protein:cds-NP_230112.1:-:-:290:NC_002505.1	6.48032	1.89614	1.2954	2.08645	0.148611	0.523948
CDS:VC0459,VC0459:-:hypothetical_protein:cds-NP_230113.1:-:-:557:NC_002505.1	112.074	-0.428899	0.350261	1.4866	0.222745	0.636354
AS_CDS:VC0459,VC0459:-:hypothetical_protein:cds-NP_230113.1:-:-:557:NC_002505.1	15.9296	2.16456	1.12193	3.44809	0.0633251	0.31834
IGR:(CDS,VC0459,VC0459,-,hypothetical_protein,cds-NP_230113.1,-,-,557/CDS,VC0460,VC0460,-,pyrroline-5-carboxylate_reductase,cds-NP_230114.1,-,-,818):+:2:NC_002505.1	0	NA	NA	NA	NA	NA
AS_IGR:(CDS,VC0459,VC0459,-,hypothetical_protein,cds-NP_230113.1,-,-,557/CDS,VC0460,VC0460,-,pyrroline-5-carboxylate_reductase,cds-NP_230114.1,-,-,818):+:2:NC_002505.1	0.293661	-1.34114	4.03543	0.25626	0.612701	NA
CDS:VC0460,VC0460:-:pyrroline-5-carboxylate_reductase:cds-NP_230114.1:-:-:818:NC_002505.1	182.604	0.0146515	0.274254	0.00352791	0.952637	0.975362
AS_CDS:VC0460,VC0460:-:pyrroline-5-carboxylate_reductase:cds-NP_230114.1:-:-:818:NC_002505.1	10.2026	-1.95895	1.43981	1.66643	0.196737	0.598432
IGR:(CDS,VC0460,VC0460,-,pyrroline-5-carboxylate_reductase,cds-NP_230114.1,-,-,818/CDS,VC0461,VC0461,-,hypothetical_protein,cds-NP_230115.1,-,-,710):+:1:NC_002505.1	0	NA	NA	NA	NA	NA
AS_IGR:(CDS,VC0460,VC0460,-,pyrroline-5-carboxylate_reductase,cds-NP_230114.1,-,-,818/CDS,VC0461,VC0461,-,hypothetical_protein,cds-NP_230115.1,-,-,710):+:1:NC_002505.1	0.360226	1.28949	4.02704	0.118123	0.731079	NA
CDS:VC0461,VC0461:-:hypothetical_protein:cds-NP_230115.1:-:-:710:NC_002505.1	105.225	-0.0140618	0.395202	0.00316458	0.955139	0.975762
AS_CDS:VC0461,VC0461:-:hypothetical_protein:cds-NP_230115.1:-:-:710:NC_002505.1	10.1231	-2.37913	1.1212	4.44558	0.0349916	0.214721
CDS:VC0462,VC0462:-:twitching_motility_protein_PilT:cds-NP_230116.1:-:+:1037:NC_002505.1	143.642	-1.73386	0.374392	20.5361	5.85174e-06	0.000177344
AS_CDS:VC0462,VC0462:-:twitching_motility_protein_PilT:cds-NP_230116.1:-:+:1037:NC_002505.1	5.01282	0.36338	1.42985	0.0699412	0.791422	0.9523
CDS:VC0463,VC0463:-:twitching_motility_protein_PilT:cds-NP_230117.1:-:+:1106:NC_002505.1	148.117	-1.58547	0.354448	19.6067	9.51346e-06	0.000270642
AS_CDS:VC0463,VC0463:-:twitching_motility_protein_PilT:cds-NP_230117.1:-:+:1106:NC_002505.1	0.944993	-3.13588	3.75443	0.942741	0.331574	NA
IGR:(CDS,VC0463,VC0463,-,twitching_motility_protein_PilT,cds-NP_230117.1,-,+,1106/CDS,VC0464,VC0464,-,LuxR_family_transcriptional_regulator,cds-NP_230118.1,-,+,803):+:60:NC_002505.1	15.6388	-1.23104	0.758052	2.62184	0.105402	0.435864
AS_IGR:(CDS,VC0463,VC0463,-,twitching_motility_protein_PilT,cds-NP_230117.1,-,+,1106/CDS,VC0464,VC0464,-,LuxR_family_transcriptional_regulator,cds-NP_230118.1,-,+,803):+:60:NC_002505.1	0	NA	NA	NA	NA	NA
CDS:VC0464,VC0464:-:LuxR_family_transcriptional_regulator:cds-NP_230118.1:-:+:803:NC_002505.1	91.4864	-0.876103	0.372992	5.52906	0.0187031	0.139428
AS_CDS:VC0464,VC0464:-:LuxR_family_transcriptional_regulator:cds-NP_230118.1:-:+:803:NC_002505.1	4.91126	-1.90447	1.61696	1.39801	0.237056	0.652922
IGR:(CDS,VC0464,VC0464,-,LuxR_family_transcriptional_regulator,cds-NP_230118.1,-,+,803/CDS,VC0465,VC0465,-,tyrosyl-tRNA_synthetase,cds-NP_230119.1,-,+,1304):+:33:NC_002505.1	1.94377	-0.222807	2.16542	0.0141897	0.90518	NA
AS_IGR:(CDS,VC0464,VC0464,-,LuxR_family_transcriptional_regulator,cds-NP_230118.1,-,+,803/CDS,VC0465,VC0465,-,tyrosyl-tRNA_synthetase,cds-NP_230119.1,-,+,1304):+:33:NC_002505.1	0.618119	-1.2787	3.82229	0.175706	0.67509	NA
CDS:VC0465,VC0465:-:tyrosyl-tRNA_synthetase:cds-NP_230119.1:-:+:1304:NC_002505.1	116.381	0.0593259	0.31395	0.0360781	0.849354	0.963826
AS_CDS:VC0465,VC0465:-:tyrosyl-tRNA_synthetase:cds-NP_230119.1:-:+:1304:NC_002505.1	75.6963	-0.436792	0.519261	0.69916	0.403066	0.796333
CDS:VC0466,VC0466:-:Holliday_junction_resolvase-like_protein:cds-NP_230120.1:-:-:422:NC_002505.1	114.827	-0.315847	0.41557	0.573608	0.448829	0.827302
AS_CDS:VC0466,VC0466:-:Holliday_junction_resolvase-like_protein:cds-NP_230120.1:-:-:422:NC_002505.1	46.1609	-1.34445	0.488261	7.46389	0.00629487	0.0641145
IGR:(CDS,VC0466,VC0466,-,Holliday_junction_resolvase-like_protein,cds-NP_230120.1,-,-,422/CDS,VC0467,VC0467,-,hypothetical_protein,cds-NP_230121.2,-,-,563):+:29:NC_002505.1	0.827914	0.26283	2.96839	0.00692111	0.933698	NA
AS_IGR:(CDS,VC0466,VC0466,-,Holliday_junction_resolvase-like_protein,cds-NP_230120.1,-,-,422/CDS,VC0467,VC0467,-,hypothetical_protein,cds-NP_230121.2,-,-,563):+:29:NC_002505.1	7.18888	-0.159883	1.08366	0.0225616	0.880603	0.968589
CDS:VC0467,VC0467:-:hypothetical_protein:cds-NP_230121.2:-:-:563:NC_002505.1	388.179	-0.335992	0.242405	1.9122	0.166719	0.558867
AS_CDS:VC0467,VC0467:-:hypothetical_protein:cds-NP_230121.2:-:-:563:NC_002505.1	3.03837	1.46758	1.87077	0.619411	0.431266	NA
CDS:VC0468,VC0468:-:glutathione_synthetase:cds-NP_230122.1:-:-:956:NC_002505.1	398.634	-0.633254	0.196866	10.3202	0.00131585	0.0187014
AS_CDS:VC0468,VC0468:-:glutathione_synthetase:cds-NP_230122.1:-:-:956:NC_002505.1	2.12755	-1.25992	2.49982	0.259535	0.61044	NA
CDS:VC0469,VC0469:-:16S_rRNA_uracil1498-N3-methyltransferase:cds-NP_230123.1:-:-:731:NC_002505.1	237.099	-0.295305	0.279416	1.12693	0.28843	0.704009
AS_CDS:VC0469,VC0469:-:16S_rRNA_uracil1498-N3-methyltransferase:cds-NP_230123.1:-:-:731:NC_002505.1	0	NA	NA	NA	NA	NA
IGR:(CDS,VC0469,VC0469,-,16S_rRNA_uracil1498-N3-methyltransferase,cds-NP_230123.1,-,-,731/CDS,VC0470,VC0470,-,extracellular_deoxyribonuclease,cds-NP_230124.1,-,-,695):+:86:NC_002505.1	0	NA	NA	NA	NA	NA
AS_IGR:(CDS,VC0469,VC0469,-,16S_rRNA_uracil1498-N3-methyltransferase,cds-NP_230123.1,-,-,731/CDS,VC0470,VC0470,-,extracellular_deoxyribonuclease,cds-NP_230124.1,-,-,695):+:86:NC_002505.1	9.16493	0.615502	0.987319	0.391634	0.531442	0.869728
CDS:VC0470,VC0470:-:extracellular_deoxyribonuclease:cds-NP_230124.1:-:-:695:NC_002505.1	88.9023	0.37344	0.417456	0.799475	0.37125	0.767827
AS_CDS:VC0470,VC0470:-:extracellular_deoxyribonuclease:cds-NP_230124.1:-:-:695:NC_002505.1	2.34536	0.680229	2.85395	0.0582592	0.809269	NA
IGR:(CDS,VC0470,VC0470,-,extracellular_deoxyribonuclease,cds-NP_230124.1,-,-,695/CDS,VC0471,VC0471,-,hypothetical_protein,cds-NP_230125.1,-,-,488):+:76:NC_002505.1	0.161407	1.58777	4.06802	0.159386	0.689722	NA
AS_IGR:(CDS,VC0470,VC0470,-,extracellular_deoxyribonuclease,cds-NP_230124.1,-,-,695/CDS,VC0471,VC0471,-,hypothetical_protein,cds-NP_230125.1,-,-,488):+:76:NC_002505.1	0.391846	1.58777	4.06802	0.462001	0.49669	NA
CDS:VC0471,VC0471:-:hypothetical_protein:cds-NP_230125.1:-:-:488:NC_002505.1	7.54732	0.514265	1.06439	0.240618	0.62376	0.902563
AS_CDS:VC0471,VC0471:-:hypothetical_protein:cds-NP_230125.1:-:-:488:NC_002505.1	10.4821	-1.52789	1.30407	1.33713	0.247541	0.661319
IGR:(CDS,VC0471,VC0471,-,hypothetical_protein,cds-NP_230125.1,-,-,488/CDS,VC0472,VC0472,-,S-adenosylmethionine_synthetase,cds-NP_230126.1,-,-,1157):+:70:NC_002505.1	2.05721	0.0870588	2.03457	0.00745257	0.931205	NA
AS_IGR:(CDS,VC0471,VC0471,-,hypothetical_protein,cds-NP_230125.1,-,-,488/CDS,VC0472,VC0472,-,S-adenosylmethionine_synthetase,cds-NP_230126.1,-,-,1157):+:70:NC_002505.1	13.3815	0.439055	0.870587	0.25528	0.613382	0.899109
CDS:VC0472,VC0472:-:S-adenosylmethionine_synthetase:cds-NP_230126.1:-:-:1157:NC_002505.1	488.025	-0.272835	0.212738	1.64084	0.20021	0.603951
AS_CDS:VC0472,VC0472:-:S-adenosylmethionine_synthetase:cds-NP_230126.1:-:-:1157:NC_002505.1	13.7558	-0.188348	0.759844	0.0612856	0.804475	0.955445
IGR:(CDS,VC0472,VC0472,-,S-adenosylmethionine_synthetase,cds-NP_230126.1,-,-,1157/CDS,VC0473,VC0473,-,transketolase,cds-NP_230127.1,-,+,2084):+:236:NC_002505.1	2.14651	-3.34333	2.97455	1.32665	0.249402	NA
AS_IGR:(CDS,VC0472,VC0472,-,S-adenosylmethionine_synthetase,cds-NP_230126.1,-,-,1157/CDS,VC0473,VC0473,-,transketolase,cds-NP_230127.1,-,+,2084):+:236:NC_002505.1	15.5807	-0.826768	0.898267	0.829821	0.362324	0.762977
CDS:VC0473,VC0473:-:transketolase:cds-NP_230127.1:-:+:2084:NC_002505.1	1089.14	0.25439	0.17697	2.06351	0.150863	0.529547
AS_CDS:VC0473,VC0473:-:transketolase:cds-NP_230127.1:-:+:2084:NC_002505.1	12.4362	-4.2929	1.27764	11.4556	0.000712775	0.0117608
IGR:(CDS,VC0473,VC0473,-,transketolase,cds-NP_230127.1,-,+,2084/CDS,VC0474,VC0474,-,iron-regulated_virulence_regulatory_protein_IrgB,cds-NP_230128.1,-,-,896):+:10:NC_002505.1	12.5004	0.310305	0.786522	0.155776	0.693076	0.926547
AS_IGR:(CDS,VC0473,VC0473,-,transketolase,cds-NP_230127.1,-,+,2084/CDS,VC0474,VC0474,-,iron-regulated_virulence_regulatory_protein_IrgB,cds-NP_230128.1,-,-,896):+:10:NC_002505.1	0.143973	-0.535248	4.06765	-0.0242512	1	NA
CDS:VC0474,VC0474:-:iron-regulated_virulence_regulatory_protein_IrgB:cds-NP_230128.1:-:-:896:NC_002505.1	37.4296	-3.43908	0.758817	18.8599	1.40681e-05	0.000384028
AS_CDS:VC0474,VC0474:-:iron-regulated_virulence_regulatory_protein_IrgB:cds-NP_230128.1:-:-:896:NC_002505.1	53.6867	-0.173239	0.449191	0.149263	0.699241	0.928631
IGR:(CDS,VC0474,VC0474,-,iron-regulated_virulence_regulatory_protein_IrgB,cds-NP_230128.1,-,-,896/protein_binding_site,-,-,-,id-NC_002505.1,504769..504789,-,-,20):+:90:NC_002505.1	0.425015	-1.91545	4	0.416715	0.518581	NA
AS_IGR:(CDS,VC0474,VC0474,-,iron-regulated_virulence_regulatory_protein_IrgB,cds-NP_230128.1,-,-,896/protein_binding_site,-,-,-,id-NC_002505.1,504769..504789,-,-,20):+:90:NC_002505.1	4.02576	-1.59289	1.57181	0.995965	0.318289	NA
protein_binding_site:-:-:-:id-NC_002505.1:504769..504789:-:-:20:NC_002505.1	0.225127	-1.19855	4.04296	0.173139	0.677337	NA
AS_protein_binding_site:-:-:-:id-NC_002505.1:504769..504789:-:-:20:NC_002505.1	0	NA	NA	NA	NA	NA
CDS:VC0475,VC0475:-:enterobactin_receptor_protein:cds-NP_230129.1:-:+:1958:NC_002505.1	21.3029	-1.56035	1.1169	1.92847	0.164925	0.554356
AS_CDS:VC0475,VC0475:-:enterobactin_receptor_protein:cds-NP_230129.1:-:+:1958:NC_002505.1	32.5594	-0.355537	0.714609	0.246374	0.61964	0.902128
IGR:(CDS,VC0475,VC0475,-,enterobactin_receptor_protein,cds-NP_230129.1,-,+,1958/CDS,VC0476,VC0476,-,erythrose_4-phosphate_dehydrogenase,cds-NP_230130.2,-,+,1025):+:100:NC_002505.1	3.81258	-0.0981325	1.42834	0.00680994	0.934231	NA
AS_IGR:(CDS,VC0475,VC0475,-,enterobactin_receptor_protein,cds-NP_230129.1,-,+,1958/CDS,VC0476,VC0476,-,erythrose_4-phosphate_dehydrogenase,cds-NP_230130.2,-,+,1025):+:100:NC_002505.1	1.60783	1.64323	2.41186	0.475447	0.490492	NA
CDS:VC0476,VC0476:-:erythrose_4-phosphate_dehydrogenase:cds-NP_230130.2:-:+:1025:NC_002505.1	1003.71	-0.486467	0.211483	5.25545	0.0218781	0.155599
AS_CDS:VC0476,VC0476:-:erythrose_4-phosphate_dehydrogenase:cds-NP_230130.2:-:+:1025:NC_002505.1	14.5898	-0.310365	0.898804	0.121405	0.727516	0.93176
IGR:(CDS,VC0476,VC0476,-,erythrose_4-phosphate_dehydrogenase,cds-NP_230130.2,-,+,1025/CDS,VC0477,VC0477,pgk,pgk,phosphoglycerate_kinase,cds-NP_230131.1,-,+,1178):+:82:NC_002505.1	102.82	-0.608233	0.326868	3.48756	0.0618318	0.313586
AS_IGR:(CDS,VC0476,VC0476,-,erythrose_4-phosphate_dehydrogenase,cds-NP_230130.2,-,+,1025/CDS,VC0477,VC0477,pgk,pgk,phosphoglycerate_kinase,cds-NP_230131.1,-,+,1178):+:82:NC_002505.1	0.161407	1.58777	4.06802	0.159386	0.689722	NA
CDS:VC0477,VC0477:pgk,pgk:phosphoglycerate_kinase:cds-NP_230131.1:-:+:1178:NC_002505.1	2111.66	-0.574081	0.167108	11.7335	0.000613859	0.0103589
AS_CDS:VC0477,VC0477:pgk,pgk:phosphoglycerate_kinase:cds-NP_230131.1:-:+:1178:NC_002505.1	2.11798	4.85479	3.29716	2.16515	0.14117	NA
IGR:(CDS,VC0477,VC0477,pgk,pgk,phosphoglycerate_kinase,cds-NP_230131.1,-,+,1178/CDS,VC0478,VC0478,-,fructose-bisphosphate_aldolase,cds-NP_230132.1,-,+,1076):+:104:NC_002505.1	220.253	-0.397389	0.234878	2.8545	0.0911185	0.400328
AS_IGR:(CDS,VC0477,VC0477,pgk,pgk,phosphoglycerate_kinase,cds-NP_230131.1,-,+,1178/CDS,VC0478,VC0478,-,fructose-bisphosphate_aldolase,cds-NP_230132.1,-,+,1076):+:104:NC_002505.1	0	NA	NA	NA	NA	NA
CDS:VC0478,VC0478:-:fructose-bisphosphate_aldolase:cds-NP_230132.1:-:+:1076:NC_002505.1	3229.81	-0.0774782	0.147693	0.275087	0.59994	0.896907
AS_CDS:VC0478,VC0478:-:fructose-bisphosphate_aldolase:cds-NP_230132.1:-:+:1076:NC_002505.1	5.61585	-1.1491	1.61904	0.507861	0.476066	0.842663
IGR:(CDS,VC0478,VC0478,-,fructose-bisphosphate_aldolase,cds-NP_230132.1,-,+,1076/CDS,VC0479,VC0479,-,hypothetical_protein,cds-NP_230133.1,-,+,95):+:136:NC_002505.1	78.3514	-0.329231	0.483284	0.46443	0.495561	0.855182
AS_IGR:(CDS,VC0478,VC0478,-,fructose-bisphosphate_aldolase,cds-NP_230132.1,-,+,1076/CDS,VC0479,VC0479,-,hypothetical_protein,cds-NP_230133.1,-,+,95):+:136:NC_002505.1	0.117665	1.43975	4.07303	0.0556798	0.813459	NA
CDS:VC0479,VC0479:-:hypothetical_protein:cds-NP_230133.1:-:+:95:NC_002505.1	65.8389	-0.404763	0.463086	0.763138	0.382348	0.775896
AS_CDS:VC0479,VC0479:-:hypothetical_protein:cds-NP_230133.1:-:+:95:NC_002505.1	0	NA	NA	NA	NA	NA
CDS:VC0480,VC0480:-:hypothetical_protein:cds-NP_230134.1:-:+:863:NC_002505.1	538.235	0.331173	0.203227	2.65437	0.103266	0.432459
AS_CDS:VC0480,VC0480:-:hypothetical_protein:cds-NP_230134.1:-:+:863:NC_002505.1	10.7062	0.218737	1.2148	0.0374901	0.846471	0.963225
IGR:(CDS,VC0480,VC0480,-,hypothetical_protein,cds-NP_230134.1,-,+,863/CDS,VC0481,VC0481,-,LysE/YggA_family_protein,cds-NP_230135.1,-,-,635):+:2:NC_002505.1	1.34232	1.28909	2.46675	0.283349	0.594514	NA
AS_IGR:(CDS,VC0480,VC0480,-,hypothetical_protein,cds-NP_230134.1,-,+,863/CDS,VC0481,VC0481,-,LysE/YggA_family_protein,cds-NP_230135.1,-,-,635):+:2:NC_002505.1	0	NA	NA	NA	NA	NA
CDS:VC0481,VC0481:-:LysE/YggA_family_protein:cds-NP_230135.1:-:-:635:NC_002505.1	18.8712	0.434192	0.749297	0.339111	0.560343	0.881418
AS_CDS:VC0481,VC0481:-:LysE/YggA_family_protein:cds-NP_230135.1:-:-:635:NC_002505.1	24.9891	0.19497	0.795826	0.0644038	0.799666	0.955077
IGR:(CDS,VC0481,VC0481,-,LysE/YggA_family_protein,cds-NP_230135.1,-,-,635/CDS,VC0482,VC0482,-,chromosome_replication_initiation_inhibitor_protein,cds-NP_230136.1,-,+,896):+:123:NC_002505.1	1.10651	3.8394	3.53378	1.38698	0.238916	NA
AS_IGR:(CDS,VC0481,VC0481,-,LysE/YggA_family_protein,cds-NP_230135.1,-,-,635/CDS,VC0482,VC0482,-,chromosome_replication_initiation_inhibitor_protein,cds-NP_230136.1,-,+,896):+:123:NC_002505.1	0.902907	-0.0887265	2.93705	0.00193359	0.964926	NA
CDS:VC0482,VC0482:-:chromosome_replication_initiation_inhibitor_protein:cds-NP_230136.1:-:+:896:NC_002505.1	35.7673	-0.0333361	0.540493	0.00695441	0.933539	0.973652
AS_CDS:VC0482,VC0482:-:chromosome_replication_initiation_inhibitor_protein:cds-NP_230136.1:-:+:896:NC_002505.1	22.3475	-0.428431	0.743614	0.330306	0.565479	0.883043
IGR:(CDS,VC0482,VC0482,-,chromosome_replication_initiation_inhibitor_protein,cds-NP_230136.1,-,+,896/CDS,VC0483,VC0483,-,hypothetical_protein,cds-NP_230137.1,-,+,716):+:28:NC_002505.1	0.96548	-0.122841	2.90179	-0.00111842	1	NA
AS_IGR:(CDS,VC0482,VC0482,-,chromosome_replication_initiation_inhibitor_protein,cds-NP_230136.1,-,+,896/CDS,VC0483,VC0483,-,hypothetical_protein,cds-NP_230137.1,-,+,716):+:28:NC_002505.1	0	NA	NA	NA	NA	NA
CDS:VC0483,VC0483:-:hypothetical_protein:cds-NP_230137.1:-:+:716:NC_002505.1	646.596	0.602361	0.265883	5.10367	0.0238753	0.165252
AS_CDS:VC0483,VC0483:-:hypothetical_protein:cds-NP_230137.1:-:+:716:NC_002505.1	5.77933	-1.50756	1.31634	1.2618	0.261311	0.676613
IGR:(CDS,VC0483,VC0483,-,hypothetical_protein,cds-NP_230137.1,-,+,716/CDS,VC0485,VC0485,-,pyruvate_kinase,cds-NP_230139.1,-,-,1412):+:474:NC_002505.1	70.39	1.2353	0.427695	8.2102	0.00416555	0.0465757
AS_IGR:(CDS,VC0483,VC0483,-,hypothetical_protein,cds-NP_230137.1,-,+,716/CDS,VC0485,VC0485,-,pyruvate_kinase,cds-NP_230139.1,-,-,1412):+:474:NC_002505.1	13.0718	0.855032	0.933288	0.850924	0.356291	0.758231
CDS:VC0485,VC0485:-:pyruvate_kinase:cds-NP_230139.1:-:-:1412:NC_002505.1	347.491	0.881091	0.219817	15.8571	6.83104e-05	0.00157029
AS_CDS:VC0485,VC0485:-:pyruvate_kinase:cds-NP_230139.1:-:-:1412:NC_002505.1	40.5453	0.293575	0.541381	0.298983	0.58452	0.888115
IGR:(CDS,VC0485,VC0485,-,pyruvate_kinase,cds-NP_230139.1,-,-,1412/CDS,VC0486,VC0486,-,DeoR_family_transcriptional_regulator,cds-NP_230140.1,-,+,782):+:374:NC_002505.1	0.698127	-0.502139	3.69152	-0.0439531	1	NA
AS_IGR:(CDS,VC0485,VC0485,-,pyruvate_kinase,cds-NP_230139.1,-,-,1412/CDS,VC0486,VC0486,-,DeoR_family_transcriptional_regulator,cds-NP_230140.1,-,+,782):+:374:NC_002505.1	48.3466	0.541242	0.497055	1.18656	0.276024	0.689364
CDS:VC0486,VC0486:-:DeoR_family_transcriptional_regulator:cds-NP_230140.1:-:+:782:NC_002505.1	76.7809	4.4776	0.528539	66.0235	4.45583e-16	5.08993e-14
AS_CDS:VC0486,VC0486:-:DeoR_family_transcriptional_regulator:cds-NP_230140.1:-:+:782:NC_002505.1	0	NA	NA	NA	NA	NA
protein_binding_site:VC0486:-:-:id-VC0486:-:+:14:NC_002505.1	0.788584	3.37291	3.42751	1.23879	0.265704	NA
AS_protein_binding_site:VC0486:-:-:id-VC0486:-:+:14:NC_002505.1	0	NA	NA	NA	NA	NA
IGR:(protein_binding_site,VC0486,-,-,id-VC0486,-,+,14/CDS,VC0487,VC0487,-,glucosamine--fructose-6-phosphate_aminotransferase,cds-NP_230141.1,-,+,1832):+:273:NC_002505.1	17.0464	3.99276	0.907969	18.6289	1.58793e-05	0.000427188
AS_IGR:(protein_binding_site,VC0486,-,-,id-VC0486,-,+,14/CDS,VC0487,VC0487,-,glucosamine--fructose-6-phosphate_aminotransferase,cds-NP_230141.1,-,+,1832):+:273:NC_002505.1	0	NA	NA	NA	NA	NA
CDS:VC0487,VC0487:-:glucosamine--fructose-6-phosphate_aminotransferase:cds-NP_230141.1:-:+:1832:NC_002505.1	1177.09	3.96863	0.190115	365.365	1.91144e-81	4.73082e-78
AS_CDS:VC0487,VC0487:-:glucosamine--fructose-6-phosphate_aminotransferase:cds-NP_230141.1:-:+:1832:NC_002505.1	5.83859	-2.61367	1.56406	2.74583	0.0975083	0.419467
CDS:VC0488,VC0488:-:ABC_transporter_substrate-binding_protein:cds-NP_230142.1:-:-:1079:NC_002505.1	14.0801	-0.0354732	1.00446	0.00540167	0.941411	0.973652
AS_CDS:VC0488,VC0488:-:ABC_transporter_substrate-binding_protein:cds-NP_230142.1:-:-:1079:NC_002505.1	71.8323	4.1411	0.458126	79.3169	5.29051e-19	8.18376e-17
IGR:(CDS,VC0488,VC0488,-,ABC_transporter_substrate-binding_protein,cds-NP_230142.1,-,-,1079/CDS,VC0489,VC0489,-,hemolysin,cds-NP_230143.1,-,-,1760):+:205:NC_002505.1	3.72349	2.98066	2.08318	1.89529	0.168606	NA
AS_IGR:(CDS,VC0488,VC0488,-,ABC_transporter_substrate-binding_protein,cds-NP_230142.1,-,-,1079/CDS,VC0489,VC0489,-,hemolysin,cds-NP_230143.1,-,-,1760):+:205:NC_002505.1	0	NA	NA	NA	NA	NA
CDS:VC0489,VC0489:-:hemolysin:cds-NP_230143.1:-:-:1760:NC_002505.1	5.13533	-3.65447	1.83822	3.744	0.0529975	0.284736
AS_CDS:VC0489,VC0489:-:hemolysin:cds-NP_230143.1:-:-:1760:NC_002505.1	32.2199	0.168403	0.584064	0.0860583	0.769249	0.944235
IGR:(CDS,VC0489,VC0489,-,hemolysin,cds-NP_230143.1,-,-,1760/CDS,VC0490,VC0490,-,hypothetical_protein,cds-NP_230144.1,-,-,1961):+:710:NC_002505.1	6.92155	0.642292	1.04842	0.374989	0.540297	0.872806
AS_IGR:(CDS,VC0489,VC0489,-,hemolysin,cds-NP_230143.1,-,-,1760/CDS,VC0490,VC0490,-,hypothetical_protein,cds-NP_230144.1,-,-,1961):+:710:NC_002505.1	31.1256	-1.44363	0.776775	3.43002	0.0640213	0.320322
CDS:VC0490,VC0490:-:hypothetical_protein:cds-NP_230144.1:-:-:1961:NC_002505.1	159.748	0.27966	0.275171	1.03475	0.309045	0.720906
AS_CDS:VC0490,VC0490:-:hypothetical_protein:cds-NP_230144.1:-:-:1961:NC_002505.1	45.0068	0.658355	0.54666	1.44275	0.229694	0.645281
CDS:VC0491,VC0491:-:hypothetical_protein:cds-NP_230145.1:-:-:536:NC_002505.1	17.0653	-0.180881	0.861544	0.0478773	0.826799	0.96281
AS_CDS:VC0491,VC0491:-:hypothetical_protein:cds-NP_230145.1:-:-:536:NC_002505.1	0.86384	-3.00366	3.95118	0.81013	0.368082	NA
CDS:VC0492,VC0492:-:hypothetical_protein:cds-NP_230146.1:-:-:1166:NC_002505.1	103.342	0.0527325	0.35286	0.0306225	0.861085	0.96497
AS_CDS:VC0492,VC0492:-:hypothetical_protein:cds-NP_230146.1:-:-:1166:NC_002505.1	9.35705	-1.05821	1.35156	0.604694	0.436793	0.823771
IGR:(CDS,VC0492,VC0492,-,hypothetical_protein,cds-NP_230146.1,-,-,1166/CDS,VC0493,VC0493,-,hypothetical_protein,cds-NP_230147.1,-,-,875):+:204:NC_002505.1	2.75154	-1.64351	2.12677	0.538342	0.463121	NA
AS_IGR:(CDS,VC0492,VC0492,-,hypothetical_protein,cds-NP_230146.1,-,-,1166/CDS,VC0493,VC0493,-,hypothetical_protein,cds-NP_230147.1,-,-,875):+:204:NC_002505.1	26.5776	1.11304	0.638017	3.00176	0.0831739	0.373603
CDS:VC0493,VC0493:-:hypothetical_protein:cds-NP_230147.1:-:-:875:NC_002505.1	87.476	0.126005	0.416257	0.0917564	0.761956	0.942609
AS_CDS:VC0493,VC0493:-:hypothetical_protein:cds-NP_230147.1:-:-:875:NC_002505.1	8.33121	-1.89202	1.24726	2.28431	0.130688	0.486561
IGR:(CDS,VC0493,VC0493,-,hypothetical_protein,cds-NP_230147.1,-,-,875/CDS,VC0494,VC0494,-,hypothetical_protein,cds-NP_230148.1,-,+,644):+:343:NC_002505.1	8.15487	-1.47298	1.14675	1.67728	0.195286	0.596707
AS_IGR:(CDS,VC0493,VC0493,-,hypothetical_protein,cds-NP_230147.1,-,-,875/CDS,VC0494,VC0494,-,hypothetical_protein,cds-NP_230148.1,-,+,644):+:343:NC_002505.1	2.40873	-0.101356	2.15318	0.00268815	0.95865	NA
CDS:VC0494,VC0494:-:hypothetical_protein:cds-NP_230148.1:-:+:644:NC_002505.1	5.64561	0.821705	1.57907	0.270867	0.602751	0.897418
AS_CDS:VC0494,VC0494:-:hypothetical_protein:cds-NP_230148.1:-:+:644:NC_002505.1	9.11139	-0.49378	1.20003	0.175564	0.675214	0.918429
IGR:(CDS,VC0494,VC0494,-,hypothetical_protein,cds-NP_230148.1,-,+,644/CDS,VC0495,VC0495,-,hypothetical_protein,cds-NP_230149.1,-,+,674):+:10:NC_002505.1	0.322814	2.34093	4.02801	0.495145	0.481641	NA
AS_IGR:(CDS,VC0494,VC0494,-,hypothetical_protein,cds-NP_230148.1,-,+,644/CDS,VC0495,VC0495,-,hypothetical_protein,cds-NP_230149.1,-,+,674):+:10:NC_002505.1	0.198819	0.529347	4.06535	-0.0453589	1	NA
CDS:VC0495,VC0495:-:hypothetical_protein:cds-NP_230149.1:-:+:674:NC_002505.1	1.75729	-0.865535	2.3394	0.14161	0.706686	NA
AS_CDS:VC0495,VC0495:-:hypothetical_protein:cds-NP_230149.1:-:+:674:NC_002505.1	15.3677	1.6759	1.21334	1.83395	0.175661	0.572878
IGR:(CDS,VC0495,VC0495,-,hypothetical_protein,cds-NP_230149.1,-,+,674/CDS,VC0496,VC0496,-,hypothetical_protein,cds-NP_230150.1,-,+,599):+:2:NC_002505.1	0	NA	NA	NA	NA	NA
AS_IGR:(CDS,VC0495,VC0495,-,hypothetical_protein,cds-NP_230149.1,-,+,674/CDS,VC0496,VC0496,-,hypothetical_protein,cds-NP_230150.1,-,+,599):+:2:NC_002505.1	0	NA	NA	NA	NA	NA
CDS:VC0496,VC0496:-:hypothetical_protein:cds-NP_230150.1:-:+:599:NC_002505.1	12.7417	-1.05956	0.803578	1.74118	0.186989	0.586838
AS_CDS:VC0496,VC0496:-:hypothetical_protein:cds-NP_230150.1:-:+:599:NC_002505.1	0.88456	-1.11526	3.86151	0.117253	0.732033	NA
IGR:(CDS,VC0496,VC0496,-,hypothetical_protein,cds-NP_230150.1,-,+,599/CDS,VC0497,VC0497,-,transcriptional_regulator,cds-NP_230151.1,-,+,200):+:12:NC_002505.1	0.306281	-1.5519	4.02546	0.313803	0.575356	NA
AS_IGR:(CDS,VC0496,VC0496,-,hypothetical_protein,cds-NP_230150.1,-,+,599/CDS,VC0497,VC0497,-,transcriptional_regulator,cds-NP_230151.1,-,+,200):+:12:NC_002505.1	0	NA	NA	NA	NA	NA
CDS:VC0497,VC0497:-:transcriptional_regulator:cds-NP_230151.1:-:+:200:NC_002505.1	9.89237	-2.22595	1.13373	3.63108	0.0567099	0.296124
AS_CDS:VC0497,VC0497:-:transcriptional_regulator:cds-NP_230151.1:-:+:200:NC_002505.1	0.0811537	-0.38251	4.0728	-0.167347	1	NA
IGR:(CDS,VC0497,VC0497,-,transcriptional_regulator,cds-NP_230151.1,-,+,200/CDS,VC0498,VC0498,-,ribonuclease_H,cds-NP_230152.1,-,+,440):+:30:NC_002505.1	0.798761	-1.75558	3.02076	0.455969	0.499514	NA
AS_IGR:(CDS,VC0497,VC0497,-,transcriptional_regulator,cds-NP_230151.1,-,+,200/CDS,VC0498,VC0498,-,ribonuclease_H,cds-NP_230152.1,-,+,440):+:30:NC_002505.1	0	NA	NA	NA	NA	NA
CDS:VC0498,VC0498:-:ribonuclease_H:cds-NP_230152.1:-:+:440:NC_002505.1	4.58851	-2.52996	1.78384	1.95411	0.162145	NA
AS_CDS:VC0498,VC0498:-:ribonuclease_H:cds-NP_230152.1:-:+:440:NC_002505.1	0.143973	-0.535248	4.06765	-0.0242512	1	NA
IGR:(CDS,VC0498,VC0498,-,ribonuclease_H,cds-NP_230152.1,-,+,440/pseudogene,VC0499,-,-,gene-VC0499,-,-,830):+:49:NC_002505.1	0.3691	-1.79127	4.00817	0.386798	0.533987	NA
AS_IGR:(CDS,VC0498,VC0498,-,ribonuclease_H,cds-NP_230152.1,-,+,440/pseudogene,VC0499,-,-,gene-VC0499,-,-,830):+:49:NC_002505.1	3.76788	-1.2268	1.55925	0.602016	0.43781	NA
pseudogene:VC0499:-:-:gene-VC0499:-:-:830:NC_002505.1	62.7693	-0.211658	0.416961	0.25792	0.611553	0.898433
AS_pseudogene:VC0499:-:-:gene-VC0499:-:-:830:NC_002505.1	6.92585	-0.591613	1.8326	0.101781	0.749703	0.938822
IGR:(pseudogene,VC0499,-,-,gene-VC0499,-,-,830/pseudogene,VC0500,-,-,gene-VC0500,-,-,340):+:34:NC_002505.1	0.685507	-0.280235	3.76063	-0.038054	1	NA
AS_IGR:(pseudogene,VC0499,-,-,gene-VC0499,-,-,830/pseudogene,VC0500,-,-,gene-VC0500,-,-,340):+:34:NC_002505.1	1.41344	0.377748	2.29235	0.0272799	0.868813	NA
pseudogene:VC0500:-:-:gene-VC0500:-:-:340:NC_002505.1	25.1407	0.922391	0.672589	1.87272	0.171163	0.566349
AS_pseudogene:VC0500:-:-:gene-VC0500:-:-:340:NC_002505.1	4.3201	1.09756	1.65093	0.434973	0.509559	NA
IGR:(pseudogene,VC0500,-,-,gene-VC0500,-,-,340/pseudogene,VC0501,-,-,gene-VC0501,-,-,910):+:486:NC_002505.1	17.98	-0.767613	0.698533	1.21902	0.269553	0.683549
AS_IGR:(pseudogene,VC0500,-,-,gene-VC0500,-,-,340/pseudogene,VC0501,-,-,gene-VC0501,-,-,910):+:486:NC_002505.1	6.83475	0.322855	1.60588	0.040682	0.840153	0.96316
pseudogene:VC0501:-:-:gene-VC0501:-:-:910:NC_002505.1	31.6262	-0.728935	0.561017	1.68954	0.193662	0.596253
AS_pseudogene:VC0501:-:-:gene-VC0501:-:-:910:NC_002505.1	9.66944	-0.400753	0.886748	0.208955	0.647588	0.909464
IGR:(pseudogene,VC0501,-,-,gene-VC0501,-,-,910/CDS,VC0502,VC0502,-,type_IV_pilin,cds-NP_230153.1,-,-,524):+:357:NC_002505.1	5.62515	0.685118	1.20262	0.324972	0.568635	0.883657
AS_IGR:(pseudogene,VC0501,-,-,gene-VC0501,-,-,910/CDS,VC0502,VC0502,-,type_IV_pilin,cds-NP_230153.1,-,-,524):+:357:NC_002505.1	11.5543	-1.10114	1.0233	1.16849	0.279711	0.693542
CDS:VC0502,VC0502:-:type_IV_pilin:cds-NP_230153.1:-:-:524:NC_002505.1	54.5098	-0.394673	0.497151	0.63942	0.423921	0.811538
AS_CDS:VC0502,VC0502:-:type_IV_pilin:cds-NP_230153.1:-:-:524:NC_002505.1	50.0678	-0.534066	0.721214	0.554604	0.456442	0.832808
IGR:(CDS,VC0502,VC0502,-,type_IV_pilin,cds-NP_230153.1,-,-,524/CDS,VC0503,VC0503,-,hypothetical_protein,cds-NP_230154.1,-,+,1280):+:654:NC_002505.1	13.3051	0.303298	0.829391	0.134717	0.713591	0.928659
AS_IGR:(CDS,VC0502,VC0502,-,type_IV_pilin,cds-NP_230153.1,-,-,524/CDS,VC0503,VC0503,-,hypothetical_protein,cds-NP_230154.1,-,+,1280):+:654:NC_002505.1	26.2437	-0.980693	0.737589	1.71985	0.189712	0.590367
CDS:VC0503,VC0503:-:hypothetical_protein:cds-NP_230154.1:-:+:1280:NC_002505.1	81.3716	0.505183	0.400572	1.58131	0.208571	0.616811
AS_CDS:VC0503,VC0503:-:hypothetical_protein:cds-NP_230154.1:-:+:1280:NC_002505.1	54.076	0.333977	0.451084	0.556206	0.455793	0.832808
IGR:(CDS,VC0503,VC0503,-,hypothetical_protein,cds-NP_230154.1,-,+,1280/CDS,VC0504,VC0504,-,hypothetical_protein,cds-NP_230155.1,-,-,227):+:116:NC_002505.1	10.9535	-0.367998	0.86689	0.184039	0.667925	0.916274
AS_IGR:(CDS,VC0503,VC0503,-,hypothetical_protein,cds-NP_230154.1,-,+,1280/CDS,VC0504,VC0504,-,hypothetical_protein,cds-NP_230155.1,-,-,227):+:116:NC_002505.1	0	NA	NA	NA	NA	NA
CDS:VC0504,VC0504:-:hypothetical_protein:cds-NP_230155.1:-:-:227:NC_002505.1	0.162307	-0.9178	4.05656	0.0804392	0.776703	NA
AS_CDS:VC0504,VC0504:-:hypothetical_protein:cds-NP_230155.1:-:-:227:NC_002505.1	24.8311	0.509038	0.689255	0.554168	0.45662	0.832808
CDS:VC0505,VC0505:-:hypothetical_protein:cds-NP_230156.1:-:-:368:NC_002505.1	0	NA	NA	NA	NA	NA
AS_CDS:VC0505,VC0505:-:hypothetical_protein:cds-NP_230156.1:-:-:368:NC_002505.1	69.1595	-0.0809973	0.395686	0.0442838	0.833326	0.96281
CDS:VC0506,VC0506:-:hypothetical_protein:cds-NP_230157.1:-:-:734:NC_002505.1	0.807036	3.46123	3.97698	0.980203	0.322149	NA
AS_CDS:VC0506,VC0506:-:hypothetical_protein:cds-NP_230157.1:-:-:734:NC_002505.1	321.7	0.0114286	0.239564	0.0059435	0.938549	0.973652
IGR:(CDS,VC0506,VC0506,-,hypothetical_protein,cds-NP_230157.1,-,-,734/CDS,VC0507,VC0507,-,hypothetical_protein,cds-NP_230158.1,-,-,176):+:87:NC_002505.1	12.2976	-0.0322071	0.839466	0.00432869	0.947543	0.974246
AS_IGR:(CDS,VC0506,VC0506,-,hypothetical_protein,cds-NP_230157.1,-,-,734/CDS,VC0507,VC0507,-,hypothetical_protein,cds-NP_230158.1,-,-,176):+:87:NC_002505.1	0	NA	NA	NA	NA	NA
CDS:VC0507,VC0507:-:hypothetical_protein:cds-NP_230158.1:-:-:176:NC_002505.1	0	NA	NA	NA	NA	NA
AS_CDS:VC0507,VC0507:-:hypothetical_protein:cds-NP_230158.1:-:-:176:NC_002505.1	16.2086	-1.60938	0.922557	3.02114	0.0821855	0.371318
CDS:VC0508,VC0508:-:hypothetical_protein:cds-NP_230159.1:-:-:443:NC_002505.1	0	NA	NA	NA	NA	NA
AS_CDS:VC0508,VC0508:-:hypothetical_protein:cds-NP_230159.1:-:-:443:NC_002505.1	36.5203	-1.9076	0.630779	8.98017	0.00272925	0.0330581
CDS:VC0509,VC0509:-:hypothetical_protein:cds-NP_230160.1:-:-:443:NC_002505.1	1.10773	0.718495	3.06802	0.0562343	0.81255	NA
AS_CDS:VC0509,VC0509:-:hypothetical_protein:cds-NP_230160.1:-:-:443:NC_002505.1	8.04797	-0.723605	1.1325	0.399276	0.527464	0.868551
CDS:VC0510,VC0510:-:DNA_repair_protein_RadC-like_protein:cds-NP_230161.1:-:-:473:NC_002505.1	0.322814	2.34093	4.02801	0.495145	0.481641	NA
AS_CDS:VC0510,VC0510:-:DNA_repair_protein_RadC-like_protein:cds-NP_230161.1:-:-:473:NC_002505.1	3.28627	-2.72504	1.85849	2.17384	0.140375	NA
IGR:(CDS,VC0510,VC0510,-,DNA_repair_protein_RadC-like_protein,cds-NP_230161.1,-,-,473/CDS,VC0512,VC0512,-,methyl-accepting_chemotaxis_protein,cds-NP_230163.1,-,+,1589):+:1273:NC_002505.1	0	NA	NA	NA	NA	NA
AS_IGR:(CDS,VC0510,VC0510,-,DNA_repair_protein_RadC-like_protein,cds-NP_230161.1,-,-,473/CDS,VC0512,VC0512,-,methyl-accepting_chemotaxis_protein,cds-NP_230163.1,-,+,1589):+:1273:NC_002505.1	0	NA	NA	NA	NA	NA
CDS:VC0512,VC0512:-:methyl-accepting_chemotaxis_protein:cds-NP_230163.1:-:+:1589:NC_002505.1	0	NA	NA	NA	NA	NA
AS_CDS:VC0512,VC0512:-:methyl-accepting_chemotaxis_protein:cds-NP_230163.1:-:+:1589:NC_002505.1	0	NA	NA	NA	NA	NA
IGR:(CDS,VC0512,VC0512,-,methyl-accepting_chemotaxis_protein,cds-NP_230163.1,-,+,1589/CDS,VC0513,VC0513,-,AraC_family_transcriptional_regulator,cds-NP_230164.1,-,+,815):+:1402:NC_002505.1	0	NA	NA	NA	NA	NA
AS_IGR:(CDS,VC0512,VC0512,-,methyl-accepting_chemotaxis_protein,cds-NP_230163.1,-,+,1589/CDS,VC0513,VC0513,-,AraC_family_transcriptional_regulator,cds-NP_230164.1,-,+,815):+:1402:NC_002505.1	0	NA	NA	NA	NA	NA
CDS:VC0513,VC0513:-:AraC_family_transcriptional_regulator:cds-NP_230164.1:-:+:815:NC_002505.1	0	NA	NA	NA	NA	NA
AS_CDS:VC0513,VC0513:-:AraC_family_transcriptional_regulator:cds-NP_230164.1:-:+:815:NC_002505.1	0	NA	NA	NA	NA	NA
CDS:VC0514,VC0514:-:methyl-accepting_chemotaxis_protein:cds-NP_230165.1:-:+:1880:NC_002505.1	0	NA	NA	NA	NA	NA
AS_CDS:VC0514,VC0514:-:methyl-accepting_chemotaxis_protein:cds-NP_230165.1:-:+:1880:NC_002505.1	0	NA	NA	NA	NA	NA
IGR:(CDS,VC0514,VC0514,-,methyl-accepting_chemotaxis_protein,cds-NP_230165.1,-,+,1880/CDS,VC0515,VC0515,-,hypothetical_protein,cds-NP_230166.1,-,+,1232):+:52:NC_002505.1	0	NA	NA	NA	NA	NA
AS_IGR:(CDS,VC0514,VC0514,-,methyl-accepting_chemotaxis_protein,cds-NP_230165.1,-,+,1880/CDS,VC0515,VC0515,-,hypothetical_protein,cds-NP_230166.1,-,+,1232):+:52:NC_002505.1	0	NA	NA	NA	NA	NA
CDS:VC0515,VC0515:-:hypothetical_protein:cds-NP_230166.1:-:+:1232:NC_002505.1	0	NA	NA	NA	NA	NA
AS_CDS:VC0515,VC0515:-:hypothetical_protein:cds-NP_230166.1:-:+:1232:NC_002505.1	0	NA	NA	NA	NA	NA
IGR:(CDS,VC0515,VC0515,-,hypothetical_protein,cds-NP_230166.1,-,+,1232/CDS,VC0516,VC0516,-,phage_integrase,cds-NP_230167.1,-,-,1241):+:328:NC_002505.1	0	NA	NA	NA	NA	NA
AS_IGR:(CDS,VC0515,VC0515,-,hypothetical_protein,cds-NP_230166.1,-,+,1232/CDS,VC0516,VC0516,-,phage_integrase,cds-NP_230167.1,-,-,1241):+:328:NC_002505.1	0	NA	NA	NA	NA	NA
CDS:VC0516,VC0516:-:phage_integrase:cds-NP_230167.1:-:-:1241:NC_002505.1	81.5498	0.383158	0.367386	1.09159	0.29612	0.709483
AS_CDS:VC0516,VC0516:-:phage_integrase:cds-NP_230167.1:-:-:1241:NC_002505.1	5.60964	-0.671567	1.5681	0.190885	0.662181	0.916274
IGR:(CDS,VC0516,VC0516,-,phage_integrase,cds-NP_230167.1,-,-,1241/tRNA,VCt038,VCt038,ID,VCt038,tRNA-Met-8,tRNA-Met-8,tRNA-Met-8,tRNA-Met,ID,tRNA-Met,exon-VCt038-1,-,-,75):+:144:NC_002505.1	2.6588	-0.249813	1.93829	0.0226867	0.880275	NA
AS_IGR:(CDS,VC0516,VC0516,-,phage_integrase,cds-NP_230167.1,-,-,1241/tRNA,VCt038,VCt038,ID,VCt038,tRNA-Met-8,tRNA-Met-8,tRNA-Met-8,tRNA-Met,ID,tRNA-Met,exon-VCt038-1,-,-,75):+:144:NC_002505.1	10.0836	0.527941	0.95916	0.304421	0.581124	0.886828
tRNA:VCt038,VCt038,ID,VCt038:tRNA-Met-8,tRNA-Met-8,tRNA-Met-8:tRNA-Met,ID,tRNA-Met:exon-VCt038-1:-:-:75:NC_002505.1	2.6552	1.19262	1.94393	0.381781	0.536652	NA
AS_tRNA:VCt038,VCt038,ID,VCt038:tRNA-Met-8,tRNA-Met-8,tRNA-Met-8:tRNA-Met,ID,tRNA-Met:exon-VCt038-1:-:-:75:NC_002505.1	0.64833	-1.16704	3.96948	0.129915	0.71852	NA
IGR:(tRNA,VCt038,VCt038,ID,VCt038,tRNA-Met-8,tRNA-Met-8,tRNA-Met-8,tRNA-Met,ID,tRNA-Met,exon-VCt038-1,-,-,75/CDS,VC0517,VC0517,-,RNA_polymerase_sigma_factor_RpoD,cds-NP_230168.1,-,-,1877):+:113:NC_002505.1	0.468588	-2.15781	3.98587	0.51512	0.472931	NA
AS_IGR:(tRNA,VCt038,VCt038,ID,VCt038,tRNA-Met-8,tRNA-Met-8,tRNA-Met-8,tRNA-Met,ID,tRNA-Met,exon-VCt038-1,-,-,75/CDS,VC0517,VC0517,-,RNA_polymerase_sigma_factor_RpoD,cds-NP_230168.1,-,-,1877):+:113:NC_002505.1	18.6029	-1.29419	0.790819	2.68594	0.101237	0.427824
CDS:VC0517,VC0517:-:RNA_polymerase_sigma_factor_RpoD:cds-NP_230168.1:-:-:1877:NC_002505.1	1476.81	0.0884157	0.170293	0.2696	0.6036	0.897663
AS_CDS:VC0517,VC0517:-:RNA_polymerase_sigma_factor_RpoD:cds-NP_230168.1:-:-:1877:NC_002505.1	2.41182	1.77901	1.87552	0.890544	0.34533	NA
IGR:(CDS,VC0517,VC0517,-,RNA_polymerase_sigma_factor_RpoD,cds-NP_230168.1,-,-,1877/CDS,VC0518,dnaG,DNA_primase,cds-NP_230169.1,-,-,1184):+:47:NC_002505.1	0.0811537	-0.38251	4.0728	-0.167347	1	NA
AS_IGR:(CDS,VC0517,VC0517,-,RNA_polymerase_sigma_factor_RpoD,cds-NP_230168.1,-,-,1877/CDS,VC0518,dnaG,DNA_primase,cds-NP_230169.1,-,-,1184):+:47:NC_002505.1	14.7827	-0.604515	0.733611	0.693568	0.404953	0.796333
CDS:VC0518:dnaG:DNA_primase:cds-NP_230169.1:-:-:1184:NC_002505.1	146.578	-0.329829	0.288052	1.30226	0.2538	0.669208
AS_CDS:VC0518:dnaG:DNA_primase:cds-NP_230169.1:-:-:1184:NC_002505.1	10.4444	0.546304	0.987372	0.31028	0.577508	0.886828
gene:VC0518:dnaG:-:gene-VC0518:-:-:1762:NC_002505.1	194.709	-0.312493	0.268262	1.34853	0.245536	0.658766
AS_gene:VC0518:dnaG:-:gene-VC0518:-:-:1762:NC_002505.1	12.5068	0.367726	0.96342	0.149549	0.698967	0.928631
CDS:VC0518:dnaG:DNA_primase:cds-NP_230169.1:-:-:578:NC_002505.1	63.7584	-0.246135	0.384076	0.409414	0.522267	0.865953
AS_CDS:VC0518:dnaG:DNA_primase:cds-NP_230169.1:-:-:578:NC_002505.1	2.76536	-0.2588	1.90227	0.023875	0.877203	NA
IGR:(CDS,VC0518,dnaG,DNA_primase,cds-NP_230169.1,-,-,578/CDS,VC0519,VC0519,-,hypothetical_protein,cds-NP_230170.1,-,-,443):+:38:NC_002505.1	0.225127	-1.19855	4.04296	0.173139	0.677337	NA
AS_IGR:(CDS,VC0518,dnaG,DNA_primase,cds-NP_230169.1,-,-,578/CDS,VC0519,VC0519,-,hypothetical_protein,cds-NP_230170.1,-,-,443):+:38:NC_002505.1	132.956	-0.102287	0.374493	0.0757697	0.783114	0.94813
CDS:VC0519,VC0519:-:hypothetical_protein:cds-NP_230170.1:-:-:443:NC_002505.1	1638.42	-0.0136429	0.194607	0.00506999	0.943236	0.973652
AS_CDS:VC0519,VC0519:-:hypothetical_protein:cds-NP_230170.1:-:-:443:NC_002505.1	0.0811537	-0.38251	4.0728	-0.167347	1	NA
protein_binding_site:-:-:-:id-NC_002505.1:554649..554669:-:+:20:NC_002505.1	0	NA	NA	NA	NA	NA
AS_protein_binding_site:-:-:-:id-NC_002505.1:554649..554669:-:+:20:NC_002505.1	59.3477	-0.174195	0.39315	0.195941	0.658017	0.915282
IGR:(protein_binding_site,-,-,-,id-NC_002505.1,554649..554669,-,+,20/CDS,VC0520,VC0520,rpsU,rpsU,30S_ribosomal_protein_S21,cds-NP_230171.1,-,-,215):+:7:NC_002505.1	0	NA	NA	NA	NA	NA
AS_IGR:(protein_binding_site,-,-,-,id-NC_002505.1,554649..554669,-,+,20/CDS,VC0520,VC0520,rpsU,rpsU,30S_ribosomal_protein_S21,cds-NP_230171.1,-,-,215):+:7:NC_002505.1	20.6529	-0.179937	0.618103	0.0845405	0.771236	0.944696
CDS:VC0520,VC0520:rpsU,rpsU:30S_ribosomal_protein_S21:cds-NP_230171.1:-:-:215:NC_002505.1	695.787	-0.344246	0.208	2.73092	0.0984226	0.420718
AS_CDS:VC0520,VC0520:rpsU,rpsU:30S_ribosomal_protein_S21:cds-NP_230171.1:-:-:215:NC_002505.1	0.693558	-1.50675	3.96537	0.215676	0.642355	NA
IGR:(CDS,VC0520,VC0520,rpsU,rpsU,30S_ribosomal_protein_S21,cds-NP_230171.1,-,-,215/CDS,VC0521,gcp,DNA-binding/iron_metalloprotein/AP_endonuclease,cds-NP_230172.3,-,+,239):+:199:NC_002505.1	0	NA	NA	NA	NA	NA
AS_IGR:(CDS,VC0520,VC0520,rpsU,rpsU,30S_ribosomal_protein_S21,cds-NP_230171.1,-,-,215/CDS,VC0521,gcp,DNA-binding/iron_metalloprotein/AP_endonuclease,cds-NP_230172.3,-,+,239):+:199:NC_002505.1	70.4391	-0.648268	0.416837	2.40887	0.12065	0.468352
CDS:VC0521:gcp:DNA-binding/iron_metalloprotein/AP_endonuclease:cds-NP_230172.3:-:+:239:NC_002505.1	20.0211	-0.387873	0.669301	0.341608	0.558902	0.881259
AS_CDS:VC0521:gcp:DNA-binding/iron_metalloprotein/AP_endonuclease:cds-NP_230172.3:-:+:239:NC_002505.1	0	NA	NA	NA	NA	NA
gene:VC0521:gcp:-:gene-VC0521:-:+:1018:NC_002505.1	179.264	-0.165955	0.247324	0.455224	0.499865	0.85715
AS_gene:VC0521:gcp:-:gene-VC0521:-:+:1018:NC_002505.1	0	NA	NA	NA	NA	NA
CDS:VC0521:gcp:DNA-binding/iron_metalloprotein/AP_endonuclease:cds-NP_230172.3:-:+:779:NC_002505.1	174.407	-0.177437	0.248123	0.515986	0.472559	0.841803
AS_CDS:VC0521:gcp:DNA-binding/iron_metalloprotein/AP_endonuclease:cds-NP_230172.3:-:+:779:NC_002505.1	0	NA	NA	NA	NA	NA
IGR:(CDS,VC0521,gcp,DNA-binding/iron_metalloprotein/AP_endonuclease,cds-NP_230172.3,-,+,779/CDS,VC0522,VC0522,-,beta-ketoadipate_enol-lactone_hydrolase,cds-NP_230173.1,-,+,812):+:102:NC_002505.1	9.74356	-0.63468	0.863767	0.540182	0.462357	0.835891
AS_IGR:(CDS,VC0521,gcp,DNA-binding/iron_metalloprotein/AP_endonuclease,cds-NP_230172.3,-,+,779/CDS,VC0522,VC0522,-,beta-ketoadipate_enol-lactone_hydrolase,cds-NP_230173.1,-,+,812):+:102:NC_002505.1	0	NA	NA	NA	NA	NA
CDS:VC0522,VC0522:-:beta-ketoadipate_enol-lactone_hydrolase:cds-NP_230173.1:-:+:812:NC_002505.1	317.932	-0.0600142	0.37746	0.0264417	0.870826	0.966211
AS_CDS:VC0522,VC0522:-:beta-ketoadipate_enol-lactone_hydrolase:cds-NP_230173.1:-:+:812:NC_002505.1	55.4362	0.396168	0.441851	0.80124	0.370723	0.767827
CDS:VC0523,VC0523:-:glycerol-3-phosphate_acyltransferase_PlsY:cds-NP_230174.1:-:-:626:NC_002505.1	233.253	0.144123	0.255734	0.318003	0.57281	0.884748
AS_CDS:VC0523,VC0523:-:glycerol-3-phosphate_acyltransferase_PlsY:cds-NP_230174.1:-:-:626:NC_002505.1	39.653	0.304414	0.500075	0.371188	0.542358	0.873348
IGR:(CDS,VC0523,VC0523,-,glycerol-3-phosphate_acyltransferase_PlsY,cds-NP_230174.1,-,-,626/CDS,VC0524,VC0524,-,dihydroneopterin_aldolase_FolB,cds-NP_230175.1,-,+,389):+:111:NC_002505.1	2.01186	-0.358689	2.1783	0.0278205	0.867532	NA
AS_IGR:(CDS,VC0523,VC0523,-,glycerol-3-phosphate_acyltransferase_PlsY,cds-NP_230174.1,-,-,626/CDS,VC0524,VC0524,-,dihydroneopterin_aldolase_FolB,cds-NP_230175.1,-,+,389):+:111:NC_002505.1	6.27437	-0.224783	1.0489	0.0457744	0.830586	0.96281
CDS:VC0524,VC0524:-:dihydroneopterin_aldolase_FolB:cds-NP_230175.1:-:+:389:NC_002505.1	151.362	-0.166744	0.31163	0.287537	0.591803	0.894026
AS_CDS:VC0524,VC0524:-:dihydroneopterin_aldolase_FolB:cds-NP_230175.1:-:+:389:NC_002505.1	0.162307	-0.9178	4.05656	0.0804392	0.776703	NA
CDS:VC0525,VC0525:-:2-amino-4-hydroxy-6-hydroxymethyldihydropteridine_diphosphokinase:cds-NP_230176.2:-:+:506:NC_002505.1	121.767	-0.309197	0.330155	0.873574	0.349968	0.753558
AS_CDS:VC0525,VC0525:-:2-amino-4-hydroxy-6-hydroxymethyldihydropteridine_diphosphokinase:cds-NP_230176.2:-:+:506:NC_002505.1	1.4764	-3.78348	3.14124	1.68458	0.194317	NA
CDS:VC0526,VC0526:uppP,uppP:UDP_pyrophosphate_phosphatase:cds-NP_230177.1:-:+:803:NC_002505.1	137.831	0.443949	0.341922	1.69213	0.193321	0.596253
AS_CDS:VC0526,VC0526:uppP,uppP:UDP_pyrophosphate_phosphatase:cds-NP_230177.1:-:+:803:NC_002505.1	7.01712	0.0339156	1.28229	0.00466332	0.945556	0.973652
IGR:(CDS,VC0526,VC0526,uppP,uppP,UDP_pyrophosphate_phosphatase,cds-NP_230177.1,-,+,803/CDS,VC0527,VC0527,ftsB,ftsB,cell_division_protein_FtsB,cds-NP_230178.1,-,+,290):+:57:NC_002505.1	10.8077	0.373207	0.9099	0.173307	0.677189	0.919051
AS_IGR:(CDS,VC0526,VC0526,uppP,uppP,UDP_pyrophosphate_phosphatase,cds-NP_230177.1,-,+,803/CDS,VC0527,VC0527,ftsB,ftsB,cell_division_protein_FtsB,cds-NP_230178.1,-,+,290):+:57:NC_002505.1	0.324615	-1.66332	4.01731	0.358394	0.5494	NA
CDS:VC0527,VC0527:ftsB,ftsB:cell_division_protein_FtsB:cds-NP_230178.1:-:+:290:NC_002505.1	40.5294	-0.766844	0.645562	1.42884	0.231954	0.647974
AS_CDS:VC0527,VC0527:ftsB,ftsB:cell_division_protein_FtsB:cds-NP_230178.1:-:+:290:NC_002505.1	1.75754	-0.49041	3.16032	0.0233796	0.878474	NA
CDS:VC0528,VC0528:ispD,ispD:2-C-methyl-D-erythritol_4-phosphate_cytidylyltransferase:cds-NP_230179.1:-:+:698:NC_002505.1	115.755	-0.230647	0.382247	0.368384	0.543887	0.874293
AS_CDS:VC0528,VC0528:ispD,ispD:2-C-methyl-D-erythritol_4-phosphate_cytidylyltransferase:cds-NP_230179.1:-:+:698:NC_002505.1	3.26711	1.28622	2.25676	0.321115	0.570938	NA
CDS:VC0529,VC0529:ispF,ispF:2-C-methyl-D-erythritol_2%2C4-cyclodiphosphate_synthase:cds-NP_230180.1:-:+:476:NC_002505.1	92.5851	-0.182764	0.359264	0.262032	0.608728	0.898433
AS_CDS:VC0529,VC0529:ispF,ispF:2-C-methyl-D-erythritol_2%2C4-cyclodiphosphate_synthase:cds-NP_230180.1:-:+:476:NC_002505.1	0.403968	1.43053	4.02023	0.153972	0.694768	NA
CDS:VC0530,VC0530:truD,truD:tRNA_pseudouridine_synthase_D:cds-NP_230181.1:-:+:1085:NC_002505.1	204.743	0.656281	0.233882	7.83163	0.00513397	0.0542244
AS_CDS:VC0530,VC0530:truD,truD:tRNA_pseudouridine_synthase_D:cds-NP_230181.1:-:+:1085:NC_002505.1	4.60295	-3.73811	1.6878	4.95939	0.0259494	NA
CDS:VC0531,VC0531:surE,surE:5-nucleotidase_SurE:cds-NP_230182.1:-:+:791:NC_002505.1	144.629	0.319411	0.27287	1.37117	0.24161	0.655416
AS_CDS:VC0531,VC0531:surE,surE:5-nucleotidase_SurE:cds-NP_230182.1:-:+:791:NC_002505.1	13.4742	-1.20686	1.04112	1.3099	0.252413	0.666621
CDS:VC0532,VC0532:pcm,pcm:protein-L-isoaspartate_O-methyltransferase:cds-NP_230183.1:-:+:626:NC_002505.1	97.2622	0.224328	0.315796	0.504741	0.477424	0.843306
AS_CDS:VC0532,VC0532:pcm,pcm:protein-L-isoaspartate_O-methyltransferase:cds-NP_230183.1:-:+:626:NC_002505.1	13.4115	0.0542802	1.07323	0.00496707	0.943814	0.973652
CDS:VC0533,VC0533:-:lipoprotein_NlpD:cds-NP_230184.1:-:+:935:NC_002505.1	2221.09	-1.2834	0.196746	41.3022	1.30425e-10	8.76092e-09
AS_CDS:VC0533,VC0533:-:lipoprotein_NlpD:cds-NP_230184.1:-:+:935:NC_002505.1	9.54536	-0.280152	1.1115	0.0741493	0.785389	0.948521
protein_binding_site:-:-:-:id-NC_002505.1:564605..564625:-:-:20:NC_002505.1	0	NA	NA	NA	NA	NA
AS_protein_binding_site:-:-:-:id-NC_002505.1:564605..564625:-:-:20:NC_002505.1	59.4366	-1.57401	0.395824	15.5719	7.9425e-05	0.00179796
IGR:(protein_binding_site,-,-,-,id-NC_002505.1,564605..564625,-,-,20/CDS,VC0534,VC0534,-,RNA_polymerase_sigma-38_factor,cds-NP_230185.1,-,+,1007):+:85:NC_002505.1	223.75	-1.53611	0.230635	43.4541	4.34019e-11	3.1594e-09
AS_IGR:(protein_binding_site,-,-,-,id-NC_002505.1,564605..564625,-,-,20/CDS,VC0534,VC0534,-,RNA_polymerase_sigma-38_factor,cds-NP_230185.1,-,+,1007):+:85:NC_002505.1	0	NA	NA	NA	NA	NA
CDS:VC0534,VC0534:-:RNA_polymerase_sigma-38_factor:cds-NP_230185.1:-:+:1007:NC_002505.1	2402.49	-1.7224	0.191406	76.9231	1.77745e-18	2.63952e-16
AS_CDS:VC0534,VC0534:-:RNA_polymerase_sigma-38_factor:cds-NP_230185.1:-:+:1007:NC_002505.1	8.00638	4.15964	1.5074	6.99696	0.00816482	0.0773262
IGR:(CDS,VC0534,VC0534,-,RNA_polymerase_sigma-38_factor,cds-NP_230185.1,-,+,1007/CDS,VC0535,VC0535,-,DNA_mismatch_repair_protein_MutS,cds-NP_230186.1,-,-,2588):+:31:NC_002505.1	30.8465	-2.20493	0.673778	10.4671	0.0012152	0.0178318
AS_IGR:(CDS,VC0534,VC0534,-,RNA_polymerase_sigma-38_factor,cds-NP_230185.1,-,+,1007/CDS,VC0535,VC0535,-,DNA_mismatch_repair_protein_MutS,cds-NP_230186.1,-,-,2588):+:31:NC_002505.1	2.72089	0.182212	1.66806	0.0154346	0.901128	NA
CDS:VC0535,VC0535:-:DNA_mismatch_repair_protein_MutS:cds-NP_230186.1:-:-:2588:NC_002505.1	233.831	0.159375	0.267395	0.355355	0.551097	0.878343
AS_CDS:VC0535,VC0535:-:DNA_mismatch_repair_protein_MutS:cds-NP_230186.1:-:-:2588:NC_002505.1	16.5271	0.865016	0.728403	1.38932	0.23852	0.653929
IGR:(CDS,VC0535,VC0535,-,DNA_mismatch_repair_protein_MutS,cds-NP_230186.1,-,-,2588/CDS,VC0537,VC0537,cysM,cysM,cysteine_synthase_B,cds-NP_230188.1,-,-,887):+:216:NC_002505.1	6.35216	-0.678293	1.1361	0.355473	0.551031	0.878343
AS_IGR:(CDS,VC0535,VC0535,-,DNA_mismatch_repair_protein_MutS,cds-NP_230186.1,-,-,2588/CDS,VC0537,VC0537,cysM,cysM,cysteine_synthase_B,cds-NP_230188.1,-,-,887):+:216:NC_002505.1	17.2233	0.524347	0.719845	0.531117	0.466138	0.837938
CDS:VC0537,VC0537:cysM,cysM:cysteine_synthase_B:cds-NP_230188.1:-:-:887:NC_002505.1	184.937	0.134615	0.299259	0.202361	0.652822	0.911516
AS_CDS:VC0537,VC0537:cysM,cysM:cysteine_synthase_B:cds-NP_230188.1:-:-:887:NC_002505.1	37.086	0.234649	0.674022	0.122295	0.726558	0.93176
IGR:(CDS,VC0537,VC0537,cysM,cysM,cysteine_synthase_B,cds-NP_230188.1,-,-,887/CDS,VC0538,VC0538,-,thiosulfate_ABC_transporter_substrate-binding_protein,cds-NP_230189.1,-,+,1001):+:342:NC_002505.1	14.8499	-0.495818	0.802248	0.380829	0.53716	0.871975
AS_IGR:(CDS,VC0537,VC0537,cysM,cysM,cysteine_synthase_B,cds-NP_230188.1,-,-,887/CDS,VC0538,VC0538,-,thiosulfate_ABC_transporter_substrate-binding_protein,cds-NP_230189.1,-,+,1001):+:342:NC_002505.1	26.2523	0.582855	0.69867	0.692437	0.405337	0.796333
CDS:VC0538,VC0538:-:thiosulfate_ABC_transporter_substrate-binding_protein:cds-NP_230189.1:-:+:1001:NC_002505.1	141.98	-1.81163	0.434072	16.5123	4.83361e-05	0.00114663
AS_CDS:VC0538,VC0538:-:thiosulfate_ABC_transporter_substrate-binding_protein:cds-NP_230189.1:-:+:1001:NC_002505.1	1.68808	2.15135	2.35036	0.841365	0.359007	NA
IGR:(CDS,VC0538,VC0538,-,thiosulfate_ABC_transporter_substrate-binding_protein,cds-NP_230189.1,-,+,1001/CDS,VC0539,VC0539,-,sulfate_ABC_transporter_permease,cds-NP_230190.1,-,+,851):+:25:NC_002505.1	6.23057	-0.908382	1.12011	0.661519	0.416024	0.804841
AS_IGR:(CDS,VC0538,VC0538,-,thiosulfate_ABC_transporter_substrate-binding_protein,cds-NP_230189.1,-,+,1001/CDS,VC0539,VC0539,-,sulfate_ABC_transporter_permease,cds-NP_230190.1,-,+,851):+:25:NC_002505.1	0.0811537	-0.38251	4.0728	-0.167347	1	NA
CDS:VC0539,VC0539:-:sulfate_ABC_transporter_permease:cds-NP_230190.1:-:+:851:NC_002505.1	65.9477	-0.614846	0.476888	1.68299	0.194528	0.596253
AS_CDS:VC0539,VC0539:-:sulfate_ABC_transporter_permease:cds-NP_230190.1:-:+:851:NC_002505.1	0.973845	-3.20306	3.94551	0.890411	0.345366	NA
CDS:VC0540,VC0540:-:sulfate_ABC_transporter_permease:cds-NP_230191.1:-:+:863:NC_002505.1	42.7703	-0.864378	0.659027	1.72961	0.188461	0.589436
AS_CDS:VC0540,VC0540:-:sulfate_ABC_transporter_permease:cds-NP_230191.1:-:+:863:NC_002505.1	4.36684	-1.94953	2.09102	0.850826	0.356319	NA
CDS:VC0541,VC0541:-:sulfate_ABC_transporter_ATP-binding_protein:cds-NP_230192.1:-:+:1130:NC_002505.1	92.9401	-1.55799	0.377282	16.7971	4.15967e-05	0.00100605
AS_CDS:VC0541,VC0541:-:sulfate_ABC_transporter_ATP-binding_protein:cds-NP_230192.1:-:+:1130:NC_002505.1	0.324615	-1.66332	4.01731	0.358394	0.5494	NA
IGR:(CDS,VC0541,VC0541,-,sulfate_ABC_transporter_ATP-binding_protein,cds-NP_230192.1,-,+,1130/CDS,VC0542,VC0542,-,CinA-like_protein,cds-NP_230193.1,-,+,506):+:115:NC_002505.1	2.27126	-1.89517	1.88982	1.03918	0.308013	NA
AS_IGR:(CDS,VC0541,VC0541,-,sulfate_ABC_transporter_ATP-binding_protein,cds-NP_230192.1,-,+,1130/CDS,VC0542,VC0542,-,CinA-like_protein,cds-NP_230193.1,-,+,506):+:115:NC_002505.1	0	NA	NA	NA	NA	NA
CDS:VC0542,VC0542:-:CinA-like_protein:cds-NP_230193.1:-:+:506:NC_002505.1	40.0439	-0.0322924	0.533666	0.00617945	0.937343	0.973652
AS_CDS:VC0542,VC0542:-:CinA-like_protein:cds-NP_230193.1:-:+:506:NC_002505.1	1.45466	-2.2851	2.85907	0.312629	0.576071	NA
IGR:(CDS,VC0542,VC0542,-,CinA-like_protein,cds-NP_230193.1,-,+,506/CDS,VC0543,VC0543,recA,recA,recombinase_A,cds-NP_230194.2,-,+,1064):+:82:NC_002505.1	33.6401	-0.52424	0.507856	1.05293	0.304832	0.718512
AS_IGR:(CDS,VC0542,VC0542,-,CinA-like_protein,cds-NP_230193.1,-,+,506/CDS,VC0543,VC0543,recA,recA,recombinase_A,cds-NP_230194.2,-,+,1064):+:82:NC_002505.1	0	NA	NA	NA	NA	NA
CDS:VC0543,VC0543:recA,recA:recombinase_A:cds-NP_230194.2:-:+:1064:NC_002505.1	1578.03	-0.186085	0.139362	1.78322	0.181755	0.580934
AS_CDS:VC0543,VC0543:recA,recA:recombinase_A:cds-NP_230194.2:-:+:1064:NC_002505.1	1.91257	-4.13069	3.5071	1.53361	0.215571	NA
IGR:(CDS,VC0543,VC0543,recA,recA,recombinase_A,cds-NP_230194.2,-,+,1064/CDS,VC0544,VC0544,recX,recX,recombination_regulator_RecX,cds-NP_230195.1,-,+,458):+:81:NC_002505.1	36.1886	0.124655	0.649986	0.0399302	0.841617	0.96316
AS_IGR:(CDS,VC0543,VC0543,recA,recA,recombinase_A,cds-NP_230194.2,-,+,1064/CDS,VC0544,VC0544,recX,recX,recombination_regulator_RecX,cds-NP_230195.1,-,+,458):+:81:NC_002505.1	0.645629	3.14508	3.99358	0.858696	0.354104	NA
CDS:VC0544,VC0544:recX,recX:recombination_regulator_RecX:cds-NP_230195.1:-:+:458:NC_002505.1	44.0657	-0.740161	0.550078	1.82541	0.176671	0.57414
AS_CDS:VC0544,VC0544:recX,recX:recombination_regulator_RecX:cds-NP_230195.1:-:+:458:NC_002505.1	8.71669	1.27058	1.36141	0.849477	0.3567	0.758231
IGR:(CDS,VC0544,VC0544,recX,recX,recombination_regulator_RecX,cds-NP_230195.1,-,+,458/CDS,VC0545,VC0545,alaS,alaS,alanyl-tRNA_synthetase,cds-NP_230196.1,-,+,2582):+:121:NC_002505.1	7.36349	0.649649	1.16263	0.313485	0.575549	0.885594
AS_IGR:(CDS,VC0544,VC0544,recX,recX,recombination_regulator_RecX,cds-NP_230195.1,-,+,458/CDS,VC0545,VC0545,alaS,alaS,alanyl-tRNA_synthetase,cds-NP_230196.1,-,+,2582):+:121:NC_002505.1	0.143973	-0.535248	4.06765	-0.0242512	1	NA
CDS:VC0545,VC0545:alaS,alaS:alanyl-tRNA_synthetase:cds-NP_230196.1:-:+:2582:NC_002505.1	1282.12	0.342107	0.157267	4.71953	0.0298219	0.191171
AS_CDS:VC0545,VC0545:alaS,alaS:alanyl-tRNA_synthetase:cds-NP_230196.1:-:+:2582:NC_002505.1	1.91941	-0.644369	2.60557	0.0623715	0.802786	NA
IGR:(CDS,VC0545,VC0545,alaS,alaS,alanyl-tRNA_synthetase,cds-NP_230196.1,-,+,2582/CDS,VC0547,VC0547,-,aspartate_kinase,cds-NP_230198.1,-,+,1187):+:152:NC_002505.1	27.2694	0.791829	0.71017	1.25336	0.262912	0.676881
AS_IGR:(CDS,VC0545,VC0545,alaS,alaS,alanyl-tRNA_synthetase,cds-NP_230196.1,-,+,2582/CDS,VC0547,VC0547,-,aspartate_kinase,cds-NP_230198.1,-,+,1187):+:152:NC_002505.1	0.403968	1.43053	4.02023	0.153972	0.694768	NA
CDS:VC0547,VC0547:-:aspartate_kinase:cds-NP_230198.1:-:+:1187:NC_002505.1	183.791	0.810325	0.270713	8.8968	0.0028567	0.0344335
AS_CDS:VC0547,VC0547:-:aspartate_kinase:cds-NP_230198.1:-:+:1187:NC_002505.1	7.34956	-0.243139	1.57018	0.0244268	0.875804	0.967397
IGR:(CDS,VC0547,VC0547,-,aspartate_kinase,cds-NP_230198.1,-,+,1187/CDS,VC0548,VC0548,-,carbon_storage_regulator,cds-NP_230199.1,-,+,197):+:40:NC_002505.1	50.563	-0.0859204	0.424002	0.0425788	0.83652	0.962835
AS_IGR:(CDS,VC0547,VC0547,-,aspartate_kinase,cds-NP_230198.1,-,+,1187/CDS,VC0548,VC0548,-,carbon_storage_regulator,cds-NP_230199.1,-,+,197):+:40:NC_002505.1	0	NA	NA	NA	NA	NA
CDS:VC0548,VC0548:-:carbon_storage_regulator:cds-NP_230199.1:-:+:197:NC_002505.1	596.675	-0.304576	0.227416	1.79513	0.180302	0.579542
AS_CDS:VC0548,VC0548:-:carbon_storage_regulator:cds-NP_230199.1:-:+:197:NC_002505.1	0	NA	NA	NA	NA	NA
IGR:(CDS,VC0548,VC0548,-,carbon_storage_regulator,cds-NP_230199.1,-,+,197/tRNA,VCt039,VCt039,ID,VCt039,tRNA-Ser-4,tRNA-Ser-4,tRNA-Ser-4,tRNA-Ser,ID,tRNA-Ser,exon-VCt039-1,-,+,92):+:150:NC_002505.1	68.462	0.164383	0.406227	0.168091	0.681814	0.920939
AS_IGR:(CDS,VC0548,VC0548,-,carbon_storage_regulator,cds-NP_230199.1,-,+,197/tRNA,VCt039,VCt039,ID,VCt039,tRNA-Ser-4,tRNA-Ser-4,tRNA-Ser-4,tRNA-Ser,ID,tRNA-Ser,exon-VCt039-1,-,+,92):+:150:NC_002505.1	0.162307	-0.9178	4.05656	0.0804392	0.776703	NA
tRNA:VCt039,VCt039,ID,VCt039:tRNA-Ser-4,tRNA-Ser-4,tRNA-Ser-4:tRNA-Ser,ID,tRNA-Ser:exon-VCt039-1:-:+:92:NC_002505.1	77.7435	0.122336	0.375448	0.108072	0.742349	0.937471
AS_tRNA:VCt039,VCt039,ID,VCt039:tRNA-Ser-4,tRNA-Ser-4,tRNA-Ser-4:tRNA-Ser,ID,tRNA-Ser:exon-VCt039-1:-:+:92:NC_002505.1	0.0811537	-0.38251	4.0728	-0.167347	1	NA
IGR:(tRNA,VCt039,VCt039,ID,VCt039,tRNA-Ser-4,tRNA-Ser-4,tRNA-Ser-4,tRNA-Ser,ID,tRNA-Ser,exon-VCt039-1,-,+,92/tRNA,VCt040,VCt040,ID,VCt040,tRNA-Arg-3,tRNA-Arg-3,tRNA-Arg-3,tRNA-Arg,ID,tRNA-Arg,exon-VCt040-1,-,+,76):+:32:NC_002505.1	26.3263	-0.0283114	0.553723	0.0030082	0.95626	0.975762
AS_IGR:(tRNA,VCt039,VCt039,ID,VCt039,tRNA-Ser-4,tRNA-Ser-4,tRNA-Ser-4,tRNA-Ser,ID,tRNA-Ser,exon-VCt039-1,-,+,92/tRNA,VCt040,VCt040,ID,VCt040,tRNA-Arg-3,tRNA-Arg-3,tRNA-Arg-3,tRNA-Arg,ID,tRNA-Arg,exon-VCt040-1,-,+,76):+:32:NC_002505.1	0	NA	NA	NA	NA	NA
tRNA:VCt040,VCt040,ID,VCt040:tRNA-Arg-3,tRNA-Arg-3,tRNA-Arg-3:tRNA-Arg,ID,tRNA-Arg:exon-VCt040-1:-:+:76:NC_002505.1	59.3662	0.0615546	0.439951	0.0212249	0.884168	0.969626
AS_tRNA:VCt040,VCt040,ID,VCt040:tRNA-Arg-3,tRNA-Arg-3,tRNA-Arg-3:tRNA-Arg,ID,tRNA-Arg:exon-VCt040-1:-:+:76:NC_002505.1	0	NA	NA	NA	NA	NA
IGR:(tRNA,VCt040,VCt040,ID,VCt040,tRNA-Arg-3,tRNA-Arg-3,tRNA-Arg-3,tRNA-Arg,ID,tRNA-Arg,exon-VCt040-1,-,+,76/tRNA,VCt041,VCt041,ID,VCt041,tRNA-Ser-5,tRNA-Ser-5,tRNA-Ser-5,tRNA-Ser,ID,tRNA-Ser,exon-VCt041-1,-,+,92):+:21:NC_002505.1	16.8869	0.165571	0.708526	0.0555497	0.813673	0.957929
AS_IGR:(tRNA,VCt040,VCt040,ID,VCt040,tRNA-Arg-3,tRNA-Arg-3,tRNA-Arg-3,tRNA-Arg,ID,tRNA-Arg,exon-VCt040-1,-,+,76/tRNA,VCt041,VCt041,ID,VCt041,tRNA-Ser-5,tRNA-Ser-5,tRNA-Ser-5,tRNA-Ser,ID,tRNA-Ser,exon-VCt041-1,-,+,92):+:21:NC_002505.1	0	NA	NA	NA	NA	NA
tRNA:VCt041,VCt041,ID,VCt041:tRNA-Ser-5,tRNA-Ser-5,tRNA-Ser-5:tRNA-Ser,ID,tRNA-Ser:exon-VCt041-1:-:+:92:NC_002505.1	93.0144	0.173266	0.380482	0.208274	0.648123	0.909529
AS_tRNA:VCt041,VCt041,ID,VCt041:tRNA-Ser-5,tRNA-Ser-5,tRNA-Ser-5:tRNA-Ser,ID,tRNA-Ser:exon-VCt041-1:-:+:92:NC_002505.1	0	NA	NA	NA	NA	NA
IGR:(tRNA,VCt041,VCt041,ID,VCt041,tRNA-Ser-5,tRNA-Ser-5,tRNA-Ser-5,tRNA-Ser,ID,tRNA-Ser,exon-VCt041-1,-,+,92/tRNA,VCt042,VCt042,ID,VCt042,tRNA-Arg-4,tRNA-Arg-4,tRNA-Arg-4,tRNA-Arg,ID,tRNA-Arg,exon-VCt042-1,-,+,76):+:65:NC_002505.1	36.5427	0.447762	0.53339	0.715322	0.397683	0.792129
AS_IGR:(tRNA,VCt041,VCt041,ID,VCt041,tRNA-Ser-5,tRNA-Ser-5,tRNA-Ser-5,tRNA-Ser,ID,tRNA-Ser,exon-VCt041-1,-,+,92/tRNA,VCt042,VCt042,ID,VCt042,tRNA-Arg-4,tRNA-Arg-4,tRNA-Arg-4,tRNA-Arg,ID,tRNA-Arg,exon-VCt042-1,-,+,76):+:65:NC_002505.1	0	NA	NA	NA	NA	NA
tRNA:VCt042,VCt042,ID,VCt042:tRNA-Arg-4,tRNA-Arg-4,tRNA-Arg-4:tRNA-Arg,ID,tRNA-Arg:exon-VCt042-1:-:+:76:NC_002505.1	49.5614	0.420178	0.446165	0.89595	0.34387	0.748118
AS_tRNA:VCt042,VCt042,ID,VCt042:tRNA-Arg-4,tRNA-Arg-4,tRNA-Arg-4:tRNA-Arg,ID,tRNA-Arg:exon-VCt042-1:-:+:76:NC_002505.1	0.212507	-0.535248	4.06765	0.0761452	0.782591	NA
IGR:(tRNA,VCt042,VCt042,ID,VCt042,tRNA-Arg-4,tRNA-Arg-4,tRNA-Arg-4,tRNA-Arg,ID,tRNA-Arg,exon-VCt042-1,-,+,76/tRNA,VCt043,VCt043,ID,VCt043,tRNA-Arg-5,tRNA-Arg-5,tRNA-Arg-5,tRNA-Arg,ID,tRNA-Arg,exon-VCt043-1,-,+,76):+:54:NC_002505.1	25.3559	0.675739	0.581583	1.35708	0.244044	0.657484
AS_IGR:(tRNA,VCt042,VCt042,ID,VCt042,tRNA-Arg-4,tRNA-Arg-4,tRNA-Arg-4,tRNA-Arg,ID,tRNA-Arg,exon-VCt042-1,-,+,76/tRNA,VCt043,VCt043,ID,VCt043,tRNA-Arg-5,tRNA-Arg-5,tRNA-Arg-5,tRNA-Arg,ID,tRNA-Arg,exon-VCt043-1,-,+,76):+:54:NC_002505.1	0	NA	NA	NA	NA	NA
tRNA:VCt043,VCt043,ID,VCt043:tRNA-Arg-5,tRNA-Arg-5,tRNA-Arg-5:tRNA-Arg,ID,tRNA-Arg:exon-VCt043-1:-:+:76:NC_002505.1	39.7961	0.537898	0.463388	1.34724	0.245762	0.658766
AS_tRNA:VCt043,VCt043,ID,VCt043:tRNA-Arg-5,tRNA-Arg-5,tRNA-Arg-5:tRNA-Arg,ID,tRNA-Arg:exon-VCt043-1:-:+:76:NC_002505.1	0.212507	-0.535248	4.06765	0.0761452	0.782591	NA
IGR:(tRNA,VCt043,VCt043,ID,VCt043,tRNA-Arg-5,tRNA-Arg-5,tRNA-Arg-5,tRNA-Arg,ID,tRNA-Arg,exon-VCt043-1,-,+,76/tRNA,VCt044,VCt044,ID,VCt044,tRNA-Arg-6,tRNA-Arg-6,tRNA-Arg-6,tRNA-Arg,ID,tRNA-Arg,exon-VCt044-1,-,+,76):+:71:NC_002505.1	28.5317	0.590201	0.540437	1.18844	0.275645	0.689364
AS_IGR:(tRNA,VCt043,VCt043,ID,VCt043,tRNA-Arg-5,tRNA-Arg-5,tRNA-Arg-5,tRNA-Arg,ID,tRNA-Arg,exon-VCt043-1,-,+,76/tRNA,VCt044,VCt044,ID,VCt044,tRNA-Arg-6,tRNA-Arg-6,tRNA-Arg-6,tRNA-Arg,ID,tRNA-Arg,exon-VCt044-1,-,+,76):+:71:NC_002505.1	0.212507	-0.535248	4.06765	0.0761452	0.782591	NA
tRNA:VCt044,VCt044,ID,VCt044:tRNA-Arg-6,tRNA-Arg-6,tRNA-Arg-6:tRNA-Arg,ID,tRNA-Arg:exon-VCt044-1:-:+:76:NC_002505.1	44.6779	0.861254	0.514613	2.77578	0.0956999	0.413604
AS_tRNA:VCt044,VCt044,ID,VCt044:tRNA-Arg-6,tRNA-Arg-6,tRNA-Arg-6:tRNA-Arg,ID,tRNA-Arg:exon-VCt044-1:-:+:76:NC_002505.1	0.212507	-0.535248	4.06765	0.0761452	0.782591	NA
IGR:(tRNA,VCt044,VCt044,ID,VCt044,tRNA-Arg-6,tRNA-Arg-6,tRNA-Arg-6,tRNA-Arg,ID,tRNA-Arg,exon-VCt044-1,-,+,76/tRNA,VCt045,VCt045,ID,VCt045,tRNA-Arg-7,tRNA-Arg-7,tRNA-Arg-7,tRNA-Arg,ID,tRNA-Arg,exon-VCt045-1,-,+,76):+:55:NC_002505.1	21.481	0.407954	0.74384	0.302907	0.582066	0.886828
AS_IGR:(tRNA,VCt044,VCt044,ID,VCt044,tRNA-Arg-6,tRNA-Arg-6,tRNA-Arg-6,tRNA-Arg,ID,tRNA-Arg,exon-VCt044-1,-,+,76/tRNA,VCt045,VCt045,ID,VCt045,tRNA-Arg-7,tRNA-Arg-7,tRNA-Arg-7,tRNA-Arg,ID,tRNA-Arg,exon-VCt045-1,-,+,76):+:55:NC_002505.1	0	NA	NA	NA	NA	NA
tRNA:VCt045,VCt045,ID,VCt045:tRNA-Arg-7,tRNA-Arg-7,tRNA-Arg-7:tRNA-Arg,ID,tRNA-Arg:exon-VCt045-1:-:+:76:NC_002505.1	27.1633	0.186152	0.617301	0.0983251	0.753849	0.939088
AS_tRNA:VCt045,VCt045,ID,VCt045:tRNA-Arg-7,tRNA-Arg-7,tRNA-Arg-7:tRNA-Arg,ID,tRNA-Arg:exon-VCt045-1:-:+:76:NC_002505.1	0	NA	NA	NA	NA	NA
IGR:(tRNA,VCt045,VCt045,ID,VCt045,tRNA-Arg-7,tRNA-Arg-7,tRNA-Arg-7,tRNA-Arg,ID,tRNA-Arg,exon-VCt045-1,-,+,76/tRNA,VCt046,VCt046,ID,VCt046,tRNA-Arg-8,tRNA-Arg-8,tRNA-Arg-8,tRNA-Arg,ID,tRNA-Arg,exon-VCt046-1,-,+,76):+:70:NC_002505.1	15.565	0.541282	0.915375	0.355405	0.551069	0.878343
AS_IGR:(tRNA,VCt045,VCt045,ID,VCt045,tRNA-Arg-7,tRNA-Arg-7,tRNA-Arg-7,tRNA-Arg,ID,tRNA-Arg,exon-VCt045-1,-,+,76/tRNA,VCt046,VCt046,ID,VCt046,tRNA-Arg-8,tRNA-Arg-8,tRNA-Arg-8,tRNA-Arg,ID,tRNA-Arg,exon-VCt046-1,-,+,76):+:70:NC_002505.1	0	NA	NA	NA	NA	NA
tRNA:VCt046,VCt046,ID,VCt046:tRNA-Arg-8,tRNA-Arg-8,tRNA-Arg-8:tRNA-Arg,ID,tRNA-Arg:exon-VCt046-1:-:+:76:NC_002505.1	20.6113	0.257192	0.702993	0.134584	0.713725	0.928659
AS_tRNA:VCt046,VCt046,ID,VCt046:tRNA-Arg-8,tRNA-Arg-8,tRNA-Arg-8:tRNA-Arg,ID,tRNA-Arg:exon-VCt046-1:-:+:76:NC_002505.1	0	NA	NA	NA	NA	NA
IGR:(tRNA,VCt046,VCt046,ID,VCt046,tRNA-Arg-8,tRNA-Arg-8,tRNA-Arg-8,tRNA-Arg,ID,tRNA-Arg,exon-VCt046-1,-,+,76/CDS,VC0549,VC0549,-,oxaloacetate_decarboxylase_subunit_gamma,cds-NP_230200.2,-,+,260):+:345:NC_002505.1	6.18148	-1.11279	1.28475	0.763633	0.382194	0.775896
AS_IGR:(tRNA,VCt046,VCt046,ID,VCt046,tRNA-Arg-8,tRNA-Arg-8,tRNA-Arg-8,tRNA-Arg,ID,tRNA-Arg,exon-VCt046-1,-,+,76/CDS,VC0549,VC0549,-,oxaloacetate_decarboxylase_subunit_gamma,cds-NP_230200.2,-,+,260):+:345:NC_002505.1	7.49444	-0.929676	1.54014	0.370397	0.542788	0.873851
CDS:VC0549,VC0549:-:oxaloacetate_decarboxylase_subunit_gamma:cds-NP_230200.2:-:+:260:NC_002505.1	12.286	0.826008	0.993499	0.683877	0.408255	0.797499
AS_CDS:VC0549,VC0549:-:oxaloacetate_decarboxylase_subunit_gamma:cds-NP_230200.2:-:+:260:NC_002505.1	5.81409	0.228776	1.60862	0.022991	0.879481	0.968589
CDS:VC0550,VC0550:-:oxaloacetate_decarboxylase:cds-NP_230201.1:-:+:1793:NC_002505.1	90.2114	0.628871	0.383607	2.66167	0.102793	0.431448
AS_CDS:VC0550,VC0550:-:oxaloacetate_decarboxylase:cds-NP_230201.1:-:+:1793:NC_002505.1	28.6705	-0.531345	0.607401	0.766015	0.381453	0.775896
CDS:VC0551,VC0551:-:oxaloacetate_decarboxylase_subunit_beta:cds-NP_230202.1:-:+:1130:NC_002505.1	81.3942	0.70251	0.358041	3.82026	0.0506363	0.276452
AS_CDS:VC0551,VC0551:-:oxaloacetate_decarboxylase_subunit_beta:cds-NP_230202.1:-:+:1130:NC_002505.1	0.716461	-0.603435	4.00466	-0.0450517	1	NA
IGR:(CDS,VC0551,VC0551,-,oxaloacetate_decarboxylase_subunit_beta,cds-NP_230202.1,-,+,1130/CDS,VC0552,VC0552,-,quinone_oxidoreductase,cds-NP_230203.2,-,+,950):+:71:NC_002505.1	13.6753	0.333792	0.793488	0.178776	0.672427	0.916679
AS_IGR:(CDS,VC0551,VC0551,-,oxaloacetate_decarboxylase_subunit_beta,cds-NP_230202.1,-,+,1130/CDS,VC0552,VC0552,-,quinone_oxidoreductase,cds-NP_230203.2,-,+,950):+:71:NC_002505.1	0	NA	NA	NA	NA	NA
CDS:VC0552,VC0552:-:quinone_oxidoreductase:cds-NP_230203.2:-:+:950:NC_002505.1	117.748	0.478059	0.358349	1.77632	0.182602	0.581463
AS_CDS:VC0552,VC0552:-:quinone_oxidoreductase:cds-NP_230203.2:-:+:950:NC_002505.1	2.78601	-4.69056	2.56939	3.30744	0.0689667	NA
CDS:VC0553,VC0553:-:hypothetical_protein:cds-NP_230204.1:-:+:461:NC_002505.1	32.3491	0.316419	0.720914	0.197699	0.656585	0.914541
AS_CDS:VC0553,VC0553:-:hypothetical_protein:cds-NP_230204.1:-:+:461:NC_002505.1	0.766895	-1.71854	3.95644	0.271593	0.602265	NA
CDS:VC0554,VC0554:-:insulinase_family_protease/insulinase_family_protease:cds-NP_230205.1:-:+:2858:NC_002505.1	194.349	-0.0452466	0.250426	0.0360972	0.849315	0.963826
AS_CDS:VC0554,VC0554:-:insulinase_family_protease/insulinase_family_protease:cds-NP_230205.1:-:+:2858:NC_002505.1	14.6889	1.26507	1.26696	0.971544	0.324295	0.734562
IGR:(CDS,VC0554,VC0554,-,insulinase_family_protease/insulinase_family_protease,cds-NP_230205.1,-,+,2858/CDS,VC0556,VC0556,-,glutamate--cysteine_ligase,cds-NP_230207.1,-,+,1574):+:60:NC_002505.1	16.5092	-0.855821	0.699267	1.50294	0.22022	0.633282
AS_IGR:(CDS,VC0554,VC0554,-,insulinase_family_protease/insulinase_family_protease,cds-NP_230205.1,-,+,2858/CDS,VC0556,VC0556,-,glutamate--cysteine_ligase,cds-NP_230207.1,-,+,1574):+:60:NC_002505.1	0	NA	NA	NA	NA	NA
CDS:VC0556,VC0556:-:glutamate--cysteine_ligase:cds-NP_230207.1:-:+:1574:NC_002505.1	338.373	-0.222704	0.224697	0.989723	0.31981	0.731318
AS_CDS:VC0556,VC0556:-:glutamate--cysteine_ligase:cds-NP_230207.1:-:+:1574:NC_002505.1	7.27109	0.431364	1.26653	0.118775	0.730367	0.931867
CDS:VC0557,VC0557:-:S-ribosylhomocysteinase:cds-NP_230208.1:-:+:518:NC_002505.1	357.466	-0.00581915	0.305349	0.00187053	0.965503	0.977582
AS_CDS:VC0557,VC0557:-:S-ribosylhomocysteinase:cds-NP_230208.1:-:+:518:NC_002505.1	12.9877	0.265736	0.805405	0.114594	0.734973	0.93439
IGR:(CDS,VC0557,VC0557,-,S-ribosylhomocysteinase,cds-NP_230208.1,-,+,518/CDS,VC0558,VC0558,-,hemolysin,cds-NP_230209.1,-,-,1280):+:8:NC_002505.1	6.76218	-0.0710177	1.09422	0.0090591	0.924172	0.973652
AS_IGR:(CDS,VC0557,VC0557,-,S-ribosylhomocysteinase,cds-NP_230208.1,-,+,518/CDS,VC0558,VC0558,-,hemolysin,cds-NP_230209.1,-,-,1280):+:8:NC_002505.1	0.703019	0.501444	3.13853	0.0199144	0.887776	NA
CDS:VC0558,VC0558:-:hemolysin:cds-NP_230209.1:-:-:1280:NC_002505.1	437.81	0.0161759	0.263495	0.00476422	0.944971	0.973652
AS_CDS:VC0558,VC0558:-:hemolysin:cds-NP_230209.1:-:-:1280:NC_002505.1	31.8077	-0.351699	0.597455	0.345712	0.55655	0.87998
IGR:(CDS,VC0558,VC0558,-,hemolysin,cds-NP_230209.1,-,-,1280/CDS,VC0559,VC0559,-,hypothetical_protein,cds-NP_230210.1,-,-,803):+:31:NC_002505.1	0	NA	NA	NA	NA	NA
AS_IGR:(CDS,VC0558,VC0558,-,hemolysin,cds-NP_230209.1,-,-,1280/CDS,VC0559,VC0559,-,hypothetical_protein,cds-NP_230210.1,-,-,803):+:31:NC_002505.1	12.1573	0.199441	0.794392	0.0679888	0.794288	0.952588
CDS:VC0559,VC0559:-:hypothetical_protein:cds-NP_230210.1:-:-:803:NC_002505.1	231.619	-0.14569	0.321878	0.206114	0.649831	0.910476
AS_CDS:VC0559,VC0559:-:hypothetical_protein:cds-NP_230210.1:-:-:803:NC_002505.1	12.7842	-0.582098	3.73943	0.0239654	0.876973	0.967969
IGR:(CDS,VC0559,VC0559,-,hypothetical_protein,cds-NP_230210.1,-,-,803/protein_binding_site,-,-,-,id-NC_002505.1,594564..594584,-,-,20):+:81:NC_002505.1	0.535819	0.524636	4.05516	0.047958	0.826655	NA
AS_IGR:(CDS,VC0559,VC0559,-,hypothetical_protein,cds-NP_230210.1,-,-,803/protein_binding_site,-,-,-,id-NC_002505.1,594564..594584,-,-,20):+:81:NC_002505.1	1.06747	-1.17264	2.82812	0.210602	0.646296	NA
protein_binding_site:-:-:-:id-NC_002505.1:594564..594584:-:-:20:NC_002505.1	0.143973	-0.535248	4.06765	-0.0242512	1	NA
AS_protein_binding_site:-:-:-:id-NC_002505.1:594564..594584:-:-:20:NC_002505.1	0	NA	NA	NA	NA	NA
IGR:(protein_binding_site,-,-,-,id-NC_002505.1,594564..594584,-,-,20/CDS,VC0560,VC0560,-,signal_recognition_particle_protein,cds-NP_230211.1,-,+,1385):+:59:NC_002505.1	0.530507	-0.731379	3.99549	0.0586506	0.808642	NA
AS_IGR:(protein_binding_site,-,-,-,id-NC_002505.1,594564..594584,-,-,20/CDS,VC0560,VC0560,-,signal_recognition_particle_protein,cds-NP_230211.1,-,+,1385):+:59:NC_002505.1	0.423046	1.13675	4.02184	0.057035	0.811245	NA
CDS:VC0560,VC0560:-:signal_recognition_particle_protein:cds-NP_230211.1:-:+:1385:NC_002505.1	811.024	0.136486	0.170864	0.638496	0.424256	0.811672
AS_CDS:VC0560,VC0560:-:signal_recognition_particle_protein:cds-NP_230211.1:-:+:1385:NC_002505.1	1.71275	2.43351	2.59511	0.88898	0.345754	NA
IGR:(CDS,VC0560,VC0560,-,signal_recognition_particle_protein,cds-NP_230211.1,-,+,1385/CDS,VC0561,VC0561,rpsP,rpsP,30S_ribosomal_protein_S16,cds-NP_230212.1,-,+,248):+:184:NC_002505.1	171.968	-0.122707	0.272454	0.203204	0.652147	0.910872
AS_IGR:(CDS,VC0560,VC0560,-,signal_recognition_particle_protein,cds-NP_230211.1,-,+,1385/CDS,VC0561,VC0561,rpsP,rpsP,30S_ribosomal_protein_S16,cds-NP_230212.1,-,+,248):+:184:NC_002505.1	0.0811537	-0.38251	4.0728	-0.167347	1	NA
CDS:VC0561,VC0561:rpsP,rpsP:30S_ribosomal_protein_S16:cds-NP_230212.1:-:+:248:NC_002505.1	450.543	0.187671	0.182412	1.05845	0.303569	0.717835
AS_CDS:VC0561,VC0561:rpsP,rpsP:30S_ribosomal_protein_S16:cds-NP_230212.1:-:+:248:NC_002505.1	0.352996	2.46952	4.02232	0.566021	0.451844	NA
CDS:VC0562,VC0562:rimM,rimM:16S_rRNA-processing_protein_RimM:cds-NP_230213.1:-:+:554:NC_002505.1	1142.11	0.344984	0.156132	4.87001	0.0273274	0.180843
AS_CDS:VC0562,VC0562:rimM,rimM:16S_rRNA-processing_protein_RimM:cds-NP_230213.1:-:+:554:NC_002505.1	2.00643	-1.12634	2.52171	0.203258	0.652104	NA
CDS:VC0563,VC0563:trmD,trmD:tRNA_guanine-N1--methyltransferase:cds-NP_230214.1:-:+:743:NC_002505.1	1382.62	0.117183	0.159562	0.539237	0.462749	0.835979
AS_CDS:VC0563,VC0563:trmD,trmD:tRNA_guanine-N1--methyltransferase:cds-NP_230214.1:-:+:743:NC_002505.1	5.75954	2.04506	1.29738	2.34638	0.125574	0.476587
CDS:VC0564,VC0564:rplS,rplS:50S_ribosomal_protein_L19:cds-NP_230215.1:-:+:353:NC_002505.1	861.019	0.172366	0.186586	0.854153	0.35538	0.757825
AS_CDS:VC0564,VC0564:rplS,rplS:50S_ribosomal_protein_L19:cds-NP_230215.1:-:+:353:NC_002505.1	13.7312	-1.37515	0.91185	2.2904	0.130176	0.4859
IGR:(CDS,VC0564,VC0564,rplS,rplS,50S_ribosomal_protein_L19,cds-NP_230215.1,-,+,353/CDS,VC0565,VC0565,-,protease_DegS,cds-NP_230216.1,-,-,1058):+:59:NC_002505.1	58.4018	0.0206408	0.383437	0.0052957	0.941988	0.973652
AS_IGR:(CDS,VC0564,VC0564,rplS,rplS,50S_ribosomal_protein_L19,cds-NP_230215.1,-,+,353/CDS,VC0565,VC0565,-,protease_DegS,cds-NP_230216.1,-,-,1058):+:59:NC_002505.1	6.48732	-2.27297	1.31172	3.02336	0.0820733	0.371318
CDS:VC0565,VC0565:-:protease_DegS:cds-NP_230216.1:-:-:1058:NC_002505.1	231.052	-0.311839	0.239732	1.68712	0.19398	0.596253
AS_CDS:VC0565,VC0565:-:protease_DegS:cds-NP_230216.1:-:-:1058:NC_002505.1	20.4923	0.315668	0.715732	0.197558	0.656699	0.914541
IGR:(CDS,VC0565,VC0565,-,protease_DegS,cds-NP_230216.1,-,-,1058/CDS,VC0566,VC0566,-,protease_Do,cds-NP_230217.1,-,-,1370):+:125:NC_002505.1	1.59163	2.74025	2.78385	0.98878	0.320041	NA
AS_IGR:(CDS,VC0565,VC0565,-,protease_DegS,cds-NP_230216.1,-,-,1058/CDS,VC0566,VC0566,-,protease_Do,cds-NP_230217.1,-,-,1370):+:125:NC_002505.1	14.1025	-0.906146	0.80383	1.2762	0.258607	0.674118
CDS:VC0566,VC0566:-:protease_Do:cds-NP_230217.1:-:-:1370:NC_002505.1	407.407	-0.269021	0.216505	1.54099	0.214471	0.626723
AS_CDS:VC0566,VC0566:-:protease_Do:cds-NP_230217.1:-:-:1370:NC_002505.1	13.7914	-0.590409	0.76345	0.612703	0.433772	0.822653
IGR:(CDS,VC0566,VC0566,-,protease_Do,cds-NP_230217.1,-,-,1370/CDS,VC0567,VC0567,-,cytochrome_d_ubiquinol_oxidase_subunit_III,cds-NP_230218.1,-,-,437):+:77:NC_002505.1	7.22282	-1.29018	1.11642	1.31299	0.251854	0.666621
AS_IGR:(CDS,VC0566,VC0566,-,protease_Do,cds-NP_230217.1,-,-,1370/CDS,VC0567,VC0567,-,cytochrome_d_ubiquinol_oxidase_subunit_III,cds-NP_230218.1,-,-,437):+:77:NC_002505.1	181.359	-0.505465	0.290343	3.05029	0.0807229	0.368388
CDS:VC0567,VC0567:-:cytochrome_d_ubiquinol_oxidase_subunit_III:cds-NP_230218.1:-:-:437:NC_002505.1	1327.92	-0.0892457	0.156514	0.325291	0.568445	0.883657
AS_CDS:VC0567,VC0567:-:cytochrome_d_ubiquinol_oxidase_subunit_III:cds-NP_230218.1:-:-:437:NC_002505.1	36.268	-0.457469	0.565463	0.645638	0.421676	0.808613
IGR:(CDS,VC0567,VC0567,-,cytochrome_d_ubiquinol_oxidase_subunit_III,cds-NP_230218.1,-,-,437/CDS,VC0568,VC0568,-,hypothetical_protein,cds-NP_230219.1,-,+,1103):+:112:NC_002505.1	10.421	0.374586	1.03414	0.135226	0.713073	0.928659
AS_IGR:(CDS,VC0567,VC0567,-,cytochrome_d_ubiquinol_oxidase_subunit_III,cds-NP_230218.1,-,-,437/CDS,VC0568,VC0568,-,hypothetical_protein,cds-NP_230219.1,-,+,1103):+:112:NC_002505.1	80.29	-0.642974	0.419799	2.31247	0.12834	0.481517
CDS:VC0568,VC0568:-:hypothetical_protein:cds-NP_230219.1:-:+:1103:NC_002505.1	179.21	0.369221	0.280095	1.74092	0.187022	0.586838
AS_CDS:VC0568,VC0568:-:hypothetical_protein:cds-NP_230219.1:-:+:1103:NC_002505.1	43.5923	-1.56141	0.487465	10.1103	0.00147439	0.0204811
IGR:(CDS,VC0568,VC0568,-,hypothetical_protein,cds-NP_230219.1,-,+,1103/CDS,VC0570,VC0570,rplM,rplM,50S_ribosomal_protein_L13,cds-NP_230221.1,-,+,428):+:172:NC_002505.1	115.694	-0.0416621	0.282612	0.0219715	0.882163	0.968747
AS_IGR:(CDS,VC0568,VC0568,-,hypothetical_protein,cds-NP_230219.1,-,+,1103/CDS,VC0570,VC0570,rplM,rplM,50S_ribosomal_protein_L13,cds-NP_230221.1,-,+,428):+:172:NC_002505.1	5.33302	-1.45184	1.38139	1.11995	0.289929	0.70522
CDS:VC0570,VC0570:rplM,rplM:50S_ribosomal_protein_L13:cds-NP_230221.1:-:+:428:NC_002505.1	1209.43	-0.17481	0.183218	0.912555	0.339437	0.743239
AS_CDS:VC0570,VC0570:rplM,rplM:50S_ribosomal_protein_L13:cds-NP_230221.1:-:+:428:NC_002505.1	3.66084	-0.208519	1.8893	0.0153855	0.901285	NA
CDS:VC0571,VC0571:rpsI,rpsI:30S_ribosomal_protein_S9:cds-NP_230222.1:-:+:392:NC_002505.1	1451.07	-0.0176022	0.225629	0.00658317	0.935333	0.973652
AS_CDS:VC0571,VC0571:rpsI,rpsI:30S_ribosomal_protein_S9:cds-NP_230222.1:-:+:392:NC_002505.1	0	NA	NA	NA	NA	NA
IGR:(CDS,VC0571,VC0571,rpsI,rpsI,30S_ribosomal_protein_S9,cds-NP_230222.1,-,+,392/CDS,VC0573,VC0573,-,ubiquinol--cytochrome_c_reductase_iron-sulfur_subunit,cds-NP_230224.1,-,+,593):+:276:NC_002505.1	169.779	0.258154	0.370888	0.490904	0.483524	0.847737
AS_IGR:(CDS,VC0571,VC0571,rpsI,rpsI,30S_ribosomal_protein_S9,cds-NP_230222.1,-,+,392/CDS,VC0573,VC0573,-,ubiquinol--cytochrome_c_reductase_iron-sulfur_subunit,cds-NP_230224.1,-,+,593):+:276:NC_002505.1	0	NA	NA	NA	NA	NA
CDS:VC0573,VC0573:-:ubiquinol--cytochrome_c_reductase_iron-sulfur_subunit:cds-NP_230224.1:-:+:593:NC_002505.1	282.581	-0.151017	0.222895	0.463483	0.496001	0.855245
AS_CDS:VC0573,VC0573:-:ubiquinol--cytochrome_c_reductase_iron-sulfur_subunit:cds-NP_230224.1:-:+:593:NC_002505.1	3.07245	-2.28643	1.871	1.47867	0.223983	NA
CDS:VC0574,VC0574:-:ubiquinol--cytochrome_c_reductase_cytochrome_B:cds-NP_230225.1:-:+:1265:NC_002505.1	680.136	0.189097	0.249156	0.57745	0.447314	0.827007
AS_CDS:VC0574,VC0574:-:ubiquinol--cytochrome_c_reductase_cytochrome_B:cds-NP_230225.1:-:+:1265:NC_002505.1	13.4814	-0.639411	0.967258	0.450918	0.501899	0.858739
CDS:VC0575,VC0575:-:ubiquinol--cytochrome_c_reductase_cytochrome_c1:cds-NP_230226.1:-:+:737:NC_002505.1	437.178	0.268643	0.239895	1.25662	0.262291	0.676881
AS_CDS:VC0575,VC0575:-:ubiquinol--cytochrome_c_reductase_cytochrome_c1:cds-NP_230226.1:-:+:737:NC_002505.1	1.88578	-4.14462	2.93495	2.1678	0.140928	NA
IGR:(CDS,VC0575,VC0575,-,ubiquinol--cytochrome_c_reductase_cytochrome_c1,cds-NP_230226.1,-,+,737/CDS,VC0576,VC0576,sspA,sspA,stringent_starvation_protein_A,cds-NP_230227.1,-,+,635):+:48:NC_002505.1	60.9816	-0.382067	0.374909	1.04393	0.306909	0.719579
AS_IGR:(CDS,VC0575,VC0575,-,ubiquinol--cytochrome_c_reductase_cytochrome_c1,cds-NP_230226.1,-,+,737/CDS,VC0576,VC0576,sspA,sspA,stringent_starvation_protein_A,cds-NP_230227.1,-,+,635):+:48:NC_002505.1	0.143973	-0.535248	4.06765	-0.0242512	1	NA
CDS:VC0576,VC0576:sspA,sspA:stringent_starvation_protein_A:cds-NP_230227.1:-:+:635:NC_002505.1	533.667	-0.103486	0.172234	0.362952	0.546871	0.876334
AS_CDS:VC0576,VC0576:sspA,sspA:stringent_starvation_protein_A:cds-NP_230227.1:-:+:635:NC_002505.1	8.4896	-1.34818	1.20866	1.24582	0.264352	0.677654
CDS:VC0577,VC0577:-:ClpXP_protease_specificity-enhancing_factor:cds-NP_230228.1:-:+:476:NC_002505.1	390.938	-0.0243294	0.246594	0.0122128	0.912004	0.973652
AS_CDS:VC0577,VC0577:-:ClpXP_protease_specificity-enhancing_factor:cds-NP_230228.1:-:+:476:NC_002505.1	67.0188	0.170881	0.458962	0.140339	0.707945	0.928659
IGR:(CDS,VC0577,VC0577,-,ClpXP_protease_specificity-enhancing_factor,cds-NP_230228.1,-,+,476/CDS,VC0578,VC0578,-,hemolysin,cds-NP_230229.1,-,-,569):+:6:NC_002505.1	5.34853	0.0699405	1.14811	0.00459777	0.945939	0.973652
AS_IGR:(CDS,VC0577,VC0577,-,ClpXP_protease_specificity-enhancing_factor,cds-NP_230228.1,-,+,476/CDS,VC0578,VC0578,-,hemolysin,cds-NP_230229.1,-,-,569):+:6:NC_002505.1	4.41652	-0.0515259	1.2326	0.00187399	0.965471	NA
CDS:VC0578,VC0578:-:hemolysin:cds-NP_230229.1:-:-:569:NC_002505.1	285.564	-0.334129	0.249825	1.79844	0.179901	0.579004
AS_CDS:VC0578,VC0578:-:hemolysin:cds-NP_230229.1:-:-:569:NC_002505.1	31.7808	0.269409	0.624041	0.196172	0.657829	0.915266
CDS:VC0579,VC0579:-:phosphoheptose_isomerase:cds-NP_230230.1:-:-:590:NC_002505.1	191.197	-0.32861	0.27908	1.37782	0.240473	0.654705
AS_CDS:VC0579,VC0579:-:phosphoheptose_isomerase:cds-NP_230230.1:-:-:590:NC_002505.1	27.1292	-1.21385	0.640546	3.48421	0.0619569	0.313586
CDS:VC0580,VC0580:-:hypothetical_protein:cds-NP_230231.1:-:-:368:NC_002505.1	109.956	0.113049	0.350401	0.107807	0.742655	0.937518
AS_CDS:VC0580,VC0580:-:hypothetical_protein:cds-NP_230231.1:-:-:368:NC_002505.1	7.03726	-4.16052	1.92801	4.24173	0.0394421	0.234099
CDS:VC0581,VC0581:-:lipoprotein:cds-NP_230232.2:-:-:1805:NC_002505.1	672.587	-0.258627	0.192988	1.79725	0.180045	0.579116
[truncated: 10,407 more rows]

## Sheet: Sheet 2
	baseMean	log2FoldChange	lfcSE	stat	pvalue	padj
CDS:VC0008,VC0008:-:amino_acid_ABC_transporter_ATP-binding_protein:cds-NP_062592.1:-:-:737:NC_002505.1	56.6727	-1.89877	0.449688	17.272	3.23927e-05	0.000809818
AS_IGR:(CDS,VC0009,VC0009,-,amino_acid_ABC_transporter_permease,cds-NP_062593.1,-,-,671/CDS,VC0010,VC0010,-,amino_acid_ABC_transporter_substrate-binding_protein,cds-NP_062594.1,-,-,746):+:26:NC_002505.1	13.5219	-3.18319	1.00892	9.89805	0.00165454	0.0222553
CDS:VC0010,VC0010:-:amino_acid_ABC_transporter_substrate-binding_protein:cds-NP_062594.1:-:-:746:NC_002505.1	181.983	-3.05061	0.52588	30.1389	4.02175e-08	1.77747e-06
IGR:(CDS,VC0017,VC0017,-,hypothetical_protein,cds-NP_229676.1,-,+,116/CDS,VC0018,VC0018,-,16_kDa_heat_shock_protein_A,cds-NP_229677.1,-,+,437):+:224:NC_002505.1	115.637	-1.45312	0.39599	13.1461	0.000288126	0.00554231
CDS:VC0018,VC0018:-:16_kDa_heat_shock_protein_A:cds-NP_229677.1:-:+:437:NC_002505.1	456.331	-1.42142	0.252868	30.7761	2.89586e-08	1.34844e-06
AS_CDS:VC0019,VC0019:avtA,avtA:valine--pyruvate_transaminase:cds-NP_229678.1:-:-:1256:NC_002505.1	26.4426	-2.47912	0.687432	12.7786	0.000350613	0.00654096
CDS:VC0051,VC0051:-:5-carboxyaminoimidazole_ribonucleotide_synthase:cds-NP_229710.1:-:-:1133:NC_002505.1	99.2255	1.0031	0.351947	8.05074	0.00454851	0.0498858
CDS:VC0074,VC0074:-:hypothetical_protein:cds-NP_229733.1:-:+:389:NC_002505.1	176.657	-1.64084	0.44309	13.2802	0.000268222	0.00522717
CDS:VC0078,VC0078:-:ferritin:cds-NP_229737.1:-:+:545:NC_002505.1	1031.99	-1.44703	0.185173	59.049	1.53792e-14	1.58598e-12
IGR:(CDS,VC0078,VC0078,-,ferritin,cds-NP_229737.1,-,+,545/CDS,VC0079,VC0079,-,universal_stress_protein_UspB,cds-NP_229738.1,-,+,323):+:24:NC_002505.1	83.22	-1.8393	0.385259	22.0045	2.72009e-06	8.8195e-05
CDS:VC0079,VC0079:-:universal_stress_protein_UspB:cds-NP_229738.1:-:+:323:NC_002505.1	431.2	-1.69411	0.220557	56.5693	5.4251e-14	5.37085e-12
IGR:(CDS,VC0079,VC0079,-,universal_stress_protein_UspB,cds-NP_229738.1,-,+,323/CDS,VC0080,VC0080,-,hypothetical_protein,cds-NP_229739.1,-,+,1196):+:81:NC_002505.1	47.3448	-1.96431	0.55805	12.0025	0.000531306	0.00928223
CDS:VC0080,VC0080:-:hypothetical_protein:cds-NP_229739.1:-:+:1196:NC_002505.1	127.241	-1.31925	0.315005	17.3282	3.14491e-05	0.000788883
AS_CDS:VC0081,VC0081:-:hypothetical_protein:cds-NP_229740.1:-:-:911:NC_002505.1	67.4802	-2.08112	0.479394	17.8672	2.36873e-05	0.000612816
CDS:VC0085,VC0085:ubiB,ubiB:ubiquinone_biosynthesis_protein_UbiB:cds-NP_229744.1:-:+:1634:NC_002505.1	769.253	-1.04311	0.208189	24.6982	6.70482e-07	2.48916e-05
CDS:VC0091,VC0091:-:O-methyltransferase-like_protein:cds-NP_229750.1:-:-:869:NC_002505.1	441.214	-1.93982	0.236074	64.3553	1.03889e-15	1.1513e-13
IGR:(protein_binding_site,-,-,-,id-NC_002505.1,102429..102449,-,+,20/CDS,VC0108,VC0108,-,DNA_polymerase_I,cds-NP_229767.1,-,+,2804):+:627:NC_002505.1	2430.48	-2.91966	0.583731	21.6621	3.2516e-06	0.000104065
AS_CDS:VC0137,VC0137:-:hypothetical_protein:cds-NP_229795.2:-:+:1226:NC_002505.1	352.136	-3.04652	0.249613	136.149	1.85133e-31	7.23482e-29
AS_IGR:(CDS,VC0137,VC0137,-,hypothetical_protein,cds-NP_229795.2,-,+,1226/CDS,VC0139,VC0139,-,DPS_family_protein,cds-NP_229797.1,-,-,470):+:118:NC_002505.1	487.047	-3.79211	0.285935	152.66	4.54452e-35	2.10894e-32
CDS:VC0139,VC0139:-:DPS_family_protein:cds-NP_229797.1:-:-:470:NC_002505.1	1418.17	-3.04827	0.240921	139.705	3.08905e-32	1.27423e-29
AS_IGR:(CDS,VC0142a,VC0142a,-,hypothetical_protein,cds-YP_007648021.1,-,-,80/protein_binding_site,-,-,-,id-NC_002505.1,134811..134831,-,-,20):+:314:NC_002505.1	79.3168	-3.82021	0.603795	35.6483	2.36351e-09	1.28096e-07
AS_CDS:VC0143,VC0143:-:hypothetical_protein:cds-NP_229801.1:-:+:257:NC_002505.1	42.2993	-2.15259	0.565449	13.7837	0.00020511	0.00414971
AS_CDS:VC0150,VC0150:-:RNA_polymerase_factor_sigma-32:cds-NP_229808.1:-:+:860:NC_002505.1	7.36752	-5.1186	1.68996	9.23449	0.00237498	0.0299549
CDS:VC0151,VC0151:-:soluble_pyridine_nucleotide_transhydrogenase:cds-NP_229809.1:-:-:1400:NC_002505.1	133.978	-1.54616	0.342774	19.923	8.06229e-06	0.000232025
AS_IGR:(CDS,VC0151,VC0151,-,soluble_pyridine_nucleotide_transhydrogenase,cds-NP_229809.1,-,-,1400/CDS,VC0152,VC0152,-,DNA-binding_transcriptional_repressor_FabR,cds-NP_229810.1,-,+,641):+:266:NC_002505.1	15.6473	-3.68215	1.04682	11.9841	0.000536567	0.00932815
CDS:VC0156,VC0156:-:vitamin_B12_receptor:cds-NP_229813.1:-:+:1835:NC_002505.1	254.741	1.32222	0.243147	28.902	7.61339e-08	3.23025e-06
AS_CDS:VC0173,VC0173:-:peptide_ABC_transporter_permease:cds-NP_229830.1:-:+:938:NC_002505.1	6.70736	6.4597	1.88883	10.2765	0.00134738	0.0189476
CDS:VC0199,VC0199:-:hemolysin_secretion_ATP-binding_protein:cds-NP_229856.1:-:-:1835:NC_002505.1	125.131	-1.45495	0.459637	9.604	0.00194153	0.0256511
CDS:VC0200,VC0200:-:ironIII_compound_receptor:cds-NP_229857.1:-:+:2156:NC_002505.1	387.556	-3.8083	0.387111	81.1326	2.1107e-19	3.33446e-17
IGR:(CDS,VC0200,VC0200,-,ironIII_compound_receptor,cds-NP_229857.1,-,+,2156/CDS,VC0201,VC0201,-,ironIII_ABC_transporter_ATP-binding_protein,cds-NP_229858.2,-,+,785):+:79:NC_002505.1	20.0615	-3.22682	0.782433	16.4271	5.05584e-05	0.00118421
CDS:VC0201,VC0201:-:ironIII_ABC_transporter_ATP-binding_protein:cds-NP_229858.2:-:+:785:NC_002505.1	57.2627	-2.2861	0.486709	21.1996	4.13845e-06	0.000129654
CDS:VC0202,VC0202:-:ironIII_ABC_transporter_substrate-binding_protein:cds-NP_229859.1:-:+:959:NC_002505.1	42.6031	-3.02482	0.543953	30.2527	3.79261e-08	1.68624e-06
CDS:VC0203,VC0203:-:iron-hydroxamate_transporter_permease:cds-NP_229860.1:-:+:1961:NC_002505.1	61.9254	-1.70828	0.48427	12.2485	0.000465635	0.00833093
AS_CDS:VC0212,VC0212:-:lipid_A_biosynthesis_KDO2-lauroyl-lipid_IVA_acyltransferase:cds-NP_229869.1:-:-:977:NC_002505.1	48.5056	1.61857	0.473232	11.4454	0.000716726	0.0117998
CDS:VC0275,VC0275:-:phosphoribosylamine--glycine_ligase:cds-NP_229931.1:-:-:1289:NC_002505.1	170.25	2.21475	0.304802	49.9415	1.58397e-12	1.41699e-10
CDS:VC0276,VC0276:purH,purH:bifunctional_phosphoribosylaminoimidazolecarboxamide_formyltransferase/IMP_cyclohydrolase:cds-NP_229932.1:-:-:1592:NC_002505.1	194.432	1.13665	0.300867	14.0326	0.00017967	0.00369543
pseudogene:VC0284:-:-:gene-VC0284:-:-:2042:NC_002505.1	55.8008	-1.51919	0.509354	8.62696	0.00331223	0.0386688
CDS:VC0287,VC0287:-:thermoresistant_gluconokinase:cds-NP_229942.1:-:+:515:NC_002505.1	8.70607	-4.64831	1.39976	11.8967	0.000562328	0.00968743
AS_IGR:(CDS,VC0293,VC0293,prmA,prmA,ribosomal_protein_L11_methyltransferase,cds-NP_229948.1,-,-,887/CDS,VC0295,VC0295,-,acetyl-CoA_carboxylase_biotin_carboxylase_subunit,cds-NP_229950.1,-,-,1343):+:157:NC_002505.1	96.5729	1.37397	0.353683	14.811	0.000118838	0.00256504
CDS:VC0295,VC0295:-:acetyl-CoA_carboxylase_biotin_carboxylase_subunit:cds-NP_229950.1:-:-:1343:NC_002505.1	707.066	1.06911	0.16638	40.6111	1.85752e-10	1.16882e-08
CDS:VC0297,VC0297:-:3-dehydroquinate_dehydratase:cds-NP_229952.1:-:-:452:NC_002505.1	119.544	1.00799	0.31207	10.2871	0.00133963	0.0189102
CDS:VC0306,VC0306:-:thioredoxin:cds-NP_229961.1:-:+:326:NC_002505.1	512.696	-1.00054	0.242759	16.687	4.40821e-05	0.00105584
CDS:VC0364,VC0364:-:bacterioferritin-associated_ferredoxin:cds-NP_230018.1:-:+:188:NC_002505.1	205.07	-3.51288	0.407031	66.4848	3.526e-16	4.15564e-14
IGR:(CDS,VC0364,VC0364,-,bacterioferritin-associated_ferredoxin,cds-NP_230018.1,-,+,188/CDS,VC0365,VC0365,-,bacterioferritin,cds-NP_230019.1,-,+,476):+:18:NC_002505.1	17.975	-3.07694	0.796939	14.7069	0.000125587	0.00267187
CDS:VC0365,VC0365:-:bacterioferritin:cds-NP_230019.1:-:+:476:NC_002505.1	548.678	-1.94025	0.202701	86.8527	1.16914e-20	2.06687e-18
CDS:VC0384,VC0384:-:sulfite_reductase_NADPH_flavoprotein_subunit_alpha:cds-NP_230038.1:-:+:1844:NC_002505.1	119.895	-3.50016	0.521858	40.6787	1.79431e-10	1.14852e-08
CDS:VC0385,VC0385:-:sulfite_reductase_subunit_beta:cds-NP_230039.1:-:+:1733:NC_002505.1	109.121	-2.56307	0.405579	37.3603	9.82018e-10	5.4011e-08
CDS:VC0386,VC0386:-:phosphoadenosine_phosphosulfate_reductase:cds-NP_230040.1:-:+:761:NC_002505.1	82.954	-2.4847	0.458473	27.5054	1.5666e-07	6.35629e-06
CDS:VC0409,VC0409:-:MSHA_pilin_protein_MshA:cds-NP_230063.1:-:+:536:NC_002505.1	1671.72	1.04221	0.209439	24.2955	8.26313e-07	2.99287e-05
AS_CDS:VC0420,VC0420:-:hypothetical_protein:cds-NP_230074.1:-:+:3875:NC_002505.1	11.1254	-3.90295	1.20686	10.3422	0.00130021	0.0185298
AS_CDS:VC0425,VC0425:-:hypothetical_protein:cds-NP_230079.1:-:+:797:NC_002505.1	29.7694	-2.39988	0.774355	9.12815	0.00251706	0.0309384
CDS:VC0426,VC0426:-:hypothetical_protein:cds-NP_230080.1:-:-:383:NC_002505.1	743.644	-2.99396	0.279744	101.495	7.16581e-24	1.71633e-21
CDS:VC0428,VC0428:-:hypothetical_protein:cds-NP_230082.1:-:-:437:NC_002505.1	370.245	1.95682	0.224496	72.3464	1.80556e-17	2.35198e-15
CDS:VC0438,VC0438:-:hypothetical_protein:cds-NP_230092.1:-:+:869:NC_002505.1	224.502	1.07418	0.35099	9.15459	0.00248095	0.0306745
CDS:VC0439,VC0439:-:hypothetical_protein:cds-NP_230093.1:-:+:485:NC_002505.1	61.4984	1.34557	0.411994	10.5035	0.00119149	0.0176879
CDS:VC0449,VC0449:-:methyl-accepting_chemotaxis_protein:cds-NP_230103.1:-:-:1625:NC_002505.1	56.6434	-1.52638	0.528487	8.09668	0.00443464	0.0488535
CDS:VC0462,VC0462:-:twitching_motility_protein_PilT:cds-NP_230116.1:-:+:1037:NC_002505.1	143.642	-1.73386	0.374392	20.5361	5.85174e-06	0.000177344
CDS:VC0463,VC0463:-:twitching_motility_protein_PilT:cds-NP_230117.1:-:+:1106:NC_002505.1	148.117	-1.58547	0.354448	19.6067	9.51346e-06	0.000270642
AS_CDS:VC0473,VC0473:-:transketolase:cds-NP_230127.1:-:+:2084:NC_002505.1	12.4362	-4.2929	1.27764	11.4556	0.000712775	0.0117608
CDS:VC0474,VC0474:-:iron-regulated_virulence_regulatory_protein_IrgB:cds-NP_230128.1:-:-:896:NC_002505.1	37.4296	-3.43908	0.758817	18.8599	1.40681e-05	0.000384028
IGR:(CDS,VC0483,VC0483,-,hypothetical_protein,cds-NP_230137.1,-,+,716/CDS,VC0485,VC0485,-,pyruvate_kinase,cds-NP_230139.1,-,-,1412):+:474:NC_002505.1	70.39	1.2353	0.427695	8.2102	0.00416555	0.0465757
CDS:VC0486,VC0486:-:DeoR_family_transcriptional_regulator:cds-NP_230140.1:-:+:782:NC_002505.1	76.7809	4.4776	0.528539	66.0235	4.45583e-16	5.08993e-14
IGR:(protein_binding_site,VC0486,-,-,id-VC0486,-,+,14/CDS,VC0487,VC0487,-,glucosamine--fructose-6-phosphate_aminotransferase,cds-NP_230141.1,-,+,1832):+:273:NC_002505.1	17.0464	3.99276	0.907969	18.6289	1.58793e-05	0.000427188
CDS:VC0487,VC0487:-:glucosamine--fructose-6-phosphate_aminotransferase:cds-NP_230141.1:-:+:1832:NC_002505.1	1177.09	3.96863	0.190115	365.365	1.91144e-81	4.73082e-78
AS_CDS:VC0488,VC0488:-:ABC_transporter_substrate-binding_protein:cds-NP_230142.1:-:-:1079:NC_002505.1	71.8323	4.1411	0.458126	79.3169	5.29051e-19	8.18376e-17
AS_CDS:VC0508,VC0508:-:hypothetical_protein:cds-NP_230159.1:-:-:443:NC_002505.1	36.5203	-1.9076	0.630779	8.98017	0.00272925	0.0330581
CDS:VC0533,VC0533:-:lipoprotein_NlpD:cds-NP_230184.1:-:+:935:NC_002505.1	2221.09	-1.2834	0.196746	41.3022	1.30425e-10	8.76092e-09
AS_protein_binding_site:-:-:-:id-NC_002505.1:564605..564625:-:-:20:NC_002505.1	59.4366	-1.57401	0.395824	15.5719	7.9425e-05	0.00179796
IGR:(protein_binding_site,-,-,-,id-NC_002505.1,564605..564625,-,-,20/CDS,VC0534,VC0534,-,RNA_polymerase_sigma-38_factor,cds-NP_230185.1,-,+,1007):+:85:NC_002505.1	223.75	-1.53611	0.230635	43.4541	4.34019e-11	3.1594e-09
CDS:VC0534,VC0534:-:RNA_polymerase_sigma-38_factor:cds-NP_230185.1:-:+:1007:NC_002505.1	2402.49	-1.7224	0.191406	76.9231	1.77745e-18	2.63952e-16
IGR:(CDS,VC0534,VC0534,-,RNA_polymerase_sigma-38_factor,cds-NP_230185.1,-,+,1007/CDS,VC0535,VC0535,-,DNA_mismatch_repair_protein_MutS,cds-NP_230186.1,-,-,2588):+:31:NC_002505.1	30.8465	-2.20493	0.673778	10.4671	0.0012152	0.0178318
CDS:VC0538,VC0538:-:thiosulfate_ABC_transporter_substrate-binding_protein:cds-NP_230189.1:-:+:1001:NC_002505.1	141.98	-1.81163	0.434072	16.5123	4.83361e-05	0.00114663
CDS:VC0541,VC0541:-:sulfate_ABC_transporter_ATP-binding_protein:cds-NP_230192.1:-:+:1130:NC_002505.1	92.9401	-1.55799	0.377282	16.7971	4.15967e-05	0.00100605
AS_CDS:VC0568,VC0568:-:hypothetical_protein:cds-NP_230219.1:-:+:1103:NC_002505.1	43.5923	-1.56141	0.487465	10.1103	0.00147439	0.0204811
AS_IGR:(CDS,VC0582,VC0582,-,hypothetical_protein,cds-NP_230233.1,-,+,866/pseudogene,VC0583,-,-,gene-VC0583,-,-,610):+:182:NC_002505.1	21.2626	-2.32502	0.72121	10.0506	0.00152296	0.0209796
AS_CDS:VC0601,VC0601:-:ATP-dependent_RNA_helicase_HrpB:cds-NP_230251.1:-:+:2462:NC_002505.1	8.04078	-4.23945	1.4024	8.7506	0.00309501	0.036593
AS_CDS:VC0602,VC0602:-:penicillin-binding_protein_1B:cds-NP_230252.1:-:+:2333:NC_002505.1	11.1961	-3.82476	1.19427	10.4488	0.00122728	0.017868
CDS:VC0608,VC0608:-:ironIII_ABC_transporter_substrate-binding_protein:cds-NP_230257.1:-:+:1058:NC_002505.1	159.632	-2.21072	0.312029	47.5261	5.42764e-12	4.52812e-10
IGR:(protein_binding_site,-,-,-,id-NC_002505.1,638890..638910,-,-,20/CDS,VC0609,VC0609,-,ironIII_ABC_transporter_permease,cds-NP_230258.1,-,+,1625):+:1095:NC_002505.1	162.752	-2.20566	0.311812	47.3319	5.99297e-12	4.9442e-10
CDS:VC0652,VC0652:-:protease:cds-NP_230301.1:-:-:1013:NC_002505.1	96.3307	1.76051	0.513363	11.1595	0.000836033	0.0135241
CDS:VC0654,VC0654:-:hypothetical_protein:cds-NP_230303.1:-:+:527:NC_002505.1	116.151	1.5255	0.447855	11.1168	0.000855485	0.0137489
CDS:VC0655,VC0655:-:acetyltransferase:cds-NP_230304.1:-:+:551:NC_002505.1	172.003	1.16614	0.27716	17.4842	2.89709e-05	0.000739206
AS_CDS:VC0657,VC0657:-:ribosomal-protein-alanine_acetyltransferase:cds-NP_230306.1:-:+:485:NC_002505.1	49.9972	-1.77599	0.452042	14.9575	0.00010996	0.00238728
CDS:VC0658,VC0658:-:c-di-GMP_phosphodiesterase_A-like_protein:cds-NP_230307.1:-:-:2057:NC_002505.1	373.128	-2.02415	0.316303	38.3894	5.79456e-10	3.3613e-08
IGR:(protein_binding_site,-,-,-,id-NC_002505.1,712260..712274,-,+,14/CDS,VC0665,VC0665,-,Fis_family_transcriptional_regulator,cds-NP_230314.1,-,+,1334):+:99:NC_002505.1	28.5643	-2.85747	0.686467	16.825	4.09899e-05	0.00099787
CDS:VC0665,VC0665:-:Fis_family_transcriptional_regulator:cds-NP_230314.1:-:+:1334:NC_002505.1	293.612	-1.69923	0.289432	33.3092	7.86097e-09	3.97059e-07
AS_IGR:(CDS,VC0685,VC0685,ispH,ispH,4-hydroxy-3-methylbut-2-enyl_diphosphate_reductase,cds-NP_230334.2,-,+,950/CDS,VC0687,VC0687,-,carbon_starvation_protein_A,cds-NP_230336.1,-,-,1484):+:75:NC_002505.1	18.5712	-5.13778	1.10555	25.2338	5.07837e-07	1.90439e-05
CDS:VC0687,VC0687:-:carbon_starvation_protein_A:cds-NP_230336.1:-:-:1484:NC_002505.1	614.921	-5.35153	0.331858	217.048	3.98413e-49	2.68929e-46
AS_IGR:(CDS,VC0687,VC0687,-,carbon_starvation_protein_A,cds-NP_230336.1,-,-,1484/CDS,VC0688,VC0688,-,hypothetical_protein,cds-NP_230337.1,-,+,341):+:211:NC_002505.1	5.88144	-4.80144	1.62575	9.19711	0.00242397	0.0302268
CDS:VC0706,VC0706:-:sigma-54_modulation_protein:cds-NP_230355.1:-:-:326:NC_002505.1	653.017	2.49898	0.286303	69.1292	9.22185e-17	1.1225e-14
AS_IGR:(CDS,VC0706,VC0706,-,sigma-54_modulation_protein,cds-NP_230355.1,-,-,326/CDS,VC0708,VC0708,-,hypothetical_protein,cds-NP_230357.1,-,-,761):+:350:NC_002505.1	29.674	2.52999	0.637379	15.0865	0.000102695	0.00227352
CDS:VC0728,VC0728:-:hypothetical_protein:cds-NP_230377.1:-:-:776:NC_002505.1	128.648	-1.86842	0.314349	34.3045	4.71292e-09	2.44709e-07
AS_CDS:VC0736,VC0736:-:isocitrate_lyase:cds-NP_230385.1:-:+:1313:NC_002505.1	85.5724	-2.31777	0.352934	41.8623	9.79329e-11	6.85992e-09
AS_IGR:(CDS,VC0736,VC0736,-,isocitrate_lyase,cds-NP_230385.1,-,+,1313/CDS,VC0737,VC0737,-,acetoin_utilization_protein_AcuB,cds-NP_230386.1,-,-,509):+:91:NC_002505.1	56.1852	-2.82758	0.45405	38.0003	7.07352e-10	3.97886e-08
CDS:VC0737,VC0737:-:acetoin_utilization_protein_AcuB:cds-NP_230386.1:-:-:509:NC_002505.1	162.608	-2.97266	0.347015	67.845	1.76862e-16	2.11807e-14
IGR:(CDS,VC0755,VC0755,-,aminopeptidase,cds-NP_230404.2,-,+,1289/CDS,VC0756,VC0756,ndk,ndk,nucleoside_diphosphate_kinase,cds-NP_230405.1,-,+,428):+:151:NC_002505.1	83.406	1.31383	0.419853	9.56795	0.00198003	0.025929
CDS:VC0756,VC0756:ndk,ndk:nucleoside_diphosphate_kinase:cds-NP_230405.1:-:+:428:NC_002505.1	462.784	1.05548	0.305822	11.72	0.000618303	0.0104102
CDS:VC0764,VC0764:-:hypothetical_protein:cds-NP_230413.1:-:+:917:NC_002505.1	113.412	1.09203	0.308984	12.3571	0.000439321	0.00791738
CDS:VC0768,VC0768:guaA,guaA:GMP_synthase:cds-NP_230417.1:-:+:1553:NC_002505.1	3695.85	1.99976	0.628433	9.40762	0.00216086	0.0279519
CDS:VC0771,VC0771:-:vibriobactin-specific_isochorismatase:cds-NP_230420.1:-:+:881:NC_002505.1	70.5354	-3.2214	0.450193	48.5555	3.21079e-12	2.77211e-10
CDS:VC0772,VC0772:-:2%2C3-dihydroxybenzoate-AMP_ligase:cds-NP_230421.1:-:-:1631:NC_002505.1	45.2682	-1.90619	0.49216	14.4652	0.000142771	0.00300304
CDS:VC0774,VC0774:-:2%2C3-dihydro-2%2C3-dihydroxybenzoate_dehydrogenase:cds-NP_230423.1:-:+:788:NC_002505.1	35.2994	-4.64222	0.813865	32.9297	9.55531e-09	4.76162e-07
CDS:VC0775,VC0775:-:vibriobactin_synthesis_protein:cds-NP_230424.1:-:-:1316:NC_002505.1	9.94267	-5.51188	1.49867	14.8046	0.000119247	0.00256641
AS_CDS:VC0775,VC0775:-:vibriobactin_synthesis_protein:cds-NP_230424.1:-:-:1316:NC_002505.1	142.736	-1.10627	0.295519	13.8479	0.000198216	0.00402119
CDS:VC0776,VC0776:-:iron-enterobactin_transporter_substrate-binding_protein:cds-NP_230425.1:-:+:977:NC_002505.1	72.8163	-2.13837	0.397816	28.1832	1.10359e-07	4.60347e-06
CDS:VC0777,VC0777:-:ferric_vibriobactin_ABC_transporter_permease:cds-NP_230426.1:-:+:1052:NC_002505.1	56.7511	-2.51754	0.515403	23.0576	1.57217e-06	5.40433e-05
AS_pseudogene:VC0818:-:-:gene-VC0818:-:-:680:NC_002505.1	9.16063	-3.41463	1.18018	8.5221	0.00350859	0.0405783
CDS:VC0844,VC0844:-:accessory_colonization_factor_AcfA:cds-NP_230492.1:-:-:647:NC_002505.1	251.313	1.34487	0.293317	20.4402	6.15248e-06	0.000184202
CDS:VC0869,VC0869:-:phosphoribosylformylglycinamidine_synthase:cds-NP_230516.1:-:+:3893:NC_002505.1	689.739	1.82892	0.192789	85.792	1.99896e-20	3.29828e-18
CDS:VC0878,VC0878:rpmE2,rpmE2:50S_ribosomal_protein_L31_type_B:cds-NP_230525.1:-:+:257:NC_002505.1	24.5752	-3.66945	0.818138	20.0092	7.70705e-06	0.000222665
CDS:VC0879,VC0879:rpmJ,rpmJ:50S_ribosomal_protein_L36:cds-NP_230526.1:-:+:125:NC_002505.1	21.0057	-3.79794	0.847865	20.4978	5.96996e-06	0.000180191
CDS:VC0889,VC0889:-:1-deoxy-D-xylulose-5-phosphate_synthase:cds-NP_230536.1:-:-:1880:NC_002505.1	438.367	1.1595	0.347721	10.8374	0.000994715	0.0155818
CDS:VC0941,VC0941:glyA,glyA:serine_hydroxymethyltransferase:cds-NP_230588.2:-:+:1250:NC_002505.1	791.742	1.51171	0.174335	72.6581	1.54172e-17	2.04416e-15
IGR:(CDS,VC0941,VC0941,glyA,glyA,serine_hydroxymethyltransferase,cds-NP_230588.2,-,+,1250/CDS,VC0942,VC0942,-,hypothetical_protein,cds-NP_230589.1,-,-,353):+:102:NC_002505.1	43.4874	1.50895	0.510479	8.59985	0.00336192	0.0391257
CDS:VC0943,VC0943:-:lipoyl_synthase:cds-NP_230590.1:-:-:965:NC_002505.1	428.707	-1.33251	0.237862	30.7454	2.94206e-08	1.34844e-06
CDS:VC0944,VC0944:lipB,lipB:lipoate-protein_ligase_B:cds-NP_230591.1:-:-:659:NC_002505.1	140.565	-1.1634	0.344892	11.1784	0.000827573	0.0134164
AS_CDS:VC0953,VC0953:holA,holA:DNA_polymerase_III_subunit_delta:cds-NP_230600.1:-:-:1028:NC_002505.1	4.90712	-5.52084	1.84389	8.47469	0.00360122	0.0414559
AS_CDS:VC0965,VC0965:-:phosphoenolpyruvate-protein_phosphotransferase:cds-NP_230612.1:-:-:1721:NC_002505.1	5.78631	-5.74011	1.83049	9.14861	0.00248908	0.0307
CDS:VC0968,VC0968:-:cysteine_synthase_A:cds-NP_230615.1:-:-:968:NC_002505.1	831.719	-1.92531	0.191712	95.4988	1.4798e-22	3.13929e-20
CDS:VC0982,VC0982:-:selenoprotein_W-like_protein:cds-NP_230628.1:-:-:293:NC_002505.1	189.34	1.36545	0.355855	14.2365	0.000161215	0.00336242
CDS:VC0983,VC0983:-:regulatory_protein_ToxS:cds-NP_230629.1:-:-:521:NC_002505.1	151.599	1.03421	0.269062	14.5673	0.000135244	0.0028528
AS_CDS:VC1008,VC1008:-:sodium-type_flagellar_protein_MotY:cds-NP_230654.1:-:+:884:NC_002505.1	70.7321	-2.01127	0.487767	16.0841	6.05899e-05	0.00141472
CDS:VC1009,VC1009:-:hypothetical_protein:cds-NP_230655.1:-:-:440:NC_002505.1	175.182	-2.37512	0.335875	46.4988	9.16761e-12	7.16521e-10
CDS:VC1023,VC1023:-:hypothetical_protein:cds-NP_230668.1:-:-:890:NC_002505.1	112.547	1.47331	0.411691	12.3312	0.000445444	0.00800828
IGR:(CDS,VC1023,VC1023,-,hypothetical_protein,cds-NP_230668.1,-,-,890/CDS,VC1024,VC1024,moaA,moaA,molybdenum_cofactor_biosynthesis_protein_A,cds-NP_230669.1,-,+,1004):+:249:NC_002505.1	34.9401	-2.05883	0.580712	12.1501	0.000490862	0.00871926
CDS:VC1024,VC1024:moaA,moaA:molybdenum_cofactor_biosynthesis_protein_A:cds-NP_230669.1:-:+:1004:NC_002505.1	289.555	-2.78762	0.303146	76.8709	1.82508e-18	2.6571e-16
CDS:VC1025,VC1025:-:molybdenum_cofactor_biosynthesis_protein_B:cds-NP_230670.1:-:+:512:NC_002505.1	126.173	-2.71663	0.422398	38.7846	4.73252e-10	2.81112e-08
CDS:VC1026,VC1026:moaC,moaC:molybdenum_cofactor_biosynthesis_protein_MoaC:cds-NP_230671.1:-:+:482:NC_002505.1	144.348	-3.09529	0.437112	46.2063	1.06434e-11	8.23204e-10
CDS:VC1027,VC1027:moaD,moaD:molybdopterin_synthase_small_subunit:cds-NP_230672.1:-:+:245:NC_002505.1	68.9302	-2.78099	0.513509	27.9564	1.24082e-07	5.14698e-06
CDS:VC1028,VC1028:-:molybdenum_cofactor_biosynthesis_protein_E:cds-NP_230673.1:-:+:452:NC_002505.1	126.385	-2.21623	0.423685	25.9766	3.45577e-07	1.32949e-05
AS_CDS:VC1029,VC1029:-:GGDEF_family_protein:cds-NP_230674.1:-:-:974:NC_002505.1	116.833	-2.11944	0.455287	20.6531	5.50467e-06	0.000168893
IGR:(CDS,VC1029,VC1029,-,GGDEF_family_protein,cds-NP_230674.1,-,-,974/CDS,VC1031,VC1031,-,inosine_monophosphate_dehydrogenase-like_protein,cds-NP_230676.1,-,+,440):+:163:NC_002505.1	8.01551	-3.88105	1.29532	9.35092	0.00222874	0.0286801
CDS:VC1031,VC1031:-:inosine_monophosphate_dehydrogenase-like_protein:cds-NP_230676.1:-:+:440:NC_002505.1	69.4869	-2.28624	0.410913	30.0448	4.22177e-08	1.85483e-06
CDS:VC1048,VC1048:-:hypothetical_protein:cds-NP_230693.1:-:+:548:NC_002505.1	288.621	-1.68422	0.240669	47.5675	5.31419e-12	4.48384e-10
CDS:VC1049,VC1049:-:LysR_family_transcriptional_regulator:cds-NP_230694.1:-:-:899:NC_002505.1	95.073	1.51994	0.362811	17.1037	3.53932e-05	0.000873071
CDS:VC1050,VC1050:-:response_regulator:cds-NP_230695.1:-:+:1106:NC_002505.1	152.004	-1.61112	0.383465	17.1636	3.4294e-05	0.000851615
CDS:VC1061,VC1061:-:cysteine_synthase/cystathionine_beta-synthase_family_protein:cds-NP_230706.1:-:-:1067:NC_002505.1	99.951	-1.84675	0.336941	29.4034	5.87733e-08	2.52249e-06
CDS:VC1070,VC1070:-:phosphatase:cds-NP_230715.1:-:+:497:NC_002505.1	27.8306	2.09396	0.583476	12.5623	0.000393604	0.00719829
CDS:VC1075,VC1075:-:hypothetical_protein:cds-NP_230720.1:-:+:542:NC_002505.1	647.14	-2.28163	0.255605	73.9857	7.86849e-18	1.10233e-15
CDS:VC1076,VC1076:-:AraC_family_transcriptional_regulator:cds-NP_230721.1:-:+:839:NC_002505.1	486.965	-1.97868	0.205048	88.7073	4.57776e-21	8.49747e-19
CDS:VC1077,VC1077:-:hypothetical_protein:cds-NP_230722.1:-:-:488:NC_002505.1	180.606	1.16021	0.334146	11.8247	0.000584494	0.00995383
CDS:VC1080,VC1080:-:hypothetical_protein:cds-NP_230725.1:-:+:365:NC_002505.1	30.1599	-3.00298	0.850341	11.7867	0.000596568	0.0101131
CDS:VC1081,VC1081:-:response_regulator:cds-NP_230726.1:-:+:1142:NC_002505.1	95.2569	-2.25437	0.442428	24.1737	8.80275e-07	3.15751e-05
CDS:VC1082,VC1082:-:response_regulator:cds-NP_230727.1:-:+:365:NC_002505.1	59.0566	-2.51064	0.542355	19.6431	9.334e-06	0.000266558
CDS:VC1083,VC1083:-:hypothetical_protein:cds-NP_230728.1:-:+:584:NC_002505.1	70.7758	-3.01627	0.465396	39.849	2.74381e-10	1.6837e-08
CDS:VC1084,VC1084:-:sensory_box_sensor_histidine_kinase:cds-NP_230729.1:-:+:1319:NC_002505.1	111.395	-2.04204	0.312595	41.294	1.30971e-10	8.76092e-09
CDS:VC1085,VC1085:-:sensor_histidine_kinase:cds-NP_230730.1:-:+:1304:NC_002505.1	86.3367	-2.56695	0.431853	32.6979	1.07654e-08	5.32888e-07
CDS:VC1086,VC1086:-:response_regulator:cds-NP_230731.1:-:+:1610:NC_002505.1	135.314	-1.83179	0.313128	33.3295	7.77945e-09	3.95633e-07
CDS:VC1087,VC1087:-:response_regulator:cds-NP_230732.1:-:+:1343:NC_002505.1	240.262	-1.12427	0.273123	16.548	4.74329e-05	0.00112881
AS_CDS:VC1088,VC1088:-:sensor_histidine_kinase:cds-NP_230733.1:-:-:1604:NC_002505.1	48.5	-1.42776	0.432778	10.7009	0.00107084	0.0163937
AS_CDS:VC1100,VC1100:-:hypothetical_protein:cds-NP_230745.1:-:-:410:NC_002505.1	83.2428	-1.53731	0.480566	10.0055	0.00156072	0.0214104
CDS:VC1115,VC1115:bioD,bioD:dithiobiotin_synthetase:cds-NP_230760.1:-:+:716:NC_002505.1	268.555	2.90392	0.413593	43.465	4.31616e-11	3.1594e-09
IGR:(CDS,VC1131,VC1131,-,hypothetical_protein,cds-NP_230776.1,-,+,1601/CDS,VC1132,VC1132,hisG,hisG,ATP_phosphoribosyltransferase,cds-NP_230777.1,-,+,914):+:339:NC_002505.1	118.984	1.08921	0.30985	12.2019	0.000477403	0.00850052
CDS:VC1147,VC1147:-:iron-containing_alcohol_dehydrogenase:cds-NP_230792.1:-:+:1268:NC_002505.1	75.4038	1.19571	0.368662	10.3653	0.00128403	0.0184726
CDS:VC1153,VC1153:-:hypothetical_protein:cds-NP_230798.1:-:+:608:NC_002505.1	54.9868	-2.58457	0.593539	17.9782	2.23451e-05	0.000584198
AS_CDS:VC1169,VC1169:trpA,trpA:tryptophan_synthase_subunit_alpha:cds-NP_230814.1:-:-:806:NC_002505.1	10.8736	-6.64598	1.59556	16.8092	4.13332e-05	0.00100294
CDS:VC1200,VC1200:-:serine_protease:cds-NP_230845.1:-:+:1211:NC_002505.1	106.174	1.11866	0.320365	12.072	0.000511847	0.00902723
CDS:VC1202,VC1202:hutH,hutH:histidine_ammonia-lyase:cds-NP_230847.1:-:-:1535:NC_002505.1	114.339	-1.26923	0.409597	9.37286	0.00220222	0.0284373
CDS:VC1205,VC1205:-:imidazolonepropionase:cds-NP_230850.1:-:-:1208:NC_002505.1	34.3218	-1.78982	0.557506	10.0122	0.00155505	0.0213819
CDS:VC1207,VC1207:-:hypothetical_protein:cds-NP_230852.1:-:-:947:NC_002505.1	103.602	-1.1385	0.337255	11.2856	0.000781101	0.0127186
AS_CDS:VC1210,VC1210:-:hypothetical_protein:cds-NP_230855.1:-:+:794:NC_002505.1	6.58766	4.55175	1.56458	8.15129	0.00430304	0.0476867
IGR:(CDS,VC1220,VC1220,pheT,pheT,phenylalanyl-tRNA_synthetase_subunit_beta,cds-NP_230865.1,-,+,2387/CDS,VC1222,VC1222,ihfA,ihfA,integration_host_factor_subunit_alpha,cds-NP_230867.1,-,+,296):+:387:NC_002505.1	127.004	-1.17428	0.363224	10.3808	0.00127332	0.0184296
CDS:VC1222,VC1222:ihfA,ihfA:integration_host_factor_subunit_alpha:cds-NP_230867.1:-:+:296:NC_002505.1	572.187	-1.20948	0.245444	23.7942	1.07203e-06	3.79038e-05
CDS:VC1227,VC1227:-:hypothetical_protein:cds-NP_230872.1:-:-:170:NC_002505.1	26.9546	2.20474	0.671073	10.4329	0.00123787	0.0179867
CDS:VC1228,VC1228:purT,purT:phosphoribosylglycinamide_formyltransferase_2:cds-NP_230873.1:-:-:1181:NC_002505.1	201.309	1.55786	0.417603	13.4075	0.000250614	0.00493583
CDS:VC1235,VC1235:-:sodium/dicarboxylate_symporter:cds-NP_230880.1:-:-:1415:NC_002505.1	252.27	-3.41972	0.395432	66.4331	3.61975e-16	4.19948e-14
AS_CDS:VC1236,VC1236:-:PilB-like_protein:cds-NP_230881.1:-:+:446:NC_002505.1	100.151	-2.71623	0.37267	51.1631	8.50008e-13	7.69672e-11
AS_IGR:(CDS,VC1236,VC1236,-,PilB-like_protein,cds-NP_230881.1,-,+,446/CDS,VC1237,VC1237,cobT,cobT,nicotinate-nucleotide--dimethylbenzimidazole_phosphoribosyltransferase,cds-NP_230882.1,-,+,1109):+:475:NC_002505.1	234.892	-2.91866	0.287147	96.2908	9.91921e-23	2.16618e-20
CDS:VC1253,VC1253:-:hypothetical_protein:cds-NP_230898.1:-:-:428:NC_002505.1	115.02	1.1581	0.363198	9.97508	0.00158673	0.0216174
CDS:VC1254,VC1254:-:Fe-S-binding_protein:cds-NP_230899.1:-:-:278:NC_002505.1	360.804	1.3777	0.24567	30.6168	3.14365e-08	1.43087e-06
CDS:VC1255,VC1255:nrdB,nrdB:ribonucleotide-diphosphate_reductase_subunit_beta:cds-NP_230900.2:-:-:1133:NC_002505.1	990.409	1.66669	0.156453	108.836	1.76324e-25	4.36402e-23
AS_IGR:(CDS,VC1255,VC1255,nrdB,nrdB,ribonucleotide-diphosphate_reductase_subunit_beta,cds-NP_230900.2,-,-,1133/CDS,VC1256,VC1256,-,ribonucleotide-diphosphate_reductase_subunit_alpha,cds-NP_230901.1,-,-,2285):+:44:NC_002505.1	79.9109	1.7409	0.403053	17.9947	2.21522e-05	0.000581202
CDS:VC1256,VC1256:-:ribonucleotide-diphosphate_reductase_subunit_alpha:cds-NP_230901.1:-:-:2285:NC_002505.1	2210.75	1.37095	0.145125	86.3834	1.48226e-20	2.50132e-18
AS_CDS:VC1263,VC1263:ribA,ribA:GTP_cyclohydrolase_II:cds-NP_230908.1:-:+:650:NC_002505.1	9.02326	-6.37556	1.84548	10.5815	0.00114228	0.0171242
CDS:VC1264,VC1264:-:iron-regulated_protein_A:cds-NP_230909.1:-:+:1307:NC_002505.1	245.692	-2.02343	0.281418	49.4768	2.00731e-12	1.75344e-10
IGR:(CDS,VC1264,VC1264,-,iron-regulated_protein_A,cds-NP_230909.1,-,+,1307/CDS,VC1265,VC1265,-,hypothetical_protein,cds-NP_230910.1,-,+,1385):+:155:NC_002505.1	32.3817	-2.53812	0.614703	16.4736	4.93315e-05	0.00116281
CDS:VC1265,VC1265:-:hypothetical_protein:cds-NP_230910.1:-:+:1385:NC_002505.1	114.867	-1.36112	0.367713	13.2281	0.000275778	0.00536034
CDS:VC1300,VC1300:-:L-serine_dehydratase_1:cds-NP_230945.1:-:-:1361:NC_002505.1	94.2788	2.07691	0.429197	22.0366	2.67495e-06	8.71119e-05
CDS:VC1301,VC1301:-:serine_transporter:cds-NP_230946.1:-:-:1253:NC_002505.1	142.107	1.76169	0.454194	14.2456	0.000160438	0.00335564
AS_CDS:VC1316,VC1316:-:chemotaxis_protein_CheY:cds-NP_230960.1:-:+:476:NC_002505.1	71.3848	2.82686	0.459596	35.3128	2.80779e-09	1.49984e-07
CDS:VC1317,VC1317:-:hypothetical_protein:cds-NP_230961.1:-:-:920:NC_002505.1	294.512	2.27928	0.353126	38.4495	5.61898e-10	3.28512e-08
AS_IGR:(CDS,VC1317,VC1317,-,hypothetical_protein,cds-NP_230961.1,-,-,920/CDS,VC1318,VC1318,-,outer_membrane_protein_OmpV,cds-NP_230962.1,-,-,773):+:46:NC_002505.1	92.0244	1.62373	0.378638	17.9008	2.32723e-05	0.000604186
CDS:VC1318,VC1318:-:outer_membrane_protein_OmpV:cds-NP_230962.1:-:-:773:NC_002505.1	1918.49	2.23578	0.15021	204.774	1.8975e-46	1.00635e-43
AS_IGR:(CDS,VC1318,VC1318,-,outer_membrane_protein_OmpV,cds-NP_230962.1,-,-,773/CDS,VC1319,VC1319,-,sensor_histidine_kinase,cds-NP_230963.1,-,-,1322):+:161:NC_002505.1	51.9781	2.26321	0.478444	21.1653	4.21329e-06	0.000131444
CDS:VC1319,VC1319:-:sensor_histidine_kinase:cds-NP_230963.1:-:-:1322:NC_002505.1	217.664	1.95434	0.308744	37.926	7.34782e-10	4.10207e-08
CDS:VC1320,VC1320:-:DNA-binding_response_regulator:cds-NP_230964.1:-:-:704:NC_002505.1	218.686	1.61699	0.3259	23.7988	1.06946e-06	3.79038e-05
CDS:VC1325,VC1325:-:galactoside_ABC_transporter_periplasmic_D-galactose/D-glucose-binding_protein:cds-NP_230969.1:-:+:974:NC_002505.1	25.0714	-2.65562	0.734481	12.8394	0.000339397	0.00637981
CDS:VC1338,VC1338:-:aconitate_hydratase:cds-NP_230982.1:-:+:2606:NC_002505.1	69.4177	1.45861	0.492247	8.46544	0.00361957	0.0416026
CDS:VC1343,VC1343:-:M20A_family_peptidase:cds-NP_230987.1:-:-:1106:NC_002505.1	221.08	2.54055	0.288332	71.6751	2.53713e-17	3.24796e-15
CDS:VC1350,VC1350:-:antioxidant:cds-NP_230994.1:-:-:473:NC_002505.1	266.349	-1.15281	0.349171	10.7241	0.00105748	0.0162901
AS_IGR:(CDS,VC1361,VC1361,-,amino_acid_ABC_transporter_permease,cds-NP_231005.1,-,-,1205/CDS,VC1362,VC1362,-,amino_acid_ABC_transporter_substrate-binding_protein,cds-NP_231006.1,-,-,1028):+:74:NC_002505.1	12.9266	-3.50385	1.03725	11.5786	0.000667146	0.0110818
CDS:VC1362,VC1362:-:amino_acid_ABC_transporter_substrate-binding_protein:cds-NP_231006.1:-:-:1028:NC_002505.1	194.707	-3.26893	0.357956	76.342	2.38554e-18	3.40628e-16
CDS:VC1368,VC1368:-:hypothetical_protein:cds-NP_231012.1:-:+:248:NC_002505.1	1037.43	-2.57036	0.212796	133.013	8.98349e-31	3.17631e-28
IGR:(CDS,VC1368,VC1368,-,hypothetical_protein,cds-NP_231012.1,-,+,248/CDS,VC1369,VC1369,-,hypothetical_protein,cds-NP_231013.1,-,+,1016):+:105:NC_002505.1	335.192	-2.69648	0.23805	120.361	5.27288e-28	1.56604e-25
CDS:VC1369,VC1369:-:hypothetical_protein:cds-NP_231013.1:-:+:1016:NC_002505.1	68.7467	-2.46639	0.508798	22.1521	2.51876e-06	8.31191e-05
CDS:VC1370,VC1370:-:GGDEF_family_protein:cds-NP_231014.1:-:+:1331:NC_002505.1	90.4925	-2.267	0.456134	23.0334	1.59213e-06	5.42273e-05
CDS:VC1371,VC1371:-:hypothetical_protein:cds-NP_231015.1:-:-:680:NC_002505.1	62.0196	-1.20152	0.400606	8.89116	0.00286555	0.0344841
AS_CDS:VC1371,VC1371:-:hypothetical_protein:cds-NP_231015.1:-:-:680:NC_002505.1	38.1353	-2.95174	0.862695	10.9025	0.000960355	0.0150753
IGR:(CDS,VC1377,VC1377,-,hypothetical_protein,cds-NP_231021.1,-,+,530/CDS,VC1379,VC1379,-,hypothetical_protein,cds-NP_231023.1,-,-,464):+:224:NC_002505.1	93.5346	-1.28681	0.357407	12.7324	0.000359372	0.00668756
CDS:VC1402,VC1402:-:purine-binding_chemotaxis_protein_Chew:cds-NP_231045.1:-:-:1562:NC_002505.1	60.0904	-2.51807	0.494746	24.6001	7.05494e-07	2.60612e-05
CDS:VC1403,VC1403:-:methyl-accepting_chemotaxis_protein:cds-NP_231046.1:-:-:1925:NC_002505.1	111.792	-1.93297	0.363629	27.4118	1.64423e-07	6.59913e-06
CDS:VC1410,VC1410:-:multidrug_resistance_protein_VceA:cds-NP_231053.1:-:+:1220:NC_002505.1	44.8267	3.31603	0.80925	15.0297	0.000105831	0.00232483
CDS:VC1446,VC1446:-:toxin_secretion_transporter:cds-NP_231089.1:-:-:2165:NC_002505.1	27.6311	2.78122	0.791048	11.6339	0.000647603	0.0108298
AS_IGR:(protein_binding_site,VC1446,-,-,id-VC1446,-,-,14/CDS,VC1447,VC1447,-,RTX_toxin_transporter,cds-NP_231090.1,-,-,1403):+:1599:NC_002505.1	18.0273	4.15992	0.93508	19.4577	1.02853e-05	0.000288485
CDS:VC1448,VC1448:-:RTX_toxin_transporter:cds-NP_231091.1:-:-:2162:NC_002505.1	34.7145	2.32329	0.713093	9.90145	0.00165148	0.0222546
AS_IGR:(CDS,VC1478,VC1478,-,transposase_OrfAB_subunit_B,cds-NP_231119.1,-,+,872/CDS,VC1479,VC1479,-,hypothetical_protein,cds-NP_231120.1,-,-,359):+:847:NC_002505.1	18.3975	-2.41885	0.778152	9.58751	0.00195906	0.0257908
AS_CDS:VC1479,VC1479:-:hypothetical_protein:cds-NP_231120.1:-:-:359:NC_002505.1	7.85454	6.67521	1.70553	14.0739	0.000175762	0.00362509
CDS:VC1491,VC1491:-:dihydroorotate_dehydrogenase_2:cds-NP_231132.1:-:-:1010:NC_002505.1	619.389	1.17903	0.188926	38.0664	6.83772e-10	3.87558e-08
CDS:VC1495,VC1495:-:hypothetical_protein:cds-NP_231136.1:-:-:716:NC_002505.1	20.9839	-2.8256	0.895963	9.22771	0.00238379	0.0299549
CDS:VC1517,VC1517:-:hypothetical_protein:cds-NP_231157.1:-:-:665:NC_002505.1	163.52	-1.80419	0.317012	31.4843	2.01061e-08	9.56971e-07
CDS:VC1518,VC1518:-:hypothetical_protein:cds-NP_231158.1:-:-:476:NC_002505.1	71.6672	-1.60542	0.436102	13.1636	0.000285439	0.00550489
CDS:VC1541,VC1541:-:hypothetical_protein:cds-NP_231181.1:-:+:983:NC_002505.1	38.3092	2.16791	0.664197	10.1046	0.00147901	0.0204881
CDS:VC1542,VC1542:-:DNA_ligase:cds-NP_231182.1:-:-:848:NC_002505.1	17.7266	-2.82831	0.846472	11.0198	0.000901441	0.0143017
IGR:(CDS,VC1542,VC1542,-,DNA_ligase,cds-NP_231182.1,-,-,848/CDS,VC1543,VC1543,-,hypothetical_protein,cds-NP_231183.1,-,-,1178):+:255:NC_002505.1	17.919	-2.12145	0.712681	8.68338	0.00321125	0.0376675
AS_IGR:(CDS,VC1542,VC1542,-,DNA_ligase,cds-NP_231182.1,-,-,848/CDS,VC1543,VC1543,-,hypothetical_protein,cds-NP_231183.1,-,-,1178):+:255:NC_002505.1	22.6913	-1.89267	0.648936	8.39151	0.00376978	0.0429304
CDS:VC1547,VC1547:-:biopolymer_transport_protein_ExbB-like_protein:cds-NP_231187.1:-:-:1373:NC_002505.1	91.2093	-1.94221	0.40781	21.5016	3.53541e-06	0.000112181
IGR:(CDS,VC1558,VC1558,-,6-phospho-beta-glucosidase,cds-NP_231198.1,-,-,1436/CDS,VC1560,VC1560,-,catalase/peroxidase,cds-NP_231200.1,-,+,2174):+:371:NC_002505.1	137.505	-1.97167	0.340096	32.0204	1.52558e-08	7.35549e-07
CDS:VC1560,VC1560:-:catalase/peroxidase:cds-NP_231200.1:-:+:2174:NC_002505.1	1822.39	-3.08	0.158992	332.574	2.64317e-74	3.92511e-71
AS_CDS:VC1561,VC1561:-:LysR_family_transcriptional_regulator:cds-NP_231201.1:-:-:929:NC_002505.1	41.4402	-2.30944	0.604723	14.1522	0.000168599	0.00350658
IGR:(CDS,VC1573,VC1573,fumC,fumC,fumarate_hydratase,cds-NP_231213.1,-,+,1385/CDS,VC1574,VC1574,-,hypothetical_protein,cds-NP_231214.1,-,-,383):+:83:NC_002505.1	14.6085	-2.78284	0.875987	10.1087	0.00147574	0.0204811
CDS:VC1574,VC1574:-:hypothetical_protein:cds-NP_231214.1:-:-:383:NC_002505.1	83.4198	1.22377	0.375367	10.4671	0.00121517	0.0178318
CDS:VC1575,VC1575:-:hypothetical_protein:cds-NP_231215.1:-:-:458:NC_002505.1	78.5151	1.7205	0.390707	18.704	1.52662e-05	0.000413692
CDS:VC1576,VC1576:-:hypothetical_protein:cds-NP_231216.1:-:-:317:NC_002505.1	87.0745	1.5116	0.406213	13.4534	0.000244565	0.00484239
AS_IGR:(CDS,VC1576,VC1576,-,hypothetical_protein,cds-NP_231216.1,-,-,317/CDS,VC1577,VC1577,-,hypothetical_protein,cds-NP_231217.1,-,-,821):+:104:NC_002505.1	73.2526	1.75373	0.391712	19.3946	1.06306e-05	0.000295627
CDS:VC1577,VC1577:-:hypothetical_protein:cds-NP_231217.1:-:-:821:NC_002505.1	425.507	2.57609	0.233832	111.758	4.03667e-26	1.03353e-23
CDS:VC1578,VC1578:-:hypothetical_protein:cds-NP_231218.1:-:-:236:NC_002505.1	134.149	2.04593	0.316246	40.2135	2.27666e-10	1.42052e-08
CDS:VC1579,VC1579:-:enterobactin_synthetase_subunit_F:cds-NP_231219.1:-:-:1670:NC_002505.1	664.625	1.85526	0.18912	91.5535	1.08617e-21	2.12231e-19
CDS:VC1590,VC1590:-:acetolactate_synthase:cds-NP_231230.1:-:+:1703:NC_002505.1	551.648	-1.41378	0.254669	29.9136	4.51723e-08	1.97297e-06
CDS:VC1591,VC1591:-:short_chain_dehydrogenase/reductase_family_oxidoreductase:cds-NP_231231.1:-:+:758:NC_002505.1	779.815	-1.72156	0.34998	23.0383	1.58808e-06	5.42273e-05
IGR:(CDS,VC1591,VC1591,-,short_chain_dehydrogenase/reductase_family_oxidoreductase,cds-NP_231231.1,-,+,758/CDS,VC1592,VC1592,-,hypothetical_protein,cds-NP_231232.1,-,+,854):+:186:NC_002505.1	78.3413	-1.98148	0.460407	18.0228	2.18277e-05	0.000574718
CDS:VC1605a,VC1605a:-:hypothetical_protein:cds-YP_008474267.1:-:+:233:NC_002505.1	105.812	-1.3587	0.34318	15.5057	8.22559e-05	0.00185638
AS_IGR:(CDS,VC1623,VC1623,-,carboxynorspermidine_decarboxylase,cds-NP_231262.1,-,-,1163/CDS,VC1624,VC1624,-,hypothetical_protein,cds-NP_231263.1,-,-,1244):+:184:NC_002505.1	143.406	1.02856	0.320026	10.2294	0.00138219	0.0194003
CDS:VC1624,VC1624:-:hypothetical_protein:cds-NP_231263.1:-:-:1244:NC_002505.1	629.726	1.36193	0.230907	33.7374	6.30772e-09	3.25242e-07
CDS:VC1641,VC1641:-:hypothetical_protein:cds-NP_231278.1:-:-:773:NC_002505.1	43.4973	-2.15571	0.605587	12.3673	0.000436917	0.00789321
CDS:VC1659,VC1659:-:hypothetical_protein:cds-NP_231296.1:-:+:947:NC_002505.1	316.205	-3.93308	0.366251	100.664	1.08972e-23	2.5285e-21
CDS:VC1660a,VC1660a:-:ABC_transporter_permease:cds-YP_007648024.1:-:+:926:NC_002505.1	233.629	-2.42337	0.485237	22.5847	2.01075e-06	6.72515e-05
CDS:VC1660,VC1660:-:ABC_transporter_ATP-binding_protein:cds-YP_007648025.1:-:+:1097:NC_002505.1	185.598	-3.40082	0.379639	71.3798	2.94677e-17	3.70844e-15
IGR:(CDS,VC1660,VC1660,-,ABC_transporter_ATP-binding_protein,cds-YP_007648025.1,-,+,1097/CDS,VC1661,VC1661,-,hypothetical_protein,cds-NP_231297.1,-,+,221):+:107:NC_002505.1	28.7928	-2.289	0.625304	12.9293	0.000323472	0.00614266
CDS:VC1667,VC1667:-:hypothetical_protein:cds-NP_231303.1:-:+:620:NC_002505.1	17.0094	3.50719	0.938461	12.7827	0.000349847	0.00654096
CDS:VC1676,VC1676:-:phage_shock_protein_C:cds-NP_231312.1:-:-:416:NC_002505.1	93.261	1.02501	0.352461	8.40397	0.00374402	0.0427025
CDS:VC1679,VC1679:-:psp_operon_transcriptional_activator:cds-NP_231315.1:-:+:1016:NC_002505.1	47.6331	1.58503	0.517547	9.0631	0.0026082	0.0316954
CDS:VC1688,VC1688:-:hypothetical_protein:cds-NP_231324.1:-:+:1247:NC_002505.1	21.1301	-5.37378	1.0899	29.4923	5.61386e-08	2.42342e-06
CDS:VC1704,VC1704:-:5-methyltetrahydropteroyltriglutamate--homocysteine_S-methyltransferase:cds-NP_231340.1:-:-:2285:NC_002505.1	90.956	1.32389	0.39413	11.0253	0.00089875	0.0142895
CDS:VC1708,VC1708:-:hypothetical_protein:cds-NP_231344.1:-:-:686:NC_002505.1	66.6237	1.14684	0.373194	9.29052	0.00230342	0.0293865
CDS:VC1719,VC1719:-:DNA-binding_transcriptional_regulator_TorR:cds-NP_231355.1:-:-:704:NC_002505.1	146.549	2.34678	0.454824	24.5163	7.3685e-07	2.69513e-05
AS_IGR:(CDS,VC1720,VC1720,torD,torD,chaperone_protein_TorD,cds-NP_231356.1,-,+,662/CDS,VC1721,VC1721,-,LacI_family_transcription_regulator,cds-NP_231357.1,-,+,1010):+:355:NC_002505.1	6.35018	-5.88273	1.66872	12.036	0.000521822	0.00913803
CDS:VC1731,VC1731:-:hypothetical_protein:cds-NP_231367.1:-:+:248:NC_002505.1	59.6694	1.26969	0.390827	10.3679	0.00128225	0.0184726
CDS:VC1762,VC1762:-:hypothetical_protein:cds-NP_231397.1:-:-:1451:NC_002505.1	29.9003	1.83985	0.635423	8.18799	0.00421687	0.0469419
CDS:VC1765,VC1765:-:type_I_restriction_enzyme_HsdR:cds-NP_231400.1:-:-:3068:NC_002505.1	279.483	1.14347	0.287772	15.4101	8.65253e-05	0.00193509
CDS:VC1766,VC1766:-:hypothetical_protein:cds-NP_231401.1:-:-:1991:NC_002505.1	128.803	1.21356	0.373051	10.3033	0.00132789	0.0187802
CDS:VC1794,VC1794:-:hypothetical_protein:cds-NP_231429.1:-:-:578:NC_002505.1	17.8974	6.92756	1.54844	20.4112	6.24627e-06	0.000186259
CDS:VC1841,VC1841:-:hypothetical_protein:cds-NP_231475.1:-:-:317:NC_002505.1	466.069	-1.12049	0.342856	10.5004	0.00119349	0.0176879
CDS:VC1851,VC1851:-:hypothetical_protein:cds-NP_231485.1:-:+:1214:NC_002505.1	112.863	-1.69794	0.489227	11.4906	0.000699483	0.011593
CDS:VC1857,VC1857:-:primosomal_replication_protein_N``:cds-NP_231491.1:-:+:563:NC_002505.1	95.7586	1.00895	0.303227	10.971	0.000925474	0.0146517
CDS:VC1865,VC1865:-:hypothetical_protein:cds-NP_231499.1:-:+:1553:NC_002505.1	90.8739	1.7158	0.476364	12.4276	0.000423024	0.00767959
AS_CDS:VC1867,VC1867:-:hypothetical_protein:cds-NP_231501.1:-:+:1028:NC_002505.1	56.9289	-2.4765	0.447644	29.4956	5.60432e-08	2.42342e-06
CDS:VC1868,VC1868:-:methyl-accepting_chemotaxis_protein:cds-NP_231502.1:-:-:1880:NC_002505.1	152.072	-2.61226	0.407233	38.3305	5.97213e-10	3.43745e-08
CDS:VC1871,VC1871:-:hypothetical_protein:cds-NP_231505.2:-:+:500:NC_002505.1	247.461	2.71627	0.281024	86.4474	1.43503e-20	2.47793e-18
CDS:VC1872,VC1872:-:hypothetical_protein:cds-NP_231506.1:-:+:1934:NC_002505.1	1021.03	-2.99206	0.174256	266.982	5.15915e-60	4.78834e-57
IGR:(CDS,VC1872,VC1872,-,hypothetical_protein,cds-NP_231506.1,-,+,1934/CDS,VC1873,VC1873,-,hypothetical_protein,cds-NP_231507.1,-,+,1271):+:93:NC_002505.1	38.7714	-2.51405	0.58496	17.7826	2.47636e-05	0.000636227
CDS:VC1873,VC1873:-:hypothetical_protein:cds-NP_231507.1:-:+:1271:NC_002505.1	419.914	-3.01048	0.229008	158.574	2.31839e-36	1.1476e-33
CDS:VC1874,VC1874:-:SpoVR_family_protein:cds-NP_231508.1:-:+:1550:NC_002505.1	654.703	-2.98268	0.298911	87.5143	8.36736e-21	1.51531e-18
IGR:(CDS,VC1874,VC1874,-,SpoVR_family_protein,cds-NP_231508.1,-,+,1550/CDS,VC1875,VC1875,-,3-deoxy-manno-octulosonate_cytidylyltransferase,cds-NP_231509.1,-,-,758):+:23:NC_002505.1	22.8387	-3.05098	0.73032	16.9625	3.81261e-05	0.000934279
AS_CDS:VC1875,VC1875:-:3-deoxy-manno-octulosonate_cytidylyltransferase:cds-NP_231509.1:-:-:758:NC_002505.1	13.7607	-3.10319	0.91933	11.1364	0.000846482	0.0136633
AS_CDS:VC1888,VC1888:-:hemolysin-like_protein:cds-NP_231522.1:-:+:2075:NC_002505.1	30.2224	-1.96666	0.677961	8.26704	0.00403712	0.0453489
AS_IGR:(CDS,VC1900,VC1900,-,fatty_acid_metabolism_regulator,cds-NP_231534.1,-,-,839/protein_binding_site,-,-,-,id-NC_002505.1,2049159..2049175,-,+,16):+:230:NC_002505.1	102.682	-5.36209	0.511819	129.111	6.41311e-30	2.07032e-27
CDS:VC1901,VC1901:nhaB,nhaB:sodium/proton_antiporter:cds-NP_231535.1:-:+:1592:NC_002505.1	168.069	-1.53922	0.273301	30.8973	2.7205e-08	1.27846e-06
AS_IGR:(CDS,VC1913,VC1913,-,hypothetical_protein,cds-NP_231547.1,-,-,281/CDS,VC1914,VC1914,ihfB,ihfB,integration_host_factor_subunit_beta,cds-NP_231548.1,-,-,278):+:87:NC_002505.1	120.619	-1.2249	0.419505	8.4508	0.00364883	0.0418741
CDS:VC1914,VC1914:ihfB,ihfB:integration_host_factor_subunit_beta:cds-NP_231548.1:-:-:278:NC_002505.1	1632.02	-1.19515	0.300092	15.4704	8.38087e-05	0.00188569
CDS:VC1933,VC1933:-:hypothetical_protein:cds-NP_231567.1:-:+:470:NC_002505.1	49.5411	-1.95042	0.617133	9.28345	0.00231234	0.0293992
CDS:VC1950,VC1950:-:biotin_sulfoxide_reductase:cds-NP_231584.1:-:-:2447:NC_002505.1	283	1.68492	0.258535	40.7422	1.73698e-10	1.12149e-08
CDS:VC1951,VC1951:-:cytochrome_c-type_protein_YecK:cds-NP_231585.1:-:-:1106:NC_002505.1	105.721	3.39354	0.408856	62.0319	3.37933e-15	3.68993e-13
CDS:VC1973,VC1973:-:1%2C4-dihydroxy-2-naphthoyl-CoA_synthase:cds-NP_231607.2:-:-:866:NC_002505.1	224.896	1.7829	0.334124	27.2604	1.77813e-07	7.0982e-06
CDS:VC1974,VC1974:-:acyl-CoA_thioester_hydrolase:cds-NP_231608.1:-:-:791:NC_002505.1	87.8247	2.34232	0.410567	30.7608	2.91882e-08	1.34844e-06
AS_CDS:VC1991,VC1991:-:hypothetical_protein:cds-NP_231625.1:-:+:437:NC_002505.1	66.7289	-2.17842	0.646501	10.8111	0.00100894	0.0157052
CDS:VC1993,VC1993:-:2%2C4-dienoyl-CoA_reductase:cds-NP_231627.1:-:-:2000:NC_002505.1	21.4425	-2.36541	0.709971	10.8263	0.00100066	0.0156419
IGR:(CDS,VC2007,VC2007,-,ROK_family_transcriptional_regulator,cds-NP_231641.1,-,-,1217/CDS,VC2008,VC2008,-,pyruvate_kinase_II,cds-NP_231642.1,-,+,1445):+:403:NC_002505.1	13.9947	-2.95194	0.994252	8.7025	0.00317774	0.0373926
CDS:VC2008,VC2008:-:pyruvate_kinase_II:cds-NP_231642.1:-:+:1445:NC_002505.1	213.656	-2.09531	0.254976	65.1322	7.00365e-16	7.87911e-14
CDS:VC2033,VC2033:-:bifunctional_acetaldehyde-CoA/alcohol_dehydrogenase:cds-NP_231667.1:-:-:2684:NC_002505.1	602.519	1.67244	0.249588	42.7881	6.10025e-11	4.35523e-09
CDS:VC2036,VC2036:-:aspartate-semialdehyde_dehydrogenase:cds-NP_231670.1:-:-:1112:NC_002505.1	272.672	1.3716	0.238171	32.3239	1.30496e-08	6.37457e-07
AS_CDS:VC2068,VC2068:flhF,flhF:flagellar_biosynthesis_regulator_FlhF:cds-NP_231700.1:-:-:1487:NC_002505.1	30.4904	-2.74586	0.874731	9.32236	0.00226374	0.0289798
AS_IGR:(CDS,VC2075,VC2075,-,histidine_triad_family_protein,cds-NP_231707.1,-,+,443/CDS,VC2076,VC2076,-,hypothetical_protein,cds-NP_231708.1,-,-,230):+:200:NC_002505.1	50.1464	-3.19384	0.616264	24.223	8.58022e-07	3.09263e-05
CDS:VC2076,VC2076:-:hypothetical_protein:cds-NP_231708.1:-:-:230:NC_002505.1	150.393	-2.54798	0.379562	41.5079	1.17395e-10	8.07089e-09
CDS:VC2077,VC2077:-:ferrous_iron_transport_protein_B:cds-NP_231709.1:-:-:2276:NC_002505.1	1260.28	-2.23177	0.147897	213.165	2.80209e-48	1.73379e-45
CDS:VC2078,VC2078:-:ferrous_iron_transport_protein_A:cds-NP_231710.1:-:-:230:NC_002505.1	111.485	-2.39926	0.327385	51.5155	7.10329e-13	6.51135e-11
CDS:VC2107,VC2107:-:aspartate-semialdehyde_dehydrogenase:cds-NP_231739.1:-:-:1016:NC_002505.1	409.535	1.04774	0.235521	19.4754	1.01904e-05	0.000287695
CDS:VC2134,VC2134:fliE,fliE:flagellar_hook-basal_body_protein_FliE:cds-NP_231765.2:-:-:311:NC_002505.1	87.9622	1.21797	0.405027	8.85095	0.00292936	0.0350815
AS_CDS:VC2147,VC2147:-:hypothetical_protein:cds-NP_231778.1:-:+:356:NC_002505.1	36.521	2.25555	0.748131	8.41992	0.00371132	0.0425255
CDS:VC2149,VC2149:-:hypothetical_protein:cds-NP_231780.1:-:-:287:NC_002505.1	118.594	2.1893	0.362713	34.459	4.35319e-09	2.29237e-07
CDS:VC2161,VC2161:-:methyl-accepting_chemotaxis_protein:cds-NP_231792.1:-:-:1871:NC_002505.1	352.97	-1.08423	0.280162	14.7871	0.000120356	0.00258279
AS_CDS:VC2164,VC2164:-:hypothetical_protein:cds-NP_231795.1:-:+:1454:NC_002505.1	36.3684	-1.60544	0.549179	8.27708	0.00401486	0.0451672
AS_IGR:(protein_binding_site,-,-,-,id-NC_002505.1,2347048..2347062,-,-,14/CDS,VC2201,VC2201,-,chemotaxis_protein_CheR,cds-NP_231832.1,-,-,827):+:128:NC_002505.1	45.7622	-1.59966	0.458216	12.062	0.000514611	0.00905447
CDS:VC2201,VC2201:-:chemotaxis_protein_CheR:cds-NP_231832.1:-:-:827:NC_002505.1	1217.13	-1.49207	0.228441	41.1402	1.41694e-10	9.39353e-09
CDS:VC2202,VC2202:-:chemotaxis_protein_CheV:cds-NP_231833.1:-:-:926:NC_002505.1	882.108	-1.41087	0.203261	46.7147	8.21104e-12	6.55558e-10
CDS:VC2209:vibF:nonribosomal_peptide_synthetase_VibF:cds-NP_231840.1:-:-:4787:NC_002505.1	97.7771	-2.27356	0.386045	33.5663	6.88765e-09	3.52695e-07
gene:VC2209:vibF:-:gene-VC2209:-:-:7240:NC_002505.1	154.313	-2.64838	0.334993	59.2368	1.39794e-14	1.46193e-12
CDS:VC2209:vibF:nonribosomal_peptide_synthetase_VibF:cds-NP_231840.1:-:-:2453:NC_002505.1	58.7227	-3.58925	0.599419	32.9413	9.49862e-09	4.76162e-07
CDS:VC2210,VC2210:-:vibriobactin_utilization_protein_ViuB:cds-NP_231841.1:-:-:815:NC_002505.1	191.941	-2.71742	0.306705	73.501	1.00586e-17	1.35792e-15
AS_IGR:(CDS,VC2210,VC2210,-,vibriobactin_utilization_protein_ViuB,cds-NP_231841.1,-,-,815/protein_binding_site,-,-,-,id-NC_002505.1,2361839..2361859,-,+,20):+:97:NC_002505.1	14.4287	-4.80312	1.17247	18.7341	1.50272e-05	0.000408708
CDS:VC2211,VC2211:-:ferric_vibriobactin_receptor:cds-NP_231842.1:-:-:2063:NC_002505.1	148.252	-1.19887	0.408736	8.31824	0.00392489	0.0443257
AS_IGR:(CDS,VC2211,VC2211,-,ferric_vibriobactin_receptor,cds-NP_231842.1,-,-,2063/protein_binding_site,-,-,-,id-NC_002505.1,2364356..2364376,-,+,20):+:247:NC_002505.1	24.8457	-2.65823	0.714718	13.0607	0.000301552	0.00575585
CDS:VC2215,VC2215:-:cation_transporter_E1-E2_family_ATPase:cds-NP_231846.1:-:+:2747:NC_002505.1	2863.41	-4.58471	0.181458	506.568	3.5385e-112	2.62733e-108
CDS:VC2216,VC2216:-:hypothetical_protein:cds-NP_231847.1:-:+:452:NC_002505.1	1537.97	-4.89	0.227287	368.255	4.48896e-82	1.66653e-78
IGR:(CDS,VC2216,VC2216,-,hypothetical_protein,cds-NP_231847.1,-,+,452/CDS,VC2217,VC2217,-,beta-N-acetylhexosaminidase,cds-NP_231848.1,-,-,2651):+:75:NC_002505.1	294.677	-5.21877	0.340683	227.233	2.39268e-51	1.77656e-48
AS_CDS:VC2217,VC2217:-:beta-N-acetylhexosaminidase:cds-NP_231848.1:-:-:2651:NC_002505.1	133.012	-3.29003	0.357736	78.8846	6.58476e-19	9.97792e-17
AS_CDS:VC2225,VC2225:upp,upp:uracil_phosphoribosyltransferase:cds-NP_231856.1:-:-:626:NC_002505.1	6.23538	-5.84546	1.75013	10.5131	0.00118531	0.0176371
CDS:VC2226,VC2226:-:phosphoribosylaminoimidazole_synthetase:cds-NP_231857.1:-:+:1040:NC_002505.1	399.145	1.23852	0.245532	24.7548	6.51054e-07	2.42918e-05
CDS:VC2227,VC2227:purN,purN:phosphoribosylglycinamide_formyltransferase:cds-NP_231858.1:-:+:638:NC_002505.1	220.255	1.8957	0.295865	39.1756	3.87354e-10	2.33829e-08
CDS:VC2255,VC2255:-:phosphatidate_cytidylyltransferase:cds-NP_231886.1:-:-:842:NC_002505.1	164.007	1.16868	0.37573	9.50931	0.00204432	0.0265833
AS_CDS:VC2270,VC2270:-:riboflavin_synthase_subunit_alpha:cds-NP_231901.1:-:-:653:NC_002505.1	49.4726	-1.29259	0.418815	9.42056	0.00214566	0.0278037
AS_CDS:VC2271,VC2271:-:riboflavin-specific_deaminase:cds-NP_231902.1:-:-:1103:NC_002505.1	5.28376	-5.61162	1.76989	9.56975	0.0019781	0.025929
CDS:VC2278,VC2278:-:hypothetical_protein:cds-NP_231909.1:-:-:1292:NC_002505.1	162.364	1.09841	0.284796	14.699	0.000126111	0.00267535
CDS:VC2298,VC2298:-:lipoprotein:cds-NP_231929.1:-:+:620:NC_002505.1	259.43	1.03612	0.337845	9.2104	0.00240645	0.0300806
CDS:VC2301,VC2301:-:transcriptional_activator:cds-NP_231932.1:-:-:680:NC_002505.1	237.144	-1.32893	0.280323	22.0693	2.62978e-06	8.60182e-05
AS_IGR:(CDS,VC2314,VC2314,-,hypothetical_protein,cds-NP_231945.1,-,-,404/CDS,VC2316,VC2316,-,N-acetylglutamate_synthase,cds-NP_231947.1,-,+,1370):+:194:NC_002505.1	16.3791	-2.48652	0.831709	8.40524	0.00374141	0.0427025
AS_CDS:VC2316,VC2316:-:N-acetylglutamate_synthase:cds-NP_231947.1:-:+:1370:NC_002505.1	55.9106	-1.36063	0.454386	8.72083	0.00314594	0.0370866
CDS:VC2330,VC2330:-:hypothetical_protein:cds-NP_231961.1:-:-:1244:NC_002505.1	566.525	-1.96686	0.357856	28.4694	9.51925e-08	4.01593e-06
CDS:VC2340,VC2340:-:hypothetical_protein:cds-NP_231970.1:-:+:1154:NC_002505.1	471.877	-3.18209	0.272391	120.395	5.18409e-28	1.56604e-25
IGR:(CDS,VC2340,VC2340,-,hypothetical_protein,cds-NP_231970.1,-,+,1154/CDS,VC2341,VC2341,-,long-chain-fatty-acid--CoA_ligase,cds-NP_231971.1,-,+,1691):+:148:NC_002505.1	27.0684	-2.64928	0.678091	14.9929	0.000107918	0.0023637
CDS:VC2341,VC2341:-:long-chain-fatty-acid--CoA_ligase:cds-NP_231971.1:-:+:1691:NC_002505.1	112.233	-2.55655	0.448374	30.7512	2.93326e-08	1.34844e-06
CDS:VC2380,VC2380:-:adenosylcobinamide-phosphate_synthase:cds-NP_232010.1:-:+:953:NC_002505.1	88.4539	1.21699	0.367561	10.7968	0.00101673	0.0157934
CDS:VC2382,VC2382:-:hypothetical_protein:cds-NP_232012.2:-:+:620:NC_002505.1	53.5372	2.41854	0.807606	8.17077	0.00425708	0.0472478
CDS:VC2387,VC2387:-:hypothetical_protein:cds-NP_232017.1:-:+:617:NC_002505.1	132.604	1.31818	0.305737	18.1313	2.06189e-05	0.000546769
AS_IGR:(CDS,VC2388,VC2388,-,hypothetical_protein,cds-NP_232018.1,-,+,482/CDS,VC2389,VC2389,carB,carB,carbamoyl_phosphate_synthase_large_subunit,cds-NP_232019.1,-,-,3230):+:28:NC_002505.1	40.232	1.86642	0.611676	8.95447	0.00276792	0.033472
CDS:VC2389,VC2389:carB,carB:carbamoyl_phosphate_synthase_large_subunit:cds-NP_232019.1:-:-:3230:NC_002505.1	1967.52	1.70014	0.174895	89.9097	2.49276e-21	4.74584e-19
CDS:VC2390,VC2390:-:carbamoyl_phosphate_synthase_small_subunit:cds-NP_232020.1:-:-:1139:NC_002505.1	600.642	1.15267	0.183656	38.5596	5.31062e-10	3.12947e-08
[truncated: 183 more rows]

## Sheet: Sheet 3
	baseMean	log2FoldChange	lfcSE	stat	pvalue	padj
[truncated: 346 more rows]

## Sheet: Sheet 4
	baseMean	log2FoldChange	lfcSE	stat	pvalue	padj
[truncated: 87 more rows]

## Sheet: Sheet 5
	baseMean	log2FoldChange	lfcSE	stat	pvalue	padj
[truncated: 72 more rows]

[truncated: 3 more sheets: Sheet 6, Sheet 7, Sheet 8]
