# Supplementary material for: Carbon source, cell density, and the microbial community control inhibition of V. cholerae surface colonization by environmental nitrate
Source: mBio. 2025 Feb 25;16(4):e04066-24. doi: 10.1128/mbio.04066-24 (PMC11980369; doi:10.1128/mbio.04066-24)
Supplement: Table S3 — RNAseq analysis of a V. cholerae ∆hapR mutant cultured statically in the absence and presence of 5 mM NaNO3. [file mbio.04066-24-s0004.xlsx]

## Sheet: Table of contents
Table S3: RNAseq analysis of a V. cholerae ∆hapR mutant cultured statically in the absence and presence of 5 mM NaNO3 (-/+)
Sheet 1: All RNA transcripts detected in V. cholerae ∆hapR mutant without/with NaNO3
Sheet 2: All RNA transcripts that are 2-fold differentially regulated in WT V. cholerae without/with NaNO3 and have padj less than 0.05
Sheet 3: All transcribed genes that are 2-fold differentially regulated in V. cholerae ∆hapR mutant without/with NaNO3 and have padj less than 0.05
Sheet 4: All transcribed intergenic non-coding RNAs that are 2-fold differentially regulated in V. cholerae ∆hapR without/with NaNO3 and have padj less than 0.05
Sheet 5:	All transcribed antisense non-coding RNAs that are 2-fold differentially regulated in V. cholerae ∆hapR without/with NaNO3 and have padj less than 0.05
Sheet 6: tRNAs and rRNAs
Sheet 7: GO analysis of significantly overrepresented biological processes using Panther Overexpression test and Fishers Exact test for significance
Sheet 8: Genes in GO Iron Ion Transport category
Sheet 9: Genes in GO aerobic respiration category

## Sheet: Sheet 1
	baseMean	log2FoldChange	lfcSE	stat	pvalue	padj
IGR:(ORIGIN/CDS,VC0001,VC0001,-,hypothetical_protein,cds-NP_062585.1,-,-,167):+:203:NC_002505.1	17.7857	-1.8475	0.941731	3.69461	0.0545886	0.182235
AS_IGR:(ORIGIN/CDS,VC0001,VC0001,-,hypothetical_protein,cds-NP_062585.1,-,-,167):+:203:NC_002505.1	2.08219	-5.41226	2.90627	3.22744	0.0724137	NA
CDS:VC0001,VC0001:-:hypothetical_protein:cds-NP_062585.1:-:-:167:NC_002505.1	25.7824	0.0133991	0.587337	0.00102542	0.974454	0.983389
AS_CDS:VC0001,VC0001:-:hypothetical_protein:cds-NP_062585.1:-:-:167:NC_002505.1	14.7856	-1.33968	0.795919	2.78187	0.0953369	0.271834
CDS:VC0002,VC0002:-:flavodoxin:cds-NP_062586.1:-:-:434:NC_002505.1	126.923	-0.169441	0.383442	0.197662	0.656614	0.832921
AS_CDS:VC0002,VC0002:-:flavodoxin:cds-NP_062586.1:-:-:434:NC_002505.1	17.6956	-1.612	0.812861	3.7999	0.0512556	0.174382
CDS:VC0003,VC0003:trmE,trmE:tRNA_modification_GTPase_TrmE:cds-NP_062587.1:-:-:1394:NC_002505.1	163.591	-0.814855	0.282695	8.25982	0.00405321	0.0251391
AS_CDS:VC0003,VC0003:trmE,trmE:tRNA_modification_GTPase_TrmE:cds-NP_062587.1:-:-:1394:NC_002505.1	26.8287	-2.04231	0.867588	5.23734	0.0221071	0.095142
IGR:(CDS,VC0003,VC0003,trmE,trmE,tRNA_modification_GTPase_TrmE,cds-NP_062587.1,-,-,1394/CDS,VC0004,VC0004,-,inner_membrane_protein_translocase_component_YidC,cds-NP_062588.1,-,-,1625):+:9:NC_002505.1	0.0682065	-0.795171	4.08047	-0.297366	1	NA
AS_IGR:(CDS,VC0003,VC0003,trmE,trmE,tRNA_modification_GTPase_TrmE,cds-NP_062587.1,-,-,1394/CDS,VC0004,VC0004,-,inner_membrane_protein_translocase_component_YidC,cds-NP_062588.1,-,-,1625):+:9:NC_002505.1	3.99432	0.852789	1.38789	0.38535	0.534754	NA
CDS:VC0004,VC0004:-:inner_membrane_protein_translocase_component_YidC:cds-NP_062588.1:-:-:1625:NC_002505.1	368.42	0.570889	0.234377	5.9328	0.0148616	0.0705306
AS_CDS:VC0004,VC0004:-:inner_membrane_protein_translocase_component_YidC:cds-NP_062588.1:-:-:1625:NC_002505.1	26.4863	-0.444311	0.949684	0.219042	0.639771	0.823025
CDS:VC0005,VC0005:-:hypothetical_protein:cds-NP_062589.1:-:-:257:NC_002505.1	37.7478	-0.283435	0.709087	0.161028	0.688212	0.849959
AS_CDS:VC0005,VC0005:-:hypothetical_protein:cds-NP_062589.1:-:-:257:NC_002505.1	3.55289	-0.892957	1.83048	0.237894	0.625731	NA
CDS:VC0006,VC0006:rnpA,rnpA:ribonuclease_P:cds-NP_062590.1:-:-:356:NC_002505.1	121.653	0.0916409	0.332721	0.0780575	0.779947	0.898695
AS_CDS:VC0006,VC0006:rnpA,rnpA:ribonuclease_P:cds-NP_062590.1:-:-:356:NC_002505.1	21.3043	-1.9128	0.748394	6.27061	0.0122757	0.061112
protein_binding_site:VC0006:rnpA:-:id-VC0006:-:-:20:NC_002505.1	2.12636	0.75578	1.88776	0.168548	0.681405	NA
AS_protein_binding_site:VC0006:rnpA:-:id-VC0006:-:-:20:NC_002505.1	1.4268	-2.13131	2.10286	1.00858	0.315244	NA
IGR:(protein_binding_site,VC0006,rnpA,-,id-VC0006,-,-,20/CDS,VC0007,VC0007,rpmH,rpmH,50S_ribosomal_protein_L34,cds-NP_062591.1,-,-,137):+:93:NC_002505.1	6.34666	-1.92731	1.12459	2.85389	0.0911529	0.262535
AS_IGR:(protein_binding_site,VC0006,rnpA,-,id-VC0006,-,-,20/CDS,VC0007,VC0007,rpmH,rpmH,50S_ribosomal_protein_L34,cds-NP_062591.1,-,-,137):+:93:NC_002505.1	44.2588	0.189468	0.491696	0.153721	0.695004	0.853342
CDS:VC0007,VC0007:rpmH,rpmH:50S_ribosomal_protein_L34:cds-NP_062591.1:-:-:137:NC_002505.1	226.351	-0.273437	0.314905	0.75452	0.385049	0.636884
AS_CDS:VC0007,VC0007:rpmH,rpmH:50S_ribosomal_protein_L34:cds-NP_062591.1:-:-:137:NC_002505.1	2.82006	-1.14066	1.60826	0.500156	0.479431	NA
IGR:(CDS,VC0007,VC0007,rpmH,rpmH,50S_ribosomal_protein_L34,cds-NP_062591.1,-,-,137/CDS,VC0008,VC0008,-,amino_acid_ABC_transporter_ATP-binding_protein,cds-NP_062592.1,-,-,737):+:190:NC_002505.1	3.62451	-1.25356	1.97654	0.398772	0.527724	NA
AS_IGR:(CDS,VC0007,VC0007,rpmH,rpmH,50S_ribosomal_protein_L34,cds-NP_062591.1,-,-,137/CDS,VC0008,VC0008,-,amino_acid_ABC_transporter_ATP-binding_protein,cds-NP_062592.1,-,-,737):+:190:NC_002505.1	134.003	-0.472885	0.327247	2.08787	0.148473	0.362244
CDS:VC0008,VC0008:-:amino_acid_ABC_transporter_ATP-binding_protein:cds-NP_062592.1:-:-:737:NC_002505.1	13.8449	0.816787	0.870856	0.878319	0.348663	0.603814
AS_CDS:VC0008,VC0008:-:amino_acid_ABC_transporter_ATP-binding_protein:cds-NP_062592.1:-:-:737:NC_002505.1	8.96063	-3.74809	1.22057	8.64212	0.0032848	0.0212437
CDS:VC0009,VC0009:-:amino_acid_ABC_transporter_permease:cds-NP_062593.1:-:-:671:NC_002505.1	22.5853	-1.30219	0.776636	2.75823	0.096755	0.273948
AS_CDS:VC0009,VC0009:-:amino_acid_ABC_transporter_permease:cds-NP_062593.1:-:-:671:NC_002505.1	16.3905	-1.62276	0.696839	5.32278	0.0210484	0.091527
IGR:(CDS,VC0009,VC0009,-,amino_acid_ABC_transporter_permease,cds-NP_062593.1,-,-,671/CDS,VC0010,VC0010,-,amino_acid_ABC_transporter_substrate-binding_protein,cds-NP_062594.1,-,-,746):+:26:NC_002505.1	0.322912	-1.75695	4.08047	0.165076	0.684526	NA
AS_IGR:(CDS,VC0009,VC0009,-,amino_acid_ABC_transporter_permease,cds-NP_062593.1,-,-,671/CDS,VC0010,VC0010,-,amino_acid_ABC_transporter_substrate-binding_protein,cds-NP_062594.1,-,-,746):+:26:NC_002505.1	5.38065	1.00266	1.20809	0.69166	0.4056	0.654367
CDS:VC0010,VC0010:-:amino_acid_ABC_transporter_substrate-binding_protein:cds-NP_062594.1:-:-:746:NC_002505.1	100.543	1.0624	0.367509	8.3189	0.00392346	0.0244413
AS_CDS:VC0010,VC0010:-:amino_acid_ABC_transporter_substrate-binding_protein:cds-NP_062594.1:-:-:746:NC_002505.1	17.2856	-1.86163	1.10099	2.71225	0.0995803	0.278684
IGR:(CDS,VC0010,VC0010,-,amino_acid_ABC_transporter_substrate-binding_protein,cds-NP_062594.1,-,-,746/CDS,VC0012,VC0012,dnaA,dnaA,chromosome_replication_initiator_DnaA,cds-NP_062596.1,-,+,1418):+:255:NC_002505.1	7.1056	1.23585	1.22007	1.04339	0.307033	0.559773
AS_IGR:(CDS,VC0010,VC0010,-,amino_acid_ABC_transporter_substrate-binding_protein,cds-NP_062594.1,-,-,746/CDS,VC0012,VC0012,dnaA,dnaA,chromosome_replication_initiator_DnaA,cds-NP_062596.1,-,+,1418):+:255:NC_002505.1	0	NA	NA	NA	NA	NA
CDS:VC0012,VC0012:dnaA,dnaA:chromosome_replication_initiator_DnaA:cds-NP_062596.1:-:+:1418:NC_002505.1	265.325	1.26947	0.255291	24.3156	8.17761e-07	1.32518e-05
AS_CDS:VC0012,VC0012:dnaA,dnaA:chromosome_replication_initiator_DnaA:cds-NP_062596.1:-:+:1418:NC_002505.1	19.1238	-3.625	1.20611	7.76368	0.00533074	0.0310843
IGR:(CDS,VC0012,VC0012,dnaA,dnaA,chromosome_replication_initiator_DnaA,cds-NP_062596.1,-,+,1418/CDS,VC0013,VC0013,-,DNA_polymerase_III_subunit_beta,cds-NP_062597.1,-,+,1100):+:6:NC_002505.1	1.45381	-0.219119	2.16153	0.0107646	0.917366	NA
AS_IGR:(CDS,VC0012,VC0012,dnaA,dnaA,chromosome_replication_initiator_DnaA,cds-NP_062596.1,-,+,1418/CDS,VC0013,VC0013,-,DNA_polymerase_III_subunit_beta,cds-NP_062597.1,-,+,1100):+:6:NC_002505.1	0	NA	NA	NA	NA	NA
CDS:VC0013,VC0013:-:DNA_polymerase_III_subunit_beta:cds-NP_062597.1:-:+:1100:NC_002505.1	271.91	0.383857	0.24819	2.38528	0.122483	0.317314
AS_CDS:VC0013,VC0013:-:DNA_polymerase_III_subunit_beta:cds-NP_062597.1:-:+:1100:NC_002505.1	1.77332	-1.38048	3.20593	0.181601	0.670001	NA
CDS:VC0014,VC0014:recF,recF:recombination_protein_F:cds-NP_062598.1:-:+:1091:NC_002505.1	399.218	-0.0473198	0.274382	0.0307025	0.860906	0.938031
AS_CDS:VC0014,VC0014:recF,recF:recombination_protein_F:cds-NP_062598.1:-:+:1091:NC_002505.1	3.51903	-0.0658333	1.96503	0.00158375	0.968255	NA
CDS:VC0015,VC0015:gyrB,gyrB:DNA_gyrase_subunit_B:cds-NP_229675.2:-:+:2417:NC_002505.1	653.157	-0.0232726	0.210567	0.0123517	0.911507	0.960696
AS_CDS:VC0015,VC0015:gyrB,gyrB:DNA_gyrase_subunit_B:cds-NP_229675.2:-:+:2417:NC_002505.1	9.60463	-0.542188	1.3128	0.17177	0.678544	0.844652
IGR:(CDS,VC0015,VC0015,gyrB,gyrB,DNA_gyrase_subunit_B,cds-NP_229675.2,-,+,2417/CDS,VC0015a,VC0015a,-,hypothetical_protein,cds-YP_008474262.1,-,+,491):+:304:NC_002505.1	15.7985	0.301907	0.768643	0.154321	0.69444	0.852796
AS_IGR:(CDS,VC0015,VC0015,gyrB,gyrB,DNA_gyrase_subunit_B,cds-NP_229675.2,-,+,2417/CDS,VC0015a,VC0015a,-,hypothetical_protein,cds-YP_008474262.1,-,+,491):+:304:NC_002505.1	0	NA	NA	NA	NA	NA
CDS:VC0015a,VC0015a:-:hypothetical_protein:cds-YP_008474262.1:-:+:491:NC_002505.1	73.5978	-0.426971	0.58494	0.531614	0.465929	0.700661
AS_CDS:VC0015a,VC0015a:-:hypothetical_protein:cds-YP_008474262.1:-:+:491:NC_002505.1	1.07526	1.12036	3.79107	0.0479719	0.826631	NA
CDS:VC0017,VC0017:-:hypothetical_protein:cds-NP_229676.1:-:+:116:NC_002505.1	22.6628	-2.63449	0.906111	7.75532	0.00535547	0.0312029
AS_CDS:VC0017,VC0017:-:hypothetical_protein:cds-NP_229676.1:-:+:116:NC_002505.1	0	NA	NA	NA	NA	NA
IGR:(CDS,VC0017,VC0017,-,hypothetical_protein,cds-NP_229676.1,-,+,116/CDS,VC0018,VC0018,-,16_kDa_heat_shock_protein_A,cds-NP_229677.1,-,+,437):+:224:NC_002505.1	561.592	-2.82059	0.197314	184.249	5.72474e-42	8.48454e-40
AS_IGR:(CDS,VC0017,VC0017,-,hypothetical_protein,cds-NP_229676.1,-,+,116/CDS,VC0018,VC0018,-,16_kDa_heat_shock_protein_A,cds-NP_229677.1,-,+,437):+:224:NC_002505.1	0.136413	-0.13221	4.0529	-0.118093	1	NA
CDS:VC0018,VC0018:-:16_kDa_heat_shock_protein_A:cds-NP_229677.1:-:+:437:NC_002505.1	4394.73	-2.8397	0.199398	177.343	1.84323e-40	2.52168e-38
AS_CDS:VC0018,VC0018:-:16_kDa_heat_shock_protein_A:cds-NP_229677.1:-:+:437:NC_002505.1	0	NA	NA	NA	NA	NA
IGR:(CDS,VC0018,VC0018,-,16_kDa_heat_shock_protein_A,cds-NP_229677.1,-,+,437/CDS,VC0019,VC0019,avtA,avtA,valine--pyruvate_transaminase,cds-NP_229678.1,-,-,1256):+:26:NC_002505.1	431.661	-3.04436	0.280675	103.218	3.00152e-24	2.63615e-22
AS_IGR:(CDS,VC0018,VC0018,-,16_kDa_heat_shock_protein_A,cds-NP_229677.1,-,+,437/CDS,VC0019,VC0019,avtA,avtA,valine--pyruvate_transaminase,cds-NP_229678.1,-,-,1256):+:26:NC_002505.1	1.21058	2.89457	2.8721	1.37472	0.241002	NA
CDS:VC0019,VC0019:avtA,avtA:valine--pyruvate_transaminase:cds-NP_229678.1:-:-:1256:NC_002505.1	113.099	1.06279	0.427389	6.05958	0.013831	0.0670716
AS_CDS:VC0019,VC0019:avtA,avtA:valine--pyruvate_transaminase:cds-NP_229678.1:-:-:1256:NC_002505.1	255.802	-2.48685	0.26779	79.6652	4.43542e-19	2.65156e-17
IGR:(CDS,VC0019,VC0019,avtA,avtA,valine--pyruvate_transaminase,cds-NP_229678.1,-,-,1256/protein_binding_site,-,-,-,id-NC_002505.1,16612..16632,-,-,20):+:40:NC_002505.1	0.853468	-1.58685	3.4859	0.204274	0.651293	NA
AS_IGR:(CDS,VC0019,VC0019,avtA,avtA,valine--pyruvate_transaminase,cds-NP_229678.1,-,-,1256/protein_binding_site,-,-,-,id-NC_002505.1,16612..16632,-,-,20):+:40:NC_002505.1	2.40724	0.38843	1.84262	0.0483254	0.826003	NA
protein_binding_site:-:-:-:id-NC_002505.1:16612..16632:-:-:20:NC_002505.1	0.570439	0.00757224	3.97013	-0.00248442	1	NA
AS_protein_binding_site:-:-:-:id-NC_002505.1:16612..16632:-:-:20:NC_002505.1	0.392066	-1.09399	4.0529	0.0398669	0.841741	NA
IGR:(protein_binding_site,-,-,-,id-NC_002505.1,16612..16632,-,-,20/CDS,VC0020,VC0020,glyS,glyS,glycyl-tRNA_synthetase_subunit_beta,cds-NP_229679.1,-,-,2066):+:205:NC_002505.1	6.46586	-1.63679	1.80363	0.794963	0.372604	0.625608
AS_IGR:(protein_binding_site,-,-,-,id-NC_002505.1,16612..16632,-,-,20/CDS,VC0020,VC0020,glyS,glyS,glycyl-tRNA_synthetase_subunit_beta,cds-NP_229679.1,-,-,2066):+:205:NC_002505.1	9.18048	0.275248	1.17525	0.0570986	0.811142	0.917549
CDS:VC0020,VC0020:glyS,glyS:glycyl-tRNA_synthetase_subunit_beta:cds-NP_229679.1:-:-:2066:NC_002505.1	305.242	0.297749	0.241598	1.51941	0.217709	0.458085
AS_CDS:VC0020,VC0020:glyS,glyS:glycyl-tRNA_synthetase_subunit_beta:cds-NP_229679.1:-:-:2066:NC_002505.1	9.10123	-0.547296	1.63308	0.112204	0.737648	0.877237
CDS:VC0021,VC0021:glyQ,glyQ:glycyl-tRNA_synthetase_subunit_alpha:cds-NP_229680.2:-:-:917:NC_002505.1	141.103	-0.207062	0.351693	0.349109	0.554618	0.768734
AS_CDS:VC0021,VC0021:glyQ,glyQ:glycyl-tRNA_synthetase_subunit_alpha:cds-NP_229680.2:-:-:917:NC_002505.1	0.353477	1.08698	3.97491	0.179765	0.671575	NA
IGR:(CDS,VC0021,VC0021,glyQ,glyQ,glycyl-tRNA_synthetase_subunit_alpha,cds-NP_229680.2,-,-,917/CDS,VC0022,VC0022,-,hypothetical_protein,cds-NP_229681.1,-,+,602):+:326:NC_002505.1	5.82007	0.999649	1.24863	0.65738	0.417486	0.663735
AS_IGR:(CDS,VC0021,VC0021,glyQ,glyQ,glycyl-tRNA_synthetase_subunit_alpha,cds-NP_229680.2,-,-,917/CDS,VC0022,VC0022,-,hypothetical_protein,cds-NP_229681.1,-,+,602):+:326:NC_002505.1	31.0193	-1.6592	0.710139	5.25949	0.0218274	0.0941662
CDS:VC0022,VC0022:-:hypothetical_protein:cds-NP_229681.1:-:+:602:NC_002505.1	14.4463	0.824657	0.803906	1.04696	0.306208	0.559321
AS_CDS:VC0022,VC0022:-:hypothetical_protein:cds-NP_229681.1:-:+:602:NC_002505.1	307.078	-2.17145	0.307679	46.3732	9.77411e-12	3.04969e-10
IGR:(CDS,VC0022,VC0022,-,hypothetical_protein,cds-NP_229681.1,-,+,602/CDS,VC0023,VC0023,-,NADH_dehydrogenase_subunit_II-like_protein,cds-NP_229682.1,-,+,257):+:54:NC_002505.1	4.98044	-0.40704	1.17373	0.121278	0.727652	0.872496
AS_IGR:(CDS,VC0022,VC0022,-,hypothetical_protein,cds-NP_229681.1,-,+,602/CDS,VC0023,VC0023,-,NADH_dehydrogenase_subunit_II-like_protein,cds-NP_229682.1,-,+,257):+:54:NC_002505.1	55.6278	-2.17839	0.429272	24.6754	6.78434e-07	1.11464e-05
CDS:VC0023,VC0023:-:NADH_dehydrogenase_subunit_II-like_protein:cds-NP_229682.1:-:+:257:NC_002505.1	207.099	-0.332963	0.285786	1.35787	0.243907	0.488864
AS_CDS:VC0023,VC0023:-:NADH_dehydrogenase_subunit_II-like_protein:cds-NP_229682.1:-:+:257:NC_002505.1	1.49595	-1.77984	2.03097	0.762349	0.382594	NA
IGR:(CDS,VC0023,VC0023,-,NADH_dehydrogenase_subunit_II-like_protein,cds-NP_229682.1,-,+,257/CDS,VC0024,VC0024,-,sulfur_transfer_protein_SirA,cds-NP_229683.1,-,-,248):+:25:NC_002505.1	5.94254	0.125502	1.12309	0.0128481	0.909753	0.960696
AS_IGR:(CDS,VC0023,VC0023,-,NADH_dehydrogenase_subunit_II-like_protein,cds-NP_229682.1,-,+,257/CDS,VC0024,VC0024,-,sulfur_transfer_protein_SirA,cds-NP_229683.1,-,-,248):+:25:NC_002505.1	0	NA	NA	NA	NA	NA
CDS:VC0024,VC0024:-:sulfur_transfer_protein_SirA:cds-NP_229683.1:-:-:248:NC_002505.1	1.54918	3.25776	2.66745	1.85344	0.173383	NA
AS_CDS:VC0024,VC0024:-:sulfur_transfer_protein_SirA:cds-NP_229683.1:-:-:248:NC_002505.1	1.85155	1.32175	2.66793	0.256413	0.612595	NA
IGR:(CDS,VC0024,VC0024,-,sulfur_transfer_protein_SirA,cds-NP_229683.1,-,-,248/CDS,VC0025,VC0025,-,hypothetical_protein,cds-NP_229684.1,-,+,200):+:79:NC_002505.1	4.76218	-0.703412	1.37894	0.261908	0.608812	0.804088
AS_IGR:(CDS,VC0024,VC0024,-,sulfur_transfer_protein_SirA,cds-NP_229683.1,-,-,248/CDS,VC0025,VC0025,-,hypothetical_protein,cds-NP_229684.1,-,+,200):+:79:NC_002505.1	1.45139	3.15834	2.72449	1.70576	0.191536	NA
CDS:VC0025,VC0025:-:hypothetical_protein:cds-NP_229684.1:-:+:200:NC_002505.1	231.133	1.65269	0.46426	12.0798	0.0005097	0.00444364
AS_CDS:VC0025,VC0025:-:hypothetical_protein:cds-NP_229684.1:-:+:200:NC_002505.1	4.32129	4.73157	1.91842	6.02986	0.0140659	0.0678404
IGR:(CDS,VC0025,VC0025,-,hypothetical_protein,cds-NP_229684.1,-,+,200/CDS,VC0026,VC0026,-,zinc-binding_alcohol_dehydrogenase,cds-NP_229685.1,-,-,980):+:110:NC_002505.1	58.3683	1.87192	0.658005	7.67518	0.00559854	0.0323805
AS_IGR:(CDS,VC0025,VC0025,-,hypothetical_protein,cds-NP_229684.1,-,+,200/CDS,VC0026,VC0026,-,zinc-binding_alcohol_dehydrogenase,cds-NP_229685.1,-,-,980):+:110:NC_002505.1	8.52997	0.886141	1.16903	0.58003	0.4463	0.686104
CDS:VC0026,VC0026:-:zinc-binding_alcohol_dehydrogenase:cds-NP_229685.1:-:-:980:NC_002505.1	126.829	0.6981	0.342847	4.14671	0.0417154	0.150565
AS_CDS:VC0026,VC0026:-:zinc-binding_alcohol_dehydrogenase:cds-NP_229685.1:-:-:980:NC_002505.1	4.94118	-2.54063	1.69992	2.08514	0.148738	0.362372
IGR:(CDS,VC0026,VC0026,-,zinc-binding_alcohol_dehydrogenase,cds-NP_229685.1,-,-,980/CDS,VC0027,VC0027,-,threonine_dehydratase,cds-NP_229686.1,-,-,1532):+:196:NC_002505.1	0.680324	-0.115254	3.72288	0.00282132	0.957639	NA
AS_IGR:(CDS,VC0026,VC0026,-,zinc-binding_alcohol_dehydrogenase,cds-NP_229685.1,-,-,980/CDS,VC0027,VC0027,-,threonine_dehydratase,cds-NP_229686.1,-,-,1532):+:196:NC_002505.1	9.23256	4.82518	1.56335	10.4927	0.00119845	0.0091774
CDS:VC0027,VC0027:-:threonine_dehydratase:cds-NP_229686.1:-:-:1532:NC_002505.1	108.763	0.278545	0.327265	0.722392	0.39536	0.646128
AS_CDS:VC0027,VC0027:-:threonine_dehydratase:cds-NP_229686.1:-:-:1532:NC_002505.1	3.05379	0.484841	2.08268	0.0536981	0.816749	NA
CDS:VC0028,VC0028:-:dihydroxy-acid_dehydratase:cds-NP_229687.1:-:-:1841:NC_002505.1	183.432	-0.288202	0.292477	0.975572	0.323295	0.578014
AS_CDS:VC0028,VC0028:-:dihydroxy-acid_dehydratase:cds-NP_229687.1:-:-:1841:NC_002505.1	5.80069	0.923411	1.28017	0.507899	0.47605	0.707686
CDS:VC0029,VC0029:-:branched-chain_amino_acid_aminotransferase:cds-NP_229688.1:-:-:959:NC_002505.1	67.1218	0.751712	0.4802	2.43879	0.118367	0.310117
AS_CDS:VC0029,VC0029:-:branched-chain_amino_acid_aminotransferase:cds-NP_229688.1:-:-:959:NC_002505.1	6.96422	-3.48093	1.6592	3.88366	0.0487582	0.168064
CDS:VC0030,VC0030:ilvM,ilvM:acetolactate_synthase_2_regulatory_subunit:cds-NP_229689.1:-:-:284:NC_002505.1	10.3561	0.770515	0.94786	0.666882	0.414141	0.660356
AS_CDS:VC0030,VC0030:ilvM,ilvM:acetolactate_synthase_2_regulatory_subunit:cds-NP_229689.1:-:-:284:NC_002505.1	2.96045	-4.21316	2.35958	2.87451	0.0899923	NA
CDS:VC0031,VC0031:-:acetolactate_synthase_2_catalytic_subunit:cds-NP_229690.1:-:-:1646:NC_002505.1	149.26	-0.743756	0.357522	4.305	0.0380004	0.140946
AS_CDS:VC0031,VC0031:-:acetolactate_synthase_2_catalytic_subunit:cds-NP_229690.1:-:-:1646:NC_002505.1	51.9894	-0.319564	0.510229	0.393404	0.530515	0.751153
IGR:(CDS,VC0031,VC0031,-,acetolactate_synthase_2_catalytic_subunit,cds-NP_229690.1,-,-,1646/CDS,VC0032,VC0032,-,ComM-like_protein,cds-NP_229691.1,-,+,1523):+:492:NC_002505.1	0.336748	1.05053	3.97663	0.176936	0.67402	NA
AS_IGR:(CDS,VC0031,VC0031,-,acetolactate_synthase_2_catalytic_subunit,cds-NP_229690.1,-,-,1646/CDS,VC0032,VC0032,-,ComM-like_protein,cds-NP_229691.1,-,+,1523):+:492:NC_002505.1	37.5798	0.0656067	0.587962	0.0132343	0.908413	0.960696
CDS:VC0032,VC0032:-:ComM-like_protein:cds-NP_229691.1:-:+:1523:NC_002505.1	13.554	-3.75642	1.2965	7.30531	0.00687513	0.0382107
AS_CDS:VC0032,VC0032:-:ComM-like_protein:cds-NP_229691.1:-:+:1523:NC_002505.1	2.76886	-0.869401	2.43581	0.127219	0.721333	NA
IGR:(CDS,VC0032,VC0032,-,ComM-like_protein,cds-NP_229691.1,-,+,1523/CDS,VC0033,VC0033,-,acyltransferase,cds-NP_229692.1,-,+,884):+:38:NC_002505.1	0.786391	-3.98373	4.01025	1.16922	0.279562	NA
AS_IGR:(CDS,VC0032,VC0032,-,ComM-like_protein,cds-NP_229691.1,-,+,1523/CDS,VC0033,VC0033,-,acyltransferase,cds-NP_229692.1,-,+,884):+:38:NC_002505.1	0.0682065	-0.795171	4.08047	-0.297366	1	NA
CDS:VC0033,VC0033:-:acyltransferase:cds-NP_229692.1:-:+:884:NC_002505.1	9.73608	2.23812	1.26894	2.95781	0.0854638	0.250188
AS_CDS:VC0033,VC0033:-:acyltransferase:cds-NP_229692.1:-:+:884:NC_002505.1	11.0016	0.652617	1.01537	0.424366	0.514766	0.738209
IGR:(CDS,VC0033,VC0033,-,acyltransferase,cds-NP_229692.1,-,+,884/CDS,VC0034,VC0034,-,thiol,disulfide_interchange_protein,cds-NP_229693.1,-,-,602):+:16:NC_002505.1	0.117826	-0.795171	4.08047	-0.224908	1	NA
AS_IGR:(CDS,VC0033,VC0033,-,acyltransferase,cds-NP_229692.1,-,+,884/CDS,VC0034,VC0034,-,thiol,disulfide_interchange_protein,cds-NP_229693.1,-,-,602):+:16:NC_002505.1	5.27028	2.30727	1.36044	2.9786	0.0843723	0.247822
CDS:VC0034,VC0034:-:thiol:disulfide_interchange_protein:cds-NP_229693.1:-:-:602:NC_002505.1	119.612	1.57761	0.322992	23.5536	1.2148e-06	1.89937e-05
AS_CDS:VC0034,VC0034:-:thiol:disulfide_interchange_protein:cds-NP_229693.1:-:-:602:NC_002505.1	3.04736	3.14523	1.96858	2.60223	0.106713	NA
protein_binding_site:VC0034:-:-:id-VC0034:-:-:20:NC_002505.1	1.36859	0.223739	2.29448	0.00943084	0.922637	NA
AS_protein_binding_site:VC0034:-:-:id-VC0034:-:-:20:NC_002505.1	0.268541	0.716354	3.99456	0.0831238	0.773108	NA
IGR:(protein_binding_site,VC0034,-,-,id-VC0034,-,-,20/CDS,VC0035,VC0035,-,serine/threonine_protein_kinase,cds-NP_229694.2,-,-,986):+:118:NC_002505.1	1.75241	2.24294	2.30099	1.01632	0.313394	NA
AS_IGR:(protein_binding_site,VC0034,-,-,id-VC0034,-,-,20/CDS,VC0035,VC0035,-,serine/threonine_protein_kinase,cds-NP_229694.2,-,-,986):+:118:NC_002505.1	10.2522	-0.0600649	0.918045	0.005274	0.942107	0.971748
CDS:VC0035,VC0035:-:serine/threonine_protein_kinase:cds-NP_229694.2:-:-:986:NC_002505.1	43.9235	0.54829	0.460069	1.43083	0.231629	0.474886
AS_CDS:VC0035,VC0035:-:serine/threonine_protein_kinase:cds-NP_229694.2:-:-:986:NC_002505.1	24.6724	-0.391306	0.758926	0.267362	0.605107	0.802672
CDS:VC0036,VC0036:-:FixG-like_protein:cds-NP_229695.2:-:-:1424:NC_002505.1	184.397	1.92519	0.361702	27.2886	1.75241e-07	3.13233e-06
AS_CDS:VC0036,VC0036:-:FixG-like_protein:cds-NP_229695.2:-:-:1424:NC_002505.1	25.5832	-1.70768	0.826167	4.09869	0.0429166	0.153808
IGR:(CDS,VC0036,VC0036,-,FixG-like_protein,cds-NP_229695.2,-,-,1424/CDS,VC0037,VC0037,-,hypothetical_protein,cds-NP_229696.1,-,-,278):+:365:NC_002505.1	18.1423	-1.40683	0.780372	3.17498	0.0747739	0.22607
AS_IGR:(CDS,VC0036,VC0036,-,FixG-like_protein,cds-NP_229695.2,-,-,1424/CDS,VC0037,VC0037,-,hypothetical_protein,cds-NP_229696.1,-,-,278):+:365:NC_002505.1	180.756	-1.68269	0.269164	37.8276	7.7282e-10	1.92232e-08
CDS:VC0037,VC0037:-:hypothetical_protein:cds-NP_229696.1:-:-:278:NC_002505.1	235.802	-2.21142	0.287251	55.4869	9.40838e-14	3.50425e-12
AS_CDS:VC0037,VC0037:-:hypothetical_protein:cds-NP_229696.1:-:-:278:NC_002505.1	5.35012	0.654833	1.42937	0.218246	0.640379	0.823213
IGR:(CDS,VC0037,VC0037,-,hypothetical_protein,cds-NP_229696.1,-,-,278/CDS,VC0038,VC0038,-,hypothetical_protein,cds-NP_229697.1,-,-,167):+:45:NC_002505.1	1.1686	0.288331	2.69008	0.0146172	0.903769	NA
AS_IGR:(CDS,VC0037,VC0037,-,hypothetical_protein,cds-NP_229696.1,-,-,278/CDS,VC0038,VC0038,-,hypothetical_protein,cds-NP_229697.1,-,-,167):+:45:NC_002505.1	77.5814	-1.12339	0.334642	11.1958	0.000819844	0.00671932
CDS:VC0038,VC0038:-:hypothetical_protein:cds-NP_229697.1:-:-:167:NC_002505.1	7789.21	-0.793166	0.174565	20.397	6.29291e-06	8.81255e-05
AS_CDS:VC0038,VC0038:-:hypothetical_protein:cds-NP_229697.1:-:-:167:NC_002505.1	5.00686	-1.36903	1.53433	0.779183	0.377391	0.629512
IGR:(CDS,VC0038,VC0038,-,hypothetical_protein,cds-NP_229697.1,-,-,167/CDS,VC0039,VC0039,-,SpoOM-like_protein,cds-NP_229698.1,-,+,842):+:192:NC_002505.1	1.63081	1.03779	2.82127	0.142174	0.706129	NA
AS_IGR:(CDS,VC0038,VC0038,-,hypothetical_protein,cds-NP_229697.1,-,-,167/CDS,VC0039,VC0039,-,SpoOM-like_protein,cds-NP_229698.1,-,+,842):+:192:NC_002505.1	4216.28	-0.8054	0.155947	26.3538	2.84259e-07	4.88459e-06
CDS:VC0039,VC0039:-:SpoOM-like_protein:cds-NP_229698.1:-:+:842:NC_002505.1	98.8679	0.146465	0.396736	0.135877	0.712414	0.864276
AS_CDS:VC0039,VC0039:-:SpoOM-like_protein:cds-NP_229698.1:-:+:842:NC_002505.1	3.5448	-0.449527	2.23099	0.0409888	0.83956	NA
IGR:(CDS,VC0039,VC0039,-,SpoOM-like_protein,cds-NP_229698.1,-,+,842/CDS,VC0040,VC0040,-,hemolysin,cds-NP_229699.1,-,+,647):+:26:NC_002505.1	5.97512	0.0249747	1.12375	0.000711432	0.978721	0.98442
AS_IGR:(CDS,VC0039,VC0039,-,SpoOM-like_protein,cds-NP_229698.1,-,+,842/CDS,VC0040,VC0040,-,hemolysin,cds-NP_229699.1,-,+,647):+:26:NC_002505.1	0	NA	NA	NA	NA	NA
CDS:VC0040,VC0040:-:hemolysin:cds-NP_229699.1:-:+:647:NC_002505.1	604.118	-0.50543	0.207003	5.94257	0.0147794	0.0703284
AS_CDS:VC0040,VC0040:-:hemolysin:cds-NP_229699.1:-:+:647:NC_002505.1	10.1704	0.911877	0.982902	0.876343	0.349205	0.604146
CDS:VC0041,VC0041:-:hypothetical_protein:cds-NP_229700.1:-:-:656:NC_002505.1	96.4533	-0.599655	0.434716	1.89492	0.168648	0.390039
AS_CDS:VC0041,VC0041:-:hypothetical_protein:cds-NP_229700.1:-:-:656:NC_002505.1	170.232	-0.431311	0.26091	2.73766	0.0980079	0.27624
CDS:VC0042,VC0042:-:potassium_uptake_protein_TrkH:cds-NP_229701.1:-:-:1445:NC_002505.1	117.853	-0.70039	0.514753	1.83521	0.175514	0.399776
AS_CDS:VC0042,VC0042:-:potassium_uptake_protein_TrkH:cds-NP_229701.1:-:-:1445:NC_002505.1	22.8249	-0.405337	0.657942	0.38088	0.537133	0.754751
CDS:VC0043,VC0043:trkA,trkA:potassium_transporter_peripheral_membrane_protein:cds-NP_229702.1:-:-:1376:NC_002505.1	188.535	-0.226888	0.299801	0.573603	0.448831	0.687203
AS_CDS:VC0043,VC0043:trkA,trkA:potassium_transporter_peripheral_membrane_protein:cds-NP_229702.1:-:-:1376:NC_002505.1	6.32503	1.29366	1.53605	0.713236	0.398371	0.649259
IGR:(CDS,VC0043,VC0043,trkA,trkA,potassium_transporter_peripheral_membrane_protein,cds-NP_229702.1,-,-,1376/CDS,VC0044,VC0044,-,16S_rRNA_m5C967_methyltransferase,cds-NP_229703.1,-,-,1304):+:10:NC_002505.1	0.150716	-0.0367685	4.04718	-0.0985776	1	NA
AS_IGR:(CDS,VC0043,VC0043,trkA,trkA,potassium_transporter_peripheral_membrane_protein,cds-NP_229702.1,-,-,1376/CDS,VC0044,VC0044,-,16S_rRNA_m5C967_methyltransferase,cds-NP_229703.1,-,-,1304):+:10:NC_002505.1	1.67386	-0.208327	1.90914	0.0126359	0.910499	NA
CDS:VC0044,VC0044:-:16S_rRNA_m5C967_methyltransferase:cds-NP_229703.1:-:-:1304:NC_002505.1	107.031	0.489393	0.45515	1.15819	0.28184	0.531234
AS_CDS:VC0044,VC0044:-:16S_rRNA_m5C967_methyltransferase:cds-NP_229703.1:-:-:1304:NC_002505.1	18.2912	-1.57083	0.714358	4.71945	0.0298232	0.117262
CDS:VC0045,VC0045:fmt,fmt:methionyl-tRNA_formyltransferase:cds-NP_229704.1:-:-:947:NC_002505.1	103.696	0.338872	0.33057	1.05742	0.303804	0.55715
AS_CDS:VC0045,VC0045:fmt,fmt:methionyl-tRNA_formyltransferase:cds-NP_229704.1:-:-:947:NC_002505.1	2.31475	0.331048	3.01823	0.0124303	0.911227	NA
CDS:VC0046,VC0046:def,def:peptide_deformylase:cds-NP_229705.1:-:-:509:NC_002505.1	401.33	-0.200237	0.222374	0.812883	0.367269	0.62164
AS_CDS:VC0046,VC0046:def,def:peptide_deformylase:cds-NP_229705.1:-:-:509:NC_002505.1	0.136413	-0.13221	4.0529	-0.118093	1	NA
IGR:(CDS,VC0046,VC0046,def,def,peptide_deformylase,cds-NP_229705.1,-,-,509/CDS,VC0047,VC0047,-,hypothetical_protein,cds-NP_229706.1,-,+,1175):+:50:NC_002505.1	0	NA	NA	NA	NA	NA
AS_IGR:(CDS,VC0046,VC0046,def,def,peptide_deformylase,cds-NP_229705.1,-,-,509/CDS,VC0047,VC0047,-,hypothetical_protein,cds-NP_229706.1,-,+,1175):+:50:NC_002505.1	5.57471	0.495562	1.13969	0.192717	0.660665	0.835105
CDS:VC0047,VC0047:-:hypothetical_protein:cds-NP_229706.1:-:+:1175:NC_002505.1	27.0901	0.541813	0.645807	0.70971	0.39954	0.650091
AS_CDS:VC0047,VC0047:-:hypothetical_protein:cds-NP_229706.1:-:+:1175:NC_002505.1	5.53683	-0.362118	1.39333	0.0679011	0.794418	0.906123
CDS:VC0048,VC0048:-:smf_protein:cds-NP_229707.1:-:+:1115:NC_002505.1	205.757	-1.69581	0.260082	41.0152	1.51053e-10	4.14899e-09
AS_CDS:VC0048,VC0048:-:smf_protein:cds-NP_229707.1:-:+:1115:NC_002505.1	14.0366	-0.460488	1.11468	0.17038	0.679774	0.845292
CDS:VC0049,VC0049:-:hypothetical_protein:cds-NP_229708.1:-:+:476:NC_002505.1	1507.57	-1.88275	0.196891	86.0139	1.78676e-20	1.19915e-18
AS_CDS:VC0049,VC0049:-:hypothetical_protein:cds-NP_229708.1:-:+:476:NC_002505.1	1.83559	3.48686	3.22213	1.44176	0.229855	NA
CDS:VC0050,VC0050:-:DNA_topoisomerase_I-like_protein:cds-NP_229709.1:-:+:572:NC_002505.1	732.42	-2.35852	0.236607	90.9731	1.45642e-21	1.05724e-19
AS_CDS:VC0050,VC0050:-:DNA_topoisomerase_I-like_protein:cds-NP_229709.1:-:+:572:NC_002505.1	0.900987	2.47901	3.93293	0.638297	0.424328	NA
IGR:(CDS,VC0050,VC0050,-,DNA_topoisomerase_I-like_protein,cds-NP_229709.1,-,+,572/CDS,VC0051,VC0051,-,5-carboxyaminoimidazole_ribonucleotide_synthase,cds-NP_229710.1,-,-,1133):+:11:NC_002505.1	2.41286	-2.5597	1.72003	2.14924	0.142641	NA
AS_IGR:(CDS,VC0050,VC0050,-,DNA_topoisomerase_I-like_protein,cds-NP_229709.1,-,+,572/CDS,VC0051,VC0051,-,5-carboxyaminoimidazole_ribonucleotide_synthase,cds-NP_229710.1,-,-,1133):+:11:NC_002505.1	0.0682065	-0.795171	4.08047	-0.297366	1	NA
CDS:VC0051,VC0051:-:5-carboxyaminoimidazole_ribonucleotide_synthase:cds-NP_229710.1:-:-:1133:NC_002505.1	22.6301	-0.642235	1.09096	0.344582	0.557196	0.769697
AS_CDS:VC0051,VC0051:-:5-carboxyaminoimidazole_ribonucleotide_synthase:cds-NP_229710.1:-:-:1133:NC_002505.1	11.9868	-0.990876	0.905836	1.19005	0.275319	0.524211
CDS:VC0052,VC0052:-:5-carboxyaminoimidazole_ribonucleotide_mutase:cds-NP_229711.1:-:-:485:NC_002505.1	8.95397	-0.102233	1.27192	0.00735376	0.931662	0.967892
AS_CDS:VC0052,VC0052:-:5-carboxyaminoimidazole_ribonucleotide_mutase:cds-NP_229711.1:-:-:485:NC_002505.1	7.068	-6.21202	1.96016	8.81498	0.00298767	0.0197898
protein_binding_site:VC0052:-:-:id-VC0052:-:-:20:NC_002505.1	0.0825091	-0.795171	4.08047	-0.269734	1	NA
AS_protein_binding_site:VC0052:-:-:id-VC0052:-:-:20:NC_002505.1	0.393196	-2.71872	4.08047	0.753398	0.385403	NA
IGR:(protein_binding_site,VC0052,-,-,id-VC0052,-,-,20/CDS,VC0054,VC0054,-,Sua5/YciO/YrdC_family_protein,cds-NP_229713.1,-,+,566):+:136:NC_002505.1	0.529609	-1.09399	4.0529	0.108514	0.741843	NA
AS_IGR:(protein_binding_site,VC0052,-,-,id-VC0052,-,-,20/CDS,VC0054,VC0054,-,Sua5/YciO/YrdC_family_protein,cds-NP_229713.1,-,+,566):+:136:NC_002505.1	0.315734	0.969288	3.98063	0.1569	0.692026	NA
CDS:VC0054,VC0054:-:Sua5/YciO/YrdC_family_protein:cds-NP_229713.1:-:+:566:NC_002505.1	27.7339	-0.157725	0.64249	0.0605118	0.805689	0.91458
AS_CDS:VC0054,VC0054:-:Sua5/YciO/YrdC_family_protein:cds-NP_229713.1:-:+:566:NC_002505.1	1.42005	3.12111	3.31907	1.17705	0.277958	NA
CDS:VC0055,VC0055:-:coproporphyrinogen_III_oxidase:cds-NP_229714.1:-:+:917:NC_002505.1	43.6307	-1.24679	0.481181	6.61659	0.0101033	0.051746
AS_CDS:VC0055,VC0055:-:coproporphyrinogen_III_oxidase:cds-NP_229714.1:-:+:917:NC_002505.1	13.1066	-1.11466	1.0068	1.21483	0.270377	0.518594
IGR:(CDS,VC0055,VC0055,-,coproporphyrinogen_III_oxidase,cds-NP_229714.1,-,+,917/CDS,VC0056,VC0056,aroE,aroE,shikimate_5-dehydrogenase,cds-NP_229715.1,-,+,836):+:10:NC_002505.1	0.929615	-0.368221	2.57696	0.0179975	0.89328	NA
AS_IGR:(CDS,VC0055,VC0055,-,coproporphyrinogen_III_oxidase,cds-NP_229714.1,-,+,917/CDS,VC0056,VC0056,aroE,aroE,shikimate_5-dehydrogenase,cds-NP_229715.1,-,+,836):+:10:NC_002505.1	0	NA	NA	NA	NA	NA
CDS:VC0056,VC0056:aroE,aroE:shikimate_5-dehydrogenase:cds-NP_229715.1:-:+:836:NC_002505.1	38.1816	1.34414	0.639531	4.40741	0.0357832	0.134903
AS_CDS:VC0056,VC0056:aroE,aroE:shikimate_5-dehydrogenase:cds-NP_229715.1:-:+:836:NC_002505.1	25.3687	-1.99166	0.635791	9.48541	0.00207112	0.0145305
CDS:VC0057,VC0057:-:hypothetical_protein:cds-NP_229716.1:-:+:275:NC_002505.1	18.2659	-0.0787859	1.02245	0.00615581	0.937463	0.970194
AS_CDS:VC0057,VC0057:-:hypothetical_protein:cds-NP_229716.1:-:+:275:NC_002505.1	76.3793	-1.04186	0.444862	5.41098	0.0200105	0.0878932
CDS:VC0058,VC0058:-:carbonic_anhydrase:cds-NP_229717.1:-:-:554:NC_002505.1	220.953	-1.67919	0.383156	18.3356	1.85217e-05	0.00023784
AS_CDS:VC0058,VC0058:-:carbonic_anhydrase:cds-NP_229717.1:-:-:554:NC_002505.1	14.1287	0.209234	1.06054	0.0387318	0.843981	0.932018
IGR:(CDS,VC0058,VC0058,-,carbonic_anhydrase,cds-NP_229717.1,-,-,554/CDS,VC0059,VC0059,-,hypothetical_protein,cds-NP_229718.1,-,+,140):+:144:NC_002505.1	0.937752	2.52131	3.19433	0.940514	0.332146	NA
AS_IGR:(CDS,VC0058,VC0058,-,carbonic_anhydrase,cds-NP_229717.1,-,-,554/CDS,VC0059,VC0059,-,hypothetical_protein,cds-NP_229718.1,-,+,140):+:144:NC_002505.1	23.4595	-1.7884	0.774395	5.14382	0.0233293	0.098897
CDS:VC0059,VC0059:-:hypothetical_protein:cds-NP_229718.1:-:+:140:NC_002505.1	13.1566	2.10161	1.0955	3.61919	0.0571167	0.187854
AS_CDS:VC0059,VC0059:-:hypothetical_protein:cds-NP_229718.1:-:+:140:NC_002505.1	21.8506	-2.45489	0.71753	11.0494	0.000887157	0.00715118
IGR:(CDS,VC0059,VC0059,-,hypothetical_protein,cds-NP_229718.1,-,+,140/rRNA,VCr001,VCr001,ID,VCr001,16Sa,16Sa,16Sa,16S_ribosomal_RNA,ID,16S_ribosomal_RNA,exon-VCr001-1,-,+,1534):+:154:NC_002505.1	16.4351	0.859579	0.991068	0.756203	0.384519	0.636874
AS_IGR:(CDS,VC0059,VC0059,-,hypothetical_protein,cds-NP_229718.1,-,+,140/rRNA,VCr001,VCr001,ID,VCr001,16Sa,16Sa,16Sa,16S_ribosomal_RNA,ID,16S_ribosomal_RNA,exon-VCr001-1,-,+,1534):+:154:NC_002505.1	0	NA	NA	NA	NA	NA
rRNA:VCr001,VCr001,ID,VCr001:16Sa,16Sa,16Sa:16S_ribosomal_RNA,ID,16S_ribosomal_RNA:exon-VCr001-1:-:+:1534:NC_002505.1	3111.81	-1.60228	0.191797	66.5773	3.36441e-16	1.60634e-14
AS_rRNA:VCr001,VCr001,ID,VCr001:16Sa,16Sa,16Sa:16S_ribosomal_RNA,ID,16S_ribosomal_RNA:exon-VCr001-1:-:+:1534:NC_002505.1	0.117826	-0.795171	4.08047	-0.224908	1	NA
IGR:(rRNA,VCr001,VCr001,ID,VCr001,16Sa,16Sa,16Sa,16S_ribosomal_RNA,ID,16S_ribosomal_RNA,exon-VCr001-1,-,+,1534/tRNA,VCt001,VCt001,ID,VCt001,tRNA-Ala-5,tRNA-Ala-5,tRNA-Ala-5,tRNA-Ala,ID,tRNA-Ala,exon-VCt001-1,-,+,75):+:62:NC_002505.1	16.5881	-1.74657	0.717943	5.76684	0.0163313	0.0757374
AS_IGR:(rRNA,VCr001,VCr001,ID,VCr001,16Sa,16Sa,16Sa,16S_ribosomal_RNA,ID,16S_ribosomal_RNA,exon-VCr001-1,-,+,1534/tRNA,VCt001,VCt001,ID,VCt001,tRNA-Ala-5,tRNA-Ala-5,tRNA-Ala-5,tRNA-Ala,ID,tRNA-Ala,exon-VCt001-1,-,+,75):+:62:NC_002505.1	0	NA	NA	NA	NA	NA
tRNA:VCt001,VCt001,ID,VCt001:tRNA-Ala-5,tRNA-Ala-5,tRNA-Ala-5:tRNA-Ala,ID,tRNA-Ala:exon-VCt001-1:-:+:75:NC_002505.1	19.6035	-0.865848	0.772577	1.2463	0.26426	0.512612
AS_tRNA:VCt001,VCt001,ID,VCt001:tRNA-Ala-5,tRNA-Ala-5,tRNA-Ala-5:tRNA-Ala,ID,tRNA-Ala:exon-VCt001-1:-:+:75:NC_002505.1	0	NA	NA	NA	NA	NA
IGR:(tRNA,VCt001,VCt001,ID,VCt001,tRNA-Ala-5,tRNA-Ala-5,tRNA-Ala-5,tRNA-Ala,ID,tRNA-Ala,exon-VCt001-1,-,+,75/rRNA,VCr002,VCr002,ID,VCr002,23Sa,23Sa,23Sa,23S_ribosomal_RNA,ID,23S_ribosomal_RNA,exon-VCr002-1,-,+,2886):+:286:NC_002505.1	38.0557	-1.56817	0.488747	10.0815	0.00149762	0.0111561
AS_IGR:(tRNA,VCt001,VCt001,ID,VCt001,tRNA-Ala-5,tRNA-Ala-5,tRNA-Ala-5,tRNA-Ala,ID,tRNA-Ala,exon-VCt001-1,-,+,75/rRNA,VCr002,VCr002,ID,VCr002,23Sa,23Sa,23Sa,23S_ribosomal_RNA,ID,23S_ribosomal_RNA,exon-VCr002-1,-,+,2886):+:286:NC_002505.1	0.785261	-2.09424	3.58619	0.34638	0.55617	NA
rRNA:VCr002,VCr002,ID,VCr002:23Sa,23Sa,23Sa:23S_ribosomal_RNA,ID,23S_ribosomal_RNA:exon-VCr002-1:-:+:2886:NC_002505.1	27439.5	-1.61438	0.194985	65.2573	6.57309e-16	3.03643e-14
AS_rRNA:VCr002,VCr002,ID,VCr002:23Sa,23Sa,23Sa:23S_ribosomal_RNA,ID,23S_ribosomal_RNA:exon-VCr002-1:-:+:2886:NC_002505.1	0	NA	NA	NA	NA	NA
IGR:(rRNA,VCr002,VCr002,ID,VCr002,23Sa,23Sa,23Sa,23S_ribosomal_RNA,ID,23S_ribosomal_RNA,exon-VCr002-1,-,+,2886/rRNA,VCr003,VCr003,ID,VCr003,5Sa,5Sa,5Sa,5S_ribosomal_RNA,ID,5S_ribosomal_RNA,exon-VCr003-1,-,+,117):+:126:NC_002505.1	120.86	-1.81058	0.328506	29.1773	6.60491e-08	1.29086e-06
AS_IGR:(rRNA,VCr002,VCr002,ID,VCr002,23Sa,23Sa,23Sa,23S_ribosomal_RNA,ID,23S_ribosomal_RNA,exon-VCr002-1,-,+,2886/rRNA,VCr003,VCr003,ID,VCr003,5Sa,5Sa,5Sa,5S_ribosomal_RNA,ID,5S_ribosomal_RNA,exon-VCr003-1,-,+,117):+:126:NC_002505.1	0	NA	NA	NA	NA	NA
rRNA:VCr003,VCr003,ID,VCr003:5Sa,5Sa,5Sa:5S_ribosomal_RNA,ID,5S_ribosomal_RNA:exon-VCr003-1:-:+:117:NC_002505.1	131.458	-1.31341	0.314552	17.068	3.60644e-05	0.000424792
AS_rRNA:VCr003,VCr003,ID,VCr003:5Sa,5Sa,5Sa:5S_ribosomal_RNA,ID,5S_ribosomal_RNA:exon-VCr003-1:-:+:117:NC_002505.1	0	NA	NA	NA	NA	NA
IGR:(rRNA,VCr003,VCr003,ID,VCr003,5Sa,5Sa,5Sa,5S_ribosomal_RNA,ID,5S_ribosomal_RNA,exon-VCr003-1,-,+,117/tRNA,VCt002,VCt002,ID,VCt002,tRNA-Asp-4,tRNA-Asp-4,tRNA-Asp-4,tRNA-Asp,ID,tRNA-Asp,exon-VCt002-1,-,+,76):+:24:NC_002505.1	4.58231	-1.23772	1.21223	1.04168	0.307431	0.559924
AS_IGR:(rRNA,VCr003,VCr003,ID,VCr003,5Sa,5Sa,5Sa,5S_ribosomal_RNA,ID,5S_ribosomal_RNA,exon-VCr003-1,-,+,117/tRNA,VCt002,VCt002,ID,VCt002,tRNA-Asp-4,tRNA-Asp-4,tRNA-Asp-4,tRNA-Asp,ID,tRNA-Asp,exon-VCt002-1,-,+,76):+:24:NC_002505.1	0	NA	NA	NA	NA	NA
tRNA:VCt002,VCt002,ID,VCt002:tRNA-Asp-4,tRNA-Asp-4,tRNA-Asp-4:tRNA-Asp,ID,tRNA-Asp:exon-VCt002-1:-:+:76:NC_002505.1	29.9909	-0.563217	0.554755	1.03946	0.307947	0.560577
AS_tRNA:VCt002,VCt002,ID,VCt002:tRNA-Asp-4,tRNA-Asp-4,tRNA-Asp-4:tRNA-Asp,ID,tRNA-Asp:exon-VCt002-1:-:+:76:NC_002505.1	0.117826	-0.795171	4.08047	-0.224908	1	NA
IGR:(tRNA,VCt002,VCt002,ID,VCt002,tRNA-Asp-4,tRNA-Asp-4,tRNA-Asp-4,tRNA-Asp,ID,tRNA-Asp,exon-VCt002-1,-,+,76/tRNA,VCt003,VCt003,ID,VCt003,tRNA-Trp-1,tRNA-Trp-1,tRNA-Trp-1,tRNA-Trp,ID,tRNA-Trp,exon-VCt003-1,-,+,76):+:28:NC_002505.1	2.76102	-0.884712	1.57664	0.318106	0.572748	NA
AS_IGR:(tRNA,VCt002,VCt002,ID,VCt002,tRNA-Asp-4,tRNA-Asp-4,tRNA-Asp-4,tRNA-Asp,ID,tRNA-Asp,exon-VCt002-1,-,+,76/tRNA,VCt003,VCt003,ID,VCt003,tRNA-Trp-1,tRNA-Trp-1,tRNA-Trp-1,tRNA-Trp,ID,tRNA-Trp,exon-VCt003-1,-,+,76):+:28:NC_002505.1	0	NA	NA	NA	NA	NA
tRNA:VCt003,VCt003,ID,VCt003:tRNA-Trp-1,tRNA-Trp-1,tRNA-Trp-1:tRNA-Trp,ID,tRNA-Trp:exon-VCt003-1:-:+:76:NC_002505.1	9.60573	-1.68404	1.008	2.72977	0.0984936	0.277023
AS_tRNA:VCt003,VCt003,ID,VCt003:tRNA-Trp-1,tRNA-Trp-1,tRNA-Trp-1:tRNA-Trp,ID,tRNA-Trp:exon-VCt003-1:-:+:76:NC_002505.1	0	NA	NA	NA	NA	NA
IGR:(tRNA,VCt003,VCt003,ID,VCt003,tRNA-Trp-1,tRNA-Trp-1,tRNA-Trp-1,tRNA-Trp,ID,tRNA-Trp,exon-VCt003-1,-,+,76/CDS,VC0060,VC0060,ccrB,ccrB,camphor_resistance_protein_CrcB,cds-NP_229719.1,-,+,380):+:211:NC_002505.1	2.71339	0.138026	2.21449	0.00441348	0.947032	NA
AS_IGR:(tRNA,VCt003,VCt003,ID,VCt003,tRNA-Trp-1,tRNA-Trp-1,tRNA-Trp-1,tRNA-Trp,ID,tRNA-Trp,exon-VCt003-1,-,+,76/CDS,VC0060,VC0060,ccrB,ccrB,camphor_resistance_protein_CrcB,cds-NP_229719.1,-,+,380):+:211:NC_002505.1	0.0825091	-0.795171	4.08047	-0.269734	1	NA
CDS:VC0060,VC0060:ccrB,ccrB:camphor_resistance_protein_CrcB:cds-NP_229719.1:-:+:380:NC_002505.1	307.56	-1.80804	0.282983	38.8261	4.63303e-10	1.17712e-08
AS_CDS:VC0060,VC0060:ccrB,ccrB:camphor_resistance_protein_CrcB:cds-NP_229719.1:-:+:380:NC_002505.1	1.42711	-2.19795	3.42886	0.385722	0.534557	NA
IGR:(CDS,VC0060,VC0060,ccrB,ccrB,camphor_resistance_protein_CrcB,cds-NP_229719.1,-,+,380/CDS,VC0061,VC0061,-,thiamine_biosynthesis_protein_ThiC,cds-NP_229720.1,-,+,1937):+:200:NC_002505.1	67.6681	-1.27889	0.391234	10.523	0.00117896	0.00905738
AS_IGR:(CDS,VC0060,VC0060,ccrB,ccrB,camphor_resistance_protein_CrcB,cds-NP_229719.1,-,+,380/CDS,VC0061,VC0061,-,thiamine_biosynthesis_protein_ThiC,cds-NP_229720.1,-,+,1937):+:200:NC_002505.1	1.96598	-5.32731	3.53041	2.14569	0.142971	NA
CDS:VC0061,VC0061:-:thiamine_biosynthesis_protein_ThiC:cds-NP_229720.1:-:+:1937:NC_002505.1	33.3149	0.186974	0.859528	0.0473141	0.827805	0.926394
AS_CDS:VC0061,VC0061:-:thiamine_biosynthesis_protein_ThiC:cds-NP_229720.1:-:+:1937:NC_002505.1	22.613	-0.813748	0.944233	0.736652	0.390735	0.64177
CDS:VC0062,VC0062:thiE,thiE:thiamine-phosphate_pyrophosphorylase:cds-NP_229721.1:-:+:1322:NC_002505.1	9.82483	0.498896	0.952813	0.271084	0.602605	0.801296
AS_CDS:VC0062,VC0062:thiE,thiE:thiamine-phosphate_pyrophosphorylase:cds-NP_229721.1:-:+:1322:NC_002505.1	1.7433	-0.536811	2.34539	0.0529636	0.817984	NA
CDS:VC0063,VC0063:-:thiazole_biosynthesis_adenylyltransferase_ThiF:cds-NP_229722.1:-:+:776:NC_002505.1	9.81106	1.41604	1.12924	1.55887	0.21183	0.451321
AS_CDS:VC0063,VC0063:-:thiazole_biosynthesis_adenylyltransferase_ThiF:cds-NP_229722.1:-:+:776:NC_002505.1	2.03764	-5.41638	3.45915	2.28676	0.130482	NA
CDS:VC0064,VC0064:-:sulfur_carrier_protein_ThiS:cds-NP_229723.2:-:+:200:NC_002505.1	2.1578	0.827421	2.32443	0.131333	0.717054	NA
AS_CDS:VC0064,VC0064:-:sulfur_carrier_protein_ThiS:cds-NP_229723.2:-:+:200:NC_002505.1	0	NA	NA	NA	NA	NA
CDS:VC0065,VC0065:thiG,thiG:thiazole_synthase:cds-NP_229724.1:-:+:770:NC_002505.1	18.9249	-0.726901	0.768942	0.893899	0.344423	0.59937
AS_CDS:VC0065,VC0065:thiG,thiG:thiazole_synthase:cds-NP_229724.1:-:+:770:NC_002505.1	0	NA	NA	NA	NA	NA
CDS:VC0066,VC0066:thiH,thiH:thiamine_biosynthesis_protein_ThiH:cds-NP_229725.1:-:+:1112:NC_002505.1	18.0643	-1.62248	0.891574	3.20878	0.0732441	0.223056
AS_CDS:VC0066,VC0066:thiH,thiH:thiamine_biosynthesis_protein_ThiH:cds-NP_229725.1:-:+:1112:NC_002505.1	0.440271	1.43192	3.96056	0.288427	0.59123	NA
IGR:(CDS,VC0066,VC0066,thiH,thiH,thiamine_biosynthesis_protein_ThiH,cds-NP_229725.1,-,+,1112/CDS,VC0067,VC0067,-,aminopeptidase,cds-NP_229726.1,-,-,1793):+:163:NC_002505.1	1.98896	-0.0919584	2.38206	0.00213801	0.96312	NA
AS_IGR:(CDS,VC0066,VC0066,thiH,thiH,thiamine_biosynthesis_protein_ThiH,cds-NP_229725.1,-,+,1112/CDS,VC0067,VC0067,-,aminopeptidase,cds-NP_229726.1,-,-,1793):+:163:NC_002505.1	3.53459	0.564658	1.44905	0.154479	0.694291	NA
CDS:VC0067,VC0067:-:aminopeptidase:cds-NP_229726.1:-:-:1793:NC_002505.1	127.346	-0.0102314	0.350973	0.00186466	0.965557	0.980319
AS_CDS:VC0067,VC0067:-:aminopeptidase:cds-NP_229726.1:-:-:1793:NC_002505.1	20.6059	-1.83217	0.737033	5.95902	0.0146422	0.0698622
IGR:(CDS,VC0067,VC0067,-,aminopeptidase,cds-NP_229726.1,-,-,1793/CDS,VC0068,VC0068,-,LysR_family_transcriptional_regulator,cds-NP_229727.1,-,-,983):+:81:NC_002505.1	0.20462	0.369712	4.01795	0.00707728	0.932956	NA
AS_IGR:(CDS,VC0067,VC0067,-,aminopeptidase,cds-NP_229726.1,-,-,1793/CDS,VC0068,VC0068,-,LysR_family_transcriptional_regulator,cds-NP_229727.1,-,-,983):+:81:NC_002505.1	1.99618	-0.11401	2.2192	0.00290333	0.957029	NA
CDS:VC0068,VC0068:-:LysR_family_transcriptional_regulator:cds-NP_229727.1:-:-:983:NC_002505.1	15.027	0.316681	1.11359	0.0833031	0.77287	0.895595
AS_CDS:VC0068,VC0068:-:LysR_family_transcriptional_regulator:cds-NP_229727.1:-:-:983:NC_002505.1	9.05956	-2.8657	1.38341	3.91963	0.0477253	0.165618
IGR:(CDS,VC0068,VC0068,-,LysR_family_transcriptional_regulator,cds-NP_229727.1,-,-,983/CDS,VC0069,VC0069,-,multidrug_resistance_protein,cds-NP_229728.1,-,+,1202):+:21:NC_002505.1	0.255653	-2.71872	4.08047	0.566539	0.451638	NA
AS_IGR:(CDS,VC0068,VC0068,-,LysR_family_transcriptional_regulator,cds-NP_229727.1,-,-,983/CDS,VC0069,VC0069,-,multidrug_resistance_protein,cds-NP_229728.1,-,+,1202):+:21:NC_002505.1	0	NA	NA	NA	NA	NA
CDS:VC0069,VC0069:-:multidrug_resistance_protein:cds-NP_229728.1:-:+:1202:NC_002505.1	200.263	-0.307056	0.300873	1.0421	0.307335	0.559924
AS_CDS:VC0069,VC0069:-:multidrug_resistance_protein:cds-NP_229728.1:-:+:1202:NC_002505.1	51.5023	-1.91662	0.490906	14.643	0.000129913	0.00131841
IGR:(CDS,VC0069,VC0069,-,multidrug_resistance_protein,cds-NP_229728.1,-,+,1202/CDS,VC0070,VC0070,-,hypothetical_protein,cds-NP_229729.1,-,+,284):+:52:NC_002505.1	3.35207	0.245888	1.60702	0.0232275	0.878867	NA
AS_IGR:(CDS,VC0069,VC0069,-,multidrug_resistance_protein,cds-NP_229728.1,-,+,1202/CDS,VC0070,VC0070,-,hypothetical_protein,cds-NP_229729.1,-,+,284):+:52:NC_002505.1	3.05839	-0.541713	1.71539	0.100206	0.751582	NA
CDS:VC0070,VC0070:-:hypothetical_protein:cds-NP_229729.1:-:+:284:NC_002505.1	47.2686	0.872309	0.632028	1.88912	0.169301	0.390787
AS_CDS:VC0070,VC0070:-:hypothetical_protein:cds-NP_229729.1:-:+:284:NC_002505.1	38.3105	-0.346172	0.532343	0.425215	0.514346	0.738209
IGR:(CDS,VC0070,VC0070,-,hypothetical_protein,cds-NP_229729.1,-,+,284/CDS,VC0071,VC0071,-,DNA-binding_transcriptional_regulator_AsnC,cds-NP_229730.1,-,-,461):+:27:NC_002505.1	4.54526	0.769226	1.32942	0.343719	0.557691	0.770072
AS_IGR:(CDS,VC0070,VC0070,-,hypothetical_protein,cds-NP_229729.1,-,+,284/CDS,VC0071,VC0071,-,DNA-binding_transcriptional_regulator_AsnC,cds-NP_229730.1,-,-,461):+:27:NC_002505.1	5.26544	-0.779656	1.24497	0.395062	0.529651	0.751033
CDS:VC0071,VC0071:-:DNA-binding_transcriptional_regulator_AsnC:cds-NP_229730.1:-:-:461:NC_002505.1	56.7879	0.0133118	0.589799	0.000516661	0.981866	0.985429
AS_CDS:VC0071,VC0071:-:DNA-binding_transcriptional_regulator_AsnC:cds-NP_229730.1:-:-:461:NC_002505.1	39.4449	0.521665	0.531193	0.970454	0.324567	0.579327
IGR:(CDS,VC0071,VC0071,-,DNA-binding_transcriptional_regulator_AsnC,cds-NP_229730.1,-,-,461/CDS,VC0072,VC0072,-,sensory_box/GGDEF_family_protein,cds-NP_229731.1,-,+,2306):+:34:NC_002505.1	1.39102	-0.856716	2.05638	0.176614	0.674299	NA
AS_IGR:(CDS,VC0071,VC0071,-,DNA-binding_transcriptional_regulator_AsnC,cds-NP_229730.1,-,-,461/CDS,VC0072,VC0072,-,sensory_box/GGDEF_family_protein,cds-NP_229731.1,-,+,2306):+:34:NC_002505.1	0.610988	0.186705	3.87036	0.00596622	0.938432	NA
CDS:VC0072,VC0072:-:sensory_box/GGDEF_family_protein:cds-NP_229731.1:-:+:2306:NC_002505.1	150.58	-1.32086	0.28633	20.8886	4.86779e-06	6.9677e-05
AS_CDS:VC0072,VC0072:-:sensory_box/GGDEF_family_protein:cds-NP_229731.1:-:+:2306:NC_002505.1	13.8996	-1.50047	1.19212	1.54096	0.214475	0.454234
IGR:(CDS,VC0072,VC0072,-,sensory_box/GGDEF_family_protein,cds-NP_229731.1,-,+,2306/CDS,VC0073,VC0073,-,hypothetical_protein,cds-NP_229732.2,-,+,785):+:8:NC_002505.1	1.51026	-1.7316	2.03079	0.720265	0.396057	NA
AS_IGR:(CDS,VC0072,VC0072,-,sensory_box/GGDEF_family_protein,cds-NP_229731.1,-,+,2306/CDS,VC0073,VC0073,-,hypothetical_protein,cds-NP_229732.2,-,+,785):+:8:NC_002505.1	0	NA	NA	NA	NA	NA
CDS:VC0073,VC0073:-:hypothetical_protein:cds-NP_229732.2:-:+:785:NC_002505.1	112.555	-1.41826	0.358781	15.2159	9.58915e-05	0.00101063
AS_CDS:VC0073,VC0073:-:hypothetical_protein:cds-NP_229732.2:-:+:785:NC_002505.1	1.64099	-4.03209	3.28914	1.39919	0.23686	NA
IGR:(CDS,VC0073,VC0073,-,hypothetical_protein,cds-NP_229732.2,-,+,785/protein_binding_site,-,-,-,id-NC_002505.1,74751..74771,-,+,20):+:56:NC_002505.1	5.79035	-1.30951	1.29199	1.0168	0.31328	0.56796
AS_IGR:(CDS,VC0073,VC0073,-,hypothetical_protein,cds-NP_229732.2,-,+,785/protein_binding_site,-,-,-,id-NC_002505.1,74751..74771,-,+,20):+:56:NC_002505.1	0.0682065	-0.795171	4.08047	-0.297366	1	NA
protein_binding_site:-:-:-:id-NC_002505.1:74751..74771:-:+:20:NC_002505.1	5.42354	-2.28908	1.18142	3.65372	0.0559441	0.185628
AS_protein_binding_site:-:-:-:id-NC_002505.1:74751..74771:-:+:20:NC_002505.1	0	NA	NA	NA	NA	NA
CDS:VC0074,VC0074:-:hypothetical_protein:cds-NP_229733.1:-:+:389:NC_002505.1	111.275	-2.18015	0.293824	52.8081	3.67773e-13	1.27626e-11
AS_CDS:VC0074,VC0074:-:hypothetical_protein:cds-NP_229733.1:-:+:389:NC_002505.1	8.78387	0.0732897	1.18312	0.00414451	0.948669	0.97415
IGR:(CDS,VC0074,VC0074,-,hypothetical_protein,cds-NP_229733.1,-,+,389/CDS,VC0075,VC0075,-,MadN_protein,cds-NP_229734.1,-,-,887):+:34:NC_002505.1	3.78109	-0.866542	1.41464	0.376851	0.539294	NA
AS_IGR:(CDS,VC0074,VC0074,-,hypothetical_protein,cds-NP_229733.1,-,+,389/CDS,VC0075,VC0075,-,MadN_protein,cds-NP_229734.1,-,-,887):+:34:NC_002505.1	2.41751	0.114555	1.82951	0.00391337	0.950119	NA
CDS:VC0075,VC0075:-:MadN_protein:cds-NP_229734.1:-:-:887:NC_002505.1	1155.7	0.101832	0.225701	0.203793	0.651676	0.828999
AS_CDS:VC0075,VC0075:-:MadN_protein:cds-NP_229734.1:-:-:887:NC_002505.1	4.53974	-0.7245	1.59449	0.207595	0.648659	0.828039
IGR:(CDS,VC0075,VC0075,-,MadN_protein,cds-NP_229734.1,-,-,887/CDS,VC0076,VC0076,-,universal_stress_protein_A,cds-NP_229735.1,-,-,425):+:5:NC_002505.1	0	NA	NA	NA	NA	NA
AS_IGR:(CDS,VC0075,VC0075,-,MadN_protein,cds-NP_229734.1,-,-,887/CDS,VC0076,VC0076,-,universal_stress_protein_A,cds-NP_229735.1,-,-,425):+:5:NC_002505.1	44.639	0.188157	0.458033	0.171765	0.678548	0.844652
CDS:VC0076,VC0076:-:universal_stress_protein_A:cds-NP_229735.1:-:-:425:NC_002505.1	2911.73	0.0940139	0.176623	0.2834	0.594481	0.79525
AS_CDS:VC0076,VC0076:-:universal_stress_protein_A:cds-NP_229735.1:-:-:425:NC_002505.1	3.97302	0.637907	1.91062	0.114363	0.73523	NA
IGR:(CDS,VC0076,VC0076,-,universal_stress_protein_A,cds-NP_229735.1,-,-,425/CDS,VC0077,VC0077,-,hypothetical_protein,cds-NP_229736.1,-,+,95):+:4:NC_002505.1	0	NA	NA	NA	NA	NA
AS_IGR:(CDS,VC0076,VC0076,-,universal_stress_protein_A,cds-NP_229735.1,-,-,425/CDS,VC0077,VC0077,-,hypothetical_protein,cds-NP_229736.1,-,+,95):+:4:NC_002505.1	4.48372	-0.280825	1.25281	0.0505328	0.822139	0.923111
CDS:VC0077,VC0077:-:hypothetical_protein:cds-NP_229736.1:-:+:95:NC_002505.1	2.83924	-0.789638	1.58374	0.250989	0.616379	NA
AS_CDS:VC0077,VC0077:-:hypothetical_protein:cds-NP_229736.1:-:+:95:NC_002505.1	5.06949	-0.629845	1.19453	0.283483	0.594427	0.79525
CDS:VC0078,VC0078:-:ferritin:cds-NP_229737.1:-:+:545:NC_002505.1	1006.96	-0.320654	0.18062	3.1475	0.0760435	0.228838
AS_CDS:VC0078,VC0078:-:ferritin:cds-NP_229737.1:-:+:545:NC_002505.1	18.8887	-0.850444	0.714512	1.40973	0.235101	0.479155
IGR:(CDS,VC0078,VC0078,-,ferritin,cds-NP_229737.1,-,+,545/CDS,VC0079,VC0079,-,universal_stress_protein_UspB,cds-NP_229738.1,-,+,323):+:24:NC_002505.1	72.1028	-0.268189	0.346474	0.603349	0.437303	0.679366
AS_IGR:(CDS,VC0078,VC0078,-,ferritin,cds-NP_229737.1,-,+,545/CDS,VC0079,VC0079,-,universal_stress_protein_UspB,cds-NP_229738.1,-,+,323):+:24:NC_002505.1	2.49698	-1.80313	1.71643	1.08274	0.298084	NA
CDS:VC0079,VC0079:-:universal_stress_protein_UspB:cds-NP_229738.1:-:+:323:NC_002505.1	308.13	0.121357	0.249298	0.236929	0.626433	0.81602
AS_CDS:VC0079,VC0079:-:universal_stress_protein_UspB:cds-NP_229738.1:-:+:323:NC_002505.1	7.18896	-2.2511	1.1228	3.84784	0.04981	0.170935
IGR:(CDS,VC0079,VC0079,-,universal_stress_protein_UspB,cds-NP_229738.1,-,+,323/CDS,VC0080,VC0080,-,hypothetical_protein,cds-NP_229739.1,-,+,1196):+:81:NC_002505.1	27.513	-0.0812081	0.59705	0.0187078	0.891208	0.950743
AS_IGR:(CDS,VC0079,VC0079,-,universal_stress_protein_UspB,cds-NP_229738.1,-,+,323/CDS,VC0080,VC0080,-,hypothetical_protein,cds-NP_229739.1,-,+,1196):+:81:NC_002505.1	0.595738	0.130917	3.97464	0.00278573	0.957907	NA
CDS:VC0080,VC0080:-:hypothetical_protein:cds-NP_229739.1:-:+:1196:NC_002505.1	79.6732	-1.962	0.464004	16.972	3.79348e-05	0.000440961
AS_CDS:VC0080,VC0080:-:hypothetical_protein:cds-NP_229739.1:-:+:1196:NC_002505.1	9.82232	0.757109	1.09069	0.494012	0.482143	0.71278
CDS:VC0081,VC0081:-:hypothetical_protein:cds-NP_229740.1:-:-:911:NC_002505.1	12.4762	2.09295	1.32554	2.42088	0.119728	0.312223
AS_CDS:VC0081,VC0081:-:hypothetical_protein:cds-NP_229740.1:-:-:911:NC_002505.1	34.9442	-0.373093	0.660077	0.322428	0.570152	0.778361
IGR:(CDS,VC0081,VC0081,-,hypothetical_protein,cds-NP_229740.1,-,-,911/CDS,VC0082,VC0082,-,hypothetical_protein,cds-NP_229741.1,-,+,1541):+:72:NC_002505.1	0.553812	1.7503	3.94999	0.385616	0.534613	NA
AS_IGR:(CDS,VC0081,VC0081,-,hypothetical_protein,cds-NP_229740.1,-,-,911/CDS,VC0082,VC0082,-,hypothetical_protein,cds-NP_229741.1,-,+,1541):+:72:NC_002505.1	0	NA	NA	NA	NA	NA
CDS:VC0082,VC0082:-:hypothetical_protein:cds-NP_229741.1:-:+:1541:NC_002505.1	383.505	-2.45547	0.246015	91.6392	1.04014e-21	7.70789e-20
AS_CDS:VC0082,VC0082:-:hypothetical_protein:cds-NP_229741.1:-:+:1541:NC_002505.1	1.72855	-1.0264	2.76389	0.137345	0.710935	NA
CDS:VC0083,VC0083:ubiE,ubiE:ubiquinone/menaquinone_biosynthesis_methyltransferase:cds-NP_229742.1:-:+:782:NC_002505.1	202.475	-0.919579	0.291515	9.84562	0.00170237	0.0123847
AS_CDS:VC0083,VC0083:ubiE,ubiE:ubiquinone/menaquinone_biosynthesis_methyltransferase:cds-NP_229742.1:-:+:782:NC_002505.1	0.954891	2.56291	3.93146	0.668029	0.41374	NA
CDS:VC0084,VC0084:-:hypothetical_protein:cds-NP_229743.1:-:+:623:NC_002505.1	163.662	-0.897651	0.341112	6.85542	0.0088373	0.0465004
AS_CDS:VC0084,VC0084:-:hypothetical_protein:cds-NP_229743.1:-:+:623:NC_002505.1	0.235651	0.486807	4.00943	0.015074	0.902284	NA
CDS:VC0085,VC0085:ubiB,ubiB:ubiquinone_biosynthesis_protein_UbiB:cds-NP_229744.1:-:+:1634:NC_002505.1	343.925	-0.693995	0.289958	5.68286	0.0171315	0.0784255
AS_CDS:VC0085,VC0085:ubiB,ubiB:ubiquinone_biosynthesis_protein_UbiB:cds-NP_229744.1:-:+:1634:NC_002505.1	3.84004	0.153979	1.52792	0.0125597	0.910768	NA
IGR:(CDS,VC0085,VC0085,ubiB,ubiB,ubiquinone_biosynthesis_protein_UbiB,cds-NP_229744.1,-,+,1634/CDS,VC0086,VC0086,tatA,tatA,twin-arginine_translocation_protein_TatA,cds-NP_229745.1,-,+,248):+:8:NC_002505.1	5.05838	-0.198545	1.20238	0.0290496	0.864665	0.94041
AS_IGR:(CDS,VC0085,VC0085,ubiB,ubiB,ubiquinone_biosynthesis_protein_UbiB,cds-NP_229744.1,-,+,1634/CDS,VC0086,VC0086,tatA,tatA,twin-arginine_translocation_protein_TatA,cds-NP_229745.1,-,+,248):+:8:NC_002505.1	0	NA	NA	NA	NA	NA
CDS:VC0086,VC0086:tatA,tatA:twin-arginine_translocation_protein_TatA:cds-NP_229745.1:-:+:248:NC_002505.1	274.837	-0.773016	0.271857	8.01166	0.00464772	0.027902
AS_CDS:VC0086,VC0086:tatA,tatA:twin-arginine_translocation_protein_TatA:cds-NP_229745.1:-:+:248:NC_002505.1	0.766958	-4.01651	4.00797	1.18788	0.275758	NA
CDS:VC0087,VC0087:-:sec-independent_translocase:cds-NP_229746.1:-:+:401:NC_002505.1	411.82	-0.81109	0.222191	13.211	0.000278307	0.00258807
AS_CDS:VC0087,VC0087:-:sec-independent_translocase:cds-NP_229746.1:-:+:401:NC_002505.1	2.77166	-3.49031	2.05393	2.69428	0.100709	NA
IGR:(CDS,VC0087,VC0087,-,sec-independent_translocase,cds-NP_229746.1,-,+,401/CDS,VC0088,VC0088,-,hypothetical_protein,cds-NP_229747.1,-,+,752):+:37:NC_002505.1	35.1852	-0.525572	0.5408	0.946048	0.330727	0.586219
AS_IGR:(CDS,VC0087,VC0087,-,sec-independent_translocase,cds-NP_229746.1,-,+,401/CDS,VC0088,VC0088,-,hypothetical_protein,cds-NP_229747.1,-,+,752):+:37:NC_002505.1	0.984933	-1.79826	2.85034	0.394273	0.530062	NA
CDS:VC0088,VC0088:-:hypothetical_protein:cds-NP_229747.1:-:+:752:NC_002505.1	56.8161	0.682029	0.517911	1.7506	0.185802	0.413707
AS_CDS:VC0088,VC0088:-:hypothetical_protein:cds-NP_229747.1:-:+:752:NC_002505.1	8.15367	-0.475894	1.31015	0.13226	0.7161	0.866678
IGR:(CDS,VC0088,VC0088,-,hypothetical_protein,cds-NP_229747.1,-,+,752/CDS,VC0089,VC0089,-,cytochrome_c551_peroxidase,cds-NP_229748.1,-,+,1001):+:260:NC_002505.1	2.26913	0.629709	1.74095	0.132817	0.715529	NA
AS_IGR:(CDS,VC0088,VC0088,-,hypothetical_protein,cds-NP_229747.1,-,+,752/CDS,VC0089,VC0089,-,cytochrome_c551_peroxidase,cds-NP_229748.1,-,+,1001):+:260:NC_002505.1	9.88639	-2.24666	1.03326	4.46478	0.0346005	0.132018
CDS:VC0089,VC0089:-:cytochrome_c551_peroxidase:cds-NP_229748.1:-:+:1001:NC_002505.1	20.4051	1.1728	0.71215	2.75463	0.0969732	0.274301
AS_CDS:VC0089,VC0089:-:cytochrome_c551_peroxidase:cds-NP_229748.1:-:+:1001:NC_002505.1	21.0058	-1.38192	0.818575	2.78393	0.0952142	0.271593
IGR:(CDS,VC0089,VC0089,-,cytochrome_c551_peroxidase,cds-NP_229748.1,-,+,1001/CDS,VC0090,VC0090,-,DNA-damage-inducible_protein_F,cds-NP_229749.1,-,-,1364):+:44:NC_002505.1	1.159	1.52379	3.0887	0.292659	0.588522	NA
AS_IGR:(CDS,VC0089,VC0089,-,cytochrome_c551_peroxidase,cds-NP_229748.1,-,+,1001/CDS,VC0090,VC0090,-,DNA-damage-inducible_protein_F,cds-NP_229749.1,-,-,1364):+:44:NC_002505.1	1.77738	-0.0317977	1.86505	0.000622504	0.980095	NA
CDS:VC0090,VC0090:-:DNA-damage-inducible_protein_F:cds-NP_229749.1:-:-:1364:NC_002505.1	66.9156	-1.28305	0.424774	8.98343	0.00272439	0.0183709
AS_CDS:VC0090,VC0090:-:DNA-damage-inducible_protein_F:cds-NP_229749.1:-:-:1364:NC_002505.1	17.6602	-0.0956763	0.835979	0.0131889	0.90857	0.960696
IGR:(CDS,VC0090,VC0090,-,DNA-damage-inducible_protein_F,cds-NP_229749.1,-,-,1364/CDS,VC0091,VC0091,-,O-methyltransferase-like_protein,cds-NP_229750.1,-,-,869):+:19:NC_002505.1	0.0825091	-0.795171	4.08047	-0.269734	1	NA
AS_IGR:(CDS,VC0090,VC0090,-,DNA-damage-inducible_protein_F,cds-NP_229749.1,-,-,1364/CDS,VC0091,VC0091,-,O-methyltransferase-like_protein,cds-NP_229750.1,-,-,869):+:19:NC_002505.1	4.02058	-4.55215	1.6965	7.19439	0.0073132	NA
CDS:VC0091,VC0091:-:O-methyltransferase-like_protein:cds-NP_229750.1:-:-:869:NC_002505.1	810.382	-3.58733	0.180671	338.984	1.06191e-75	6.86764e-73
AS_CDS:VC0091,VC0091:-:O-methyltransferase-like_protein:cds-NP_229750.1:-:-:869:NC_002505.1	7.84021	1.16141	1.06239	1.19117	0.275094	0.523968
protein_binding_site:-:-:-:id-NC_002505.1:89954..89974:-:+:20:NC_002505.1	0.117826	-0.795171	4.08047	-0.224908	1	NA
AS_protein_binding_site:-:-:-:id-NC_002505.1:89954..89974:-:+:20:NC_002505.1	17.2764	-1.16915	0.682619	2.91956	0.0875117	0.254417
IGR:(protein_binding_site,-,-,-,id-NC_002505.1,89954..89974,-,+,20/CDS,VC0092,VC0092,-,LexA_repressor,cds-NP_229751.1,-,-,629):+:7:NC_002505.1	0	NA	NA	NA	NA	NA
AS_IGR:(protein_binding_site,-,-,-,id-NC_002505.1,89954..89974,-,+,20/CDS,VC0092,VC0092,-,LexA_repressor,cds-NP_229751.1,-,-,629):+:7:NC_002505.1	5.20873	-1.15994	1.15226	1.0156	0.313564	0.56833
CDS:VC0092,VC0092:-:LexA_repressor:cds-NP_229751.1:-:-:629:NC_002505.1	409.746	-1.29437	0.24442	27.2984	1.74357e-07	3.12436e-06
AS_CDS:VC0092,VC0092:-:LexA_repressor:cds-NP_229751.1:-:-:629:NC_002505.1	2.67717	-0.45106	2.47938	0.0332648	0.85528	NA
IGR:(CDS,VC0092,VC0092,-,LexA_repressor,cds-NP_229751.1,-,-,629/CDS,VC0093,VC0093,-,glycerol-3-phosphate_acyltransferase,cds-NP_229752.2,-,+,2426):+:278:NC_002505.1	0.504193	1.61929	3.95406	0.344787	0.557079	NA
AS_IGR:(CDS,VC0092,VC0092,-,LexA_repressor,cds-NP_229751.1,-,-,629/CDS,VC0093,VC0093,-,glycerol-3-phosphate_acyltransferase,cds-NP_229752.2,-,+,2426):+:278:NC_002505.1	0.794215	0.747293	3.59711	0.0646663	0.799267	NA
CDS:VC0093,VC0093:-:glycerol-3-phosphate_acyltransferase:cds-NP_229752.2:-:+:2426:NC_002505.1	128.44	0.472609	0.358763	1.74949	0.185941	0.413888
AS_CDS:VC0093,VC0093:-:glycerol-3-phosphate_acyltransferase:cds-NP_229752.2:-:+:2426:NC_002505.1	3.91562	0.607184	2.20358	0.0766584	0.781878	NA
IGR:(CDS,VC0093,VC0093,-,glycerol-3-phosphate_acyltransferase,cds-NP_229752.2,-,+,2426/CDS,VC0094,VC0094,ubiA,ubiA,4-hydroxybenzoate_octaprenyltransferase,cds-NP_229753.1,-,-,854):+:14:NC_002505.1	1.27972	0.507347	2.5556	0.0450596	0.831895	NA
AS_IGR:(CDS,VC0093,VC0093,-,glycerol-3-phosphate_acyltransferase,cds-NP_229752.2,-,+,2426/CDS,VC0094,VC0094,ubiA,ubiA,4-hydroxybenzoate_octaprenyltransferase,cds-NP_229753.1,-,-,854):+:14:NC_002505.1	1.23918	2.92729	2.85466	1.41095	0.234898	NA
CDS:VC0094,VC0094:ubiA,ubiA:4-hydroxybenzoate_octaprenyltransferase:cds-NP_229753.1:-:-:854:NC_002505.1	81.8352	-0.173376	0.441327	0.157759	0.691228	0.851497
AS_CDS:VC0094,VC0094:ubiA,ubiA:4-hydroxybenzoate_octaprenyltransferase:cds-NP_229753.1:-:-:854:NC_002505.1	3.88938	0.16531	1.67541	0.0101201	0.919869	NA
CDS:VC0095,VC0095:-:chorismate--pyruvate_lyase:cds-NP_229754.1:-:-:551:NC_002505.1	48.53	-0.834438	0.442242	3.5585	0.0592413	0.192516
AS_CDS:VC0095,VC0095:-:chorismate--pyruvate_lyase:cds-NP_229754.1:-:-:551:NC_002505.1	4.70094	-1.27934	1.86386	0.464658	0.495455	0.724793
CDS:VC0096,VC0096:-:hypothetical_protein:cds-NP_229755.1:-:-:98:NC_002505.1	8.91938	-0.279141	1.28759	0.0471388	0.828119	0.926394
AS_CDS:VC0096,VC0096:-:hypothetical_protein:cds-NP_229755.1:-:-:98:NC_002505.1	19.8815	-0.0246902	0.643635	0.00157671	0.968326	0.980614
IGR:(CDS,VC0096,VC0096,-,hypothetical_protein,cds-NP_229755.1,-,-,98/CDS,VC0097,VC0097,-,flagellar_basal_body_protein_FliL,cds-NP_229756.1,-,+,410):+:29:NC_002505.1	7.91812	-0.78217	0.970776	0.653574	0.418838	0.664966
AS_IGR:(CDS,VC0096,VC0096,-,hypothetical_protein,cds-NP_229755.1,-,-,98/CDS,VC0097,VC0097,-,flagellar_basal_body_protein_FliL,cds-NP_229756.1,-,+,410):+:29:NC_002505.1	0.0682065	-0.795171	4.08047	-0.297366	1	NA
CDS:VC0097,VC0097:-:flagellar_basal_body_protein_FliL:cds-NP_229756.1:-:+:410:NC_002505.1	119.493	-0.478699	0.307904	2.42295	0.11957	0.311924
AS_CDS:VC0097,VC0097:-:flagellar_basal_body_protein_FliL:cds-NP_229756.1:-:+:410:NC_002505.1	0.20462	0.369712	4.01795	0.00707728	0.932956	NA
IGR:(CDS,VC0097,VC0097,-,flagellar_basal_body_protein_FliL,cds-NP_229756.1,-,+,410/CDS,VC0098,VC0098,-,methyl-accepting_chemotaxis_protein,cds-NP_229757.1,-,-,1979):+:58:NC_002505.1	9.85407	-0.660429	0.903864	0.539013	0.462842	0.698041
AS_IGR:(CDS,VC0097,VC0097,-,flagellar_basal_body_protein_FliL,cds-NP_229756.1,-,+,410/CDS,VC0098,VC0098,-,methyl-accepting_chemotaxis_protein,cds-NP_229757.1,-,-,1979):+:58:NC_002505.1	0.255653	-2.71872	4.08047	0.566539	0.451638	NA
CDS:VC0098,VC0098:-:methyl-accepting_chemotaxis_protein:cds-NP_229757.1:-:-:1979:NC_002505.1	89.8994	-0.835364	0.352201	5.59671	0.0179943	0.0811224
AS_CDS:VC0098,VC0098:-:methyl-accepting_chemotaxis_protein:cds-NP_229757.1:-:-:1979:NC_002505.1	15.6603	-1.32086	0.772429	2.88994	0.0891342	0.257764
IGR:(CDS,VC0098,VC0098,-,methyl-accepting_chemotaxis_protein,cds-NP_229757.1,-,-,1979/CDS,VC0099,VC0099,-,serine_protease_GlpG,cds-NP_229758.1,-,-,833):+:323:NC_002505.1	5.16865	0.281814	1.70859	0.0278435	0.867477	0.942029
AS_IGR:(CDS,VC0098,VC0098,-,methyl-accepting_chemotaxis_protein,cds-NP_229757.1,-,-,1979/CDS,VC0099,VC0099,-,serine_protease_GlpG,cds-NP_229758.1,-,-,833):+:323:NC_002505.1	25.8544	-0.899241	0.569709	2.49365	0.114307	0.303198
CDS:VC0099,VC0099:-:serine_protease_GlpG:cds-NP_229758.1:-:-:833:NC_002505.1	421.945	-1.46245	0.225928	40.5647	1.90211e-10	5.10627e-09
AS_CDS:VC0099,VC0099:-:serine_protease_GlpG:cds-NP_229758.1:-:-:833:NC_002505.1	7.01195	-2.00697	1.66669	1.38175	0.239803	0.483815
CDS:VC0100,VC0100:glpE,glpE:thiosulfate_sulfurtransferase:cds-NP_229759.1:-:-:320:NC_002505.1	129.878	-1.49928	0.343838	18.43	1.76265e-05	0.000229484
AS_CDS:VC0100,VC0100:glpE,glpE:thiosulfate_sulfurtransferase:cds-NP_229759.1:-:-:320:NC_002505.1	3.60506	-1.31891	2.06058	0.399371	0.527415	NA
IGR:(CDS,VC0100,VC0100,glpE,glpE,thiosulfate_sulfurtransferase,cds-NP_229759.1,-,-,320/CDS,VC0103,VC0103,-,hypothetical_protein,cds-NP_229762.1,-,-,767):+:709:NC_002505.1	9.86549	-1.16468	1.03984	1.24095	0.265287	0.51333
AS_IGR:(CDS,VC0100,VC0100,glpE,glpE,thiosulfate_sulfurtransferase,cds-NP_229759.1,-,-,320/CDS,VC0103,VC0103,-,hypothetical_protein,cds-NP_229762.1,-,-,767):+:709:NC_002505.1	35.3518	-0.218839	0.714418	0.0948458	0.758105	0.889688
CDS:VC0103,VC0103:-:hypothetical_protein:cds-NP_229762.1:-:-:767:NC_002505.1	12.0609	-0.00670806	1.10348	0.000134199	0.990757	0.992012
AS_CDS:VC0103,VC0103:-:hypothetical_protein:cds-NP_229762.1:-:-:767:NC_002505.1	71.7382	-1.53963	0.393593	14.9152	0.000112453	0.00116278
IGR:(CDS,VC0103,VC0103,-,hypothetical_protein,cds-NP_229762.1,-,-,767/CDS,VC0105,VC0105,-,delta-aminolevulinic_acid_dehydratase,cds-NP_229764.1,-,+,1043):+:135:NC_002505.1	3.84183	-0.195587	1.38876	0.0201107	0.887228	NA
AS_IGR:(CDS,VC0103,VC0103,-,hypothetical_protein,cds-NP_229762.1,-,-,767/CDS,VC0105,VC0105,-,delta-aminolevulinic_acid_dehydratase,cds-NP_229764.1,-,+,1043):+:135:NC_002505.1	1.18294	0.294465	3.18019	0.0103709	0.918885	NA
CDS:VC0105,VC0105:-:delta-aminolevulinic_acid_dehydratase:cds-NP_229764.1:-:+:1043:NC_002505.1	332.656	0.672451	0.28749	5.4179	0.0199313	0.0876878
AS_CDS:VC0105,VC0105:-:delta-aminolevulinic_acid_dehydratase:cds-NP_229764.1:-:+:1043:NC_002505.1	14.3497	-2.70702	1.30227	3.87477	0.0490171	0.168702
IGR:(CDS,VC0105,VC0105,-,delta-aminolevulinic_acid_dehydratase,cds-NP_229764.1,-,+,1043/CDS,VC0106,VC0106,-,hypothetical_protein,cds-NP_229765.1,-,+,431):+:52:NC_002505.1	13.8842	1.30628	0.793237	2.75854	0.0967365	0.273948
AS_IGR:(CDS,VC0105,VC0105,-,delta-aminolevulinic_acid_dehydratase,cds-NP_229764.1,-,+,1043/CDS,VC0106,VC0106,-,hypothetical_protein,cds-NP_229765.1,-,+,431):+:52:NC_002505.1	0.117826	-0.795171	4.08047	-0.224908	1	NA
CDS:VC0106,VC0106:-:hypothetical_protein:cds-NP_229765.1:-:+:431:NC_002505.1	7.83742	2.28581	1.43179	2.52278	0.112213	0.300105
AS_CDS:VC0106,VC0106:-:hypothetical_protein:cds-NP_229765.1:-:+:431:NC_002505.1	2.49396	3.94372	2.7463	2.29724	0.129604	NA
IGR:(CDS,VC0106,VC0106,-,hypothetical_protein,cds-NP_229765.1,-,+,431/protein_binding_site,-,-,-,id-NC_002505.1,102429..102449,-,+,20):+:8:NC_002505.1	0.606703	0.14467	3.35325	0.00479319	0.944804	NA
AS_IGR:(CDS,VC0106,VC0106,-,hypothetical_protein,cds-NP_229765.1,-,+,431/protein_binding_site,-,-,-,id-NC_002505.1,102429..102449,-,+,20):+:8:NC_002505.1	0	NA	NA	NA	NA	NA
protein_binding_site:-:-:-:id-NC_002505.1:102429..102449:-:+:20:NC_002505.1	1.61836	1.02237	2.34611	0.202312	0.652861	NA
AS_protein_binding_site:-:-:-:id-NC_002505.1:102429..102449:-:+:20:NC_002505.1	0.0825091	-0.795171	4.08047	-0.269734	1	NA
IGR:(protein_binding_site,-,-,-,id-NC_002505.1,102429..102449,-,+,20/CDS,VC0108,VC0108,-,DNA_polymerase_I,cds-NP_229767.1,-,+,2804):+:627:NC_002505.1	7679.04	-7.47437	0.19709	891.279	7.72051e-196	5.49237e-192
AS_IGR:(protein_binding_site,-,-,-,id-NC_002505.1,102429..102449,-,+,20/CDS,VC0108,VC0108,-,DNA_polymerase_I,cds-NP_229767.1,-,+,2804):+:627:NC_002505.1	1.35644	3.06601	3.333	1.14402	0.284805	NA
CDS:VC0108,VC0108:-:DNA_polymerase_I:cds-NP_229767.1:-:+:2804:NC_002505.1	262.362	-0.188412	0.248253	0.577032	0.447478	0.686372
AS_CDS:VC0108,VC0108:-:DNA_polymerase_I:cds-NP_229767.1:-:+:2804:NC_002505.1	24.0768	-2.89438	0.968213	8.08535	0.00446246	0.0271101
IGR:(CDS,VC0108,VC0108,-,DNA_polymerase_I,cds-NP_229767.1,-,+,2804/CDS,VC0111,VC0111,engB,engB,ribosome_biogenesis_GTP-binding_protein_YsxC,cds-NP_229770.1,-,-,662):+:685:NC_002505.1	106.057	-0.417173	0.386486	1.16498	0.280435	0.529886
AS_IGR:(CDS,VC0108,VC0108,-,DNA_polymerase_I,cds-NP_229767.1,-,+,2804/CDS,VC0111,VC0111,engB,engB,ribosome_biogenesis_GTP-binding_protein_YsxC,cds-NP_229770.1,-,-,662):+:685:NC_002505.1	5.64105	1.70085	1.40224	1.50071	0.220563	0.461767
CDS:VC0111,VC0111:engB,engB:ribosome_biogenesis_GTP-binding_protein_YsxC:cds-NP_229770.1:-:-:662:NC_002505.1	132.392	-0.151709	0.386524	0.154478	0.694292	0.852796
AS_CDS:VC0111,VC0111:engB,engB:ribosome_biogenesis_GTP-binding_protein_YsxC:cds-NP_229770.1:-:-:662:NC_002505.1	90.9117	0.233341	0.449747	0.268754	0.604169	0.802176
IGR:(CDS,VC0111,VC0111,engB,engB,ribosome_biogenesis_GTP-binding_protein_YsxC,cds-NP_229770.1,-,-,662/CDS,VC0112,VC0112,-,cytochrome_c4,cds-NP_229771.1,-,+,671):+:56:NC_002505.1	9.10735	0.877638	0.92936	0.902865	0.342015	0.597443
AS_IGR:(CDS,VC0111,VC0111,engB,engB,ribosome_biogenesis_GTP-binding_protein_YsxC,cds-NP_229770.1,-,-,662/CDS,VC0112,VC0112,-,cytochrome_c4,cds-NP_229771.1,-,+,671):+:56:NC_002505.1	6.07022	-0.294063	1.11831	0.0695365	0.792013	0.905762
CDS:VC0112,VC0112:-:cytochrome_c4:cds-NP_229771.1:-:+:671:NC_002505.1	741.062	1.45938	0.184354	60.9338	5.90281e-15	2.45571e-13
AS_CDS:VC0112,VC0112:-:cytochrome_c4:cds-NP_229771.1:-:+:671:NC_002505.1	16.4213	-2.00274	0.820156	5.72158	0.0167576	0.0769617
IGR:(CDS,VC0112,VC0112,-,cytochrome_c4,cds-NP_229771.1,-,+,671/CDS,VC0113,VC0113,-,methyltransferase-like_protein,cds-NP_229772.1,-,+,668):+:120:NC_002505.1	37.0209	1.71607	0.525513	10.7418	0.0010474	0.0082152
AS_IGR:(CDS,VC0112,VC0112,-,cytochrome_c4,cds-NP_229771.1,-,+,671/CDS,VC0113,VC0113,-,methyltransferase-like_protein,cds-NP_229772.1,-,+,668):+:120:NC_002505.1	2.11643	0.057757	2.59902	0.000577871	0.980822	NA
CDS:VC0113,VC0113:-:methyltransferase-like_protein:cds-NP_229772.1:-:+:668:NC_002505.1	22.4325	0.873991	0.821239	1.14356	0.284902	0.534633
AS_CDS:VC0113,VC0113:-:methyltransferase-like_protein:cds-NP_229772.1:-:+:668:NC_002505.1	3.22251	-1.33491	2.32302	0.32247	0.570127	NA
CDS:VC0114,VC0114:-:hypothetical_protein:cds-NP_229773.1:-:+:548:NC_002505.1	27.6123	0.913395	0.675764	1.80409	0.179218	0.404974
AS_CDS:VC0114,VC0114:-:hypothetical_protein:cds-NP_229773.1:-:+:548:NC_002505.1	0.247527	0.616184	4.00077	0.0610826	0.804793	NA
CDS:VC0115,VC0115:-:hypothetical_protein:cds-NP_229774.1:-:+:491:NC_002505.1	59.535	-0.0482371	0.580914	0.00763641	0.930364	0.967775
AS_CDS:VC0115,VC0115:-:hypothetical_protein:cds-NP_229774.1:-:+:491:NC_002505.1	5.33908	-1.71518	2.07878	0.655395	0.41819	0.66436
IGR:(CDS,VC0115,VC0115,-,hypothetical_protein,cds-NP_229774.1,-,+,491/CDS,VC0116,VC0116,-,coproporphyrinogen_III_oxidase,cds-NP_229775.1,-,+,1442):+:33:NC_002505.1	1.87788	0.483776	2.2567	0.047996	0.826588	NA
AS_IGR:(CDS,VC0115,VC0115,-,hypothetical_protein,cds-NP_229774.1,-,+,491/CDS,VC0116,VC0116,-,coproporphyrinogen_III_oxidase,cds-NP_229775.1,-,+,1442):+:33:NC_002505.1	0.0682065	-0.795171	4.08047	-0.297366	1	NA
CDS:VC0116,VC0116:-:coproporphyrinogen_III_oxidase:cds-NP_229775.1:-:+:1442:NC_002505.1	104.155	0.518134	0.442426	1.36706	0.242317	0.487473
AS_CDS:VC0116,VC0116:-:coproporphyrinogen_III_oxidase:cds-NP_229775.1:-:+:1442:NC_002505.1	10.6506	0.370278	1.19572	0.0997069	0.752182	0.88602
IGR:(CDS,VC0116,VC0116,-,coproporphyrinogen_III_oxidase,cds-NP_229775.1,-,+,1442/CDS,VC0117,VC0117,-,protoheme_IX_synthesis_protein_HemY,cds-NP_229776.1,-,-,1196):+:2:NC_002505.1	0	NA	NA	NA	NA	NA
AS_IGR:(CDS,VC0116,VC0116,-,coproporphyrinogen_III_oxidase,cds-NP_229775.1,-,+,1442/CDS,VC0117,VC0117,-,protoheme_IX_synthesis_protein_HemY,cds-NP_229776.1,-,-,1196):+:2:NC_002505.1	0.0825091	-0.795171	4.08047	-0.269734	1	NA
CDS:VC0117,VC0117:-:protoheme_IX_synthesis_protein_HemY:cds-NP_229776.1:-:-:1196:NC_002505.1	122.118	1.23882	0.332537	13.7462	0.000209246	0.00200888
AS_CDS:VC0117,VC0117:-:protoheme_IX_synthesis_protein_HemY:cds-NP_229776.1:-:-:1196:NC_002505.1	39.6104	-2.07367	0.755756	7.04336	0.00795596	0.0425554
CDS:VC0118,VC0118:-:uroporphyrin-III_C-methyltransferase:cds-NP_229777.1:-:-:1199:NC_002505.1	103.267	0.969973	0.362513	7.15809	0.00746266	0.0403721
AS_CDS:VC0118,VC0118:-:uroporphyrin-III_C-methyltransferase:cds-NP_229777.1:-:-:1199:NC_002505.1	6.08169	-2.09619	1.32893	2.37779	0.123072	0.318491
CDS:VC0119,VC0119:hemD,hemD:uroporphyrinogen-III_synthase:cds-NP_229778.1:-:-:782:NC_002505.1	54.6541	0.0510522	0.52304	0.0096095	0.92191	0.963854
AS_CDS:VC0119,VC0119:hemD,hemD:uroporphyrinogen-III_synthase:cds-NP_229778.1:-:-:782:NC_002505.1	2.56284	0.56202	2.44962	0.053718	0.816715	NA
CDS:VC0120,VC0120:hemC,hemC:porphobilinogen_deaminase:cds-NP_229779.1:-:-:953:NC_002505.1	76.501	1.51541	0.380044	15.9507	6.50136e-05	0.000714848
AS_CDS:VC0120,VC0120:hemC,hemC:porphobilinogen_deaminase:cds-NP_229779.1:-:-:953:NC_002505.1	6.25518	-0.805635	1.27024	0.403658	0.525206	0.747269
IGR:(CDS,VC0120,VC0120,hemC,hemC,porphobilinogen_deaminase,cds-NP_229779.1,-,-,953/CDS,VC0121,VC0121,-,hypothetical_protein,cds-NP_229780.1,-,-,146):+:125:NC_002505.1	2.16021	-0.90294	2.24919	0.162051	0.687275	NA
AS_IGR:(CDS,VC0120,VC0120,hemC,hemC,porphobilinogen_deaminase,cds-NP_229779.1,-,-,953/CDS,VC0121,VC0121,-,hypothetical_protein,cds-NP_229780.1,-,-,146):+:125:NC_002505.1	1.67752	-0.700221	2.37462	0.086966	0.76807	NA
CDS:VC0121,VC0121:-:hypothetical_protein:cds-NP_229780.1:-:-:146:NC_002505.1	1.73285	-2.86338	3.18367	0.744267	0.388297	NA
AS_CDS:VC0121,VC0121:-:hypothetical_protein:cds-NP_229780.1:-:-:146:NC_002505.1	14.0713	0.104036	0.970403	0.0120201	0.912698	0.960808
CDS:VC0122,VC0122:cyaA,cyaA:adenylate_cyclase:cds-NP_229781.1:-:+:2531:NC_002505.1	1047.94	0.0505239	0.20941	0.0581984	0.809366	0.916706
AS_CDS:VC0122,VC0122:cyaA,cyaA:adenylate_cyclase:cds-NP_229781.1:-:+:2531:NC_002505.1	18.6848	-3.00157	0.736261	15.6372	7.67289e-05	0.000825633
IGR:(CDS,VC0122,VC0122,cyaA,cyaA,adenylate_cyclase,cds-NP_229781.1,-,+,2531/CDS,VC0123,VC0123,cyaY,cyaY,frataxin-like_protein,cds-NP_229782.1,-,-,314):+:44:NC_002505.1	7.44206	-0.240003	1.13234	0.0450436	0.831924	0.926911
AS_IGR:(CDS,VC0122,VC0122,cyaA,cyaA,adenylate_cyclase,cds-NP_229781.1,-,+,2531/CDS,VC0123,VC0123,cyaY,cyaY,frataxin-like_protein,cds-NP_229782.1,-,-,314):+:44:NC_002505.1	2.87358	1.84992	1.8721	0.968119	0.32515	NA
CDS:VC0123,VC0123:cyaY,cyaY:frataxin-like_protein:cds-NP_229782.1:-:-:314:NC_002505.1	36.555	0.928435	0.572945	2.63423	0.104583	0.287481
AS_CDS:VC0123,VC0123:cyaY,cyaY:frataxin-like_protein:cds-NP_229782.1:-:-:314:NC_002505.1	1.627	-1.91415	3.29775	0.317896	0.572875	NA
pseudogene:VC0124:-:-:gene-VC0124:-:+:215:NC_002505.1	30.3264	-1.10915	0.614585	3.21877	0.0727981	0.222167
AS_pseudogene:VC0124:-:-:gene-VC0124:-:+:215:NC_002505.1	3.61262	1.25926	1.59566	0.638481	0.424261	NA
IGR:(pseudogene,VC0124,-,-,gene-VC0124,-,+,215/CDS,VC0125,VC0125,-,diaminopimelate_decarboxylase,cds-NP_229783.1,-,+,1253):+:11:NC_002505.1	4.27134	-0.782504	1.27014	0.38379	0.535582	0.753884
AS_IGR:(pseudogene,VC0124,-,-,gene-VC0124,-,+,215/CDS,VC0125,VC0125,-,diaminopimelate_decarboxylase,cds-NP_229783.1,-,+,1253):+:11:NC_002505.1	0	NA	NA	NA	NA	NA
CDS:VC0125,VC0125:-:diaminopimelate_decarboxylase:cds-NP_229783.1:-:+:1253:NC_002505.1	339.607	0.128514	0.221474	0.338166	0.56089	0.77254
AS_CDS:VC0125,VC0125:-:diaminopimelate_decarboxylase:cds-NP_229783.1:-:+:1253:NC_002505.1	0.557084	-0.0542846	3.96823	-0.00415219	1	NA
CDS:VC0126,VC0126:dapF,dapF:diaminopimelate_epimerase:cds-NP_229784.2:-:+:830:NC_002505.1	177.673	0.157878	0.376068	0.175914	0.674909	0.843067
AS_CDS:VC0126,VC0126:dapF,dapF:diaminopimelate_epimerase:cds-NP_229784.2:-:+:830:NC_002505.1	0.255653	-2.71872	4.08047	0.566539	0.451638	NA
CDS:VC0127,VC0127:-:hypothetical_protein:cds-NP_229785.1:-:+:698:NC_002505.1	60.3947	0.172902	0.467523	0.137868	0.71041	0.862739
AS_CDS:VC0127,VC0127:-:hypothetical_protein:cds-NP_229785.1:-:+:698:NC_002505.1	0.0682065	-0.795171	4.08047	-0.297366	1	NA
CDS:VC0128,VC0128:xerC,xerC:site-specific_tyrosine_recombinase_XerC:cds-NP_229786.1:-:+:935:NC_002505.1	108.781	-0.0807888	0.305093	0.0702635	0.790953	0.905139
AS_CDS:VC0128,VC0128:xerC,xerC:site-specific_tyrosine_recombinase_XerC:cds-NP_229786.1:-:+:935:NC_002505.1	2.25702	-0.385158	2.55705	0.0230978	0.879203	NA
CDS:VC0129,VC0129:-:hypothetical_protein:cds-NP_229787.1:-:+:719:NC_002505.1	88.4139	-0.226633	0.36415	0.390023	0.532287	0.752074
AS_CDS:VC0129,VC0129:-:hypothetical_protein:cds-NP_229787.1:-:+:719:NC_002505.1	4.14643	-0.144452	1.90431	0.00591906	0.938675	NA
IGR:(CDS,VC0129,VC0129,-,hypothetical_protein,cds-NP_229787.1,-,+,719/CDS,VC0130,VC0130,-,GGDEF_family_protein,cds-NP_229788.1,-,+,2489):+:58:NC_002505.1	6.24414	-0.326725	1.32649	0.0609504	0.805	0.914089
AS_IGR:(CDS,VC0129,VC0129,-,hypothetical_protein,cds-NP_229787.1,-,+,719/CDS,VC0130,VC0130,-,GGDEF_family_protein,cds-NP_229788.1,-,+,2489):+:58:NC_002505.1	0	NA	NA	NA	NA	NA
CDS:VC0130,VC0130:-:GGDEF_family_protein:cds-NP_229788.1:-:+:2489:NC_002505.1	169.516	-0.463568	0.285982	2.62783	0.105005	0.288085
AS_CDS:VC0130,VC0130:-:GGDEF_family_protein:cds-NP_229788.1:-:+:2489:NC_002505.1	15.4356	-0.106354	1.03053	0.0111434	0.91593	0.961536
CDS:VC0131,VC0131:-:hypothetical_protein:cds-NP_229789.1:-:-:596:NC_002505.1	70.8489	-0.416819	0.404895	1.06787	0.301428	0.553669
AS_CDS:VC0131,VC0131:-:hypothetical_protein:cds-NP_229789.1:-:-:596:NC_002505.1	33.4941	-0.426845	0.540791	0.625174	0.429131	0.671861
CDS:VC0132,VC0132:-:hypothetical_protein:cds-NP_229790.1:-:-:1544:NC_002505.1	196.781	0.0481304	0.316444	0.0242013	0.876374	0.944473
AS_CDS:VC0132,VC0132:-:hypothetical_protein:cds-NP_229790.1:-:-:1544:NC_002505.1	34.4947	-1.09656	0.623353	3.04351	0.0810603	0.240677
IGR:(CDS,VC0132,VC0132,-,hypothetical_protein,cds-NP_229790.1,-,-,1544/CDS,VC0134,VC0134,-,hypothetical_protein,cds-NP_229792.1,-,-,827):+:232:NC_002505.1	7.49609	-3.47796	1.4494	5.18795	0.0227441	0.0968959
AS_IGR:(CDS,VC0132,VC0132,-,hypothetical_protein,cds-NP_229790.1,-,-,1544/CDS,VC0134,VC0134,-,hypothetical_protein,cds-NP_229792.1,-,-,827):+:232:NC_002505.1	22.9705	-0.553658	0.83405	0.442272	0.506028	0.732878
CDS:VC0134,VC0134:-:hypothetical_protein:cds-NP_229792.1:-:-:827:NC_002505.1	202.155	-0.0644483	0.252088	0.0655024	0.798002	0.908172
AS_CDS:VC0134,VC0134:-:hypothetical_protein:cds-NP_229792.1:-:-:827:NC_002505.1	3.98757	-2.40769	1.71631	1.86476	0.172076	NA
IGR:(CDS,VC0134,VC0134,-,hypothetical_protein,cds-NP_229792.1,-,-,827/CDS,VC0135,VC0135,-,lysophospholipase_L2,cds-NP_229793.1,-,-,1016):+:63:NC_002505.1	0.337215	-1.75695	4.08047	0.138463	0.709813	NA
AS_IGR:(CDS,VC0134,VC0134,-,hypothetical_protein,cds-NP_229792.1,-,-,827/CDS,VC0135,VC0135,-,lysophospholipase_L2,cds-NP_229793.1,-,-,1016):+:63:NC_002505.1	6.94486	-0.445264	1.06649	0.175531	0.675243	0.843067
CDS:VC0135,VC0135:-:lysophospholipase_L2:cds-NP_229793.1:-:-:1016:NC_002505.1	97.1744	-0.248432	0.409901	0.36882	0.543648	0.761009
AS_CDS:VC0135,VC0135:-:lysophospholipase_L2:cds-NP_229793.1:-:-:1016:NC_002505.1	34.4924	-0.400705	0.802401	0.249726	0.617268	0.810538
IGR:(CDS,VC0135,VC0135,-,lysophospholipase_L2,cds-NP_229793.1,-,-,1016/CDS,VC0136,VC0136,rhtB,rhtB,homoserine/homoserine_lactone_efflux_protein,cds-NP_229794.1,-,+,617):+:33:NC_002505.1	4.50976	1.2079	1.53617	0.600647	0.438331	0.680107
AS_IGR:(CDS,VC0135,VC0135,-,lysophospholipase_L2,cds-NP_229793.1,-,-,1016/CDS,VC0136,VC0136,rhtB,rhtB,homoserine/homoserine_lactone_efflux_protein,cds-NP_229794.1,-,+,617):+:33:NC_002505.1	0.798434	-0.875393	3.52192	0.0571298	0.811091	NA
CDS:VC0136,VC0136:rhtB,rhtB:homoserine/homoserine_lactone_efflux_protein:cds-NP_229794.1:-:+:617:NC_002505.1	97.5048	0.27141	0.377103	0.51609	0.472514	0.705103
AS_CDS:VC0136,VC0136:rhtB,rhtB:homoserine/homoserine_lactone_efflux_protein:cds-NP_229794.1:-:+:617:NC_002505.1	3.88329	-0.155279	1.67232	0.0086503	0.925898	NA
CDS:VC0137,VC0137:-:hypothetical_protein:cds-NP_229795.2:-:+:1226:NC_002505.1	106.422	0.399827	0.434583	0.841035	0.359101	0.614393
AS_CDS:VC0137,VC0137:-:hypothetical_protein:cds-NP_229795.2:-:+:1226:NC_002505.1	1350.31	-1.24456	0.183975	44.5455	2.48508e-11	7.30532e-10
IGR:(CDS,VC0137,VC0137,-,hypothetical_protein,cds-NP_229795.2,-,+,1226/CDS,VC0139,VC0139,-,DPS_family_protein,cds-NP_229797.1,-,-,470):+:118:NC_002505.1	5.67104	0.160006	1.40474	0.0135298	0.907401	0.960696
AS_IGR:(CDS,VC0137,VC0137,-,hypothetical_protein,cds-NP_229795.2,-,+,1226/CDS,VC0139,VC0139,-,DPS_family_protein,cds-NP_229797.1,-,-,470):+:118:NC_002505.1	2511.8	-1.55545	0.167199	82.879	8.72332e-20	5.74608e-18
CDS:VC0139,VC0139:-:DPS_family_protein:cds-NP_229797.1:-:-:470:NC_002505.1	6758.65	-1.69842	0.170046	94.5938	2.33747e-22	1.80748e-20
AS_CDS:VC0139,VC0139:-:DPS_family_protein:cds-NP_229797.1:-:-:470:NC_002505.1	17.067	-0.519242	0.954456	0.296673	0.585976	0.790047
IGR:(CDS,VC0139,VC0139,-,DPS_family_protein,cds-NP_229797.1,-,-,470/CDS,VC0140,VC0140,-,hypothetical_protein,cds-NP_229798.1,-,-,329):+:118:NC_002505.1	0.579512	-2.51563	4.04742	0.425641	0.514136	NA
AS_IGR:(CDS,VC0139,VC0139,-,DPS_family_protein,cds-NP_229797.1,-,-,470/CDS,VC0140,VC0140,-,hypothetical_protein,cds-NP_229798.1,-,-,329):+:118:NC_002505.1	77.4267	-1.61768	0.363945	19.2899	1.12297e-05	0.000152749
CDS:VC0140,VC0140:-:hypothetical_protein:cds-NP_229798.1:-:-:329:NC_002505.1	21.2574	1.19077	1.04788	1.28281	0.257378	0.506209
AS_CDS:VC0140,VC0140:-:hypothetical_protein:cds-NP_229798.1:-:-:329:NC_002505.1	13.5463	-2.43958	1.07015	4.86494	0.0274077	0.11072
IGR:(CDS,VC0140,VC0140,-,hypothetical_protein,cds-NP_229798.1,-,-,329/CDS,VC0142,VC0142,-,hypothetical_protein,cds-NP_229800.1,-,+,368):+:163:NC_002505.1	14.6863	-1.75193	0.824759	4.39581	0.0360273	0.135607
AS_IGR:(CDS,VC0140,VC0140,-,hypothetical_protein,cds-NP_229798.1,-,-,329/CDS,VC0142,VC0142,-,hypothetical_protein,cds-NP_229800.1,-,+,368):+:163:NC_002505.1	0.136413	-0.13221	4.0529	-0.118093	1	NA
CDS:VC0142,VC0142:-:hypothetical_protein:cds-NP_229800.1:-:+:368:NC_002505.1	102.664	-0.853482	0.392204	4.69445	0.0302602	0.118476
AS_CDS:VC0142,VC0142:-:hypothetical_protein:cds-NP_229800.1:-:+:368:NC_002505.1	5.07021	-1.09564	1.31347	0.695041	0.404455	0.654201
CDS:VC0142a,VC0142a:-:hypothetical_protein:cds-YP_007648021.1:-:-:80:NC_002505.1	18.819	-1.70993	0.647675	6.84406	0.00889366	0.0466933
AS_CDS:VC0142a,VC0142a:-:hypothetical_protein:cds-YP_007648021.1:-:-:80:NC_002505.1	2.51955	0.233831	1.61903	0.0212199	0.884182	NA
IGR:(CDS,VC0142a,VC0142a,-,hypothetical_protein,cds-YP_007648021.1,-,-,80/protein_binding_site,-,-,-,id-NC_002505.1,134811..134831,-,-,20):+:314:NC_002505.1	5.13737	-0.86933	2.11645	0.167907	0.681979	0.84744
AS_IGR:(CDS,VC0142a,VC0142a,-,hypothetical_protein,cds-YP_007648021.1,-,-,80/protein_binding_site,-,-,-,id-NC_002505.1,134811..134831,-,-,20):+:314:NC_002505.1	63.5844	-0.675877	0.437761	2.38144	0.122784	0.317863
protein_binding_site:-:-:-:id-NC_002505.1:134811..134831:-:-:20:NC_002505.1	4.60326	-1.60771	1.25279	1.63209	0.201415	0.437382
AS_protein_binding_site:-:-:-:id-NC_002505.1:134811..134831:-:-:20:NC_002505.1	1.07985	-1.29004	3.19103	0.162196	0.687143	NA
CDS:VC0143,VC0143:-:hypothetical_protein:cds-NP_229801.1:-:+:257:NC_002505.1	9.01567	-1.6866	1.89825	0.757808	0.384015	0.636874
AS_CDS:VC0143,VC0143:-:hypothetical_protein:cds-NP_229801.1:-:+:257:NC_002505.1	41.5473	-1.90756	0.557561	11.167	0.000832661	0.00680086
IGR:(CDS,VC0143,VC0143,-,hypothetical_protein,cds-NP_229801.1,-,+,257/CDS,VC0144,VC0144,-,hypothetical_protein,cds-NP_229802.1,-,+,629):+:65:NC_002505.1	0.694627	-0.0512976	3.67153	0.000224017	0.988058	NA
AS_IGR:(CDS,VC0143,VC0143,-,hypothetical_protein,cds-NP_229801.1,-,+,257/CDS,VC0144,VC0144,-,hypothetical_protein,cds-NP_229802.1,-,+,629):+:65:NC_002505.1	0.117826	-0.795171	4.08047	-0.224908	1	NA
CDS:VC0144,VC0144:-:hypothetical_protein:cds-NP_229802.1:-:+:629:NC_002505.1	52.5593	2.1955	0.504606	18.5957	1.61582e-05	0.000212777
AS_CDS:VC0144,VC0144:-:hypothetical_protein:cds-NP_229802.1:-:+:629:NC_002505.1	2.70132	-0.999385	1.83396	0.299958	0.583909	NA
CDS:VC0145,VC0145:-:hypothetical_protein:cds-NP_229803.1:-:-:266:NC_002505.1	92.4213	0.0194631	0.345563	0.00318728	0.954979	0.976707
AS_CDS:VC0145,VC0145:-:hypothetical_protein:cds-NP_229803.1:-:-:266:NC_002505.1	2.16263	3.72953	2.34254	2.83829	0.0920421	NA
CDS:VC0146,VC0146:-:hypothetical_protein:cds-NP_229804.1:-:-:599:NC_002505.1	66.2941	0.156877	0.449109	0.1253	0.723356	0.870755
AS_CDS:VC0146,VC0146:-:hypothetical_protein:cds-NP_229804.1:-:-:599:NC_002505.1	51.9006	0.419832	0.564459	0.547543	0.459323	0.694623
IGR:(CDS,VC0146,VC0146,-,hypothetical_protein,cds-NP_229804.1,-,-,599/CDS,VC0147,VC0147,-,cell_division_protein_FtsY,cds-NP_229805.1,-,+,1175):+:162:NC_002505.1	31.4014	0.0535609	0.630828	0.0072179	0.932295	0.968346
AS_IGR:(CDS,VC0146,VC0146,-,hypothetical_protein,cds-NP_229804.1,-,-,599/CDS,VC0147,VC0147,-,cell_division_protein_FtsY,cds-NP_229805.1,-,+,1175):+:162:NC_002505.1	0.864692	2.41543	3.9341	0.614883	0.432955	NA
CDS:VC0147,VC0147:-:cell_division_protein_FtsY:cds-NP_229805.1:-:+:1175:NC_002505.1	398.11	-0.88333	0.22948	14.6464	0.000129682	0.00131794
AS_CDS:VC0147,VC0147:-:cell_division_protein_FtsY:cds-NP_229805.1:-:+:1175:NC_002505.1	4.43592	-0.111001	1.83722	0.00396675	0.949781	0.974429
CDS:VC0148,VC0148:-:cell_division_ATP-binding_protein_FtsE:cds-NP_229806.1:-:+:701:NC_002505.1	94.939	0.0398301	0.402713	0.0113953	0.914988	0.961536
AS_CDS:VC0148,VC0148:-:cell_division_ATP-binding_protein_FtsE:cds-NP_229806.1:-:+:701:NC_002505.1	5.20708	-2.16432	1.73556	1.4626	0.226517	0.469123
CDS:VC0149,VC0149:-:cell_division_protein_FtsX:cds-NP_229807.1:-:+:992:NC_002505.1	160.453	-0.20017	0.276313	0.52815	0.467386	0.701621
AS_CDS:VC0149,VC0149:-:cell_division_protein_FtsX:cds-NP_229807.1:-:+:992:NC_002505.1	1.19309	1.34808	3.16178	0.121444	0.727474	NA
IGR:(CDS,VC0149,VC0149,-,cell_division_protein_FtsX,cds-NP_229807.1,-,+,992/CDS,VC0150,VC0150,-,RNA_polymerase_factor_sigma-32,cds-NP_229808.1,-,+,860):+:118:NC_002505.1	103.625	-0.0302097	0.383952	0.00631704	0.936651	0.969903
AS_IGR:(CDS,VC0149,VC0149,-,cell_division_protein_FtsX,cds-NP_229807.1,-,+,992/CDS,VC0150,VC0150,-,RNA_polymerase_factor_sigma-32,cds-NP_229808.1,-,+,860):+:118:NC_002505.1	0.117826	-0.795171	4.08047	-0.224908	1	NA
CDS:VC0150,VC0150:-:RNA_polymerase_factor_sigma-32:cds-NP_229808.1:-:+:860:NC_002505.1	1440.99	-0.337171	0.162123	4.31834	0.0377036	0.140211
AS_CDS:VC0150,VC0150:-:RNA_polymerase_factor_sigma-32:cds-NP_229808.1:-:+:860:NC_002505.1	3.00962	4.20883	2.22992	3.72571	0.0535809	NA
IGR:(CDS,VC0150,VC0150,-,RNA_polymerase_factor_sigma-32,cds-NP_229808.1,-,+,860/CDS,VC0151,VC0151,-,soluble_pyridine_nucleotide_transhydrogenase,cds-NP_229809.1,-,-,1400):+:140:NC_002505.1	36.7831	-0.0105458	0.563886	0.00129556	0.971287	0.981773
AS_IGR:(CDS,VC0150,VC0150,-,RNA_polymerase_factor_sigma-32,cds-NP_229808.1,-,+,860/CDS,VC0151,VC0151,-,soluble_pyridine_nucleotide_transhydrogenase,cds-NP_229809.1,-,-,1400):+:140:NC_002505.1	18.915	2.38734	0.886379	7.20697	0.00726211	0.0396388
CDS:VC0151,VC0151:-:soluble_pyridine_nucleotide_transhydrogenase:cds-NP_229809.1:-:-:1400:NC_002505.1	226.884	1.01128	0.336016	8.90633	0.00284184	0.0190008
AS_CDS:VC0151,VC0151:-:soluble_pyridine_nucleotide_transhydrogenase:cds-NP_229809.1:-:-:1400:NC_002505.1	44.7134	-1.24674	0.522594	5.61374	0.0178202	0.0805932
IGR:(CDS,VC0151,VC0151,-,soluble_pyridine_nucleotide_transhydrogenase,cds-NP_229809.1,-,-,1400/CDS,VC0152,VC0152,-,DNA-binding_transcriptional_repressor_FabR,cds-NP_229810.1,-,+,641):+:266:NC_002505.1	2.0443	0.706247	2.71649	0.0692224	0.792472	NA
AS_IGR:(CDS,VC0151,VC0151,-,soluble_pyridine_nucleotide_transhydrogenase,cds-NP_229809.1,-,-,1400/CDS,VC0152,VC0152,-,DNA-binding_transcriptional_repressor_FabR,cds-NP_229810.1,-,+,641):+:266:NC_002505.1	7.9951	0.356922	1.0772	0.114805	0.734739	0.875416
CDS:VC0152,VC0152:-:DNA-binding_transcriptional_repressor_FabR:cds-NP_229810.1:-:+:641:NC_002505.1	48.7117	-0.434723	0.519105	0.70301	0.401774	0.652413
AS_CDS:VC0152,VC0152:-:DNA-binding_transcriptional_repressor_FabR:cds-NP_229810.1:-:+:641:NC_002505.1	1.66418	-1.7189	2.80036	0.366397	0.544975	NA
CDS:VC0153,VC0153:-:hypothetical_protein:cds-NP_229811.1:-:+:371:NC_002505.1	46.055	1.19943	0.602801	3.92452	0.0475868	0.165299
AS_CDS:VC0153,VC0153:-:hypothetical_protein:cds-NP_229811.1:-:+:371:NC_002505.1	5.16166	-1.19496	1.48884	0.636735	0.424895	0.669036
CDS:VC0154,VC0154:-:tRNA_uracil-5--methyltransferase:cds-NP_229812.1:-:-:1109:NC_002505.1	21.112	0.263886	0.677374	0.150474	0.698082	0.855214
AS_CDS:VC0154,VC0154:-:tRNA_uracil-5--methyltransferase:cds-NP_229812.1:-:-:1109:NC_002505.1	11.6904	2.91413	1.08213	7.55916	0.00597057	0.0340342
IGR:(CDS,VC0154,VC0154,-,tRNA_uracil-5--methyltransferase,cds-NP_229812.1,-,-,1109/CDS,VC0156,VC0156,-,vitamin_B12_receptor,cds-NP_229813.1,-,+,1835):+:356:NC_002505.1	4.08142	0.182399	1.81932	0.0112742	0.91544	NA
AS_IGR:(CDS,VC0154,VC0154,-,tRNA_uracil-5--methyltransferase,cds-NP_229812.1,-,-,1109/CDS,VC0156,VC0156,-,vitamin_B12_receptor,cds-NP_229813.1,-,+,1835):+:356:NC_002505.1	0.559955	1.79753	3.94861	0.408401	0.522782	NA
CDS:VC0156,VC0156:-:vitamin_B12_receptor:cds-NP_229813.1:-:+:1835:NC_002505.1	75.1398	0.82447	0.400811	4.2528	0.0391856	0.144364
AS_CDS:VC0156,VC0156:-:vitamin_B12_receptor:cds-NP_229813.1:-:+:1835:NC_002505.1	18.0587	0.589573	1.3615	0.188231	0.664393	0.837103
IGR:(CDS,VC0156,VC0156,-,vitamin_B12_receptor,cds-NP_229813.1,-,+,1835/CDS,VC0157,VC0157,-,alkaline_serine_protease,cds-NP_229814.1,-,-,1607):+:11:NC_002505.1	0.372064	1.18295	3.97058	0.212436	0.644864	NA
AS_IGR:(CDS,VC0156,VC0156,-,vitamin_B12_receptor,cds-NP_229813.1,-,+,1835/CDS,VC0157,VC0157,-,alkaline_serine_protease,cds-NP_229814.1,-,-,1607):+:11:NC_002505.1	0.98923	2.60709	3.10543	1.03852	0.308165	NA
CDS:VC0157,VC0157:-:alkaline_serine_protease:cds-NP_229814.1:-:-:1607:NC_002505.1	119.829	1.55045	0.386959	15.7548	7.21061e-05	0.000780765
AS_CDS:VC0157,VC0157:-:alkaline_serine_protease:cds-NP_229814.1:-:-:1607:NC_002505.1	12.5797	0.277372	1.19872	0.0541932	0.815921	0.92035
IGR:(CDS,VC0157,VC0157,-,alkaline_serine_protease,cds-NP_229814.1,-,-,1607/CDS,VC0158,VC0158,-,glutamate_racemase,cds-NP_229815.1,-,+,797):+:351:NC_002505.1	2.18679	1.63278	2.60692	0.400767	0.526693	NA
AS_IGR:(CDS,VC0157,VC0157,-,alkaline_serine_protease,cds-NP_229814.1,-,-,1607/CDS,VC0158,VC0158,-,glutamate_racemase,cds-NP_229815.1,-,+,797):+:351:NC_002505.1	24.8557	-0.721135	0.830608	0.750179	0.386419	0.637373
CDS:VC0158,VC0158:-:glutamate_racemase:cds-NP_229815.1:-:+:797:NC_002505.1	148.115	-0.315159	0.39068	0.650834	0.419815	0.665306
AS_CDS:VC0158,VC0158:-:glutamate_racemase:cds-NP_229815.1:-:+:797:NC_002505.1	105.907	0.0456805	0.410298	0.014523	0.904078	0.958368
CDS:VC0159,VC0159:-:RNA-binding_protein:cds-NP_229816.1:-:-:458:NC_002505.1	238.785	0.170491	0.23747	0.515542	0.47275	0.705209
AS_CDS:VC0159,VC0159:-:RNA-binding_protein:cds-NP_229816.1:-:-:458:NC_002505.1	26.0019	-0.195743	0.581977	0.115369	0.734112	0.875079
IGR:(CDS,VC0159,VC0159,-,RNA-binding_protein,cds-NP_229816.1,-,-,458/rRNA,VCr004,VCr004,ID,VCr004,16Sb,16Sb,16Sb,16S_ribosomal_RNA,ID,16S_ribosomal_RNA,exon-VCr004-1,-,+,1534):+:538:NC_002505.1	6.58166	1.8045	1.56164	1.26293	0.261098	0.509589
AS_IGR:(CDS,VC0159,VC0159,-,RNA-binding_protein,cds-NP_229816.1,-,-,458/rRNA,VCr004,VCr004,ID,VCr004,16Sb,16Sb,16Sb,16S_ribosomal_RNA,ID,16S_ribosomal_RNA,exon-VCr004-1,-,+,1534):+:538:NC_002505.1	151.651	-1.16631	0.291108	15.7958	7.05592e-05	0.00076518
rRNA:VCr004,VCr004,ID,VCr004:16Sb,16Sb,16Sb:16S_ribosomal_RNA,ID,16S_ribosomal_RNA:exon-VCr004-1:-:+:1534:NC_002505.1	2981.07	-1.54803	0.187261	65.3959	6.12671e-16	2.84872e-14
AS_rRNA:VCr004,VCr004,ID,VCr004:16Sb,16Sb,16Sb:16S_ribosomal_RNA,ID,16S_ribosomal_RNA:exon-VCr004-1:-:+:1534:NC_002505.1	0.254705	-2.71872	4.08047	0.564827	0.452322	NA
IGR:(rRNA,VCr004,VCr004,ID,VCr004,16Sb,16Sb,16Sb,16S_ribosomal_RNA,ID,16S_ribosomal_RNA,exon-VCr004-1,-,+,1534/tRNA,VCt004,VCt004,ID,VCt004,tRNA-Glu-1,tRNA-Glu-1,tRNA-Glu-1,tRNA-Glu,ID,tRNA-Glu,exon-VCt004-1,-,+,75):+:68:NC_002505.1	14.6792	-1.3661	0.744626	3.32393	0.0682784	0.213415
AS_IGR:(rRNA,VCr004,VCr004,ID,VCr004,16Sb,16Sb,16Sb,16S_ribosomal_RNA,ID,16S_ribosomal_RNA,exon-VCr004-1,-,+,1534/tRNA,VCt004,VCt004,ID,VCt004,tRNA-Glu-1,tRNA-Glu-1,tRNA-Glu-1,tRNA-Glu,ID,tRNA-Glu,exon-VCt004-1,-,+,75):+:68:NC_002505.1	0	NA	NA	NA	NA	NA
tRNA:VCt004,VCt004,ID,VCt004:tRNA-Glu-1,tRNA-Glu-1,tRNA-Glu-1:tRNA-Glu,ID,tRNA-Glu:exon-VCt004-1:-:+:75:NC_002505.1	5.01187	-1.01919	1.20003	0.720252	0.396061	0.646827
AS_tRNA:VCt004,VCt004,ID,VCt004:tRNA-Glu-1,tRNA-Glu-1,tRNA-Glu-1:tRNA-Glu,ID,tRNA-Glu:exon-VCt004-1:-:+:75:NC_002505.1	0	NA	NA	NA	NA	NA
IGR:(tRNA,VCt004,VCt004,ID,VCt004,tRNA-Glu-1,tRNA-Glu-1,tRNA-Glu-1,tRNA-Glu,ID,tRNA-Glu,exon-VCt004-1,-,+,75/rRNA,VCr005,VCr005,ID,VCr005,23Sb,23Sb,23Sb,23S_ribosomal_RNA,ID,23S_ribosomal_RNA,exon-VCr005-1,-,+,2886):+:286:NC_002505.1	23.6163	-0.990131	0.647047	2.32788	0.127075	0.325535
AS_IGR:(tRNA,VCt004,VCt004,ID,VCt004,tRNA-Glu-1,tRNA-Glu-1,tRNA-Glu-1,tRNA-Glu,ID,tRNA-Glu,exon-VCt004-1,-,+,75/rRNA,VCr005,VCr005,ID,VCr005,23Sb,23Sb,23Sb,23S_ribosomal_RNA,ID,23S_ribosomal_RNA,exon-VCr005-1,-,+,2886):+:286:NC_002505.1	0.579228	-0.788712	3.98275	0.0585349	0.808827	NA
rRNA:VCr005,VCr005,ID,VCr005:23Sb,23Sb,23Sb:23S_ribosomal_RNA,ID,23S_ribosomal_RNA:exon-VCr005-1:-:+:2886:NC_002505.1	26971.3	-1.60974	0.195645	64.4632	9.83505e-16	4.34575e-14
AS_rRNA:VCr005,VCr005,ID,VCr005:23Sb,23Sb,23Sb:23S_ribosomal_RNA,ID,23S_ribosomal_RNA:exon-VCr005-1:-:+:2886:NC_002505.1	0	NA	NA	NA	NA	NA
IGR:(rRNA,VCr005,VCr005,ID,VCr005,23Sb,23Sb,23Sb,23S_ribosomal_RNA,ID,23S_ribosomal_RNA,exon-VCr005-1,-,+,2886/rRNA,VCr006,VCr006,ID,VCr006,5Sb,5Sb,5Sb,5S_ribosomal_RNA,ID,5S_ribosomal_RNA,exon-VCr006-1,-,+,117):+:127:NC_002505.1	124.645	-1.75225	0.338629	25.7254	3.93615e-07	6.66709e-06
AS_IGR:(rRNA,VCr005,VCr005,ID,VCr005,23Sb,23Sb,23Sb,23S_ribosomal_RNA,ID,23S_ribosomal_RNA,exon-VCr005-1,-,+,2886/rRNA,VCr006,VCr006,ID,VCr006,5Sb,5Sb,5Sb,5S_ribosomal_RNA,ID,5S_ribosomal_RNA,exon-VCr006-1,-,+,117):+:127:NC_002505.1	0	NA	NA	NA	NA	NA
rRNA:VCr006,VCr006,ID,VCr006:5Sb,5Sb,5Sb:5S_ribosomal_RNA,ID,5S_ribosomal_RNA:exon-VCr006-1:-:+:117:NC_002505.1	169.718	-1.18255	0.329687	12.5948	0.000386827	0.00345281
AS_rRNA:VCr006,VCr006,ID,VCr006:5Sb,5Sb,5Sb:5S_ribosomal_RNA,ID,5S_ribosomal_RNA:exon-VCr006-1:-:+:117:NC_002505.1	0	NA	NA	NA	NA	NA
IGR:(rRNA,VCr006,VCr006,ID,VCr006,5Sb,5Sb,5Sb,5S_ribosomal_RNA,ID,5S_ribosomal_RNA,exon-VCr006-1,-,+,117/tRNA,VCt005,VCt005,ID,VCt005,tRNA-Ser-1,tRNA-Ser-1,tRNA-Ser-1,tRNA-Ser,ID,tRNA-Ser,exon-VCt005-1,-,+,90):+:46:NC_002505.1	4.6526	-1.36035	1.22343	1.23199	0.26702	0.515197
AS_IGR:(rRNA,VCr006,VCr006,ID,VCr006,5Sb,5Sb,5Sb,5S_ribosomal_RNA,ID,5S_ribosomal_RNA,exon-VCr006-1,-,+,117/tRNA,VCt005,VCt005,ID,VCt005,tRNA-Ser-1,tRNA-Ser-1,tRNA-Ser-1,tRNA-Ser,ID,tRNA-Ser,exon-VCt005-1,-,+,90):+:46:NC_002505.1	0	NA	NA	NA	NA	NA
tRNA:VCt005,VCt005,ID,VCt005:tRNA-Ser-1,tRNA-Ser-1,tRNA-Ser-1:tRNA-Ser,ID,tRNA-Ser:exon-VCt005-1:-:+:90:NC_002505.1	8.80913	-1.76172	1.01307	2.95723	0.0854944	0.250188
AS_tRNA:VCt005,VCt005,ID,VCt005:tRNA-Ser-1,tRNA-Ser-1,tRNA-Ser-1:tRNA-Ser,ID,tRNA-Ser:exon-VCt005-1:-:+:90:NC_002505.1	0.272826	0.776206	3.99105	0.108864	0.741441	NA
IGR:(tRNA,VCt005,VCt005,ID,VCt005,tRNA-Ser-1,tRNA-Ser-1,tRNA-Ser-1,tRNA-Ser,ID,tRNA-Ser,exon-VCt005-1,-,+,90/CDS,VC0161,VC0161,-,DNA-binding_transcriptional_regulator_IlvY,cds-NP_229818.1,-,-,896):+:79:NC_002505.1	0	NA	NA	NA	NA	NA
AS_IGR:(tRNA,VCt005,VCt005,ID,VCt005,tRNA-Ser-1,tRNA-Ser-1,tRNA-Ser-1,tRNA-Ser,ID,tRNA-Ser,exon-VCt005-1,-,+,90/CDS,VC0161,VC0161,-,DNA-binding_transcriptional_regulator_IlvY,cds-NP_229818.1,-,-,896):+:79:NC_002505.1	2.08247	-0.00174308	2.16555	0.000385277	0.98434	NA
CDS:VC0161,VC0161:-:DNA-binding_transcriptional_regulator_IlvY:cds-NP_229818.1:-:-:896:NC_002505.1	33.6037	-0.46487	0.964829	0.232179	0.629913	0.817756
AS_CDS:VC0161,VC0161:-:DNA-binding_transcriptional_regulator_IlvY:cds-NP_229818.1:-:-:896:NC_002505.1	9.98637	-2.17578	1.51136	1.94499	0.163128	0.381412
IGR:(CDS,VC0161,VC0161,-,DNA-binding_transcriptional_regulator_IlvY,cds-NP_229818.1,-,-,896/CDS,VC0162,VC0162,-,ketol-acid_reductoisomerase,cds-NP_229819.1,-,+,1484):+:96:NC_002505.1	3.83024	-0.0404829	1.36001	0.00108295	0.973748	NA
AS_IGR:(CDS,VC0161,VC0161,-,DNA-binding_transcriptional_regulator_IlvY,cds-NP_229818.1,-,-,896/CDS,VC0162,VC0162,-,ketol-acid_reductoisomerase,cds-NP_229819.1,-,+,1484):+:96:NC_002505.1	0	NA	NA	NA	NA	NA
CDS:VC0162,VC0162:-:ketol-acid_reductoisomerase:cds-NP_229819.1:-:+:1484:NC_002505.1	914.996	0.722889	0.231264	9.68276	0.00186005	0.0132856
AS_CDS:VC0162,VC0162:-:ketol-acid_reductoisomerase:cds-NP_229819.1:-:+:1484:NC_002505.1	7.11263	-0.679566	1.69822	0.159441	0.689672	0.850502
IGR:(CDS,VC0162,VC0162,-,ketol-acid_reductoisomerase,cds-NP_229819.1,-,+,1484/CDS,VC0163,VC0163,-,hypothetical_protein,cds-NP_229820.1,-,-,251):+:65:NC_002505.1	62.2547	0.713981	0.393234	3.3091	0.0688971	0.214732
AS_IGR:(CDS,VC0162,VC0162,-,ketol-acid_reductoisomerase,cds-NP_229819.1,-,+,1484/CDS,VC0163,VC0163,-,hypothetical_protein,cds-NP_229820.1,-,-,251):+:65:NC_002505.1	14.4656	-0.465036	0.771603	0.365582	0.545422	0.762068
CDS:VC0163,VC0163:-:hypothetical_protein:cds-NP_229820.1:-:-:251:NC_002505.1	84.7617	-0.471606	0.397991	1.40394	0.236066	0.479957
AS_CDS:VC0163,VC0163:-:hypothetical_protein:cds-NP_229820.1:-:-:251:NC_002505.1	0.136413	-0.13221	4.0529	-0.118093	1	NA
IGR:(CDS,VC0163,VC0163,-,hypothetical_protein,cds-NP_229820.1,-,-,251/CDS,VC0164,VC0164,-,multidrug_resistance_protein,cds-NP_229821.1,-,-,3110):+:64:NC_002505.1	0.272826	0.776206	3.99105	0.108864	0.741441	NA
AS_IGR:(CDS,VC0163,VC0163,-,hypothetical_protein,cds-NP_229820.1,-,-,251/CDS,VC0164,VC0164,-,multidrug_resistance_protein,cds-NP_229821.1,-,-,3110):+:64:NC_002505.1	4.69704	0.0523289	1.34478	0.00174149	0.966713	0.980319
CDS:VC0164,VC0164:-:multidrug_resistance_protein:cds-NP_229821.1:-:-:3110:NC_002505.1	529.839	0.0405469	0.208478	0.0384046	0.844633	0.932018
AS_CDS:VC0164,VC0164:-:multidrug_resistance_protein:cds-NP_229821.1:-:-:3110:NC_002505.1	24.3257	-0.588442	1.21485	0.233229	0.62914	0.817608
CDS:VC0165,VC0165:-:hypothetical_protein:cds-NP_229822.1:-:-:1106:NC_002505.1	161.031	0.2721	0.353922	0.587677	0.443319	0.683966
AS_CDS:VC0165,VC0165:-:hypothetical_protein:cds-NP_229822.1:-:-:1106:NC_002505.1	6.99856	-2.79577	1.63437	2.67573	0.101889	0.282587
CDS:VC0166,VC0166:-:TetR_family_transcriptional_regulator:cds-NP_229823.1:-:-:596:NC_002505.1	59.9824	-0.0574167	0.4067	0.0216995	0.882889	0.947485
AS_CDS:VC0166,VC0166:-:TetR_family_transcriptional_regulator:cds-NP_229823.1:-:-:596:NC_002505.1	3.17336	-2.05491	2.33272	0.734027	0.391581	NA
IGR:(CDS,VC0166,VC0166,-,TetR_family_transcriptional_regulator,cds-NP_229823.1,-,-,596/CDS,VC0167,VC0167,-,ATP-dependent_DNA_helicase_Rep,cds-NP_229824.1,-,+,2015):+:104:NC_002505.1	0.0825091	-0.795171	4.08047	-0.269734	1	NA
AS_IGR:(CDS,VC0166,VC0166,-,TetR_family_transcriptional_regulator,cds-NP_229823.1,-,-,596/CDS,VC0167,VC0167,-,ATP-dependent_DNA_helicase_Rep,cds-NP_229824.1,-,+,2015):+:104:NC_002505.1	0	NA	NA	NA	NA	NA
CDS:VC0167,VC0167:-:ATP-dependent_DNA_helicase_Rep:cds-NP_229824.1:-:+:2015:NC_002505.1	70.4875	-0.600779	0.483238	1.54172	0.214362	0.454193
AS_CDS:VC0167,VC0167:-:ATP-dependent_DNA_helicase_Rep:cds-NP_229824.1:-:+:2015:NC_002505.1	12.8299	0.734472	1.02145	0.523126	0.469511	0.703032
IGR:(CDS,VC0167,VC0167,-,ATP-dependent_DNA_helicase_Rep,cds-NP_229824.1,-,+,2015/CDS,VC0168,VC0168,-,cytochrome_c5,cds-NP_229825.1,-,-,407):+:5:NC_002505.1	0	NA	NA	NA	NA	NA
AS_IGR:(CDS,VC0167,VC0167,-,ATP-dependent_DNA_helicase_Rep,cds-NP_229824.1,-,+,2015/CDS,VC0168,VC0168,-,cytochrome_c5,cds-NP_229825.1,-,-,407):+:5:NC_002505.1	1.27878	2.97453	2.81596	1.47891	0.223945	NA
CDS:VC0168,VC0168:-:cytochrome_c5:cds-NP_229825.1:-:-:407:NC_002505.1	296.927	1.59213	0.282911	30.7312	2.96367e-08	6.11117e-07
AS_CDS:VC0168,VC0168:-:cytochrome_c5:cds-NP_229825.1:-:-:407:NC_002505.1	6.52158	-3.21738	1.64904	3.3949	0.0653985	0.206226
IGR:(CDS,VC0168,VC0168,-,cytochrome_c5,cds-NP_229825.1,-,-,407/tRNA,VCt006,VCt006,ID,VCt006,tRNA-Arg-1,tRNA-Arg-1,tRNA-Arg-1,tRNA-Arg,ID,tRNA-Arg,exon-VCt006-1,-,+,76):+:268:NC_002505.1	1.65843	0.162323	2.0707	0.0081091	0.928247	NA
AS_IGR:(CDS,VC0168,VC0168,-,cytochrome_c5,cds-NP_229825.1,-,-,407/tRNA,VCt006,VCt006,ID,VCt006,tRNA-Arg-1,tRNA-Arg-1,tRNA-Arg-1,tRNA-Arg,ID,tRNA-Arg,exon-VCt006-1,-,+,76):+:268:NC_002505.1	18.4233	1.10682	0.779963	1.99276	0.158052	0.374832
tRNA:VCt006,VCt006,ID,VCt006:tRNA-Arg-1,tRNA-Arg-1,tRNA-Arg-1:tRNA-Arg,ID,tRNA-Arg:exon-VCt006-1:-:+:76:NC_002505.1	8.72015	0.399917	1.01168	0.164491	0.685055	0.849315
AS_tRNA:VCt006,VCt006,ID,VCt006:tRNA-Arg-1,tRNA-Arg-1,tRNA-Arg-1:tRNA-Arg,ID,tRNA-Arg:exon-VCt006-1:-:+:76:NC_002505.1	0.20462	0.369712	4.01795	0.00707728	0.932956	NA
IGR:(tRNA,VCt006,VCt006,ID,VCt006,tRNA-Arg-1,tRNA-Arg-1,tRNA-Arg-1,tRNA-Arg,ID,tRNA-Arg,exon-VCt006-1,-,+,76/tRNA,VCt007,VCt007,ID,VCt007,tRNA-His-1,tRNA-His-1,tRNA-His-1,tRNA-His,ID,tRNA-His,exon-VCt007-1,-,+,75):+:34:NC_002505.1	4.50976	0.897455	1.40903	0.422188	0.515847	0.738972
AS_IGR:(tRNA,VCt006,VCt006,ID,VCt006,tRNA-Arg-1,tRNA-Arg-1,tRNA-Arg-1,tRNA-Arg,ID,tRNA-Arg,exon-VCt006-1,-,+,76/tRNA,VCt007,VCt007,ID,VCt007,tRNA-His-1,tRNA-His-1,tRNA-His-1,tRNA-His,ID,tRNA-His,exon-VCt007-1,-,+,75):+:34:NC_002505.1	0	NA	NA	NA	NA	NA
tRNA:VCt007,VCt007,ID,VCt007:tRNA-His-1,tRNA-His-1,tRNA-His-1:tRNA-His,ID,tRNA-His:exon-VCt007-1:-:+:75:NC_002505.1	17.3539	0.783607	0.829677	0.908603	0.340485	0.59587
AS_tRNA:VCt007,VCt007,ID,VCt007:tRNA-His-1,tRNA-His-1,tRNA-His-1:tRNA-His,ID,tRNA-His:exon-VCt007-1:-:+:75:NC_002505.1	0.338162	-1.75695	4.08047	0.139423	0.708855	NA
IGR:(tRNA,VCt007,VCt007,ID,VCt007,tRNA-His-1,tRNA-His-1,tRNA-His-1,tRNA-His,ID,tRNA-His,exon-VCt007-1,-,+,75/tRNA,VCt008,VCt008,ID,VCt008,tRNA-Pro-1,tRNA-Pro-1,tRNA-Pro-1,tRNA-Pro,ID,tRNA-Pro,exon-VCt008-1,-,+,76):+:60:NC_002505.1	9.03711	1.28413	1.10745	1.37288	0.241318	0.486189
AS_IGR:(tRNA,VCt007,VCt007,ID,VCt007,tRNA-His-1,tRNA-His-1,tRNA-His-1,tRNA-His,ID,tRNA-His,exon-VCt007-1,-,+,75/tRNA,VCt008,VCt008,ID,VCt008,tRNA-Pro-1,tRNA-Pro-1,tRNA-Pro-1,tRNA-Pro,ID,tRNA-Pro,exon-VCt008-1,-,+,76):+:60:NC_002505.1	0.0825091	-0.795171	4.08047	-0.269734	1	NA
tRNA:VCt008,VCt008,ID,VCt008:tRNA-Pro-1,tRNA-Pro-1,tRNA-Pro-1:tRNA-Pro,ID,tRNA-Pro:exon-VCt008-1:-:+:76:NC_002505.1	14.644	1.16317	0.784001	2.24058	0.134431	0.338887
AS_tRNA:VCt008,VCt008,ID,VCt008:tRNA-Pro-1,tRNA-Pro-1,tRNA-Pro-1:tRNA-Pro,ID,tRNA-Pro:exon-VCt008-1:-:+:76:NC_002505.1	0.475705	-1.75695	4.08047	0.244466	0.620999	NA
IGR:(tRNA,VCt008,VCt008,ID,VCt008,tRNA-Pro-1,tRNA-Pro-1,tRNA-Pro-1,tRNA-Pro,ID,tRNA-Pro,exon-VCt008-1,-,+,76/tRNA,VCt009,VCt009,ID,VCt009,tRNA-His-2,tRNA-His-2,tRNA-His-2,tRNA-His,ID,tRNA-His,exon-VCt009-1,-,+,75):+:69:NC_002505.1	9.40509	0.913542	0.974219	0.903365	0.341881	0.597443
AS_IGR:(tRNA,VCt008,VCt008,ID,VCt008,tRNA-Pro-1,tRNA-Pro-1,tRNA-Pro-1,tRNA-Pro,ID,tRNA-Pro,exon-VCt008-1,-,+,76/tRNA,VCt009,VCt009,ID,VCt009,tRNA-His-2,tRNA-His-2,tRNA-His-2,tRNA-His,ID,tRNA-His,exon-VCt009-1,-,+,75):+:69:NC_002505.1	0.150716	-0.0367685	4.04718	-0.0985776	1	NA
tRNA:VCt009,VCt009,ID,VCt009:tRNA-His-2,tRNA-His-2,tRNA-His-2:tRNA-His,ID,tRNA-His:exon-VCt009-1:-:+:75:NC_002505.1	10.6961	2.4064	1.03173	5.58281	0.0181376	0.0815617
AS_tRNA:VCt009,VCt009,ID,VCt009:tRNA-His-2,tRNA-His-2,tRNA-His-2:tRNA-His,ID,tRNA-His:exon-VCt009-1:-:+:75:NC_002505.1	1.23964	-2.20229	2.61885	0.691338	0.40571	NA
IGR:(tRNA,VCt009,VCt009,ID,VCt009,tRNA-His-2,tRNA-His-2,tRNA-His-2,tRNA-His,ID,tRNA-His,exon-VCt009-1,-,+,75/tRNA,VCt010,VCt010,ID,VCt010,tRNA-Pro-2,tRNA-Pro-2,tRNA-Pro-2,tRNA-Pro,ID,tRNA-Pro,exon-VCt010-1,-,+,76):+:60:NC_002505.1	6.36963	1.42988	1.37884	1.03907	0.308037	0.560598
AS_IGR:(tRNA,VCt009,VCt009,ID,VCt009,tRNA-His-2,tRNA-His-2,tRNA-His-2,tRNA-His,ID,tRNA-His,exon-VCt009-1,-,+,75/tRNA,VCt010,VCt010,ID,VCt010,tRNA-Pro-2,tRNA-Pro-2,tRNA-Pro-2,tRNA-Pro,ID,tRNA-Pro,exon-VCt010-1,-,+,76):+:60:NC_002505.1	0.982572	-0.178561	2.86652	0.00295632	0.956639	NA
tRNA:VCt010,VCt010,ID,VCt010:tRNA-Pro-2,tRNA-Pro-2,tRNA-Pro-2:tRNA-Pro,ID,tRNA-Pro:exon-VCt010-1:-:+:76:NC_002505.1	8.11164	1.57063	1.09419	2.07644	0.149589	0.363453
AS_tRNA:VCt010,VCt010,ID,VCt010:tRNA-Pro-2,tRNA-Pro-2,tRNA-Pro-2:tRNA-Pro,ID,tRNA-Pro:exon-VCt010-1:-:+:76:NC_002505.1	0.609574	1.9132	3.81425	0.472314	0.491925	NA
IGR:(tRNA,VCt010,VCt010,ID,VCt010,tRNA-Pro-2,tRNA-Pro-2,tRNA-Pro-2,tRNA-Pro,ID,tRNA-Pro,exon-VCt010-1,-,+,76/CDS,VC0169,VC0169,-,hypothetical_protein,cds-NP_229826.1,-,-,167):+:404:NC_002505.1	10.1026	1.9171	1.37591	1.90022	0.168053	0.389204
AS_IGR:(tRNA,VCt010,VCt010,ID,VCt010,tRNA-Pro-2,tRNA-Pro-2,tRNA-Pro-2,tRNA-Pro,ID,tRNA-Pro,exon-VCt010-1,-,+,76/CDS,VC0169,VC0169,-,hypothetical_protein,cds-NP_229826.1,-,-,167):+:404:NC_002505.1	1.55492	3.25665	2.63528	1.8891	0.169303	NA
CDS:VC0169,VC0169:-:hypothetical_protein:cds-NP_229826.1:-:-:167:NC_002505.1	0.713977	2.13974	3.93983	0.519888	0.470889	NA
AS_CDS:VC0169,VC0169:-:hypothetical_protein:cds-NP_229826.1:-:-:167:NC_002505.1	7.37273	5.49974	1.62876	11.328	0.000763485	0.00634513
IGR:(CDS,VC0169,VC0169,-,hypothetical_protein,cds-NP_229826.1,-,-,167/CDS,VC0170,VC0170,-,peptide_ABC_transporter_ATP-binding_protein,cds-NP_229827.1,-,+,1715):+:91:NC_002505.1	2.64194	4.02553	2.19578	3.59424	0.0579802	NA
AS_IGR:(CDS,VC0169,VC0169,-,hypothetical_protein,cds-NP_229826.1,-,-,167/CDS,VC0170,VC0170,-,peptide_ABC_transporter_ATP-binding_protein,cds-NP_229827.1,-,+,1715):+:91:NC_002505.1	0	NA	NA	NA	NA	NA
CDS:VC0170,VC0170:-:peptide_ABC_transporter_ATP-binding_protein:cds-NP_229827.1:-:+:1715:NC_002505.1	218.854	2.46625	0.448272	28.062	1.17489e-07	2.18801e-06
AS_CDS:VC0170,VC0170:-:peptide_ABC_transporter_ATP-binding_protein:cds-NP_229827.1:-:+:1715:NC_002505.1	2.01362	-3.05682	2.59144	1.28984	0.256078	NA
IGR:(CDS,VC0170,VC0170,-,peptide_ABC_transporter_ATP-binding_protein,cds-NP_229827.1,-,+,1715/CDS,VC0171,VC0171,-,peptide_ABC_transporter_substrate-binding_protein,cds-NP_229828.2,-,+,1556):+:40:NC_002505.1	4.5336	4.80293	1.84512	6.71644	0.00955282	0.0496049
AS_IGR:(CDS,VC0170,VC0170,-,peptide_ABC_transporter_ATP-binding_protein,cds-NP_229827.1,-,+,1715/CDS,VC0171,VC0171,-,peptide_ABC_transporter_substrate-binding_protein,cds-NP_229828.2,-,+,1556):+:40:NC_002505.1	0.511306	-3.47741	4.04742	0.955628	0.328291	NA
CDS:VC0171,VC0171:-:peptide_ABC_transporter_substrate-binding_protein:cds-NP_229828.2:-:+:1556:NC_002505.1	380.009	2.39522	0.301385	58.7253	1.81291e-14	7.16504e-13
AS_CDS:VC0171,VC0171:-:peptide_ABC_transporter_substrate-binding_protein:cds-NP_229828.2:-:+:1556:NC_002505.1	4.57171	-1.49089	1.5167	0.937841	0.332834	0.588226
IGR:(CDS,VC0171,VC0171,-,peptide_ABC_transporter_substrate-binding_protein,cds-NP_229828.2,-,+,1556/CDS,VC0172,VC0172,-,peptide_ABC_transporter_permease,cds-NP_229829.1,-,+,1028):+:52:NC_002505.1	25.2423	2.11704	0.744297	7.85158	0.00507764	0.0299274
AS_IGR:(CDS,VC0171,VC0171,-,peptide_ABC_transporter_substrate-binding_protein,cds-NP_229828.2,-,+,1556/CDS,VC0172,VC0172,-,peptide_ABC_transporter_permease,cds-NP_229829.1,-,+,1028):+:52:NC_002505.1	0.393196	-2.71872	4.08047	0.753398	0.385403	NA
CDS:VC0172,VC0172:-:peptide_ABC_transporter_permease:cds-NP_229829.1:-:+:1028:NC_002505.1	62.1021	3.51146	0.54421	43.3996	4.46271e-11	1.29737e-09
AS_CDS:VC0172,VC0172:-:peptide_ABC_transporter_permease:cds-NP_229829.1:-:+:1028:NC_002505.1	9.47855	0.378365	1.04867	0.1352	0.7131	0.864814
CDS:VC0173,VC0173:-:peptide_ABC_transporter_permease:cds-NP_229830.1:-:+:938:NC_002505.1	49.9116	1.11893	0.907374	1.49996	0.220678	0.461873
AS_CDS:VC0173,VC0173:-:peptide_ABC_transporter_permease:cds-NP_229830.1:-:+:938:NC_002505.1	1.0121	2.64536	3.70527	0.775375	0.378559	NA
IGR:(CDS,VC0173,VC0173,-,peptide_ABC_transporter_permease,cds-NP_229830.1,-,+,938/protein_binding_site,-,-,-,id-NC_002505.1,174027..174041,-,+,14):+:27:NC_002505.1	2.66354	1.95327	1.90993	1.08048	0.298589	NA
AS_IGR:(CDS,VC0173,VC0173,-,peptide_ABC_transporter_permease,cds-NP_229830.1,-,+,938/protein_binding_site,-,-,-,id-NC_002505.1,174027..174041,-,+,14):+:27:NC_002505.1	0	NA	NA	NA	NA	NA
protein_binding_site:-:-:-:id-NC_002505.1:174027..174041:-:+:14:NC_002505.1	1.21442	1.58502	2.63956	0.4165	0.518688	NA
AS_protein_binding_site:-:-:-:id-NC_002505.1:174027..174041:-:+:14:NC_002505.1	0	NA	NA	NA	NA	NA
IGR:(protein_binding_site,-,-,-,id-NC_002505.1,174027..174041,-,+,14/CDS,VC0174,VC0174,-,hypothetical_protein,cds-NP_229831.1,-,+,947):+:80:NC_002505.1	5.58743	-0.458847	1.16897	0.154904	0.693892	0.852703
AS_IGR:(protein_binding_site,-,-,-,id-NC_002505.1,174027..174041,-,+,14/CDS,VC0174,VC0174,-,hypothetical_protein,cds-NP_229831.1,-,+,947):+:80:NC_002505.1	0	NA	NA	NA	NA	NA
CDS:VC0174,VC0174:-:hypothetical_protein:cds-NP_229831.1:-:+:947:NC_002505.1	106.335	0.409828	0.346336	1.4063	0.235672	0.479294
AS_CDS:VC0174,VC0174:-:hypothetical_protein:cds-NP_229831.1:-:+:947:NC_002505.1	6.97895	-1.45426	1.82321	0.620833	0.430738	0.672479
IGR:(CDS,VC0174,VC0174,-,hypothetical_protein,cds-NP_229831.1,-,+,947/CDS,VC0175,VC0175,-,deoxycytidylate_deaminase-like_protein,cds-NP_229832.1,-,-,1598):+:191:NC_002505.1	1.34699	3.05027	2.76553	1.58189	0.208489	NA
AS_IGR:(CDS,VC0174,VC0174,-,hypothetical_protein,cds-NP_229831.1,-,+,947/CDS,VC0175,VC0175,-,deoxycytidylate_deaminase-like_protein,cds-NP_229832.1,-,-,1598):+:191:NC_002505.1	3.63571	4.47878	2.21352	4.14486	0.0417612	NA
CDS:VC0175,VC0175:-:deoxycytidylate_deaminase-like_protein:cds-NP_229832.1:-:-:1598:NC_002505.1	162.803	1.21602	0.414578	8.37295	0.00380846	0.023787
AS_CDS:VC0175,VC0175:-:deoxycytidylate_deaminase-like_protein:cds-NP_229832.1:-:-:1598:NC_002505.1	2.05523	1.50777	2.65787	0.329642	0.56587	NA
IGR:(CDS,VC0175,VC0175,-,deoxycytidylate_deaminase-like_protein,cds-NP_229832.1,-,-,1598/CDS,VC0176,VC0176,-,transcriptional_regulator,cds-NP_229833.1,-,-,308):+:457:NC_002505.1	1.58891	2.0617	2.87785	0.559362	0.454517	NA
AS_IGR:(CDS,VC0175,VC0175,-,deoxycytidylate_deaminase-like_protein,cds-NP_229832.1,-,-,1598/CDS,VC0176,VC0176,-,transcriptional_regulator,cds-NP_229833.1,-,-,308):+:457:NC_002505.1	366.731	0.663587	0.352743	3.52177	0.0605677	0.195144
CDS:VC0176,VC0176:-:transcriptional_regulator:cds-NP_229833.1:-:-:308:NC_002505.1	52.8111	-0.149807	0.499264	0.0915347	0.762235	0.891572
AS_CDS:VC0176,VC0176:-:transcriptional_regulator:cds-NP_229833.1:-:-:308:NC_002505.1	0.495055	1.61147	3.95432	0.346691	0.555992	NA
IGR:(CDS,VC0176,VC0176,-,transcriptional_regulator,cds-NP_229833.1,-,-,308/CDS,VC0177,VC0177,-,hypothetical_protein,cds-NP_229834.1,-,+,563):+:61:NC_002505.1	0	NA	NA	NA	NA	NA
AS_IGR:(CDS,VC0176,VC0176,-,transcriptional_regulator,cds-NP_229833.1,-,-,308/CDS,VC0177,VC0177,-,hypothetical_protein,cds-NP_229834.1,-,+,563):+:61:NC_002505.1	0.0825091	-0.795171	4.08047	-0.269734	1	NA
CDS:VC0177,VC0177:-:hypothetical_protein:cds-NP_229834.1:-:+:563:NC_002505.1	10.3856	0.561608	1.22482	0.20603	0.649897	0.828039
AS_CDS:VC0177,VC0177:-:hypothetical_protein:cds-NP_229834.1:-:+:563:NC_002505.1	0.746673	0.125199	3.97491	-0.0041443	1	NA
IGR:(CDS,VC0177,VC0177,-,hypothetical_protein,cds-NP_229834.1,-,+,563/CDS,VC0178,VC0178,-,patatin-like_protein,cds-NP_229835.1,-,+,1067):+:862:NC_002505.1	2617.86	-2.92485	0.163054	281.3	3.91068e-63	1.46424e-60
AS_IGR:(CDS,VC0177,VC0177,-,hypothetical_protein,cds-NP_229834.1,-,+,563/CDS,VC0178,VC0178,-,patatin-like_protein,cds-NP_229835.1,-,+,1067):+:862:NC_002505.1	11.2735	-2.22181	1.39191	2.37135	0.12358	0.319226
CDS:VC0178,VC0178:-:patatin-like_protein:cds-NP_229835.1:-:+:1067:NC_002505.1	522.475	-0.771732	0.281443	7.43332	0.00640271	0.0360355
AS_CDS:VC0178,VC0178:-:patatin-like_protein:cds-NP_229835.1:-:+:1067:NC_002505.1	9.3354	-1.13854	1.04051	1.1898	0.275369	0.524211
CDS:VC0179,VC0179:-:hypothetical_protein:cds-NP_229836.1:-:+:1310:NC_002505.1	848.165	-1.35157	0.227662	34.1314	5.15127e-09	1.15239e-07
AS_CDS:VC0179,VC0179:-:hypothetical_protein:cds-NP_229836.1:-:+:1310:NC_002505.1	16.1544	-2.0358	1.0049	3.88646	0.0486769	0.167966
CDS:VC0180,VC0180:-:hypothetical_protein:cds-NP_229837.1:-:+:1754:NC_002505.1	726.92	-1.31678	0.189679	46.857	7.63607e-12	2.39308e-10
AS_CDS:VC0180,VC0180:-:hypothetical_protein:cds-NP_229837.1:-:+:1754:NC_002505.1	25.7182	-1.83775	0.815283	4.87543	0.0272416	0.110287
CDS:VC0181,VC0181:-:hypothetical_protein:cds-NP_229838.1:-:+:470:NC_002505.1	80.4951	-2.03074	0.457318	18.6321	1.58532e-05	0.000209238
AS_CDS:VC0181,VC0181:-:hypothetical_protein:cds-NP_229838.1:-:+:470:NC_002505.1	19.0261	0.0106015	0.688179	0.000261991	0.987086	0.989032
CDS:VC0182,VC0182:-:hypothetical_protein:cds-NP_229839.1:-:-:431:NC_002505.1	95.1558	-1.03743	0.399454	6.64742	0.00992997	0.0511157
AS_CDS:VC0182,VC0182:-:hypothetical_protein:cds-NP_229839.1:-:-:431:NC_002505.1	30.0621	-0.811496	0.527182	2.37598	0.123214	0.318743
CDS:VC0183,VC0183:-:hypothetical_protein:cds-NP_229840.1:-:-:2111:NC_002505.1	41.4582	-0.427924	0.48903	0.77155	0.379738	0.631728
AS_CDS:VC0183,VC0183:-:hypothetical_protein:cds-NP_229840.1:-:-:2111:NC_002505.1	11.178	-0.034102	1.13152	0.00158657	0.968227	0.980614
CDS:VC0184,VC0184:-:hypothetical_protein:cds-NP_229841.1:-:-:1688:NC_002505.1	2.68913	4.05199	2.1964	3.62865	0.0567929	NA
AS_CDS:VC0184,VC0184:-:hypothetical_protein:cds-NP_229841.1:-:-:1688:NC_002505.1	1.71303	2.04831	2.8008	0.410026	0.521956	NA
CDS:VC0185,VC0185:-:transposase:cds-NP_229842.1:-:-:1214:NC_002505.1	50.9859	0.448744	0.440863	1.05618	0.304088	0.55715
AS_CDS:VC0185,VC0185:-:transposase:cds-NP_229842.1:-:-:1214:NC_002505.1	6.89864	1.1995	1.39821	0.744862	0.388108	0.638955
IGR:(CDS,VC0185,VC0185,-,transposase,cds-NP_229842.1,-,-,1214/CDS,VC0186,VC0186,-,glutathione_reductase,cds-NP_229843.1,-,-,1364):+:25:NC_002505.1	0.0825091	-0.795171	4.08047	-0.269734	1	NA
AS_IGR:(CDS,VC0185,VC0185,-,transposase,cds-NP_229842.1,-,-,1214/CDS,VC0186,VC0186,-,glutathione_reductase,cds-NP_229843.1,-,-,1364):+:25:NC_002505.1	19.5457	0.333588	0.648771	0.266842	0.605458	0.802896
CDS:VC0186,VC0186:-:glutathione_reductase:cds-NP_229843.1:-:-:1364:NC_002505.1	710.655	-0.12393	0.180312	0.473096	0.491566	0.721003
AS_CDS:VC0186,VC0186:-:glutathione_reductase:cds-NP_229843.1:-:-:1364:NC_002505.1	14.1266	0.118681	0.994575	0.0151702	0.901974	0.957747
IGR:(CDS,VC0186,VC0186,-,glutathione_reductase,cds-NP_229843.1,-,-,1364/CDS,VC0187,VC0187,-,hypothetical_protein,cds-NP_229844.1,-,-,839):+:42:NC_002505.1	0	NA	NA	NA	NA	NA
AS_IGR:(CDS,VC0186,VC0186,-,glutathione_reductase,cds-NP_229843.1,-,-,1364/CDS,VC0187,VC0187,-,hypothetical_protein,cds-NP_229844.1,-,-,839):+:42:NC_002505.1	7.77007	1.06106	1.09181	0.934323	0.333742	0.588704
CDS:VC0187,VC0187:-:hypothetical_protein:cds-NP_229844.1:-:-:839:NC_002505.1	92.7277	-0.122992	0.389169	0.102682	0.748634	0.884417
AS_CDS:VC0187,VC0187:-:hypothetical_protein:cds-NP_229844.1:-:-:839:NC_002505.1	4.87716	-1.14686	1.56748	0.526334	0.468152	0.702031
IGR:(CDS,VC0187,VC0187,-,hypothetical_protein,cds-NP_229844.1,-,-,839/CDS,VC0188,VC0188,-,oligopeptidase_A,cds-NP_229845.1,-,+,2042):+:238:NC_002505.1	2.78331	0.501371	1.64169	0.0959077	0.756797	NA
AS_IGR:(CDS,VC0187,VC0187,-,hypothetical_protein,cds-NP_229844.1,-,-,839/CDS,VC0188,VC0188,-,oligopeptidase_A,cds-NP_229845.1,-,+,2042):+:238:NC_002505.1	5.32369	-3.40085	1.46437	5.04248	0.024733	0.102921
CDS:VC0188,VC0188:-:oligopeptidase_A:cds-NP_229845.1:-:+:2042:NC_002505.1	389.592	0.0294125	0.274711	0.0114626	0.914738	0.961536
AS_CDS:VC0188,VC0188:-:oligopeptidase_A:cds-NP_229845.1:-:+:2042:NC_002505.1	29.1782	-3.56952	0.813327	17.0096	3.71909e-05	0.000435158
IGR:(CDS,VC0188,VC0188,-,oligopeptidase_A,cds-NP_229845.1,-,+,2042/CDS,VC0190,VC0190,uvrD,uvrD,DNA-dependent_helicase_II,cds-NP_229847.1,-,+,2171):+:86:NC_002505.1	8.4116	1.8047	1.09909	2.67119	0.102179	0.282842
AS_IGR:(CDS,VC0188,VC0188,-,oligopeptidase_A,cds-NP_229845.1,-,+,2042/CDS,VC0190,VC0190,uvrD,uvrD,DNA-dependent_helicase_II,cds-NP_229847.1,-,+,2171):+:86:NC_002505.1	0.165018	0.0530579	4.0421	-0.077995	1	NA
CDS:VC0190,VC0190:uvrD,uvrD:DNA-dependent_helicase_II:cds-NP_229847.1:-:+:2171:NC_002505.1	145.143	-0.144728	0.334834	0.187141	0.665307	0.837402
AS_CDS:VC0190,VC0190:uvrD,uvrD:DNA-dependent_helicase_II:cds-NP_229847.1:-:+:2171:NC_002505.1	4.43617	1.35471	1.37618	0.967712	0.325251	0.579764
IGR:(CDS,VC0190,VC0190,uvrD,uvrD,DNA-dependent_helicase_II,cds-NP_229847.1,-,+,2171/CDS,VC0191,VC0191,-,hypothetical_protein,cds-NP_229848.1,-,-,668):+:683:NC_002505.1	10.9505	0.0594875	0.99351	0.00402026	0.949444	0.974429
AS_IGR:(CDS,VC0190,VC0190,uvrD,uvrD,DNA-dependent_helicase_II,cds-NP_229847.1,-,+,2171/CDS,VC0191,VC0191,-,hypothetical_protein,cds-NP_229848.1,-,-,668):+:683:NC_002505.1	11905.3	0.805866	0.127464	39.4794	3.31533e-10	8.60776e-09
CDS:VC0191,VC0191:-:hypothetical_protein:cds-NP_229848.1:-:-:668:NC_002505.1	5.33723	0.6602	1.68697	0.15642	0.692474	0.852204
AS_CDS:VC0191,VC0191:-:hypothetical_protein:cds-NP_229848.1:-:-:668:NC_002505.1	2.00893	-0.0624392	3.13579	0.000480652	0.982509	NA
IGR:(CDS,VC0191,VC0191,-,hypothetical_protein,cds-NP_229848.1,-,-,668/CDS,VC0192,VC0192,-,AraC_family_transcriptional_regulator,cds-NP_229849.1,-,-,812):+:23:NC_002505.1	0	NA	NA	NA	NA	NA
AS_IGR:(CDS,VC0191,VC0191,-,hypothetical_protein,cds-NP_229848.1,-,-,668/CDS,VC0192,VC0192,-,AraC_family_transcriptional_regulator,cds-NP_229849.1,-,-,812):+:23:NC_002505.1	0.365353	1.1626	3.97147	0.207824	0.648478	NA
CDS:VC0192,VC0192:-:AraC_family_transcriptional_regulator:cds-NP_229849.1:-:-:812:NC_002505.1	30.8487	0.757425	0.846638	0.800229	0.371025	0.624884
AS_CDS:VC0192,VC0192:-:AraC_family_transcriptional_regulator:cds-NP_229849.1:-:-:812:NC_002505.1	5.94996	-0.103015	1.27317	0.00669906	0.934768	0.969661
IGR:(CDS,VC0192,VC0192,-,AraC_family_transcriptional_regulator,cds-NP_229849.1,-,-,812/CDS,VC0194,VC0194,-,gamma-glutamyltranspeptidase,cds-NP_229851.1,-,-,1766):+:96:NC_002505.1	1.17538	1.31354	3.0958	0.12013	0.728893	NA
AS_IGR:(CDS,VC0192,VC0192,-,AraC_family_transcriptional_regulator,cds-NP_229849.1,-,-,812/CDS,VC0194,VC0194,-,gamma-glutamyltranspeptidase,cds-NP_229851.1,-,-,1766):+:96:NC_002505.1	2.12346	1.55998	1.96733	0.664461	0.41499	NA
CDS:VC0194,VC0194:-:gamma-glutamyltranspeptidase:cds-NP_229851.1:-:-:1766:NC_002505.1	73.7044	1.64436	0.724317	4.98804	0.025523	0.105442
AS_CDS:VC0194,VC0194:-:gamma-glutamyltranspeptidase:cds-NP_229851.1:-:-:1766:NC_002505.1	5.81616	0.558526	1.27113	0.201898	0.653193	0.829937
IGR:(CDS,VC0194,VC0194,-,gamma-glutamyltranspeptidase,cds-NP_229851.1,-,-,1766/CDS,VC0195,VC0195,-,RarD_protein,cds-NP_229852.1,-,-,908):+:110:NC_002505.1	1.13665	-3.4632	3.66287	0.670254	0.412963	NA
AS_IGR:(CDS,VC0194,VC0194,-,gamma-glutamyltranspeptidase,cds-NP_229851.1,-,-,1766/CDS,VC0195,VC0195,-,RarD_protein,cds-NP_229852.1,-,-,908):+:110:NC_002505.1	0.398243	1.30126	3.9656	0.252317	0.615448	NA
CDS:VC0195,VC0195:-:RarD_protein:cds-NP_229852.1:-:-:908:NC_002505.1	25.4844	-1.51289	0.654248	5.24254	0.0220411	0.0949728
AS_CDS:VC0195,VC0195:-:RarD_protein:cds-NP_229852.1:-:-:908:NC_002505.1	2.98845	3.09928	2.48208	1.53746	0.214997	NA
IGR:(CDS,VC0195,VC0195,-,RarD_protein,cds-NP_229852.1,-,-,908/CDS,VC0196,VC0196,-,ATP-dependent_DNA_helicase_RecQ,cds-NP_229853.2,-,+,1835):+:119:NC_002505.1	0.117826	-0.795171	4.08047	-0.224908	1	NA
AS_IGR:(CDS,VC0195,VC0195,-,RarD_protein,cds-NP_229852.1,-,-,908/CDS,VC0196,VC0196,-,ATP-dependent_DNA_helicase_RecQ,cds-NP_229853.2,-,+,1835):+:119:NC_002505.1	0.628161	1.96208	3.94413	0.462051	0.496667	NA
CDS:VC0196,VC0196:-:ATP-dependent_DNA_helicase_RecQ:cds-NP_229853.2:-:+:1835:NC_002505.1	60.751	0.526389	0.467916	1.26532	0.260647	0.509103
AS_CDS:VC0196,VC0196:-:ATP-dependent_DNA_helicase_RecQ:cds-NP_229853.2:-:+:1835:NC_002505.1	1.78957	-5.22923	3.60946	2.0136	0.155895	NA
CDS:VC0197,VC0197:-:hypothetical_protein:cds-NP_229854.1:-:+:299:NC_002505.1	15.9801	0.465037	0.958148	0.237467	0.626041	0.81602
AS_CDS:VC0197,VC0197:-:hypothetical_protein:cds-NP_229854.1:-:+:299:NC_002505.1	3.316	-3.15541	2.29004	1.67268	0.195899	NA
IGR:(CDS,VC0197,VC0197,-,hypothetical_protein,cds-NP_229854.1,-,+,299/CDS,VC0198,VC0198,-,hypothetical_protein,cds-NP_229855.1,-,+,377):+:104:NC_002505.1	1.63666	1.97552	2.35786	0.569773	0.450349	NA
AS_IGR:(CDS,VC0197,VC0197,-,hypothetical_protein,cds-NP_229854.1,-,+,299/CDS,VC0198,VC0198,-,hypothetical_protein,cds-NP_229855.1,-,+,377):+:104:NC_002505.1	5.00718	-4.56024	1.7164	6.3985	0.0114217	0.0575046
CDS:VC0198,VC0198:-:hypothetical_protein:cds-NP_229855.1:-:+:377:NC_002505.1	20.1152	1.00581	0.758685	1.75652	0.185059	0.412392
AS_CDS:VC0198,VC0198:-:hypothetical_protein:cds-NP_229855.1:-:+:377:NC_002505.1	19.4133	-3.15005	0.844187	12.755	0.000355064	0.00320142
CDS:VC0199,VC0199:-:hemolysin_secretion_ATP-binding_protein:cds-NP_229856.1:-:-:1835:NC_002505.1	313.55	-4.06498	0.23	276.58	4.17636e-62	1.48553e-59
AS_CDS:VC0199,VC0199:-:hemolysin_secretion_ATP-binding_protein:cds-NP_229856.1:-:-:1835:NC_002505.1	15.2806	0.210799	1.03934	0.0429833	0.835757	0.928143
IGR:(CDS,VC0199,VC0199,-,hemolysin_secretion_ATP-binding_protein,cds-NP_229856.1,-,-,1835/CDS,VC0200,VC0200,-,ironIII_compound_receptor,cds-NP_229857.1,-,+,2156):+:30:NC_002505.1	0	NA	NA	NA	NA	NA
AS_IGR:(CDS,VC0199,VC0199,-,hemolysin_secretion_ATP-binding_protein,cds-NP_229856.1,-,-,1835/CDS,VC0200,VC0200,-,ironIII_compound_receptor,cds-NP_229857.1,-,+,2156):+:30:NC_002505.1	0.902606	-4.22298	3.88589	1.33865	0.247273	NA
CDS:VC0200,VC0200:-:ironIII_compound_receptor:cds-NP_229857.1:-:+:2156:NC_002505.1	981.628	-4.03368	0.167195	488.936	2.4287e-108	5.75926e-105
AS_CDS:VC0200,VC0200:-:ironIII_compound_receptor:cds-NP_229857.1:-:+:2156:NC_002505.1	16.7237	-2.46544	1.43853	2.68159	0.101514	0.282209
IGR:(CDS,VC0200,VC0200,-,ironIII_compound_receptor,cds-NP_229857.1,-,+,2156/CDS,VC0201,VC0201,-,ironIII_ABC_transporter_ATP-binding_protein,cds-NP_229858.2,-,+,785):+:79:NC_002505.1	34.7555	-2.95689	0.570575	24.8859	6.08252e-07	1.00865e-05
AS_IGR:(CDS,VC0200,VC0200,-,ironIII_compound_receptor,cds-NP_229857.1,-,+,2156/CDS,VC0201,VC0201,-,ironIII_ABC_transporter_ATP-binding_protein,cds-NP_229858.2,-,+,785):+:79:NC_002505.1	0	NA	NA	NA	NA	NA
CDS:VC0201,VC0201:-:ironIII_ABC_transporter_ATP-binding_protein:cds-NP_229858.2:-:+:785:NC_002505.1	84.4827	-2.83845	0.346523	63.1026	1.96218e-15	8.45997e-14
AS_CDS:VC0201,VC0201:-:ironIII_ABC_transporter_ATP-binding_protein:cds-NP_229858.2:-:+:785:NC_002505.1	0	NA	NA	NA	NA	NA
CDS:VC0202,VC0202:-:ironIII_ABC_transporter_substrate-binding_protein:cds-NP_229859.1:-:+:959:NC_002505.1	37.0885	-2.55478	0.574508	18.4279	1.76452e-05	0.000229484
AS_CDS:VC0202,VC0202:-:ironIII_ABC_transporter_substrate-binding_protein:cds-NP_229859.1:-:+:959:NC_002505.1	0	NA	NA	NA	NA	NA
CDS:VC0203,VC0203:-:iron-hydroxamate_transporter_permease:cds-NP_229860.1:-:+:1961:NC_002505.1	82.2544	-2.69292	0.535393	23.0048	1.616e-06	2.49376e-05
AS_CDS:VC0203,VC0203:-:iron-hydroxamate_transporter_permease:cds-NP_229860.1:-:+:1961:NC_002505.1	7.17453	1.07039	1.13531	0.89714	0.34355	0.598729
CDS:VC0204,VC0204:-:hypothetical_protein:cds-NP_229861.1:-:-:848:NC_002505.1	46.4309	-0.929637	0.488142	3.59887	0.0578189	0.189434
AS_CDS:VC0204,VC0204:-:hypothetical_protein:cds-NP_229861.1:-:-:848:NC_002505.1	4.22982	-3.18952	2.52175	1.41732	0.233845	0.47759
IGR:(CDS,VC0204,VC0204,-,hypothetical_protein,cds-NP_229861.1,-,-,848/CDS,VC0205,VC0205,-,hypothetical_protein,cds-NP_229862.1,-,+,191):+:1:NC_002505.1	0	NA	NA	NA	NA	NA
AS_IGR:(CDS,VC0204,VC0204,-,hypothetical_protein,cds-NP_229861.1,-,-,848/CDS,VC0205,VC0205,-,hypothetical_protein,cds-NP_229862.1,-,+,191):+:1:NC_002505.1	0	NA	NA	NA	NA	NA
CDS:VC0205,VC0205:-:hypothetical_protein:cds-NP_229862.1:-:+:191:NC_002505.1	0	NA	NA	NA	NA	NA
AS_CDS:VC0205,VC0205:-:hypothetical_protein:cds-NP_229862.1:-:+:191:NC_002505.1	2.11724	-1.42486	1.99229	0.50679	0.476532	NA
CDS:VC0206,VC0206:murQ,murQ:N-acetylmuramic_acid-6-phosphate_etherase:cds-NP_229863.1:-:+:917:NC_002505.1	9.19288	0.689861	0.975723	0.516453	0.472358	0.705095
AS_CDS:VC0206,VC0206:murQ,murQ:N-acetylmuramic_acid-6-phosphate_etherase:cds-NP_229863.1:-:+:917:NC_002505.1	0.736405	0.610613	3.65576	0.0458351	0.830476	NA
CDS:VC0207,VC0207:murP,murP:PTS_system_N-acetylmuramic_acid_transporter_subunits_IIBC:cds-NP_229864.1:-:+:1448:NC_002505.1	37.2097	-0.246516	0.675354	0.133906	0.714416	0.865628
AS_CDS:VC0207,VC0207:murP,murP:PTS_system_N-acetylmuramic_acid_transporter_subunits_IIBC:cds-NP_229864.1:-:+:1448:NC_002505.1	78.2793	-0.480243	0.425265	1.27674	0.258505	0.507452
IGR:(CDS,VC0207,VC0207,murP,murP,PTS_system_N-acetylmuramic_acid_transporter_subunits_IIBC,cds-NP_229864.1,-,+,1448/CDS,VC0208,VC0208,-,hypothetical_protein,cds-NP_229865.1,-,-,488):+:45:NC_002505.1	1.83069	0.432775	2.68647	0.0265994	0.870445	NA
AS_IGR:(CDS,VC0207,VC0207,murP,murP,PTS_system_N-acetylmuramic_acid_transporter_subunits_IIBC,cds-NP_229864.1,-,+,1448/CDS,VC0208,VC0208,-,hypothetical_protein,cds-NP_229865.1,-,-,488):+:45:NC_002505.1	3.76614	0.916954	1.66106	0.316108	0.573956	NA
CDS:VC0208,VC0208:-:hypothetical_protein:cds-NP_229865.1:-:-:488:NC_002505.1	44.7004	0.319973	0.55932	0.327834	0.566937	0.776509
AS_CDS:VC0208,VC0208:-:hypothetical_protein:cds-NP_229865.1:-:-:488:NC_002505.1	0.20462	0.369712	4.01795	0.00707728	0.932956	NA
IGR:(CDS,VC0208,VC0208,-,hypothetical_protein,cds-NP_229865.1,-,-,488/CDS,VC0209,VC0209,-,hypothetical_protein,cds-NP_229866.1,-,-,866):+:14:NC_002505.1	0	NA	NA	NA	NA	NA
AS_IGR:(CDS,VC0208,VC0208,-,hypothetical_protein,cds-NP_229865.1,-,-,488/CDS,VC0209,VC0209,-,hypothetical_protein,cds-NP_229866.1,-,-,866):+:14:NC_002505.1	0.894962	0.667458	2.92677	0.0233016	0.878675	NA
CDS:VC0209,VC0209:-:hypothetical_protein:cds-NP_229866.1:-:-:866:NC_002505.1	114.562	1.02401	0.460589	4.87109	0.0273103	0.110399
AS_CDS:VC0209,VC0209:-:hypothetical_protein:cds-NP_229866.1:-:-:866:NC_002505.1	0.572866	-0.0181454	3.98193	-0.00366432	1	NA
IGR:(CDS,VC0209,VC0209,-,hypothetical_protein,cds-NP_229866.1,-,-,866/CDS,VC0210,VC0210,rph,rph,ribonuclease_PH,cds-NP_229867.2,-,+,716):+:122:NC_002505.1	0.35105	1.10755	3.97396	0.192511	0.660835	NA
AS_IGR:(CDS,VC0209,VC0209,-,hypothetical_protein,cds-NP_229866.1,-,-,866/CDS,VC0210,VC0210,rph,rph,ribonuclease_PH,cds-NP_229867.2,-,+,716):+:122:NC_002505.1	0.790309	0.767267	3.50539	0.0723059	0.788008	NA
CDS:VC0210,VC0210:rph,rph:ribonuclease_PH:cds-NP_229867.2:-:+:716:NC_002505.1	171.618	0.640334	0.376331	2.89481	0.0888652	0.257196
AS_CDS:VC0210,VC0210:rph,rph:ribonuclease_PH:cds-NP_229867.2:-:+:716:NC_002505.1	0	NA	NA	NA	NA	NA
IGR:(CDS,VC0210,VC0210,rph,rph,ribonuclease_PH,cds-NP_229867.2,-,+,716/CDS,VC0211,VC0211,pyrE,pyrE,orotate_phosphoribosyltransferase,cds-NP_229868.2,-,+,641):+:314:NC_002505.1	16.815	1.43358	1.11603	1.62658	0.202176	0.438768
AS_IGR:(CDS,VC0210,VC0210,rph,rph,ribonuclease_PH,cds-NP_229867.2,-,+,716/CDS,VC0211,VC0211,pyrE,pyrE,orotate_phosphoribosyltransferase,cds-NP_229868.2,-,+,641):+:314:NC_002505.1	0	NA	NA	NA	NA	NA
CDS:VC0211,VC0211:pyrE,pyrE:orotate_phosphoribosyltransferase:cds-NP_229868.2:-:+:641:NC_002505.1	21.1426	4.60107	1.16318	17.7545	2.51327e-05	0.000314225
AS_CDS:VC0211,VC0211:pyrE,pyrE:orotate_phosphoribosyltransferase:cds-NP_229868.2:-:+:641:NC_002505.1	0	NA	NA	NA	NA	NA
IGR:(CDS,VC0211,VC0211,pyrE,pyrE,orotate_phosphoribosyltransferase,cds-NP_229868.2,-,+,641/CDS,VC0212,VC0212,-,lipid_A_biosynthesis_KDO2-lauroyl-lipid_IVA_acyltransferase,cds-NP_229869.1,-,-,977):+:24:NC_002505.1	1.11893	2.78738	3.03502	1.18667	0.276003	NA
AS_IGR:(CDS,VC0211,VC0211,pyrE,pyrE,orotate_phosphoribosyltransferase,cds-NP_229868.2,-,+,641/CDS,VC0212,VC0212,-,lipid_A_biosynthesis_KDO2-lauroyl-lipid_IVA_acyltransferase,cds-NP_229869.1,-,-,977):+:24:NC_002505.1	0.524194	-0.247451	3.54428	-0.00784059	1	NA
CDS:VC0212,VC0212:-:lipid_A_biosynthesis_KDO2-lauroyl-lipid_IVA_acyltransferase:cds-NP_229869.1:-:-:977:NC_002505.1	100.302	-0.555137	0.433686	1.63381	0.201176	0.436998
AS_CDS:VC0212,VC0212:-:lipid_A_biosynthesis_KDO2-lauroyl-lipid_IVA_acyltransferase:cds-NP_229869.1:-:-:977:NC_002505.1	3.71471	3.44778	1.8461	3.56074	0.0591615	NA
CDS:VC0213,VC0213:-:lipid_A_biosynthesis_lauroyl_acyltransferase:cds-NP_229870.1:-:-:956:NC_002505.1	151.311	-0.516781	0.266769	3.75977	0.0524998	0.17768
AS_CDS:VC0213,VC0213:-:lipid_A_biosynthesis_lauroyl_acyltransferase:cds-NP_229870.1:-:-:956:NC_002505.1	6.29534	-4.32137	1.76468	5.13008	0.0235147	0.0992192
CDS:VC0214,VC0214:slmA,slmA:nucleoid_occlusion_protein:cds-NP_229871.2:-:-:590:NC_002505.1	78.0335	-0.106703	0.400981	0.0711487	0.789672	0.904625
AS_CDS:VC0214,VC0214:slmA,slmA:nucleoid_occlusion_protein:cds-NP_229871.2:-:-:590:NC_002505.1	5.32359	-6.76813	1.91919	10.7786	0.00102679	0.00808921
IGR:(CDS,VC0214,VC0214,slmA,slmA,nucleoid_occlusion_protein,cds-NP_229871.2,-,-,590/CDS,VC0215,VC0215,-,bifunctional_phosphopantothenoylcysteine_decarboxylase/phosphopantothenate_synthase,cds-NP_229872.1,-,-,1199):+:107:NC_002505.1	1.15731	-4.58769	3.55052	1.76835	0.183587	NA
AS_IGR:(CDS,VC0214,VC0214,slmA,slmA,nucleoid_occlusion_protein,cds-NP_229871.2,-,-,590/CDS,VC0215,VC0215,-,bifunctional_phosphopantothenoylcysteine_decarboxylase/phosphopantothenate_synthase,cds-NP_229872.1,-,-,1199):+:107:NC_002505.1	9.11246	3.32621	1.26023	7.61245	0.00579668	0.0332829
CDS:VC0215,VC0215:-:bifunctional_phosphopantothenoylcysteine_decarboxylase/phosphopantothenate_synthase:cds-NP_229872.1:-:-:1199:NC_002505.1	104.666	-0.200345	0.438391	0.20909	0.647481	0.827636
AS_CDS:VC0215,VC0215:-:bifunctional_phosphopantothenoylcysteine_decarboxylase/phosphopantothenate_synthase:cds-NP_229872.1:-:-:1199:NC_002505.1	4.59723	-1.83975	1.75824	1.05507	0.304341	0.55715
IGR:(CDS,VC0215,VC0215,-,bifunctional_phosphopantothenoylcysteine_decarboxylase/phosphopantothenate_synthase,cds-NP_229872.1,-,-,1199/CDS,VC0216,VC0216,-,methyl-accepting_chemotaxis_protein,cds-NP_229873.1,-,+,1694):+:126:NC_002505.1	0	NA	NA	NA	NA	NA
AS_IGR:(CDS,VC0215,VC0215,-,bifunctional_phosphopantothenoylcysteine_decarboxylase/phosphopantothenate_synthase,cds-NP_229872.1,-,-,1199/CDS,VC0216,VC0216,-,methyl-accepting_chemotaxis_protein,cds-NP_229873.1,-,+,1694):+:126:NC_002505.1	0.997341	-1.71902	3.27428	0.270051	0.603297	NA
CDS:VC0216,VC0216:-:methyl-accepting_chemotaxis_protein:cds-NP_229873.1:-:+:1694:NC_002505.1	575.313	1.49947	0.235391	39.2436	3.74085e-10	9.64217e-09
AS_CDS:VC0216,VC0216:-:methyl-accepting_chemotaxis_protein:cds-NP_229873.1:-:+:1694:NC_002505.1	3.84484	-1.43062	1.93993	0.536495	0.463889	NA
IGR:(CDS,VC0216,VC0216,-,methyl-accepting_chemotaxis_protein,cds-NP_229873.1,-,+,1694/CDS,VC0217,VC0217,radC,radC,DNA_repair_protein_RadC,cds-NP_229874.1,-,+,674):+:60:NC_002505.1	28.2463	2.1292	0.685204	9.55003	0.00199947	0.0140973
AS_IGR:(CDS,VC0216,VC0216,-,methyl-accepting_chemotaxis_protein,cds-NP_229873.1,-,+,1694/CDS,VC0217,VC0217,radC,radC,DNA_repair_protein_RadC,cds-NP_229874.1,-,+,674):+:60:NC_002505.1	0	NA	NA	NA	NA	NA
CDS:VC0217,VC0217:radC,radC:DNA_repair_protein_RadC:cds-NP_229874.1:-:+:674:NC_002505.1	20.0044	2.52066	0.841106	9.0537	0.00262164	0.0177791
AS_CDS:VC0217,VC0217:radC,radC:DNA_repair_protein_RadC:cds-NP_229874.1:-:+:674:NC_002505.1	2.35917	-5.59165	3.33542	2.54962	0.110321	NA
IGR:(CDS,VC0217,VC0217,radC,radC,DNA_repair_protein_RadC,cds-NP_229874.1,-,+,674/CDS,VC0218,VC0218,rpmB,rpmB,50S_ribosomal_protein_L28,cds-NP_229875.1,-,+,236):+:243:NC_002505.1	52.9957	1.28668	0.450041	8.19005	0.00421208	0.025966
AS_IGR:(CDS,VC0217,VC0217,radC,radC,DNA_repair_protein_RadC,cds-NP_229874.1,-,+,674/CDS,VC0218,VC0218,rpmB,rpmB,50S_ribosomal_protein_L28,cds-NP_229875.1,-,+,236):+:243:NC_002505.1	0	NA	NA	NA	NA	NA
CDS:VC0218,VC0218:rpmB,rpmB:50S_ribosomal_protein_L28:cds-NP_229875.1:-:+:236:NC_002505.1	299.918	0.625035	0.211103	8.75768	0.003083	0.0202516
AS_CDS:VC0218,VC0218:rpmB,rpmB:50S_ribosomal_protein_L28:cds-NP_229875.1:-:+:236:NC_002505.1	1.78957	-5.22923	3.60946	2.0136	0.155895	NA
CDS:VC0219,VC0219:rpmG,rpmG:50S_ribosomal_protein_L33:cds-NP_229876.1:-:+:167:NC_002505.1	319.59	0.136792	0.266638	0.262897	0.608137	0.803986
AS_CDS:VC0219,VC0219:rpmG,rpmG:50S_ribosomal_protein_L33:cds-NP_229876.1:-:+:167:NC_002505.1	1.85683	-4.27726	2.72744	2.28902	0.130292	NA
IGR:(CDS,VC0219,VC0219,rpmG,rpmG,50S_ribosomal_protein_L33,cds-NP_229876.1,-,+,167/CDS,VC0220,VC0220,-,hypothetical_protein,cds-NP_229877.1,-,+,488):+:169:NC_002505.1	50.9204	-0.106656	0.453705	0.0557885	0.813281	0.918945
AS_IGR:(CDS,VC0219,VC0219,rpmG,rpmG,50S_ribosomal_protein_L33,cds-NP_229876.1,-,+,167/CDS,VC0220,VC0220,-,hypothetical_protein,cds-NP_229877.1,-,+,488):+:169:NC_002505.1	0.647719	-1.85267	4.01962	0.211652	0.645475	NA
CDS:VC0220,VC0220:-:hypothetical_protein:cds-NP_229877.1:-:+:488:NC_002505.1	47.1308	-0.209065	0.586661	0.128454	0.72004	0.869376
AS_CDS:VC0220,VC0220:-:hypothetical_protein:cds-NP_229877.1:-:+:488:NC_002505.1	4.81543	-1.95696	2.10449	0.82252	0.364444	0.619216
CDS:VC0221,VC0221:-:formamidopyrimidine-DNA_glycosylase:cds-NP_229878.1:-:+:809:NC_002505.1	51.6456	-0.310389	0.436633	0.507071	0.476409	0.707686
AS_CDS:VC0221,VC0221:-:formamidopyrimidine-DNA_glycosylase:cds-NP_229878.1:-:+:809:NC_002505.1	60.8026	-0.609792	0.431786	1.99322	0.158005	0.374832
IGR:(CDS,VC0221,VC0221,-,formamidopyrimidine-DNA_glycosylase,cds-NP_229878.1,-,+,809/CDS,VC0222,VC0222,coaD,coaD,phosphopantetheine_adenylyltransferase,cds-NP_229879.1,-,-,494):+:35:NC_002505.1	1.90838	0.500522	1.96179	0.0691035	0.792647	NA
AS_IGR:(CDS,VC0221,VC0221,-,formamidopyrimidine-DNA_glycosylase,cds-NP_229878.1,-,+,809/CDS,VC0222,VC0222,coaD,coaD,phosphopantetheine_adenylyltransferase,cds-NP_229879.1,-,-,494):+:35:NC_002505.1	10.0614	-0.308544	0.896791	0.118818	0.73032	0.87378
CDS:VC0222,VC0222:coaD,coaD:phosphopantetheine_adenylyltransferase:cds-NP_229879.1:-:-:494:NC_002505.1	72.5375	-0.716857	0.452542	2.4952	0.114194	0.303125
AS_CDS:VC0222,VC0222:coaD,coaD:phosphopantetheine_adenylyltransferase:cds-NP_229879.1:-:-:494:NC_002505.1	14.862	-0.312762	1.02754	0.093616	0.75963	0.889688
IGR:(CDS,VC0222,VC0222,coaD,coaD,phosphopantetheine_adenylyltransferase,cds-NP_229879.1,-,-,494/CDS,VC0223,VC0223,-,ADP-heptose--LPS_heptosyltransferase_II,cds-NP_229880.1,-,+,1037):+:69:NC_002505.1	1.29449	-1.88416	2.99826	0.385732	0.534551	NA
AS_IGR:(CDS,VC0222,VC0222,coaD,coaD,phosphopantetheine_adenylyltransferase,cds-NP_229879.1,-,-,494/CDS,VC0223,VC0223,-,ADP-heptose--LPS_heptosyltransferase_II,cds-NP_229880.1,-,+,1037):+:69:NC_002505.1	0.458858	1.50397	3.95796	0.313679	0.575431	NA
CDS:VC0223,VC0223:-:ADP-heptose--LPS_heptosyltransferase_II:cds-NP_229880.1:-:+:1037:NC_002505.1	80.3552	-0.438328	0.475847	0.849255	0.356763	0.612307
AS_CDS:VC0223,VC0223:-:ADP-heptose--LPS_heptosyltransferase_II:cds-NP_229880.1:-:+:1037:NC_002505.1	6.19394	-0.982807	1.34325	0.534359	0.46478	0.699777
CDS:VC0224,VC0224:-:lipopolysaccharide_biosynthesis_glycosyltransferase:cds-NP_229881.1:-:-:779:NC_002505.1	39.4422	0.367019	0.505538	0.533899	0.464972	0.699918
AS_CDS:VC0224,VC0224:-:lipopolysaccharide_biosynthesis_glycosyltransferase:cds-NP_229881.1:-:-:779:NC_002505.1	5.99954	-0.699549	1.522	0.2117	0.645438	0.827611
CDS:VC0225,VC0225:-:lipopolysaccharide_biosynthesis_protein:cds-NP_229882.1:-:-:1073:NC_002505.1	30.8176	1.67867	0.838917	3.92298	0.0476305	0.16537
AS_CDS:VC0225,VC0225:-:lipopolysaccharide_biosynthesis_protein:cds-NP_229882.1:-:-:1073:NC_002505.1	33.5804	-1.86766	0.548501	11.2453	0.000798232	0.00657248
IGR:(CDS,VC0225,VC0225,-,lipopolysaccharide_biosynthesis_protein,cds-NP_229882.1,-,-,1073/CDS,VC0227,VC0227,-,3-deoxy-D-manno-octulosonic_acid_kinase,cds-NP_229884.1,-,+,755):+:38:NC_002505.1	0	NA	NA	NA	NA	NA
AS_IGR:(CDS,VC0225,VC0225,-,lipopolysaccharide_biosynthesis_protein,cds-NP_229882.1,-,-,1073/CDS,VC0227,VC0227,-,3-deoxy-D-manno-octulosonic_acid_kinase,cds-NP_229884.1,-,+,755):+:38:NC_002505.1	0	NA	NA	NA	NA	NA
CDS:VC0227,VC0227:-:3-deoxy-D-manno-octulosonic_acid_kinase:cds-NP_229884.1:-:+:755:NC_002505.1	71.1245	-0.297572	0.474171	0.394039	0.530184	0.751153
AS_CDS:VC0227,VC0227:-:3-deoxy-D-manno-octulosonic_acid_kinase:cds-NP_229884.1:-:+:755:NC_002505.1	0.839447	-0.687877	3.94397	0.0269971	0.869489	NA
CDS:VC0228,VC0228:-:hypothetical_protein:cds-NP_229885.1:-:+:959:NC_002505.1	53.4043	2.07583	1.65963	1.4459	0.229186	0.472863
AS_CDS:VC0228,VC0228:-:hypothetical_protein:cds-NP_229885.1:-:+:959:NC_002505.1	5.16195	-0.726255	1.24035	0.344382	0.557311	0.769697
CDS:VC0229,VC0229:-:hypothetical_protein:cds-NP_229886.1:-:-:929:NC_002505.1	67.6318	-0.470993	0.445955	1.11541	0.29091	0.541763
AS_CDS:VC0229,VC0229:-:hypothetical_protein:cds-NP_229886.1:-:-:929:NC_002505.1	10.6717	0.448661	1.16493	0.149573	0.698943	0.855618
CDS:VC0230,VC0230:-:hypothetical_protein:cds-NP_229887.1:-:-:743:NC_002505.1	42.7769	-0.663419	0.477069	1.9383	0.163853	0.382556
AS_CDS:VC0230,VC0230:-:hypothetical_protein:cds-NP_229887.1:-:-:743:NC_002505.1	0.323859	-1.75695	4.08047	0.166119	0.683584	NA
CDS:VC0231,VC0231:-:hypothetical_protein:cds-NP_229888.1:-:-:1583:NC_002505.1	107.587	-0.580612	0.409787	2.0003	0.157268	0.373933
AS_CDS:VC0231,VC0231:-:hypothetical_protein:cds-NP_229888.1:-:-:1583:NC_002505.1	18.1884	0.266123	0.688754	0.151834	0.696789	0.855026
CDS:VC0232,VC0232:-:hypothetical_protein:cds-NP_229889.1:-:-:380:NC_002505.1	35.4128	-0.678423	0.692589	0.954859	0.328486	0.583191
AS_CDS:VC0232,VC0232:-:hypothetical_protein:cds-NP_229889.1:-:-:380:NC_002505.1	6.99037	0.338506	1.16899	0.082942	0.773349	0.895595
CDS:VC0233,VC0233:-:3-deoxy-D-manno-octulosonic_acid_transferase:cds-NP_229890.1:-:-:1319:NC_002505.1	49.2731	-0.684202	0.618084	1.21611	0.270125	0.518389
AS_CDS:VC0233,VC0233:-:3-deoxy-D-manno-octulosonic_acid_transferase:cds-NP_229890.1:-:-:1319:NC_002505.1	34.3809	-0.499172	0.973484	0.263083	0.60801	0.803986
CDS:VC0234,VC0234:-:hypothetical_protein:cds-NP_229891.1:-:-:788:NC_002505.1	50.333	-0.299664	0.520676	0.336559	0.561822	0.773226
AS_CDS:VC0234,VC0234:-:hypothetical_protein:cds-NP_229891.1:-:-:788:NC_002505.1	32.8567	-1.4653	0.512271	8.03927	0.0045774	0.0275496
CDS:VC0235,VC0235:-:lipopolysaccharide_biosynthesis_protein:cds-NP_229892.1:-:-:1049:NC_002505.1	44.3074	0.556455	0.611054	0.818857	0.365514	0.619702
AS_CDS:VC0235,VC0235:-:lipopolysaccharide_biosynthesis_protein:cds-NP_229892.1:-:-:1049:NC_002505.1	7.31922	-2.29894	1.1966	3.50443	0.0612048	0.196566
CDS:VC0236,VC0236:-:ADP-heptose--LPS_heptosyltransferase_II:cds-NP_229893.1:-:-:1040:NC_002505.1	103.232	0.310309	0.374508	0.692681	0.405254	0.654367
AS_CDS:VC0236,VC0236:-:ADP-heptose--LPS_heptosyltransferase_II:cds-NP_229893.1:-:-:1040:NC_002505.1	50.1203	0.259881	0.496537	0.273436	0.601036	0.800256
CDS:VC0237,VC0237:-:hypothetical_protein:cds-NP_229894.1:-:-:1199:NC_002505.1	79.0432	0.457571	0.371534	1.52047	0.217548	0.458021
AS_CDS:VC0237,VC0237:-:hypothetical_protein:cds-NP_229894.1:-:-:1199:NC_002505.1	6.92073	1.45354	1.26217	1.3511	0.245087	0.490282
CDS:VC0238,VC0238:-:hexapaptide_repeat-containing_transferase:cds-NP_229895.1:-:-:566:NC_002505.1	61.8359	0.59241	0.435045	1.85017	0.173764	0.397478
AS_CDS:VC0238,VC0238:-:hexapaptide_repeat-containing_transferase:cds-NP_229895.1:-:-:566:NC_002505.1	0	NA	NA	NA	NA	NA
CDS:VC0239,VC0239:-:hypothetical_protein:cds-NP_229896.1:-:-:1772:NC_002505.1	342.74	-1.01345	0.210239	22.9443	1.66763e-06	2.56787e-05
AS_CDS:VC0239,VC0239:-:hypothetical_protein:cds-NP_229896.1:-:-:1772:NC_002505.1	23.1079	-0.112985	0.712189	0.0254934	0.873144	0.944147
protein_binding_site:-:-:-:id-NC_002505.1:243845..243865:-:+:20:NC_002505.1	0.0825091	-0.795171	4.08047	-0.269734	1	NA
AS_protein_binding_site:-:-:-:id-NC_002505.1:243845..243865:-:+:20:NC_002505.1	2.28233	-0.411005	1.81996	0.0514065	0.820634	NA
IGR:(protein_binding_site,-,-,-,id-NC_002505.1,243845..243865,-,+,20/CDS,VC0240,VC0240,rfaD,rfaD,ADP-L-glycero-D-mannoheptose-6-epimerase,cds-NP_229897.1,-,-,944):+:1246:NC_002505.1	23.2146	-0.414881	0.694476	0.35826	0.549474	0.7652
AS_IGR:(protein_binding_site,-,-,-,id-NC_002505.1,243845..243865,-,+,20/CDS,VC0240,VC0240,rfaD,rfaD,ADP-L-glycero-D-mannoheptose-6-epimerase,cds-NP_229897.1,-,-,944):+:1246:NC_002505.1	282.186	-1.03355	0.233917	19.2724	1.13333e-05	0.000153571
CDS:VC0240,VC0240:rfaD,rfaD:ADP-L-glycero-D-mannoheptose-6-epimerase:cds-NP_229897.1:-:-:944:NC_002505.1	387.827	0.203657	0.196016	1.08691	0.297157	0.548799
AS_CDS:VC0240,VC0240:rfaD,rfaD:ADP-L-glycero-D-mannoheptose-6-epimerase:cds-NP_229897.1:-:-:944:NC_002505.1	1.57867	3.28313	3.20113	1.34929	0.245402	NA
IGR:(CDS,VC0240,VC0240,rfaD,rfaD,ADP-L-glycero-D-mannoheptose-6-epimerase,cds-NP_229897.1,-,-,944/CDS,VC0241,VC0241,-,mannose-1-phosphate_guanylyltransferase,cds-NP_229898.2,-,+,1286):+:511:NC_002505.1	64.0263	-0.353285	0.485277	0.530489	0.466401	0.700975
AS_IGR:(CDS,VC0240,VC0240,rfaD,rfaD,ADP-L-glycero-D-mannoheptose-6-epimerase,cds-NP_229897.1,-,-,944/CDS,VC0241,VC0241,-,mannose-1-phosphate_guanylyltransferase,cds-NP_229898.2,-,+,1286):+:511:NC_002505.1	13.9865	-0.915453	0.769096	1.41613	0.234042	0.47759
CDS:VC0241,VC0241:-:mannose-1-phosphate_guanylyltransferase:cds-NP_229898.2:-:+:1286:NC_002505.1	496.092	-0.235719	0.189728	1.54673	0.213619	0.453773
AS_CDS:VC0241,VC0241:-:mannose-1-phosphate_guanylyltransferase:cds-NP_229898.2:-:+:1286:NC_002505.1	11.4696	0.0483344	0.978632	0.00309516	0.955633	0.976793
CDS:VC0242,VC0242:-:phosphomannomutase:cds-NP_229899.1:-:+:1391:NC_002505.1	403.3	-0.0993676	0.198708	0.251459	0.616049	0.809938
AS_CDS:VC0242,VC0242:-:phosphomannomutase:cds-NP_229899.1:-:+:1391:NC_002505.1	5.17137	4.98838	1.79677	7.57049	0.00593317	0.0338752
CDS:VC0243,VC0243:-:GDP-mannose_4%2C6-dehydratase:cds-NP_229900.1:-:+:1121:NC_002505.1	554.92	-0.0361027	0.180024	0.0408548	0.839818	0.930458
AS_CDS:VC0243,VC0243:-:GDP-mannose_4%2C6-dehydratase:cds-NP_229900.1:-:+:1121:NC_002505.1	2.5853	3.98897	2.27604	3.30832	0.06893	NA
CDS:VC0244,VC0244:-:perosamine_synthase:cds-NP_229901.1:-:+:1103:NC_002505.1	939.28	-0.159203	0.210887	0.569889	0.450303	0.68788
AS_CDS:VC0244,VC0244:-:perosamine_synthase:cds-NP_229901.1:-:+:1103:NC_002505.1	1.39859	1.83464	3.08384	0.398574	0.527827	NA
CDS:VC0245,VC0245:-:RfbG_protein:cds-NP_229902.1:-:+:1391:NC_002505.1	484.689	-0.499846	0.220459	5.12468	0.0235879	0.0994102
AS_CDS:VC0245,VC0245:-:RfbG_protein:cds-NP_229902.1:-:+:1391:NC_002505.1	0.886685	2.45668	3.93334	0.630621	0.427128	NA
CDS:VC0246,VC0246:-:lipopolysaccharide/O-antigen_transport_protein:cds-NP_229903.1:-:+:794:NC_002505.1	131.941	-0.204479	0.380398	0.289903	0.590283	0.793048
AS_CDS:VC0246,VC0246:-:lipopolysaccharide/O-antigen_transport_protein:cds-NP_229903.1:-:+:794:NC_002505.1	0	NA	NA	NA	NA	NA
CDS:VC0247,VC0247:-:lipopolysaccharide/O-antigen_transport_protein:cds-NP_229904.1:-:+:815:NC_002505.1	330.915	-1.50107	0.351588	17.5201	2.84292e-05	0.000346905
AS_CDS:VC0247,VC0247:-:lipopolysaccharide/O-antigen_transport_protein:cds-NP_229904.1:-:+:815:NC_002505.1	0.832781	2.36612	3.93505	0.598882	0.439005	NA
CDS:VC0248,VC0248:-:acyl_carrier_protein:cds-NP_229905.1:-:+:242:NC_002505.1	234.18	-2.66188	0.93351	7.20605	0.00726581	0.0396388
AS_CDS:VC0248,VC0248:-:acyl_carrier_protein:cds-NP_229905.1:-:+:242:NC_002505.1	0	NA	NA	NA	NA	NA
CDS:VC0249,VC0249:-:RfbL_protein:cds-NP_229906.1:-:+:1415:NC_002505.1	509.616	-0.95725	0.24377	15.1742	9.80346e-05	0.00102864
AS_CDS:VC0249,VC0249:-:RfbL_protein:cds-NP_229906.1:-:+:1415:NC_002505.1	7.22532	-1.3094	1.38452	0.875374	0.349472	0.604371
CDS:VC0250,VC0250:-:iron-containing_alcohol_dehydrogenase:cds-NP_229907.1:-:+:1124:NC_002505.1	300.667	-0.429385	0.240237	3.1933	0.0739407	0.2246
AS_CDS:VC0250,VC0250:-:iron-containing_alcohol_dehydrogenase:cds-NP_229907.1:-:+:1124:NC_002505.1	180.826	-0.839265	0.34578	5.83716	0.0156911	0.0737783
CDS:VC0251,VC0251:-:acyl_protein_synthase/acyl-CoA_reductase_RfbN:cds-NP_229908.1:-:+:2477:NC_002505.1	1284.9	-0.353743	0.177481	3.96452	0.0464686	0.162766
AS_CDS:VC0251,VC0251:-:acyl_protein_synthase/acyl-CoA_reductase_RfbN:cds-NP_229908.1:-:+:2477:NC_002505.1	43.4914	-0.10878	0.65691	0.0296615	0.86326	0.939745
IGR:(CDS,VC0251,VC0251,-,acyl_protein_synthase/acyl-CoA_reductase_RfbN,cds-NP_229908.1,-,+,2477/CDS,VC0252,VC0252,-,acetyltransferase,cds-NP_229909.1,-,+,566):+:18:NC_002505.1	17.9986	-0.724037	0.668106	1.17996	0.277365	0.525899
AS_IGR:(CDS,VC0251,VC0251,-,acyl_protein_synthase/acyl-CoA_reductase_RfbN,cds-NP_229908.1,-,+,2477/CDS,VC0252,VC0252,-,acetyltransferase,cds-NP_229909.1,-,+,566):+:18:NC_002505.1	0.254705	-2.71872	4.08047	0.564827	0.452322	NA
CDS:VC0252,VC0252:-:acetyltransferase:cds-NP_229909.1:-:+:566:NC_002505.1	488.547	-0.666213	0.268412	6.10969	0.0134443	0.0657585
AS_CDS:VC0252,VC0252:-:acetyltransferase:cds-NP_229909.1:-:+:566:NC_002505.1	11.3314	-0.645223	1.23537	0.273712	0.600852	0.80017
IGR:(CDS,VC0252,VC0252,-,acetyltransferase,cds-NP_229909.1,-,+,566/sequence_feature,-,-,-,id-NC_002505.1,260555..260635,-,+,80):+:118:NC_002505.1	52.1234	-0.526161	0.398209	1.75756	0.184929	0.412392
AS_IGR:(CDS,VC0252,VC0252,-,acetyltransferase,cds-NP_229909.1,-,+,566/sequence_feature,-,-,-,id-NC_002505.1,260555..260635,-,+,80):+:118:NC_002505.1	10.2349	0.40052	1.07996	0.143389	0.704935	0.859159
sequence_feature:-:-:-:id-NC_002505.1:260555..260635:-:+:80:NC_002505.1	22.1273	-1.01251	0.644681	2.45472	0.117172	0.308498
AS_sequence_feature:-:-:-:id-NC_002505.1:260555..260635:-:+:80:NC_002505.1	5.55772	-0.0688682	1.3487	0.00387678	0.950353	0.974429
IGR:(sequence_feature,-,-,-,id-NC_002505.1,260555..260635,-,+,80/pseudogene,VC0254,-,-,gene-VC0254,-,+,1127):+:156:NC_002505.1	31.5133	-1.04991	0.583815	3.20513	0.0734077	0.223377
AS_IGR:(sequence_feature,-,-,-,id-NC_002505.1,260555..260635,-,+,80/pseudogene,VC0254,-,-,gene-VC0254,-,+,1127):+:156:NC_002505.1	6.62178	0.865174	1.29931	0.456197	0.499407	0.728249
pseudogene:VC0254:-:-:gene-VC0254:-:+:1127:NC_002505.1	206.407	-0.813873	0.358687	5.0975	0.0239603	0.100563
AS_pseudogene:VC0254:-:-:gene-VC0254:-:+:1127:NC_002505.1	4.29889	-0.583287	1.88624	0.0957445	0.756997	0.888807
IGR:(pseudogene,VC0254,-,-,gene-VC0254,-,+,1127/CDS,VC0255,VC0255,-,RfbT-like_protein,cds-NP_229911.1,-,+,221):+:156:NC_002505.1	43.3485	-0.977732	0.484728	4.03918	0.0444554	0.157597
AS_IGR:(pseudogene,VC0254,-,-,gene-VC0254,-,+,1127/CDS,VC0255,VC0255,-,RfbT-like_protein,cds-NP_229911.1,-,+,221):+:156:NC_002505.1	2.68529	-1.02482	2.46475	0.171202	0.679046	NA
CDS:VC0255,VC0255:-:RfbT-like_protein:cds-NP_229911.1:-:+:221:NC_002505.1	43.0144	-0.566787	0.469802	1.46282	0.226482	0.469123
AS_CDS:VC0255,VC0255:-:RfbT-like_protein:cds-NP_229911.1:-:+:221:NC_002505.1	0.606703	0.14467	3.35325	0.00479319	0.944804	NA
CDS:VC0256,VC0256:-:transposase_OrfAB_subunit_A:cds-NP_229912.1:-:+:344:NC_002505.1	19.2157	0.0270152	0.637793	0.00190663	0.965171	0.980319
AS_CDS:VC0256,VC0256:-:transposase_OrfAB_subunit_A:cds-NP_229912.1:-:+:344:NC_002505.1	0.749293	2.20663	3.51519	0.663937	0.415173	NA
CDS:VC0257,VC0257:-:transposase_OrfAB_subunit_B:cds-NP_229913.1:-:+:872:NC_002505.1	41.3534	-0.603456	0.47481	1.6249	0.20241	0.438847
AS_CDS:VC0257,VC0257:-:transposase_OrfAB_subunit_B:cds-NP_229913.1:-:+:872:NC_002505.1	12.436	-0.0877938	0.914774	0.0121164	0.91235	0.960696
pseudogene:VC0258:-:-:gene-VC0258:-:+:799:NC_002505.1	222.313	-1.40232	0.300046	21.241	4.04997e-06	5.904e-05
AS_pseudogene:VC0258:-:-:gene-VC0258:-:+:799:NC_002505.1	8.13648	5.63895	1.69303	10.7104	0.00106535	0.00832843
IGR:(pseudogene,VC0258,-,-,gene-VC0258,-,+,799/CDS,VC0259,VC0259,-,lipopolysaccharide_biosynthesis_protein_RfbV,cds-NP_229915.2,-,-,1112):+:3:NC_002505.1	0.254705	-2.71872	4.08047	0.564827	0.452322	NA
AS_IGR:(pseudogene,VC0258,-,-,gene-VC0258,-,+,799/CDS,VC0259,VC0259,-,lipopolysaccharide_biosynthesis_protein_RfbV,cds-NP_229915.2,-,-,1112):+:3:NC_002505.1	0.0825091	-0.795171	4.08047	-0.269734	1	NA
CDS:VC0259,VC0259:-:lipopolysaccharide_biosynthesis_protein_RfbV:cds-NP_229915.2:-:-:1112:NC_002505.1	83.7166	1.5412	0.564855	7.19452	0.00731264	0.0398637
AS_CDS:VC0259,VC0259:-:lipopolysaccharide_biosynthesis_protein_RfbV:cds-NP_229915.2:-:-:1112:NC_002505.1	117.938	-2.28788	0.360297	37.7842	7.902e-10	1.9587e-08
CDS:VC0260,VC0260:-:mannosyltransferase:cds-NP_229916.1:-:-:1865:NC_002505.1	100.736	0.493385	0.381791	1.66068	0.197511	0.430747
AS_CDS:VC0260,VC0260:-:mannosyltransferase:cds-NP_229916.1:-:-:1865:NC_002505.1	117.378	-1.9818	0.379473	25.8519	3.68639e-07	6.27393e-06
IGR:(CDS,VC0260,VC0260,-,mannosyltransferase,cds-NP_229916.1,-,-,1865/CDS,VC0262,VC0262,-,UDP-glucose_4-epimerase,cds-NP_229918.1,-,+,971):+:111:NC_002505.1	12.2643	-0.630105	0.994399	0.401508	0.526312	0.747939
AS_IGR:(CDS,VC0260,VC0260,-,mannosyltransferase,cds-NP_229916.1,-,-,1865/CDS,VC0262,VC0262,-,UDP-glucose_4-epimerase,cds-NP_229918.1,-,+,971):+:111:NC_002505.1	4.50254	0.54943	1.46375	0.147114	0.701309	0.856794
CDS:VC0262,VC0262:-:UDP-glucose_4-epimerase:cds-NP_229918.1:-:+:971:NC_002505.1	96.06	-0.719496	0.452018	2.52163	0.112295	0.300212
AS_CDS:VC0262,VC0262:-:UDP-glucose_4-epimerase:cds-NP_229918.1:-:+:971:NC_002505.1	53.9089	-0.882357	0.438509	4.03851	0.044473	0.157597
CDS:VC0263,VC0263:-:galactosyl-transferase:cds-NP_229919.1:-:+:554:NC_002505.1	45.6839	-0.654775	0.494121	1.75448	0.185314	0.412751
AS_CDS:VC0263,VC0263:-:galactosyl-transferase:cds-NP_229919.1:-:+:554:NC_002505.1	0.766958	-4.01651	4.00797	1.18788	0.275758	NA
IGR:(CDS,VC0263,VC0263,-,galactosyl-transferase,cds-NP_229919.1,-,+,554/CDS,VC0264,VC0264,-,hypothetical_protein,cds-NP_229920.1,-,+,1367):+:91:NC_002505.1	2.60042	-0.573051	1.84199	0.0973411	0.755044	NA
AS_IGR:(CDS,VC0263,VC0263,-,galactosyl-transferase,cds-NP_229919.1,-,+,554/CDS,VC0264,VC0264,-,hypothetical_protein,cds-NP_229920.1,-,+,1367):+:91:NC_002505.1	0	NA	NA	NA	NA	NA
CDS:VC0264,VC0264:-:hypothetical_protein:cds-NP_229920.1:-:+:1367:NC_002505.1	117.541	-0.42534	0.330591	1.6585	0.197806	0.431119
AS_CDS:VC0264,VC0264:-:hypothetical_protein:cds-NP_229920.1:-:+:1367:NC_002505.1	8.01044	-3.17703	1.09738	7.85202	0.00507639	0.0299274
IGR:(CDS,VC0264,VC0264,-,hypothetical_protein,cds-NP_229920.1,-,+,1367/CDS,VC0265,VC0265,-,hypothetical_protein,cds-NP_229921.1,-,-,1238):+:200:NC_002505.1	7.07259	-0.691991	1.48407	0.217773	0.640742	0.82353
AS_IGR:(CDS,VC0264,VC0264,-,hypothetical_protein,cds-NP_229920.1,-,+,1367/CDS,VC0265,VC0265,-,hypothetical_protein,cds-NP_229921.1,-,-,1238):+:200:NC_002505.1	5.97878	0.852814	1.41427	0.352358	0.552781	0.767464
CDS:VC0265,VC0265:-:hypothetical_protein:cds-NP_229921.1:-:-:1238:NC_002505.1	35.3368	2.19735	0.664814	10.6153	0.00112154	0.00869135
AS_CDS:VC0265,VC0265:-:hypothetical_protein:cds-NP_229921.1:-:-:1238:NC_002505.1	33.304	-1.0556	0.737611	2.02145	0.155091	0.370589
IGR:(CDS,VC0265,VC0265,-,hypothetical_protein,cds-NP_229921.1,-,-,1238/CDS,VC0266,VC0266,-,hypothetical_protein,cds-NP_229922.1,-,-,572):+:3:NC_002505.1	0	NA	NA	NA	NA	NA
AS_IGR:(CDS,VC0265,VC0265,-,hypothetical_protein,cds-NP_229921.1,-,-,1238/CDS,VC0266,VC0266,-,hypothetical_protein,cds-NP_229922.1,-,-,572):+:3:NC_002505.1	0	NA	NA	NA	NA	NA
CDS:VC0266,VC0266:-:hypothetical_protein:cds-NP_229922.1:-:-:572:NC_002505.1	26.3746	-0.296169	0.839343	0.125272	0.723385	0.870755
AS_CDS:VC0266,VC0266:-:hypothetical_protein:cds-NP_229922.1:-:-:572:NC_002505.1	12.779	-0.688956	0.836612	0.677927	0.410301	0.657554
CDS:VC0267,VC0267:-:D-isomer_specific_2-hydroxyacid_dehydrogenase_family_protein:cds-NP_229923.1:-:-:923:NC_002505.1	57.4127	1.02756	0.647605	2.47912	0.115367	0.305385
AS_CDS:VC0267,VC0267:-:D-isomer_specific_2-hydroxyacid_dehydrogenase_family_protein:cds-NP_229923.1:-:-:923:NC_002505.1	18.8671	-1.70632	0.983479	2.91044	0.0880076	0.255545
IGR:(CDS,VC0267,VC0267,-,D-isomer_specific_2-hydroxyacid_dehydrogenase_family_protein,cds-NP_229923.1,-,-,923/CDS,VC0268,VC0268,-,hypothetical_protein,cds-NP_229924.2,-,+,587):+:32:NC_002505.1	0.336748	1.05053	3.97663	0.176936	0.67402	NA
AS_IGR:(CDS,VC0267,VC0267,-,D-isomer_specific_2-hydroxyacid_dehydrogenase_family_protein,cds-NP_229923.1,-,-,923/CDS,VC0268,VC0268,-,hypothetical_protein,cds-NP_229924.2,-,+,587):+:32:NC_002505.1	1.36941	-0.38887	2.50562	0.0243826	0.875915	NA
CDS:VC0268,VC0268:-:hypothetical_protein:cds-NP_229924.2:-:+:587:NC_002505.1	27.4018	2.20965	0.817299	7.13826	0.00754563	0.0406583
AS_CDS:VC0268,VC0268:-:hypothetical_protein:cds-NP_229924.2:-:+:587:NC_002505.1	46.3288	-1.44216	0.630062	5.10142	0.0239063	0.100395
IGR:(CDS,VC0268,VC0268,-,hypothetical_protein,cds-NP_229924.2,-,+,587/CDS,VC0269,VC0269,-,mannose-6-phosphate_isomerase,cds-NP_229925.1,-,+,1199):+:311:NC_002505.1	11.6515	0.692564	1.27405	0.287943	0.591542	0.793856
AS_IGR:(CDS,VC0268,VC0268,-,hypothetical_protein,cds-NP_229924.2,-,+,587/CDS,VC0269,VC0269,-,mannose-6-phosphate_isomerase,cds-NP_229925.1,-,+,1199):+:311:NC_002505.1	27.9633	-0.0718203	0.731293	0.0104178	0.918703	0.962572
CDS:VC0269,VC0269:-:mannose-6-phosphate_isomerase:cds-NP_229925.1:-:+:1199:NC_002505.1	115.11	0.660077	0.422647	2.44681	0.117764	0.3093
AS_CDS:VC0269,VC0269:-:mannose-6-phosphate_isomerase:cds-NP_229925.1:-:+:1199:NC_002505.1	20.3943	-1.22642	0.712701	2.92605	0.0871603	0.253725
CDS:VC0270,VC0270:-:ROK_family_protein:cds-NP_229926.1:-:+:980:NC_002505.1	205.855	-0.0252354	0.286254	0.00938343	0.922831	0.964117
AS_CDS:VC0270,VC0270:-:ROK_family_protein:cds-NP_229926.1:-:+:980:NC_002505.1	8.01637	-3.75399	3.78105	0.803605	0.370018	0.624393
IGR:(CDS,VC0270,VC0270,-,ROK_family_protein,cds-NP_229926.1,-,+,980/CDS,VC0271,VC0271,-,hypothetical_protein,cds-NP_229927.1,-,-,1058):+:286:NC_002505.1	8.08745	-0.332794	1.03358	0.105913	0.744845	0.881962
AS_IGR:(CDS,VC0270,VC0270,-,ROK_family_protein,cds-NP_229926.1,-,+,980/CDS,VC0271,VC0271,-,hypothetical_protein,cds-NP_229927.1,-,-,1058):+:286:NC_002505.1	8.1618	1.15269	1.21711	0.880746	0.347997	0.603025
CDS:VC0271,VC0271:-:hypothetical_protein:cds-NP_229927.1:-:-:1058:NC_002505.1	49.1821	1.51738	0.560563	7.25396	0.00707447	0.0388474
AS_CDS:VC0271,VC0271:-:hypothetical_protein:cds-NP_229927.1:-:-:1058:NC_002505.1	14.4058	-0.91585	0.829289	1.21342	0.270656	0.518988
IGR:(CDS,VC0271,VC0271,-,hypothetical_protein,cds-NP_229927.1,-,-,1058/CDS,VC0273,VC0273,-,DNA-binding_protein_HU,cds-NP_229929.1,-,+,272):+:330:NC_002505.1	100.41	1.37277	0.330599	17.2325	3.3073e-05	0.000398104
AS_IGR:(CDS,VC0271,VC0271,-,hypothetical_protein,cds-NP_229927.1,-,-,1058/CDS,VC0273,VC0273,-,DNA-binding_protein_HU,cds-NP_229929.1,-,+,272):+:330:NC_002505.1	5.77289	0.820621	1.61119	0.262408	0.608471	0.803986
CDS:VC0273,VC0273:-:DNA-binding_protein_HU:cds-NP_229929.1:-:+:272:NC_002505.1	3050.7	1.42754	0.159638	77.167	1.57097e-18	8.96282e-17
AS_CDS:VC0273,VC0273:-:DNA-binding_protein_HU:cds-NP_229929.1:-:+:272:NC_002505.1	1.38082	-0.330581	3.46891	0.00926474	0.923319	NA
CDS:VC0274,VC0274:-:hypothetical_protein:cds-NP_229930.1:-:+:734:NC_002505.1	686.026	1.56769	0.183087	71.2904	3.0833e-17	1.60107e-15
AS_CDS:VC0274,VC0274:-:hypothetical_protein:cds-NP_229930.1:-:+:734:NC_002505.1	1.37617	3.06905	2.91762	1.44544	0.229261	NA
IGR:(CDS,VC0274,VC0274,-,hypothetical_protein,cds-NP_229930.1,-,+,734/CDS,VC0275,VC0275,-,phosphoribosylamine--glycine_ligase,cds-NP_229931.1,-,-,1289):+:38:NC_002505.1	2.87378	-0.253071	1.65029	0.0240361	0.876793	NA
AS_IGR:(CDS,VC0274,VC0274,-,hypothetical_protein,cds-NP_229930.1,-,+,734/CDS,VC0275,VC0275,-,phosphoribosylamine--glycine_ligase,cds-NP_229931.1,-,-,1289):+:38:NC_002505.1	0	NA	NA	NA	NA	NA
CDS:VC0275,VC0275:-:phosphoribosylamine--glycine_ligase:cds-NP_229931.1:-:-:1289:NC_002505.1	25.4419	-0.0103355	0.612956	0.00128336	0.971423	0.981773
AS_CDS:VC0275,VC0275:-:phosphoribosylamine--glycine_ligase:cds-NP_229931.1:-:-:1289:NC_002505.1	5.15934	-2.40727	1.73654	1.80815	0.17873	0.404303
IGR:(CDS,VC0275,VC0275,-,phosphoribosylamine--glycine_ligase,cds-NP_229931.1,-,-,1289/CDS,VC0276,VC0276,purH,purH,bifunctional_phosphoribosylaminoimidazolecarboxamide_formyltransferase/IMP_cyclohydrolase,cds-NP_229932.1,-,-,1592):+:7:NC_002505.1	0	NA	NA	NA	NA	NA
AS_IGR:(CDS,VC0275,VC0275,-,phosphoribosylamine--glycine_ligase,cds-NP_229931.1,-,-,1289/CDS,VC0276,VC0276,purH,purH,bifunctional_phosphoribosylaminoimidazolecarboxamide_formyltransferase/IMP_cyclohydrolase,cds-NP_229932.1,-,-,1592):+:7:NC_002505.1	0.0682065	-0.795171	4.08047	-0.297366	1	NA
CDS:VC0276,VC0276:purH,purH:bifunctional_phosphoribosylaminoimidazolecarboxamide_formyltransferase/IMP_cyclohydrolase:cds-NP_229932.1:-:-:1592:NC_002505.1	20.7579	3.31201	1.01868	10.4182	0.0012478	0.00948273
AS_CDS:VC0276,VC0276:purH,purH:bifunctional_phosphoribosylaminoimidazolecarboxamide_formyltransferase/IMP_cyclohydrolase:cds-NP_229932.1:-:-:1592:NC_002505.1	3.37105	0.443067	1.53635	0.0837877	0.772229	NA
IGR:(CDS,VC0276,VC0276,purH,purH,bifunctional_phosphoribosylaminoimidazolecarboxamide_formyltransferase/IMP_cyclohydrolase,cds-NP_229932.1,-,-,1592/CDS,VC0277,VC0277,zntR,zntR,zinc-responsive_transcriptional_regulator,cds-NP_229933.1,-,+,401):+:244:NC_002505.1	8.22807	-1.83794	1.12981	2.56817	0.109034	0.295829
AS_IGR:(CDS,VC0276,VC0276,purH,purH,bifunctional_phosphoribosylaminoimidazolecarboxamide_formyltransferase/IMP_cyclohydrolase,cds-NP_229932.1,-,-,1592/CDS,VC0277,VC0277,zntR,zntR,zinc-responsive_transcriptional_regulator,cds-NP_229933.1,-,+,401):+:244:NC_002505.1	0.38394	1.25157	3.96764	0.23835	0.6254	NA
CDS:VC0277,VC0277:zntR,zntR:zinc-responsive_transcriptional_regulator:cds-NP_229933.1:-:+:401:NC_002505.1	34.8338	-0.533361	0.641368	0.691822	0.405545	0.654367
AS_CDS:VC0277,VC0277:zntR,zntR:zinc-responsive_transcriptional_regulator:cds-NP_229933.1:-:+:401:NC_002505.1	0.495055	1.61147	3.95432	0.346691	0.555992	NA
IGR:(CDS,VC0277,VC0277,zntR,zntR,zinc-responsive_transcriptional_regulator,cds-NP_229933.1,-,+,401/protein_binding_site,-,-,-,id-NC_002505.1,283247..283263,-,+,16):+:49:NC_002505.1	5.69347	1.57446	1.27905	1.53112	0.215944	0.456124
AS_IGR:(CDS,VC0277,VC0277,zntR,zntR,zinc-responsive_transcriptional_regulator,cds-NP_229933.1,-,+,401/protein_binding_site,-,-,-,id-NC_002505.1,283247..283263,-,+,16):+:49:NC_002505.1	0.200335	0.273964	4.02542	-0.0325573	1	NA
protein_binding_site:-:-:-:id-NC_002505.1:283247..283263:-:+:16:NC_002505.1	1.07463	1.36513	2.72483	0.304164	0.581284	NA
AS_protein_binding_site:-:-:-:id-NC_002505.1:283247..283263:-:+:16:NC_002505.1	0	NA	NA	NA	NA	NA
IGR:(protein_binding_site,-,-,-,id-NC_002505.1,283247..283263,-,+,16/CDS,VC0278,VC0278,-,DNA-binding_transcriptional_activator_CadC,cds-NP_229934.2,-,+,1559):+:108:NC_002505.1	27.0521	0.643542	0.653409	0.967824	0.325223	0.579764
AS_IGR:(protein_binding_site,-,-,-,id-NC_002505.1,283247..283263,-,+,16/CDS,VC0278,VC0278,-,DNA-binding_transcriptional_activator_CadC,cds-NP_229934.2,-,+,1559):+:108:NC_002505.1	0.282844	0.787328	3.99041	0.101118	0.750492	NA
CDS:VC0278,VC0278:-:DNA-binding_transcriptional_activator_CadC:cds-NP_229934.2:-:+:1559:NC_002505.1	393.251	-0.224303	0.225406	0.99251	0.31913	0.573654
AS_CDS:VC0278,VC0278:-:DNA-binding_transcriptional_activator_CadC:cds-NP_229934.2:-:+:1559:NC_002505.1	4.34627	-0.569795	1.52915	0.138847	0.70943	0.862126
IGR:(CDS,VC0278,VC0278,-,DNA-binding_transcriptional_activator_CadC,cds-NP_229934.2,-,+,1559/CDS,VC0280,VC0280,cadB,cadB,lysine/cadaverine_antiporter,cds-NP_229936.1,-,+,1337):+:648:NC_002505.1	28.5529	0.460042	0.566387	0.674513	0.411483	0.658705
AS_IGR:(CDS,VC0278,VC0278,-,DNA-binding_transcriptional_activator_CadC,cds-NP_229934.2,-,+,1559/CDS,VC0280,VC0280,cadB,cadB,lysine/cadaverine_antiporter,cds-NP_229936.1,-,+,1337):+:648:NC_002505.1	1.08031	2.73947	3.62294	0.846318	0.357596	NA
CDS:VC0280,VC0280:cadB,cadB:lysine/cadaverine_antiporter:cds-NP_229936.1:-:+:1337:NC_002505.1	867.559	-0.698377	0.157652	19.5018	1.00506e-05	0.000138031
AS_CDS:VC0280,VC0280:cadB,cadB:lysine/cadaverine_antiporter:cds-NP_229936.1:-:+:1337:NC_002505.1	5.35391	-2.60111	1.49937	2.83923	0.091988	0.264192
CDS:VC0281,VC0281:-:lysine_decarboxylase%2C_inducible:cds-NP_229937.1:-:+:2201:NC_002505.1	1533.66	-1.50603	0.252112	34.2232	4.91395e-09	1.10626e-07
AS_CDS:VC0281,VC0281:-:lysine_decarboxylase%2C_inducible:cds-NP_229937.1:-:+:2201:NC_002505.1	4.793	-0.220539	1.83591	0.0146464	0.903673	0.958243
IGR:(CDS,VC0281,VC0281,-,lysine_decarboxylase%2C_inducible,cds-NP_229937.1,-,+,2201/CDS,VC0282,VC0282,-,methyl-accepting_chemotaxis_protein,cds-NP_229938.1,-,-,1670):+:56:NC_002505.1	75.3762	-1.45907	0.447116	10.3479	0.00129622	0.00980989
AS_IGR:(CDS,VC0281,VC0281,-,lysine_decarboxylase%2C_inducible,cds-NP_229937.1,-,+,2201/CDS,VC0282,VC0282,-,methyl-accepting_chemotaxis_protein,cds-NP_229938.1,-,-,1670):+:56:NC_002505.1	4.42578	2.16197	1.51953	2.10652	0.146673	0.359432
CDS:VC0282,VC0282:-:methyl-accepting_chemotaxis_protein:cds-NP_229938.1:-:-:1670:NC_002505.1	106.913	1.05146	0.351342	8.94146	0.0027877	0.0186915
AS_CDS:VC0282,VC0282:-:methyl-accepting_chemotaxis_protein:cds-NP_229938.1:-:-:1670:NC_002505.1	81.9249	-2.19109	0.4001	28.3234	1.02647e-07	1.9421e-06
IGR:(CDS,VC0282,VC0282,-,methyl-accepting_chemotaxis_protein,cds-NP_229938.1,-,-,1670/CDS,VC0283,VC0283,-,hypothetical_protein,cds-NP_229939.1,-,-,677):+:183:NC_002505.1	1.78294	-5.22415	3.61366	2.00666	0.15661	NA
AS_IGR:(CDS,VC0282,VC0282,-,methyl-accepting_chemotaxis_protein,cds-NP_229938.1,-,-,1670/CDS,VC0283,VC0283,-,hypothetical_protein,cds-NP_229939.1,-,-,677):+:183:NC_002505.1	0.893351	-0.466329	3.36427	0.0165785	0.89755	NA
CDS:VC0283,VC0283:-:hypothetical_protein:cds-NP_229939.1:-:-:677:NC_002505.1	5.9108	-0.621973	1.17169	0.284421	0.593818	0.794895
AS_CDS:VC0283,VC0283:-:hypothetical_protein:cds-NP_229939.1:-:-:677:NC_002505.1	1.5449	3.25085	2.63517	1.88669	0.169576	NA
pseudogene:VC0284:-:-:gene-VC0284:-:-:2042:NC_002505.1	24.9636	-1.38286	0.794731	2.95488	0.0856185	0.250448
AS_pseudogene:VC0284:-:-:gene-VC0284:-:-:2042:NC_002505.1	19.2891	-0.430867	0.892604	0.232877	0.629399	0.817608
IGR:(pseudogene,VC0284,-,-,gene-VC0284,-,-,2042/protein_binding_site,-,-,-,id-NC_002505.1,294066..294086,-,+,20):+:67:NC_002505.1	3.02829	-3.04695	1.80977	2.68029	0.101597	NA
AS_IGR:(pseudogene,VC0284,-,-,gene-VC0284,-,-,2042/protein_binding_site,-,-,-,id-NC_002505.1,294066..294086,-,+,20):+:67:NC_002505.1	0.607716	1.88992	3.94603	0.432335	0.510846	NA
protein_binding_site:-:-:-:id-NC_002505.1:294066..294086:-:+:20:NC_002505.1	0.98701	-3.26142	3.30201	0.92112	0.337181	NA
AS_protein_binding_site:-:-:-:id-NC_002505.1:294066..294086:-:+:20:NC_002505.1	0	NA	NA	NA	NA	NA
IGR:(protein_binding_site,-,-,-,id-NC_002505.1,294066..294086,-,+,20/CDS,VC0285,VC0285,-,keto-hydroxyglutarate-aldolase/keto-deoxy-phosphogluconate_aldolase,cds-NP_229940.1,-,-,605):+:101:NC_002505.1	9.61654	-4.11354	1.24721	9.79647	0.00174847	0.012628
AS_IGR:(protein_binding_site,-,-,-,id-NC_002505.1,294066..294086,-,+,20/CDS,VC0285,VC0285,-,keto-hydroxyglutarate-aldolase/keto-deoxy-phosphogluconate_aldolase,cds-NP_229940.1,-,-,605):+:101:NC_002505.1	5.45915	-0.263649	1.31681	0.0403102	0.840875	0.931009
CDS:VC0285,VC0285:-:keto-hydroxyglutarate-aldolase/keto-deoxy-phosphogluconate_aldolase:cds-NP_229940.1:-:-:605:NC_002505.1	101.715	-0.988434	0.37027	7.04808	0.007935	0.0424753
AS_CDS:VC0285,VC0285:-:keto-hydroxyglutarate-aldolase/keto-deoxy-phosphogluconate_aldolase:cds-NP_229940.1:-:-:605:NC_002505.1	23.5447	-1.85569	0.597899	9.37066	0.00220487	0.0153478
CDS:VC0286,VC0286:-:gluconate_permease:cds-NP_229941.1:-:-:1376:NC_002505.1	124.85	-2.33187	0.398294	31.8377	1.67606e-08	3.55926e-07
AS_CDS:VC0286,VC0286:-:gluconate_permease:cds-NP_229941.1:-:-:1376:NC_002505.1	7.38996	-5.50409	1.65016	10.8131	0.00100787	0.00797548
IGR:(CDS,VC0286,VC0286,-,gluconate_permease,cds-NP_229941.1,-,-,1376/CDS,VC0287,VC0287,-,thermoresistant_gluconokinase,cds-NP_229942.1,-,+,515):+:112:NC_002505.1	1.67023	-4.03185	2.46687	2.17539	0.140234	NA
AS_IGR:(CDS,VC0286,VC0286,-,gluconate_permease,cds-NP_229941.1,-,-,1376/CDS,VC0287,VC0287,-,thermoresistant_gluconokinase,cds-NP_229942.1,-,+,515):+:112:NC_002505.1	4.24653	-3.33362	1.60556	4.05967	0.043919	0.156376
CDS:VC0287,VC0287:-:thermoresistant_gluconokinase:cds-NP_229942.1:-:+:515:NC_002505.1	54.2515	-3.016	0.460138	39.6543	3.0313e-10	7.92819e-09
AS_CDS:VC0287,VC0287:-:thermoresistant_gluconokinase:cds-NP_229942.1:-:+:515:NC_002505.1	0.20462	0.369712	4.01795	0.00707728	0.932956	NA
CDS:VC0288,VC0288:-:phosphogluconate_dehydratase:cds-NP_229943.2:-:+:1796:NC_002505.1	125.587	-1.64473	0.537962	8.93892	0.00279157	0.0186998
AS_CDS:VC0288,VC0288:-:phosphogluconate_dehydratase:cds-NP_229943.2:-:+:1796:NC_002505.1	1.14249	1.24692	2.73525	0.144982	0.703377	NA
IGR:(CDS,VC0288,VC0288,-,phosphogluconate_dehydratase,cds-NP_229943.2,-,+,1796/CDS,VC0289,VC0289,-,gluconate_utilization_system_gnt-I_transcriptional_repressor,cds-NP_229944.1,-,-,998):+:15:NC_002505.1	1.13713	-1.10623	2.72023	0.164074	0.685433	NA
AS_IGR:(CDS,VC0288,VC0288,-,phosphogluconate_dehydratase,cds-NP_229943.2,-,+,1796/CDS,VC0289,VC0289,-,gluconate_utilization_system_gnt-I_transcriptional_repressor,cds-NP_229944.1,-,-,998):+:15:NC_002505.1	0.847769	0.509546	2.99527	0.00822007	0.927759	NA
CDS:VC0289,VC0289:-:gluconate_utilization_system_gnt-I_transcriptional_repressor:cds-NP_229944.1:-:-:998:NC_002505.1	56.9249	-1.17719	0.41681	7.90298	0.00493534	0.0292827
AS_CDS:VC0289,VC0289:-:gluconate_utilization_system_gnt-I_transcriptional_repressor:cds-NP_229944.1:-:-:998:NC_002505.1	13.6019	-2.38536	0.946733	5.98716	0.0144104	0.0689412
IGR:(CDS,VC0289,VC0289,-,gluconate_utilization_system_gnt-I_transcriptional_repressor,cds-NP_229944.1,-,-,998/CDS,VC0290,VC0290,fis,fis,Fis_family_transcriptional_regulator,cds-NP_229945.1,-,-,296):+:87:NC_002505.1	0.647719	-1.85267	4.01962	0.211652	0.645475	NA
AS_IGR:(CDS,VC0289,VC0289,-,gluconate_utilization_system_gnt-I_transcriptional_repressor,cds-NP_229944.1,-,-,998/CDS,VC0290,VC0290,fis,fis,Fis_family_transcriptional_regulator,cds-NP_229945.1,-,-,296):+:87:NC_002505.1	0.0682065	-0.795171	4.08047	-0.297366	1	NA
CDS:VC0290,VC0290:fis,fis:Fis_family_transcriptional_regulator:cds-NP_229945.1:-:-:296:NC_002505.1	14.1771	0.996732	0.77314	1.67215	0.19597	0.428305
AS_CDS:VC0290,VC0290:fis,fis:Fis_family_transcriptional_regulator:cds-NP_229945.1:-:-:296:NC_002505.1	2.89518	-0.699904	2.47207	0.0805628	0.776536	NA
CDS:VC0291,VC0291:-:NifR3/Smm1_family_protein:cds-NP_229946.1:-:-:995:NC_002505.1	138.141	-0.809316	0.404094	3.97824	0.0460916	0.161924
AS_CDS:VC0291,VC0291:-:NifR3/Smm1_family_protein:cds-NP_229946.1:-:-:995:NC_002505.1	19.0721	-0.626237	0.795217	0.620496	0.430863	0.672479
IGR:(CDS,VC0291,VC0291,-,NifR3/Smm1_family_protein,cds-NP_229946.1,-,-,995/CDS,VC0293,VC0293,prmA,prmA,ribosomal_protein_L11_methyltransferase,cds-NP_229948.1,-,-,887):+:61:NC_002505.1	1.70964	-1.08997	1.92609	0.320644	0.571221	NA
AS_IGR:(CDS,VC0291,VC0291,-,NifR3/Smm1_family_protein,cds-NP_229946.1,-,-,995/CDS,VC0293,VC0293,prmA,prmA,ribosomal_protein_L11_methyltransferase,cds-NP_229948.1,-,-,887):+:61:NC_002505.1	2.62226	0.697107	1.79587	0.147488	0.700948	NA
CDS:VC0293,VC0293:prmA,prmA:ribosomal_protein_L11_methyltransferase:cds-NP_229948.1:-:-:887:NC_002505.1	60.3895	-0.922739	0.569601	2.58866	0.107631	0.293313
AS_CDS:VC0293,VC0293:prmA,prmA:ribosomal_protein_L11_methyltransferase:cds-NP_229948.1:-:-:887:NC_002505.1	6.80357	-1.18873	1.39643	0.71827	0.396712	0.647296
IGR:(CDS,VC0293,VC0293,prmA,prmA,ribosomal_protein_L11_methyltransferase,cds-NP_229948.1,-,-,887/CDS,VC0295,VC0295,-,acetyl-CoA_carboxylase_biotin_carboxylase_subunit,cds-NP_229950.1,-,-,1343):+:157:NC_002505.1	0.542782	-0.118723	3.98729	-0.00545098	1	NA
AS_IGR:(CDS,VC0293,VC0293,prmA,prmA,ribosomal_protein_L11_methyltransferase,cds-NP_229948.1,-,-,887/CDS,VC0295,VC0295,-,acetyl-CoA_carboxylase_biotin_carboxylase_subunit,cds-NP_229950.1,-,-,1343):+:157:NC_002505.1	31.8771	1.83388	0.680643	7.07358	0.00782287	0.0419381
CDS:VC0295,VC0295:-:acetyl-CoA_carboxylase_biotin_carboxylase_subunit:cds-NP_229950.1:-:-:1343:NC_002505.1	259.293	1.45764	0.29327	24.013	9.56856e-07	1.52283e-05
AS_CDS:VC0295,VC0295:-:acetyl-CoA_carboxylase_biotin_carboxylase_subunit:cds-NP_229950.1:-:-:1343:NC_002505.1	13.3879	-0.957457	1.2363	0.594879	0.440539	0.682044
CDS:VC0296,VC0296:-:acetyl-CoA_carboxylase_biotin_carboxyl_carrier_protein_subunit:cds-NP_229951.2:-:-:461:NC_002505.1	131.273	1.21647	0.391407	9.56656	0.00198154	0.0139848
AS_CDS:VC0296,VC0296:-:acetyl-CoA_carboxylase_biotin_carboxyl_carrier_protein_subunit:cds-NP_229951.2:-:-:461:NC_002505.1	4.28851	-1.45335	2.34343	0.368445	0.543853	0.761009
IGR:(CDS,VC0296,VC0296,-,acetyl-CoA_carboxylase_biotin_carboxyl_carrier_protein_subunit,cds-NP_229951.2,-,-,461/CDS,VC0297,VC0297,-,3-dehydroquinate_dehydratase,cds-NP_229952.1,-,-,452):+:5:NC_002505.1	0	NA	NA	NA	NA	NA
AS_IGR:(CDS,VC0296,VC0296,-,acetyl-CoA_carboxylase_biotin_carboxyl_carrier_protein_subunit,cds-NP_229951.2,-,-,461/CDS,VC0297,VC0297,-,3-dehydroquinate_dehydratase,cds-NP_229952.1,-,-,452):+:5:NC_002505.1	0.419257	1.36778	3.96298	0.270432	0.603042	NA
CDS:VC0297,VC0297:-:3-dehydroquinate_dehydratase:cds-NP_229952.1:-:-:452:NC_002505.1	43.6646	1.31706	0.488178	7.25331	0.00707706	0.0388474
AS_CDS:VC0297,VC0297:-:3-dehydroquinate_dehydratase:cds-NP_229952.1:-:-:452:NC_002505.1	7.3371	-0.757596	1.1984	0.402195	0.525958	0.747854
IGR:(CDS,VC0297,VC0297,-,3-dehydroquinate_dehydratase,cds-NP_229952.1,-,-,452/CDS,VC0298,VC0298,-,acetyl-CoA_synthetase,cds-NP_229953.2,-,-,1949):+:328:NC_002505.1	20.0116	0.812979	0.775877	1.11868	0.290202	0.54087
AS_IGR:(CDS,VC0297,VC0297,-,3-dehydroquinate_dehydratase,cds-NP_229952.1,-,-,452/CDS,VC0298,VC0298,-,acetyl-CoA_synthetase,cds-NP_229953.2,-,-,1949):+:328:NC_002505.1	6.22085	2.13518	1.2839	2.82878	0.0925885	0.265595
CDS:VC0298,VC0298:-:acetyl-CoA_synthetase:cds-NP_229953.2:-:-:1949:NC_002505.1	79.5915	0.315404	0.455092	0.480836	0.488044	0.718086
AS_CDS:VC0298,VC0298:-:acetyl-CoA_synthetase:cds-NP_229953.2:-:-:1949:NC_002505.1	19.2497	0.683063	0.904221	0.577541	0.447278	0.686372
IGR:(CDS,VC0298,VC0298,-,acetyl-CoA_synthetase,cds-NP_229953.2,-,-,1949/CDS,VC0299,VC0299,-,DNA_polymerase_III_subunit_epsilon,cds-NP_229954.1,-,-,671):+:151:NC_002505.1	0.762833	0.2427	3.54921	-0.00508115	1	NA
AS_IGR:(CDS,VC0298,VC0298,-,acetyl-CoA_synthetase,cds-NP_229953.2,-,-,1949/CDS,VC0299,VC0299,-,DNA_polymerase_III_subunit_epsilon,cds-NP_229954.1,-,-,671):+:151:NC_002505.1	1.95338	-1.36891	2.08142	0.429299	0.512333	NA
CDS:VC0299,VC0299:-:DNA_polymerase_III_subunit_epsilon:cds-NP_229954.1:-:-:671:NC_002505.1	8.37619	-1.43563	2.00076	0.500285	0.479375	0.710438
AS_CDS:VC0299,VC0299:-:DNA_polymerase_III_subunit_epsilon:cds-NP_229954.1:-:-:671:NC_002505.1	16.0772	0.366942	0.80637	0.206492	0.649531	0.828039
CDS:VC0300,VC0300:-:hypothetical_protein:cds-NP_229955.1:-:-:1823:NC_002505.1	4.53121	0.949481	2.27703	0.174545	0.676104	0.843529
AS_CDS:VC0300,VC0300:-:hypothetical_protein:cds-NP_229955.1:-:-:1823:NC_002505.1	89.8971	-3.09442	0.391621	56.954	4.46135e-14	1.70635e-12
CDS:VC0301,VC0301:-:hypothetical_protein:cds-NP_229956.1:-:-:206:NC_002505.1	0	NA	NA	NA	NA	NA
AS_CDS:VC0301,VC0301:-:hypothetical_protein:cds-NP_229956.1:-:-:206:NC_002505.1	15.7707	-2.95386	1.04656	7.15207	0.00748777	0.0404465
IGR:(CDS,VC0301,VC0301,-,hypothetical_protein,cds-NP_229956.1,-,-,206/CDS,VC0302,VC0302,-,3-phenylpropionic_acid_transporter,cds-NP_229957.1,-,+,1190):+:57:NC_002505.1	1.51174	-1.7887	2.56517	0.463803	0.495852	NA
AS_IGR:(CDS,VC0301,VC0301,-,hypothetical_protein,cds-NP_229956.1,-,-,206/CDS,VC0302,VC0302,-,3-phenylpropionic_acid_transporter,cds-NP_229957.1,-,+,1190):+:57:NC_002505.1	0	NA	NA	NA	NA	NA
CDS:VC0302,VC0302:-:3-phenylpropionic_acid_transporter:cds-NP_229957.1:-:+:1190:NC_002505.1	42.9959	0.41463	0.506073	0.666279	0.414352	0.660475
AS_CDS:VC0302,VC0302:-:3-phenylpropionic_acid_transporter:cds-NP_229957.1:-:+:1190:NC_002505.1	0.330036	1.02897	3.97767	0.172597	0.677814	NA
IGR:(CDS,VC0302,VC0302,-,3-phenylpropionic_acid_transporter,cds-NP_229957.1,-,+,1190/CDS,VC0303,VC0303,-,sensor_histidine_kinase,cds-NP_229958.1,-,+,3443):+:41:NC_002505.1	2.25726	0.604636	1.83502	0.108973	0.741316	NA
AS_IGR:(CDS,VC0302,VC0302,-,3-phenylpropionic_acid_transporter,cds-NP_229957.1,-,+,1190/CDS,VC0303,VC0303,-,sensor_histidine_kinase,cds-NP_229958.1,-,+,3443):+:41:NC_002505.1	1.55592	0.930862	2.17984	0.196164	0.657835	NA
CDS:VC0303,VC0303:-:sensor_histidine_kinase:cds-NP_229958.1:-:+:3443:NC_002505.1	182.082	-0.47955	0.350338	1.86801	0.171704	0.394414
AS_CDS:VC0303,VC0303:-:sensor_histidine_kinase:cds-NP_229958.1:-:+:3443:NC_002505.1	19.6403	0.605156	0.806844	0.571765	0.449558	0.68743
IGR:(CDS,VC0303,VC0303,-,sensor_histidine_kinase,cds-NP_229958.1,-,+,3443/CDS,VC0304,VC0304,-,guanosine_pentaphosphate_phosphohydrolase,cds-NP_229959.1,-,-,1493):+:61:NC_002505.1	1.65178	1.06629	2.3318	0.22181	0.637665	NA
AS_IGR:(CDS,VC0303,VC0303,-,sensor_histidine_kinase,cds-NP_229958.1,-,+,3443/CDS,VC0304,VC0304,-,guanosine_pentaphosphate_phosphohydrolase,cds-NP_229959.1,-,-,1493):+:61:NC_002505.1	0.0682065	-0.795171	4.08047	-0.297366	1	NA
CDS:VC0304,VC0304:-:guanosine_pentaphosphate_phosphohydrolase:cds-NP_229959.1:-:-:1493:NC_002505.1	568.241	-1.14507	0.180128	39.66	3.0226e-10	7.92819e-09
AS_CDS:VC0304,VC0304:-:guanosine_pentaphosphate_phosphohydrolase:cds-NP_229959.1:-:-:1493:NC_002505.1	14.8477	-1.13581	0.93469	1.45063	0.228428	0.471982
CDS:VC0305,VC0305:-:ATP-dependent_RNA_helicase_RhlB:cds-NP_229960.1:-:-:1316:NC_002505.1	838.243	-1.42702	0.16733	70.5121	4.57458e-17	2.35823e-15
AS_CDS:VC0305,VC0305:-:ATP-dependent_RNA_helicase_RhlB:cds-NP_229960.1:-:-:1316:NC_002505.1	10.7563	0.268326	1.17741	0.0523382	0.819043	0.921251
IGR:(CDS,VC0305,VC0305,-,ATP-dependent_RNA_helicase_RhlB,cds-NP_229960.1,-,-,1316/CDS,VC0306,VC0306,-,thioredoxin,cds-NP_229961.1,-,+,326):+:70:NC_002505.1	10.8305	1.47487	0.972754	2.26262	0.13253	0.335165
AS_IGR:(CDS,VC0305,VC0305,-,ATP-dependent_RNA_helicase_RhlB,cds-NP_229960.1,-,-,1316/CDS,VC0306,VC0306,-,thioredoxin,cds-NP_229961.1,-,+,326):+:70:NC_002505.1	0.904501	-4.22581	3.88315	1.34157	0.246758	NA
CDS:VC0306,VC0306:-:thioredoxin:cds-NP_229961.1:-:+:326:NC_002505.1	239.085	1.37299	0.369004	13.4035	0.000251159	0.00236342
AS_CDS:VC0306,VC0306:-:thioredoxin:cds-NP_229961.1:-:+:326:NC_002505.1	6.73002	-1.99582	1.33911	2.13357	0.144105	0.354666
IGR:(CDS,VC0306,VC0306,-,thioredoxin,cds-NP_229961.1,-,+,326/CDS,VC0307,VC0307,rho,rho,transcription_termination_factor_Rho,cds-NP_229962.1,-,+,1259):+:146:NC_002505.1	30.8826	0.405406	0.682744	0.348448	0.554993	0.768734
AS_IGR:(CDS,VC0306,VC0306,-,thioredoxin,cds-NP_229961.1,-,+,326/CDS,VC0307,VC0307,rho,rho,transcription_termination_factor_Rho,cds-NP_229962.1,-,+,1259):+:146:NC_002505.1	3.87249	-0.58488	1.54855	0.143866	0.704467	NA
CDS:VC0307,VC0307:rho,rho:transcription_termination_factor_Rho:cds-NP_229962.1:-:+:1259:NC_002505.1	496.513	0.468434	0.207688	5.08775	0.0240954	0.100951
AS_CDS:VC0307,VC0307:rho,rho:transcription_termination_factor_Rho:cds-NP_229962.1:-:+:1259:NC_002505.1	7.12027	-0.891197	1.63157	0.296115	0.586328	0.790059
IGR:(CDS,VC0307,VC0307,rho,rho,transcription_termination_factor_Rho,cds-NP_229962.1,-,+,1259/CDS,VC0308,VC0308,-,hypothetical_protein,cds-NP_229963.1,-,+,992):+:47:NC_002505.1	7.30913	0.787998	1.04498	0.572456	0.449285	0.687357
AS_IGR:(CDS,VC0307,VC0307,rho,rho,transcription_termination_factor_Rho,cds-NP_229962.1,-,+,1259/CDS,VC0308,VC0308,-,hypothetical_protein,cds-NP_229963.1,-,+,992):+:47:NC_002505.1	1.01962	-1.66056	3.28503	0.250065	0.617029	NA
CDS:VC0308,VC0308:-:hypothetical_protein:cds-NP_229963.1:-:+:992:NC_002505.1	76.8835	0.183384	0.422516	0.188345	0.664298	0.837103
AS_CDS:VC0308,VC0308:-:hypothetical_protein:cds-NP_229963.1:-:+:992:NC_002505.1	12.7232	-2.35075	1.05381	4.70605	0.0300567	0.117809
IGR:(CDS,VC0308,VC0308,-,hypothetical_protein,cds-NP_229963.1,-,+,992/CDS,VC0309,VC0309,-,hypothetical_protein,cds-NP_229964.1,-,+,1841):+:30:NC_002505.1	1.00353	2.62711	3.09708	1.05419	0.304543	NA
AS_IGR:(CDS,VC0308,VC0308,-,hypothetical_protein,cds-NP_229963.1,-,+,992/CDS,VC0309,VC0309,-,hypothetical_protein,cds-NP_229964.1,-,+,1841):+:30:NC_002505.1	0	NA	NA	NA	NA	NA
CDS:VC0309,VC0309:-:hypothetical_protein:cds-NP_229964.1:-:+:1841:NC_002505.1	122.191	0.341278	0.387148	0.779133	0.377406	0.629512
AS_CDS:VC0309,VC0309:-:hypothetical_protein:cds-NP_229964.1:-:+:1841:NC_002505.1	2.77778	4.09998	2.66655	2.56279	0.109405	NA
CDS:VC0311,VC0311:-:ferredoxin:cds-NP_229965.1:-:+:269:NC_002505.1	20.6636	-0.212871	0.832703	0.0661984	0.796955	0.907493
AS_CDS:VC0311,VC0311:-:ferredoxin:cds-NP_229965.1:-:+:269:NC_002505.1	1.56398	-0.0019959	2.20007	0.000650916	0.979646	NA
CDS:VC0312,VC0312:fre,fre:FMN_reductase:cds-NP_229966.1:-:+:710:NC_002505.1	30.2388	0.267152	0.552222	0.238732	0.625124	0.815538
AS_CDS:VC0312,VC0312:fre,fre:FMN_reductase:cds-NP_229966.1:-:+:710:NC_002505.1	5.93018	-0.131755	1.31766	0.0111457	0.915921	0.961536
IGR:(CDS,VC0312,VC0312,fre,fre,FMN_reductase,cds-NP_229966.1,-,+,710/rRNA,VCr007,VCr007,ID,VCr007,16Sc,16Sc,16Sc,16S_ribosomal_RNA,ID,16S_ribosomal_RNA,exon-VCr007-1,-,+,1534):+:554:NC_002505.1	17.9107	-0.439167	0.787225	0.313662	0.575442	0.782733
AS_IGR:(CDS,VC0312,VC0312,fre,fre,FMN_reductase,cds-NP_229966.1,-,+,710/rRNA,VCr007,VCr007,ID,VCr007,16Sc,16Sc,16Sc,16S_ribosomal_RNA,ID,16S_ribosomal_RNA,exon-VCr007-1,-,+,1534):+:554:NC_002505.1	6.4941	3.42107	1.54272	5.30746	0.0212343	0.0922229
rRNA:VCr007,VCr007,ID,VCr007:16Sc,16Sc,16Sc:16S_ribosomal_RNA,ID,16S_ribosomal_RNA:exon-VCr007-1:-:+:1534:NC_002505.1	3088.42	-1.57021	0.173652	78.1719	9.44532e-19	5.50771e-17
AS_rRNA:VCr007,VCr007,ID,VCr007:16Sc,16Sc,16Sc:16S_ribosomal_RNA,ID,16S_ribosomal_RNA:exon-VCr007-1:-:+:1534:NC_002505.1	0.255653	-2.71872	4.08047	0.566539	0.451638	NA
IGR:(rRNA,VCr007,VCr007,ID,VCr007,16Sc,16Sc,16Sc,16S_ribosomal_RNA,ID,16S_ribosomal_RNA,exon-VCr007-1,-,+,1534/tRNA,VCt011,VCt011,ID,VCt011,tRNA-Ile-2,tRNA-Ile-2,tRNA-Ile-2,tRNA-Ile,ID,tRNA-Ile,exon-VCt011-1,-,+,76):+:62:NC_002505.1	18.8614	-1.53537	0.674132	5.10354	0.0238771	0.100332
AS_IGR:(rRNA,VCr007,VCr007,ID,VCr007,16Sc,16Sc,16Sc,16S_ribosomal_RNA,ID,16S_ribosomal_RNA,exon-VCr007-1,-,+,1534/tRNA,VCt011,VCt011,ID,VCt011,tRNA-Ile-2,tRNA-Ile-2,tRNA-Ile-2,tRNA-Ile,ID,tRNA-Ile,exon-VCt011-1,-,+,76):+:62:NC_002505.1	0	NA	NA	NA	NA	NA
tRNA:VCt011,VCt011,ID,VCt011:tRNA-Ile-2,tRNA-Ile-2,tRNA-Ile-2:tRNA-Ile,ID,tRNA-Ile:exon-VCt011-1:-:+:76:NC_002505.1	13.035	-1.36519	0.823369	2.71564	0.099369	0.278421
AS_tRNA:VCt011,VCt011,ID,VCt011:tRNA-Ile-2,tRNA-Ile-2,tRNA-Ile-2:tRNA-Ile,ID,tRNA-Ile:exon-VCt011-1:-:+:76:NC_002505.1	0	NA	NA	NA	NA	NA
IGR:(tRNA,VCt011,VCt011,ID,VCt011,tRNA-Ile-2,tRNA-Ile-2,tRNA-Ile-2,tRNA-Ile,ID,tRNA-Ile,exon-VCt011-1,-,+,76/tRNA,VCt012,VCt012,ID,VCt012,tRNA-Ala-3,tRNA-Ala-3,tRNA-Ala-3,tRNA-Ala,ID,tRNA-Ala,exon-VCt012-1,-,+,75):+:7:NC_002505.1	1.49501	-1.7789	2.0312	0.761392	0.382893	NA
AS_IGR:(tRNA,VCt011,VCt011,ID,VCt011,tRNA-Ile-2,tRNA-Ile-2,tRNA-Ile-2,tRNA-Ile,ID,tRNA-Ile,exon-VCt011-1,-,+,76/tRNA,VCt012,VCt012,ID,VCt012,tRNA-Ala-3,tRNA-Ala-3,tRNA-Ala-3,tRNA-Ala,ID,tRNA-Ala,exon-VCt012-1,-,+,75):+:7:NC_002505.1	0	NA	NA	NA	NA	NA
tRNA:VCt012,VCt012,ID,VCt012:tRNA-Ala-3,tRNA-Ala-3,tRNA-Ala-3:tRNA-Ala,ID,tRNA-Ala:exon-VCt012-1:-:+:75:NC_002505.1	33.6766	-1.49044	0.520021	8.06982	0.00450086	0.0272272
AS_tRNA:VCt012,VCt012,ID,VCt012:tRNA-Ala-3,tRNA-Ala-3,tRNA-Ala-3:tRNA-Ala,ID,tRNA-Ala:exon-VCt012-1:-:+:75:NC_002505.1	0	NA	NA	NA	NA	NA
IGR:(tRNA,VCt012,VCt012,ID,VCt012,tRNA-Ala-3,tRNA-Ala-3,tRNA-Ala-3,tRNA-Ala,ID,tRNA-Ala,exon-VCt012-1,-,+,75/rRNA,VCr008,VCr008,ID,VCr008,23Sc,23Sc,23Sc,23S_ribosomal_RNA,ID,23S_ribosomal_RNA,exon-VCr008-1,-,+,2886):+:286:NC_002505.1	31.8304	-1.50098	0.60552	5.96885	0.0145608	0.0695204
AS_IGR:(tRNA,VCt012,VCt012,ID,VCt012,tRNA-Ala-3,tRNA-Ala-3,tRNA-Ala-3,tRNA-Ala,ID,tRNA-Ala,exon-VCt012-1,-,+,75/rRNA,VCr008,VCr008,ID,VCr008,23Sc,23Sc,23Sc,23S_ribosomal_RNA,ID,23S_ribosomal_RNA,exon-VCr008-1,-,+,2886):+:286:NC_002505.1	0.785261	-2.09424	3.58619	0.34638	0.55617	NA
rRNA:VCr008,VCr008,ID,VCr008:23Sc,23Sc,23Sc:23S_ribosomal_RNA,ID,23S_ribosomal_RNA:exon-VCr008-1:-:+:2886:NC_002505.1	24836.9	-1.63179	0.190924	69.4709	7.75496e-17	3.91268e-15
AS_rRNA:VCr008,VCr008,ID,VCr008:23Sc,23Sc,23Sc:23S_ribosomal_RNA,ID,23S_ribosomal_RNA:exon-VCr008-1:-:+:2886:NC_002505.1	0.117826	-0.795171	4.08047	-0.224908	1	NA
IGR:(rRNA,VCr008,VCr008,ID,VCr008,23Sc,23Sc,23Sc,23S_ribosomal_RNA,ID,23S_ribosomal_RNA,exon-VCr008-1,-,+,2886/rRNA,VCr009,VCr009,ID,VCr009,5Sc,5Sc,5Sc,5S_ribosomal_RNA,ID,5S_ribosomal_RNA,exon-VCr009-1,-,+,117):+:126:NC_002505.1	120.856	-1.78788	0.303475	33.5284	7.02293e-09	1.54678e-07
AS_IGR:(rRNA,VCr008,VCr008,ID,VCr008,23Sc,23Sc,23Sc,23S_ribosomal_RNA,ID,23S_ribosomal_RNA,exon-VCr008-1,-,+,2886/rRNA,VCr009,VCr009,ID,VCr009,5Sc,5Sc,5Sc,5S_ribosomal_RNA,ID,5S_ribosomal_RNA,exon-VCr009-1,-,+,117):+:126:NC_002505.1	0	NA	NA	NA	NA	NA
rRNA:VCr009,VCr009,ID,VCr009:5Sc,5Sc,5Sc:5S_ribosomal_RNA,ID,5S_ribosomal_RNA:exon-VCr009-1:-:+:117:NC_002505.1	157.739	-1.38958	0.316427	18.7656	1.47807e-05	0.000196175
AS_rRNA:VCr009,VCr009,ID,VCr009:5Sc,5Sc,5Sc:5S_ribosomal_RNA,ID,5S_ribosomal_RNA:exon-VCr009-1:-:+:117:NC_002505.1	0	NA	NA	NA	NA	NA
IGR:(rRNA,VCr009,VCr009,ID,VCr009,5Sc,5Sc,5Sc,5S_ribosomal_RNA,ID,5S_ribosomal_RNA,exon-VCr009-1,-,+,117/tRNA,VCt013,VCt013,ID,VCt013,tRNA-Asp-2,tRNA-Asp-2,tRNA-Asp-2,tRNA-Asp,ID,tRNA-Asp,exon-VCt013-1,-,+,76):+:24:NC_002505.1	4.65165	-1.36001	1.22341	1.23143	0.267128	0.515197
AS_IGR:(rRNA,VCr009,VCr009,ID,VCr009,5Sc,5Sc,5Sc,5S_ribosomal_RNA,ID,5S_ribosomal_RNA,exon-VCr009-1,-,+,117/tRNA,VCt013,VCt013,ID,VCt013,tRNA-Asp-2,tRNA-Asp-2,tRNA-Asp-2,tRNA-Asp,ID,tRNA-Asp,exon-VCt013-1,-,+,76):+:24:NC_002505.1	0	NA	NA	NA	NA	NA
tRNA:VCt013,VCt013,ID,VCt013:tRNA-Asp-2,tRNA-Asp-2,tRNA-Asp-2:tRNA-Asp,ID,tRNA-Asp:exon-VCt013-1:-:+:76:NC_002505.1	17.2435	-0.895119	0.6941	1.66225	0.1973	0.430417
AS_tRNA:VCt013,VCt013,ID,VCt013:tRNA-Asp-2,tRNA-Asp-2,tRNA-Asp-2:tRNA-Asp,ID,tRNA-Asp:exon-VCt013-1:-:+:76:NC_002505.1	0	NA	NA	NA	NA	NA
IGR:(tRNA,VCt013,VCt013,ID,VCt013,tRNA-Asp-2,tRNA-Asp-2,tRNA-Asp-2,tRNA-Asp,ID,tRNA-Asp,exon-VCt013-1,-,+,76/CDS,VC0315,VC0315,pssA,pssA,phosphatidylserine_synthase,cds-NP_229969.1,-,-,1340):+:253:NC_002505.1	0.48793	-0.423946	4.00593	-0.00549526	1	NA
AS_IGR:(tRNA,VCt013,VCt013,ID,VCt013,tRNA-Asp-2,tRNA-Asp-2,tRNA-Asp-2,tRNA-Asp,ID,tRNA-Asp,exon-VCt013-1,-,+,76/CDS,VC0315,VC0315,pssA,pssA,phosphatidylserine_synthase,cds-NP_229969.1,-,-,1340):+:253:NC_002505.1	1.80056	-2.57377	2.13268	1.39405	0.237722	NA
CDS:VC0315,VC0315:pssA,pssA:phosphatidylserine_synthase:cds-NP_229969.1:-:-:1340:NC_002505.1	69.1602	0.441987	0.49126	0.819421	0.365349	0.619702
AS_CDS:VC0315,VC0315:pssA,pssA:phosphatidylserine_synthase:cds-NP_229969.1:-:-:1340:NC_002505.1	44.7782	-1.87738	0.5907	9.66424	0.0018789	0.0133933
IGR:(CDS,VC0315,VC0315,pssA,pssA,phosphatidylserine_synthase,cds-NP_229969.1,-,-,1340/CDS,VC0317,VC0317,-,hypothetical_protein,cds-NP_229971.1,-,-,446):+:43:NC_002505.1	0.661074	-1.75601	3.30522	0.277792	0.598152	NA
AS_IGR:(CDS,VC0315,VC0315,pssA,pssA,phosphatidylserine_synthase,cds-NP_229969.1,-,-,1340/CDS,VC0317,VC0317,-,hypothetical_protein,cds-NP_229971.1,-,-,446):+:43:NC_002505.1	0.318161	0.943636	3.98194	0.140972	0.707317	NA
CDS:VC0317,VC0317:-:hypothetical_protein:cds-NP_229971.1:-:-:446:NC_002505.1	8.39622	0.404475	1.52557	0.0712999	0.789453	0.904521
AS_CDS:VC0317,VC0317:-:hypothetical_protein:cds-NP_229971.1:-:-:446:NC_002505.1	11.476	-0.759374	1.12223	0.456818	0.499115	0.728249
CDS:VC0318,VC0318:murB,murB:UDP-N-acetylenolpyruvoylglucosamine_reductase:cds-NP_229972.1:-:+:1073:NC_002505.1	424.328	-1.14397	0.363418	9.67326	0.0018697	0.013341
AS_CDS:VC0318,VC0318:murB,murB:UDP-N-acetylenolpyruvoylglucosamine_reductase:cds-NP_229972.1:-:+:1073:NC_002505.1	6.66125	-2.12909	1.77798	1.34609	0.245963	0.491157
CDS:VC0319,VC0319:-:biotin--protein_ligase:cds-NP_229973.1:-:+:962:NC_002505.1	257.087	-1.05465	0.238552	19.3025	1.11562e-05	0.000152041
AS_CDS:VC0319,VC0319:-:biotin--protein_ligase:cds-NP_229973.1:-:+:962:NC_002505.1	5.93124	-1.40942	2.09051	0.437598	0.508284	0.733752
CDS:VC0320,VC0320:-:pantothenate_kinase:cds-NP_229974.1:-:-:1127:NC_002505.1	23.1777	0.243551	0.732648	0.109712	0.740472	0.879125
AS_CDS:VC0320,VC0320:-:pantothenate_kinase:cds-NP_229974.1:-:-:1127:NC_002505.1	83.547	-0.520102	0.408031	1.62355	0.202598	0.439014
tRNA:VCt014,VCt014,ID,VCt014:tRNA-Thr-2,tRNA-Thr-2,tRNA-Thr-2:tRNA-Thr,ID,tRNA-Thr:exon-VCt014-1:-:+:75:NC_002505.1	7.45427	0.743665	1.06494	0.485089	0.486126	0.715872
AS_tRNA:VCt014,VCt014,ID,VCt014:tRNA-Thr-2,tRNA-Thr-2,tRNA-Thr-2:tRNA-Thr,ID,tRNA-Thr:exon-VCt014-1:-:+:75:NC_002505.1	0.786391	-3.98373	4.01025	1.16922	0.279562	NA
IGR:(tRNA,VCt014,VCt014,ID,VCt014,tRNA-Thr-2,tRNA-Thr-2,tRNA-Thr-2,tRNA-Thr,ID,tRNA-Thr,exon-VCt014-1,-,+,75/tRNA,VCt015,VCt015,ID,VCt015,tRNA-Tyr-1,tRNA-Tyr-1,tRNA-Tyr-1,tRNA-Tyr,ID,tRNA-Tyr,exon-VCt015-1,-,+,84):+:34:NC_002505.1	3.3776	0.94322	1.47985	0.415326	0.519279	NA
AS_IGR:(tRNA,VCt014,VCt014,ID,VCt014,tRNA-Thr-2,tRNA-Thr-2,tRNA-Thr-2,tRNA-Thr,ID,tRNA-Thr,exon-VCt014-1,-,+,75/tRNA,VCt015,VCt015,ID,VCt015,tRNA-Tyr-1,tRNA-Tyr-1,tRNA-Tyr-1,tRNA-Tyr,ID,tRNA-Tyr,exon-VCt015-1,-,+,84):+:34:NC_002505.1	0	NA	NA	NA	NA	NA
tRNA:VCt015,VCt015,ID,VCt015:tRNA-Tyr-1,tRNA-Tyr-1,tRNA-Tyr-1:tRNA-Tyr,ID,tRNA-Tyr:exon-VCt015-1:-:+:84:NC_002505.1	48.6539	-1.27084	0.45417	7.72138	0.00545706	0.0317689
AS_tRNA:VCt015,VCt015,ID,VCt015:tRNA-Tyr-1,tRNA-Tyr-1,tRNA-Tyr-1:tRNA-Tyr,ID,tRNA-Tyr:exon-VCt015-1:-:+:84:NC_002505.1	0	NA	NA	NA	NA	NA
IGR:(tRNA,VCt015,VCt015,ID,VCt015,tRNA-Tyr-1,tRNA-Tyr-1,tRNA-Tyr-1,tRNA-Tyr,ID,tRNA-Tyr,exon-VCt015-1,-,+,84/tRNA,VCt016,VCt016,ID,VCt016,tRNA-Gly-3,tRNA-Gly-3,tRNA-Gly-3,tRNA-Gly,ID,tRNA-Gly,exon-VCt016-1,-,+,74):+:34:NC_002505.1	6.88928	0.741197	1.04808	0.510032	0.475125	0.706825
AS_IGR:(tRNA,VCt015,VCt015,ID,VCt015,tRNA-Tyr-1,tRNA-Tyr-1,tRNA-Tyr-1,tRNA-Tyr,ID,tRNA-Tyr,exon-VCt015-1,-,+,84/tRNA,VCt016,VCt016,ID,VCt016,tRNA-Gly-3,tRNA-Gly-3,tRNA-Gly-3,tRNA-Gly,ID,tRNA-Gly,exon-VCt016-1,-,+,74):+:34:NC_002505.1	0.937107	-2.2401	3.40621	0.42538	0.514264	NA
tRNA:VCt016,VCt016,ID,VCt016:tRNA-Gly-3,tRNA-Gly-3,tRNA-Gly-3:tRNA-Gly,ID,tRNA-Gly:exon-VCt016-1:-:+:74:NC_002505.1	39.7031	0.469812	0.498118	0.885343	0.346742	0.602056
AS_tRNA:VCt016,VCt016,ID,VCt016:tRNA-Gly-3,tRNA-Gly-3,tRNA-Gly-3:tRNA-Gly,ID,tRNA-Gly:exon-VCt016-1:-:+:74:NC_002505.1	6.5772	-3.22229	1.35704	5.23092	0.0221887	0.0953205
IGR:(tRNA,VCt016,VCt016,ID,VCt016,tRNA-Gly-3,tRNA-Gly-3,tRNA-Gly-3,tRNA-Gly,ID,tRNA-Gly,exon-VCt016-1,-,+,74/tRNA,VCt017,VCt017,ID,VCt017,tRNA-Thr-3,tRNA-Thr-3,tRNA-Thr-3,tRNA-Thr,ID,tRNA-Thr,exon-VCt017-1,-,+,75):+:12:NC_002505.1	3.07522	0.731063	1.52007	0.236249	0.626928	NA
AS_IGR:(tRNA,VCt016,VCt016,ID,VCt016,tRNA-Gly-3,tRNA-Gly-3,tRNA-Gly-3,tRNA-Gly,ID,tRNA-Gly,exon-VCt016-1,-,+,74/tRNA,VCt017,VCt017,ID,VCt017,tRNA-Thr-3,tRNA-Thr-3,tRNA-Thr-3,tRNA-Thr,ID,tRNA-Thr,exon-VCt017-1,-,+,75):+:12:NC_002505.1	1.05427	-2.47628	2.56773	0.927229	0.335584	NA
tRNA:VCt017,VCt017,ID,VCt017:tRNA-Thr-3,tRNA-Thr-3,tRNA-Thr-3:tRNA-Thr,ID,tRNA-Thr:exon-VCt017-1:-:+:75:NC_002505.1	21.2001	0.43049	0.632464	0.474392	0.490974	0.720459
AS_tRNA:VCt017,VCt017,ID,VCt017:tRNA-Thr-3,tRNA-Thr-3,tRNA-Thr-3:tRNA-Thr,ID,tRNA-Thr:exon-VCt017-1:-:+:75:NC_002505.1	4.82953	-3.20508	1.44154	4.68103	0.0304974	0.119198
IGR:(tRNA,VCt017,VCt017,ID,VCt017,tRNA-Thr-3,tRNA-Thr-3,tRNA-Thr-3,tRNA-Thr,ID,tRNA-Thr,exon-VCt017-1,-,+,75/CDS,VC0321,VC0321,tuf,tuf,elongation_factor_Tu,cds-NP_229975.1,-,+,1184):+:91:NC_002505.1	24.9467	0.168319	0.718681	0.0583491	0.809125	0.916706
AS_IGR:(tRNA,VCt017,VCt017,ID,VCt017,tRNA-Thr-3,tRNA-Thr-3,tRNA-Thr-3,tRNA-Thr,ID,tRNA-Thr,exon-VCt017-1,-,+,75/CDS,VC0321,VC0321,tuf,tuf,elongation_factor_Tu,cds-NP_229975.1,-,+,1184):+:91:NC_002505.1	8.61847	-3.65816	1.22523	8.07941	0.00447711	0.0271759
CDS:VC0321,VC0321:tuf,tuf:elongation_factor_Tu:cds-NP_229975.1:-:+:1184:NC_002505.1	3137.12	-0.153085	0.135723	1.27185	0.25942	0.508405
AS_CDS:VC0321,VC0321:tuf,tuf:elongation_factor_Tu:cds-NP_229975.1:-:+:1184:NC_002505.1	15.1894	-3.82476	0.970707	14.1288	0.000170712	0.00167464
IGR:(CDS,VC0321,VC0321,tuf,tuf,elongation_factor_Tu,cds-NP_229975.1,-,+,1184/CDS,VC0322,VC0322,secE,secE,preprotein_translocase_subunit_SecE,cds-NP_229976.1,-,+,395):+:157:NC_002505.1	178.833	-0.240626	0.263748	0.835143	0.360789	0.615491
AS_IGR:(CDS,VC0321,VC0321,tuf,tuf,elongation_factor_Tu,cds-NP_229975.1,-,+,1184/CDS,VC0322,VC0322,secE,secE,preprotein_translocase_subunit_SecE,cds-NP_229976.1,-,+,395):+:157:NC_002505.1	0	NA	NA	NA	NA	NA
CDS:VC0322,VC0322:secE,secE:preprotein_translocase_subunit_SecE:cds-NP_229976.1:-:+:395:NC_002505.1	141.696	-0.40471	0.414617	0.952087	0.329189	0.584002
AS_CDS:VC0322,VC0322:secE,secE:preprotein_translocase_subunit_SecE:cds-NP_229976.1:-:+:395:NC_002505.1	0	NA	NA	NA	NA	NA
CDS:VC0323,VC0323:nusG,nusG:transcription_antitermination_protein_NusG:cds-NP_229977.1:-:+:548:NC_002505.1	258.529	-0.330983	0.249008	1.77101	0.183257	0.410396
AS_CDS:VC0323,VC0323:nusG,nusG:transcription_antitermination_protein_NusG:cds-NP_229977.1:-:+:548:NC_002505.1	1.02261	-4.42659	3.98325	1.3549	0.244424	NA
IGR:(CDS,VC0323,VC0323,nusG,nusG,transcription_antitermination_protein_NusG,cds-NP_229977.1,-,+,548/CDS,VC0324,VC0324,rplK,rplK,50S_ribosomal_protein_L11,cds-NP_229978.1,-,+,428):+:79:NC_002505.1	45.3224	-0.0122305	0.455732	0.000787438	0.977613	0.984115
AS_IGR:(CDS,VC0323,VC0323,nusG,nusG,transcription_antitermination_protein_NusG,cds-NP_229977.1,-,+,548/CDS,VC0324,VC0324,rplK,rplK,50S_ribosomal_protein_L11,cds-NP_229978.1,-,+,428):+:79:NC_002505.1	0.255653	-2.71872	4.08047	0.566539	0.451638	NA
CDS:VC0324,VC0324:rplK,rplK:50S_ribosomal_protein_L11:cds-NP_229978.1:-:+:428:NC_002505.1	570.462	-0.304221	0.169355	3.23131	0.0722428	0.221718
AS_CDS:VC0324,VC0324:rplK,rplK:50S_ribosomal_protein_L11:cds-NP_229978.1:-:+:428:NC_002505.1	3.28963	-2.53668	2.68854	0.822369	0.364488	NA
CDS:VC0325,VC0325:rplA,rplA:50S_ribosomal_protein_L1:cds-NP_229979.1:-:+:701:NC_002505.1	911.763	0.130537	0.191942	0.462971	0.496239	0.725492
AS_CDS:VC0325,VC0325:rplA,rplA:50S_ribosomal_protein_L1:cds-NP_229979.1:-:+:701:NC_002505.1	2.32758	1.75417	2.58107	0.470022	0.492977	NA
IGR:(CDS,VC0325,VC0325,rplA,rplA,50S_ribosomal_protein_L1,cds-NP_229979.1,-,+,701/CDS,VC0326,VC0326,rplJ,rplJ,50S_ribosomal_protein_L10,cds-NP_229980.1,-,+,488):+:218:NC_002505.1	146.106	0.071527	0.315076	0.0526094	0.818583	0.921251
AS_IGR:(CDS,VC0325,VC0325,rplA,rplA,50S_ribosomal_protein_L1,cds-NP_229979.1,-,+,701/CDS,VC0326,VC0326,rplJ,rplJ,50S_ribosomal_protein_L10,cds-NP_229980.1,-,+,488):+:218:NC_002505.1	0	NA	NA	NA	NA	NA
CDS:VC0326,VC0326:rplJ,rplJ:50S_ribosomal_protein_L10:cds-NP_229980.1:-:+:488:NC_002505.1	815.76	0.39861	0.156207	6.50761	0.0107414	0.0545037
AS_CDS:VC0326,VC0326:rplJ,rplJ:50S_ribosomal_protein_L10:cds-NP_229980.1:-:+:488:NC_002505.1	0	NA	NA	NA	NA	NA
IGR:(CDS,VC0326,VC0326,rplJ,rplJ,50S_ribosomal_protein_L10,cds-NP_229980.1,-,+,488/CDS,VC0327,VC0327,rplL,rplL,50S_ribosomal_protein_L7/L12,cds-NP_229981.1,-,+,365):+:15:NC_002505.1	33.2024	0.223237	0.491022	0.209273	0.647338	0.827636
AS_IGR:(CDS,VC0326,VC0326,rplJ,rplJ,50S_ribosomal_protein_L10,cds-NP_229980.1,-,+,488/CDS,VC0327,VC0327,rplL,rplL,50S_ribosomal_protein_L7/L12,cds-NP_229981.1,-,+,365):+:15:NC_002505.1	0	NA	NA	NA	NA	NA
CDS:VC0327,VC0327:rplL,rplL:50S_ribosomal_protein_L7/L12:cds-NP_229981.1:-:+:365:NC_002505.1	1435.11	0.216527	0.167088	1.68001	0.194923	0.427133
AS_CDS:VC0327,VC0327:rplL,rplL:50S_ribosomal_protein_L7/L12:cds-NP_229981.1:-:+:365:NC_002505.1	0.353477	1.08698	3.97491	0.179765	0.671575	NA
IGR:(CDS,VC0327,VC0327,rplL,rplL,50S_ribosomal_protein_L7/L12,cds-NP_229981.1,-,+,365/CDS,VC0328,VC0328,rpoB,rpoB,DNA-directed_RNA_polymerase_subunit_beta,cds-NP_229982.2,-,+,4025):+:189:NC_002505.1	236.085	0.356142	0.272744	1.71227	0.190692	0.420384
AS_IGR:(CDS,VC0327,VC0327,rplL,rplL,50S_ribosomal_protein_L7/L12,cds-NP_229981.1,-,+,365/CDS,VC0328,VC0328,rpoB,rpoB,DNA-directed_RNA_polymerase_subunit_beta,cds-NP_229982.2,-,+,4025):+:189:NC_002505.1	0.136413	-0.13221	4.0529	-0.118093	1	NA
CDS:VC0328,VC0328:rpoB,rpoB:DNA-directed_RNA_polymerase_subunit_beta:cds-NP_229982.2:-:+:4025:NC_002505.1	1208.04	0.0103524	0.178582	0.00336109	0.953769	0.976275
AS_CDS:VC0328,VC0328:rpoB,rpoB:DNA-directed_RNA_polymerase_subunit_beta:cds-NP_229982.2:-:+:4025:NC_002505.1	4.45109	-2.61727	1.55568	2.68371	0.10138	0.282169
IGR:(CDS,VC0328,VC0328,rpoB,rpoB,DNA-directed_RNA_polymerase_subunit_beta,cds-NP_229982.2,-,+,4025/CDS,VC0329,VC0329,-,DNA-directed_RNA_polymerase_subunit_beta,cds-NP_229983.1,-,+,4205):+:53:NC_002505.1	30.5665	-0.232911	0.566273	0.172358	0.678024	0.844592
AS_IGR:(CDS,VC0328,VC0328,rpoB,rpoB,DNA-directed_RNA_polymerase_subunit_beta,cds-NP_229982.2,-,+,4025/CDS,VC0329,VC0329,-,DNA-directed_RNA_polymerase_subunit_beta,cds-NP_229983.1,-,+,4205):+:53:NC_002505.1	0	NA	NA	NA	NA	NA
CDS:VC0329,VC0329:-:DNA-directed_RNA_polymerase_subunit_beta:cds-NP_229983.1:-:+:4205:NC_002505.1	1965.61	-0.577966	0.154688	13.8783	0.000195042	0.00189038
AS_CDS:VC0329,VC0329:-:DNA-directed_RNA_polymerase_subunit_beta:cds-NP_229983.1:-:+:4205:NC_002505.1	13.7254	-1.38171	0.802886	2.91789	0.0876024	0.254577
IGR:(CDS,VC0329,VC0329,-,DNA-directed_RNA_polymerase_subunit_beta,cds-NP_229983.1,-,+,4205/CDS,VC0330,VC0330,-,anti-RNA_polymerase_sigma_70_factor,cds-NP_229984.1,-,-,494):+:49:NC_002505.1	18.4033	-0.194947	0.707077	0.076648	0.781892	0.900208
AS_IGR:(CDS,VC0329,VC0329,-,DNA-directed_RNA_polymerase_subunit_beta,cds-NP_229983.1,-,+,4205/CDS,VC0330,VC0330,-,anti-RNA_polymerase_sigma_70_factor,cds-NP_229984.1,-,-,494):+:49:NC_002505.1	17.58	1.36225	0.758592	3.1967	0.0737872	0.22423
CDS:VC0330,VC0330:-:anti-RNA_polymerase_sigma_70_factor:cds-NP_229984.1:-:-:494:NC_002505.1	285.082	0.15924	0.29393	0.292641	0.588533	0.791807
AS_CDS:VC0330,VC0330:-:anti-RNA_polymerase_sigma_70_factor:cds-NP_229984.1:-:-:494:NC_002505.1	5.89296	-0.376471	1.88255	0.0404597	0.840585	0.930984
IGR:(CDS,VC0330,VC0330,-,anti-RNA_polymerase_sigma_70_factor,cds-NP_229984.1,-,-,494/CDS,VC0331,VC0331,nudC,nudC,NADH_pyrophosphatase,cds-NP_229985.1,-,+,809):+:103:NC_002505.1	0.254239	0.642184	3.99912	0.0648553	0.79898	NA
AS_IGR:(CDS,VC0330,VC0330,-,anti-RNA_polymerase_sigma_70_factor,cds-NP_229984.1,-,-,494/CDS,VC0331,VC0331,nudC,nudC,NADH_pyrophosphatase,cds-NP_229985.1,-,+,809):+:103:NC_002505.1	31.2395	-0.271758	0.602665	0.206848	0.649249	0.828039
CDS:VC0331,VC0331:nudC,nudC:NADH_pyrophosphatase:cds-NP_229985.1:-:+:809:NC_002505.1	21.3666	-0.338731	0.647614	0.277111	0.598601	0.798659
AS_CDS:VC0331,VC0331:nudC,nudC:NADH_pyrophosphatase:cds-NP_229985.1:-:+:809:NC_002505.1	12.8041	0.82598	0.858214	0.937292	0.332975	0.588226
IGR:(CDS,VC0331,VC0331,nudC,nudC,NADH_pyrophosphatase,cds-NP_229985.1,-,+,809/CDS,VC0332,VC0332,hemE,hemE,uroporphyrinogen_decarboxylase,cds-NP_229986.1,-,+,1079):+:191:NC_002505.1	13.6325	-0.849684	0.828622	1.04896	0.305747	0.55886
AS_IGR:(CDS,VC0331,VC0331,nudC,nudC,NADH_pyrophosphatase,cds-NP_229985.1,-,+,809/CDS,VC0332,VC0332,hemE,hemE,uroporphyrinogen_decarboxylase,cds-NP_229986.1,-,+,1079):+:191:NC_002505.1	33.6073	1.21251	0.618778	3.85927	0.049472	0.17001
CDS:VC0332,VC0332:hemE,hemE:uroporphyrinogen_decarboxylase:cds-NP_229986.1:-:+:1079:NC_002505.1	261.503	0.282984	0.317387	0.797117	0.371957	0.625112
AS_CDS:VC0332,VC0332:hemE,hemE:uroporphyrinogen_decarboxylase:cds-NP_229986.1:-:+:1079:NC_002505.1	7.22213	-1.20083	1.64259	0.520567	0.4706	0.704217
CDS:VC0333,VC0333:-:TetR_family_transcriptional_regulator:cds-NP_229987.1:-:+:728:NC_002505.1	78.0163	1.1535	0.52744	4.7355	0.0295463	0.116897
AS_CDS:VC0333,VC0333:-:TetR_family_transcriptional_regulator:cds-NP_229987.1:-:+:728:NC_002505.1	7.7276	-1.74193	1.0954	2.44835	0.117649	0.309295
IGR:(CDS,VC0333,VC0333,-,TetR_family_transcriptional_regulator,cds-NP_229987.1,-,+,728/CDS,VC0334,VC0334,-,hypothetical_protein,cds-NP_229988.1,-,+,959):+:35:NC_002505.1	5.48529	1.63264	1.34959	1.49537	0.221385	0.462671
AS_IGR:(CDS,VC0333,VC0333,-,TetR_family_transcriptional_regulator,cds-NP_229987.1,-,+,728/CDS,VC0334,VC0334,-,hypothetical_protein,cds-NP_229988.1,-,+,959):+:35:NC_002505.1	0.475705	-1.75695	4.08047	0.244466	0.620999	NA
CDS:VC0334,VC0334:-:hypothetical_protein:cds-NP_229988.1:-:+:959:NC_002505.1	84.6483	0.0634982	0.522003	0.015004	0.90251	0.957747
AS_CDS:VC0334,VC0334:-:hypothetical_protein:cds-NP_229988.1:-:+:959:NC_002505.1	21.8565	0.215193	0.817883	0.0687902	0.793106	0.905807
CDS:VC0335,VC0335:-:NlpD-like_protein:cds-NP_229989.1:-:-:1148:NC_002505.1	63.0115	0.390143	0.460789	0.71857	0.396613	0.647283
AS_CDS:VC0335,VC0335:-:NlpD-like_protein:cds-NP_229989.1:-:-:1148:NC_002505.1	41.7336	-0.584371	0.593262	0.967334	0.325346	0.579787
IGR:(CDS,VC0335,VC0335,-,NlpD-like_protein,cds-NP_229989.1,-,-,1148/CDS,VC0336,VC0336,-,2%2C3-bisphosphoglycerate-independent_phosphoglycerate_mutase,cds-NP_229990.1,-,-,1532):+:117:NC_002505.1	5.69829	-2.95797	1.25127	5.26071	0.0218122	0.0941575
AS_IGR:(CDS,VC0335,VC0335,-,NlpD-like_protein,cds-NP_229989.1,-,-,1148/CDS,VC0336,VC0336,-,2%2C3-bisphosphoglycerate-independent_phosphoglycerate_mutase,cds-NP_229990.1,-,-,1532):+:117:NC_002505.1	11.5562	-1.01881	0.819513	1.54152	0.214392	0.454193
CDS:VC0336,VC0336:-:2%2C3-bisphosphoglycerate-independent_phosphoglycerate_mutase:cds-NP_229990.1:-:-:1532:NC_002505.1	516.597	-1.00087	0.26239	14.3066	0.000155321	0.00154323
AS_CDS:VC0336,VC0336:-:2%2C3-bisphosphoglycerate-independent_phosphoglycerate_mutase:cds-NP_229990.1:-:-:1532:NC_002505.1	5.52857	-1.03771	1.35169	0.587761	0.443286	0.683966
IGR:(CDS,VC0336,VC0336,-,2%2C3-bisphosphoglycerate-independent_phosphoglycerate_mutase,cds-NP_229990.1,-,-,1532/CDS,VC0337,VC0337,-,hypothetical_protein,cds-NP_229991.1,-,-,941):+:91:NC_002505.1	0.0682065	-0.795171	4.08047	-0.297366	1	NA
AS_IGR:(CDS,VC0336,VC0336,-,2%2C3-bisphosphoglycerate-independent_phosphoglycerate_mutase,cds-NP_229990.1,-,-,1532/CDS,VC0337,VC0337,-,hypothetical_protein,cds-NP_229991.1,-,-,941):+:91:NC_002505.1	4.02417	2.00265	1.57857	1.66942	0.196337	NA
CDS:VC0337,VC0337:-:hypothetical_protein:cds-NP_229991.1:-:-:941:NC_002505.1	15.3949	1.92996	0.918579	4.43214	0.0352682	0.133599
AS_CDS:VC0337,VC0337:-:hypothetical_protein:cds-NP_229991.1:-:-:941:NC_002505.1	210.81	-2.30218	0.288746	59.4582	1.24917e-14	5.02068e-13
IGR:(CDS,VC0337,VC0337,-,hypothetical_protein,cds-NP_229991.1,-,-,941/CDS,VC0338,VC0338,-,transporter,cds-NP_229992.1,-,-,1436):+:46:NC_002505.1	3.7427	-1.93268	1.43334	1.78335	0.181739	NA
AS_IGR:(CDS,VC0337,VC0337,-,hypothetical_protein,cds-NP_229991.1,-,-,941/CDS,VC0338,VC0338,-,transporter,cds-NP_229992.1,-,-,1436):+:46:NC_002505.1	5.21249	1.808	1.47056	1.50979	0.219172	0.459617
CDS:VC0338,VC0338:-:transporter:cds-NP_229992.1:-:-:1436:NC_002505.1	112.632	0.433357	0.41031	1.11049	0.291976	0.543125
AS_CDS:VC0338,VC0338:-:transporter:cds-NP_229992.1:-:-:1436:NC_002505.1	53.2518	-1.52527	0.499767	9.03132	0.00265392	0.0179639
IGR:(CDS,VC0338,VC0338,-,transporter,cds-NP_229992.1,-,-,1436/CDS,VC0339,VC0339,psd,psd,phosphatidylserine_decarboxylase,cds-NP_229993.1,-,-,857):+:135:NC_002505.1	5.66647	-2.13801	1.38931	2.28254	0.130838	0.332303
AS_IGR:(CDS,VC0338,VC0338,-,transporter,cds-NP_229992.1,-,-,1436/CDS,VC0339,VC0339,psd,psd,phosphatidylserine_decarboxylase,cds-NP_229993.1,-,-,857):+:135:NC_002505.1	7.72709	2.14151	1.12626	3.72576	0.0535792	0.179709
CDS:VC0339,VC0339:psd,psd:phosphatidylserine_decarboxylase:cds-NP_229993.1:-:-:857:NC_002505.1	135.214	0.15628	0.361326	0.186427	0.665907	0.837458
AS_CDS:VC0339,VC0339:psd,psd:phosphatidylserine_decarboxylase:cds-NP_229993.1:-:-:857:NC_002505.1	11.5303	-1.45935	1.30736	1.21621	0.270106	0.518389
CDS:VC0340,VC0340:-:ribosome-associated_GTPase:cds-NP_229994.1:-:-:1163:NC_002505.1	232.276	-0.539926	0.353347	2.32484	0.127323	0.325783
AS_CDS:VC0340,VC0340:-:ribosome-associated_GTPase:cds-NP_229994.1:-:-:1163:NC_002505.1	4.07065	2.70341	2.22529	1.44026	0.230097	NA
IGR:(CDS,VC0340,VC0340,-,ribosome-associated_GTPase,cds-NP_229994.1,-,-,1163/CDS,VC0341,VC0341,-,oligoribonuclease,cds-NP_229995.1,-,+,545):+:81:NC_002505.1	0.0682065	-0.795171	4.08047	-0.297366	1	NA
AS_IGR:(CDS,VC0340,VC0340,-,ribosome-associated_GTPase,cds-NP_229994.1,-,-,1163/CDS,VC0341,VC0341,-,oligoribonuclease,cds-NP_229995.1,-,+,545):+:81:NC_002505.1	3.38074	0.52931	1.75223	0.0891656	0.765241	NA
CDS:VC0341,VC0341:-:oligoribonuclease:cds-NP_229995.1:-:+:545:NC_002505.1	33.3342	0.595981	0.560781	1.14489	0.28462	0.534477
AS_CDS:VC0341,VC0341:-:oligoribonuclease:cds-NP_229995.1:-:+:545:NC_002505.1	8.3414	1.1491	1.60212	0.513593	0.473587	0.70588
IGR:(CDS,VC0341,VC0341,-,oligoribonuclease,cds-NP_229995.1,-,+,545/tRNA,VCt018,VCt018,ID,VCt018,tRNA-Gly-4,tRNA-Gly-4,tRNA-Gly-4,tRNA-Gly,ID,tRNA-Gly,exon-VCt018-1,-,+,75):+:127:NC_002505.1	8.18946	0.474663	1.17336	0.160363	0.688822	0.8503
AS_IGR:(CDS,VC0341,VC0341,-,oligoribonuclease,cds-NP_229995.1,-,+,545/tRNA,VCt018,VCt018,ID,VCt018,tRNA-Gly-4,tRNA-Gly-4,tRNA-Gly-4,tRNA-Gly,ID,tRNA-Gly,exon-VCt018-1,-,+,75):+:127:NC_002505.1	0.510358	-3.4756	4.04752	0.954741	0.328516	NA
tRNA:VCt018,VCt018,ID,VCt018:tRNA-Gly-4,tRNA-Gly-4,tRNA-Gly-4:tRNA-Gly,ID,tRNA-Gly:exon-VCt018-1:-:+:75:NC_002505.1	19.5971	0.404141	0.734449	0.29952	0.584184	0.788592
AS_tRNA:VCt018,VCt018,ID,VCt018:tRNA-Gly-4,tRNA-Gly-4,tRNA-Gly-4:tRNA-Gly,ID,tRNA-Gly:exon-VCt018-1:-:+:75:NC_002505.1	0.323859	-1.75695	4.08047	0.166119	0.683584	NA
IGR:(tRNA,VCt018,VCt018,ID,VCt018,tRNA-Gly-4,tRNA-Gly-4,tRNA-Gly-4,tRNA-Gly,ID,tRNA-Gly,exon-VCt018-1,-,+,75/tRNA,VCt019,VCt019,ID,VCt019,tRNA-Gly-5,tRNA-Gly-5,tRNA-Gly-5,tRNA-Gly,ID,tRNA-Gly,exon-VCt019-1,-,+,75):+:33:NC_002505.1	9.13206	0.265688	0.985857	0.0748568	0.784392	0.901134
AS_IGR:(tRNA,VCt018,VCt018,ID,VCt018,tRNA-Gly-4,tRNA-Gly-4,tRNA-Gly-4,tRNA-Gly,ID,tRNA-Gly,exon-VCt018-1,-,+,75/tRNA,VCt019,VCt019,ID,VCt019,tRNA-Gly-5,tRNA-Gly-5,tRNA-Gly-5,tRNA-Gly,ID,tRNA-Gly,exon-VCt019-1,-,+,75):+:33:NC_002505.1	0	NA	NA	NA	NA	NA
tRNA:VCt019,VCt019,ID,VCt019:tRNA-Gly-5,tRNA-Gly-5,tRNA-Gly-5:tRNA-Gly,ID,tRNA-Gly:exon-VCt019-1:-:+:75:NC_002505.1	26.9686	0.123288	0.618549	0.0408774	0.839775	0.930458
AS_tRNA:VCt019,VCt019,ID,VCt019:tRNA-Gly-5,tRNA-Gly-5,tRNA-Gly-5:tRNA-Gly,ID,tRNA-Gly:exon-VCt019-1:-:+:75:NC_002505.1	0.255653	-2.71872	4.08047	0.566539	0.451638	NA
IGR:(tRNA,VCt019,VCt019,ID,VCt019,tRNA-Gly-5,tRNA-Gly-5,tRNA-Gly-5,tRNA-Gly,ID,tRNA-Gly,exon-VCt019-1,-,+,75/tRNA,VCt020,VCt020,ID,VCt020,tRNA-Gly-6,tRNA-Gly-6,tRNA-Gly-6,tRNA-Gly,ID,tRNA-Gly,exon-VCt020-1,-,+,75):+:155:NC_002505.1	64.4883	0.00280255	0.517708	0.00087477	0.976405	0.984115
AS_IGR:(tRNA,VCt019,VCt019,ID,VCt019,tRNA-Gly-5,tRNA-Gly-5,tRNA-Gly-5,tRNA-Gly,ID,tRNA-Gly,exon-VCt019-1,-,+,75/tRNA,VCt020,VCt020,ID,VCt020,tRNA-Gly-6,tRNA-Gly-6,tRNA-Gly-6,tRNA-Gly,ID,tRNA-Gly,exon-VCt020-1,-,+,75):+:155:NC_002505.1	2.08013	-1.09497	2.30368	0.224793	0.635412	NA
tRNA:VCt020,VCt020,ID,VCt020:tRNA-Gly-6,tRNA-Gly-6,tRNA-Gly-6:tRNA-Gly,ID,tRNA-Gly:exon-VCt020-1:-:+:75:NC_002505.1	23.9222	0.152559	0.673102	0.0526342	0.818541	0.921251
AS_tRNA:VCt020,VCt020,ID,VCt020:tRNA-Gly-6,tRNA-Gly-6,tRNA-Gly-6:tRNA-Gly,ID,tRNA-Gly:exon-VCt020-1:-:+:75:NC_002505.1	0	NA	NA	NA	NA	NA
IGR:(tRNA,VCt020,VCt020,ID,VCt020,tRNA-Gly-6,tRNA-Gly-6,tRNA-Gly-6,tRNA-Gly,ID,tRNA-Gly,exon-VCt020-1,-,+,75/tRNA,VCt021,VCt021,ID,VCt021,tRNA-Met-4,tRNA-Met-4,tRNA-Met-4,tRNA-Met,ID,tRNA-Met,exon-VCt021-1,-,+,76):+:38:NC_002505.1	6.60664	0.0628238	1.16529	0.00437167	0.947283	0.97403
AS_IGR:(tRNA,VCt020,VCt020,ID,VCt020,tRNA-Gly-6,tRNA-Gly-6,tRNA-Gly-6,tRNA-Gly,ID,tRNA-Gly,exon-VCt020-1,-,+,75/tRNA,VCt021,VCt021,ID,VCt021,tRNA-Met-4,tRNA-Met-4,tRNA-Met-4,tRNA-Met,ID,tRNA-Met,exon-VCt021-1,-,+,76):+:38:NC_002505.1	0	NA	NA	NA	NA	NA
tRNA:VCt021,VCt021,ID,VCt021:tRNA-Met-4,tRNA-Met-4,tRNA-Met-4:tRNA-Met,ID,tRNA-Met:exon-VCt021-1:-:+:76:NC_002505.1	16.4993	-0.316038	0.787029	0.161741	0.687559	0.84994
AS_tRNA:VCt021,VCt021,ID,VCt021:tRNA-Met-4,tRNA-Met-4,tRNA-Met-4:tRNA-Met,ID,tRNA-Met:exon-VCt021-1:-:+:76:NC_002505.1	0	NA	NA	NA	NA	NA
IGR:(tRNA,VCt021,VCt021,ID,VCt021,tRNA-Met-4,tRNA-Met-4,tRNA-Met-4,tRNA-Met,ID,tRNA-Met,exon-VCt021-1,-,+,76/tRNA,VCt022,VCt022,ID,VCt022,tRNA-Gly-7,tRNA-Gly-7,tRNA-Gly-7,tRNA-Gly,ID,tRNA-Gly,exon-VCt022-1,-,+,75):+:33:NC_002505.1	5.96294	-0.359418	1.13251	0.101215	0.750377	0.885711
AS_IGR:(tRNA,VCt021,VCt021,ID,VCt021,tRNA-Met-4,tRNA-Met-4,tRNA-Met-4,tRNA-Met,ID,tRNA-Met,exon-VCt021-1,-,+,76/tRNA,VCt022,VCt022,ID,VCt022,tRNA-Gly-7,tRNA-Gly-7,tRNA-Gly-7,tRNA-Gly,ID,tRNA-Gly,exon-VCt022-1,-,+,75):+:33:NC_002505.1	0	NA	NA	NA	NA	NA
tRNA:VCt022,VCt022,ID,VCt022:tRNA-Gly-7,tRNA-Gly-7,tRNA-Gly-7:tRNA-Gly,ID,tRNA-Gly:exon-VCt022-1:-:+:75:NC_002505.1	18.0713	-0.234936	0.771771	0.0937531	0.759459	0.889688
AS_tRNA:VCt022,VCt022,ID,VCt022:tRNA-Gly-7,tRNA-Gly-7,tRNA-Gly-7:tRNA-Gly,ID,tRNA-Gly:exon-VCt022-1:-:+:75:NC_002505.1	0	NA	NA	NA	NA	NA
IGR:(tRNA,VCt022,VCt022,ID,VCt022,tRNA-Gly-7,tRNA-Gly-7,tRNA-Gly-7,tRNA-Gly,ID,tRNA-Gly,exon-VCt022-1,-,+,75/tRNA,VCt023,VCt023,ID,VCt023,tRNA-Met-5,tRNA-Met-5,tRNA-Met-5,tRNA-Met,ID,tRNA-Met,exon-VCt023-1,-,+,76):+:185:NC_002505.1	14.7666	-0.380205	0.873603	0.190025	0.662896	0.836534
AS_IGR:(tRNA,VCt022,VCt022,ID,VCt022,tRNA-Gly-7,tRNA-Gly-7,tRNA-Gly-7,tRNA-Gly,ID,tRNA-Gly,exon-VCt022-1,-,+,75/tRNA,VCt023,VCt023,ID,VCt023,tRNA-Met-5,tRNA-Met-5,tRNA-Met-5,tRNA-Met,ID,tRNA-Met,exon-VCt023-1,-,+,76):+:185:NC_002505.1	0.717055	-2.76488	3.70112	0.60725	0.435825	NA
tRNA:VCt023,VCt023,ID,VCt023:tRNA-Met-5,tRNA-Met-5,tRNA-Met-5:tRNA-Met,ID,tRNA-Met:exon-VCt023-1:-:+:76:NC_002505.1	8.92442	0.506638	0.987129	0.262434	0.608453	0.803986
AS_tRNA:VCt023,VCt023,ID,VCt023:tRNA-Met-5,tRNA-Met-5,tRNA-Met-5:tRNA-Met,ID,tRNA-Met:exon-VCt023-1:-:+:76:NC_002505.1	0	NA	NA	NA	NA	NA
IGR:(tRNA,VCt023,VCt023,ID,VCt023,tRNA-Met-5,tRNA-Met-5,tRNA-Met-5,tRNA-Met,ID,tRNA-Met,exon-VCt023-1,-,+,76/tRNA,VCt024,VCt024,ID,VCt024,tRNA-Met-6,tRNA-Met-6,tRNA-Met-6,tRNA-Met,ID,tRNA-Met,exon-VCt024-1,-,+,76):+:41:NC_002505.1	3.66346	0.0628668	1.38178	0.00210757	0.963383	NA
AS_IGR:(tRNA,VCt023,VCt023,ID,VCt023,tRNA-Met-5,tRNA-Met-5,tRNA-Met-5,tRNA-Met,ID,tRNA-Met,exon-VCt023-1,-,+,76/tRNA,VCt024,VCt024,ID,VCt024,tRNA-Met-6,tRNA-Met-6,tRNA-Met-6,tRNA-Met,ID,tRNA-Met,exon-VCt024-1,-,+,76):+:41:NC_002505.1	0	NA	NA	NA	NA	NA
tRNA:VCt024,VCt024,ID,VCt024:tRNA-Met-6,tRNA-Met-6,tRNA-Met-6:tRNA-Met,ID,tRNA-Met:exon-VCt024-1:-:+:76:NC_002505.1	12.0185	-0.132568	0.810138	0.0282966	0.866413	0.941305
AS_tRNA:VCt024,VCt024,ID,VCt024:tRNA-Met-6,tRNA-Met-6,tRNA-Met-6:tRNA-Met,ID,tRNA-Met:exon-VCt024-1:-:+:76:NC_002505.1	0.0682065	-0.795171	4.08047	-0.297366	1	NA
IGR:(tRNA,VCt024,VCt024,ID,VCt024,tRNA-Met-6,tRNA-Met-6,tRNA-Met-6,tRNA-Met,ID,tRNA-Met,exon-VCt024-1,-,+,76/tRNA,VCt025,VCt025,ID,VCt025,tRNA-Met-7,tRNA-Met-7,tRNA-Met-7,tRNA-Met,ID,tRNA-Met,exon-VCt025-1,-,+,76):+:41:NC_002505.1	3.95153	0.273053	1.37399	0.0396342	0.842197	NA
AS_IGR:(tRNA,VCt024,VCt024,ID,VCt024,tRNA-Met-6,tRNA-Met-6,tRNA-Met-6,tRNA-Met,ID,tRNA-Met,exon-VCt024-1,-,+,76/tRNA,VCt025,VCt025,ID,VCt025,tRNA-Met-7,tRNA-Met-7,tRNA-Met-7,tRNA-Met,ID,tRNA-Met,exon-VCt025-1,-,+,76):+:41:NC_002505.1	0	NA	NA	NA	NA	NA
tRNA:VCt025,VCt025,ID,VCt025:tRNA-Met-7,tRNA-Met-7,tRNA-Met-7:tRNA-Met,ID,tRNA-Met:exon-VCt025-1:-:+:76:NC_002505.1	12.8808	-0.275642	0.788712	0.123721	0.725033	0.871727
AS_tRNA:VCt025,VCt025,ID,VCt025:tRNA-Met-7,tRNA-Met-7,tRNA-Met-7:tRNA-Met,ID,tRNA-Met:exon-VCt025-1:-:+:76:NC_002505.1	0	NA	NA	NA	NA	NA
IGR:(tRNA,VCt025,VCt025,ID,VCt025,tRNA-Met-7,tRNA-Met-7,tRNA-Met-7,tRNA-Met,ID,tRNA-Met,exon-VCt025-1,-,+,76/CDS,VC0342,VC0342,-,Fe-S-binding_protein,cds-NP_229996.1,-,-,1109):+:538:NC_002505.1	23.427	-0.0164388	0.723489	0.00237089	0.961165	0.979274
AS_IGR:(tRNA,VCt025,VCt025,ID,VCt025,tRNA-Met-7,tRNA-Met-7,tRNA-Met-7,tRNA-Met,ID,tRNA-Met,exon-VCt025-1,-,+,76/CDS,VC0342,VC0342,-,Fe-S-binding_protein,cds-NP_229996.1,-,-,1109):+:538:NC_002505.1	12.5407	0.036374	0.969244	0.0027535	0.958151	0.978197
CDS:VC0342,VC0342:-:Fe-S-binding_protein:cds-NP_229996.1:-:-:1109:NC_002505.1	19.724	1.28652	0.791347	2.65893	0.10297	0.284588
AS_CDS:VC0342,VC0342:-:Fe-S-binding_protein:cds-NP_229996.1:-:-:1109:NC_002505.1	37.5355	-0.837682	0.614993	1.8446	0.174413	0.398323
IGR:(CDS,VC0342,VC0342,-,Fe-S-binding_protein,cds-NP_229996.1,-,-,1109/CDS,VC0343,VC0343,-,hypothetical_protein,cds-NP_229997.2,-,+,464):+:163:NC_002505.1	2.5206	0.58571	2.16453	0.072061	0.788359	NA
AS_IGR:(CDS,VC0342,VC0342,-,Fe-S-binding_protein,cds-NP_229996.1,-,-,1109/CDS,VC0343,VC0343,-,hypothetical_protein,cds-NP_229997.2,-,+,464):+:163:NC_002505.1	0.330036	1.02897	3.97767	0.172597	0.677814	NA
CDS:VC0343,VC0343:-:hypothetical_protein:cds-NP_229997.2:-:+:464:NC_002505.1	40.9601	0.467326	0.614665	0.586081	0.443939	0.684267
AS_CDS:VC0343,VC0343:-:hypothetical_protein:cds-NP_229997.2:-:+:464:NC_002505.1	4.48065	-2.53531	2.53109	0.917516	0.338128	0.594083
CDS:VC0344,VC0344:-:N-acetylmuramoyl-L-alanine_amidase:cds-NP_229998.1:-:+:1745:NC_002505.1	131.12	0.404717	0.285865	2.0159	0.155659	0.37123
AS_CDS:VC0344,VC0344:-:N-acetylmuramoyl-L-alanine_amidase:cds-NP_229998.1:-:+:1745:NC_002505.1	5.15284	-2.48287	1.72153	1.9448	0.163148	0.381412
CDS:VC0345,VC0345:mutL,mutL:DNA_mismatch_repair_protein:cds-NP_229999.1:-:+:1961:NC_002505.1	167.412	-0.119158	0.306403	0.152016	0.696616	0.855026
AS_CDS:VC0345,VC0345:mutL,mutL:DNA_mismatch_repair_protein:cds-NP_229999.1:-:+:1961:NC_002505.1	25.768	-2.56066	0.714974	11.9506	0.000546293	0.0047279
CDS:VC0346,VC0346:miaA,miaA:tRNA_delta2-isopentenylpyrophosphate_transferase:cds-NP_230000.1:-:+:947:NC_002505.1	565.041	0.318954	0.219529	2.10781	0.146549	0.359376
AS_CDS:VC0346,VC0346:miaA,miaA:tRNA_delta2-isopentenylpyrophosphate_transferase:cds-NP_230000.1:-:+:947:NC_002505.1	12.3233	-0.593765	1.61128	0.13492	0.713385	0.864972
IGR:(CDS,VC0346,VC0346,miaA,miaA,tRNA_delta2-isopentenylpyrophosphate_transferase,cds-NP_230000.1,-,+,947/CDS,VC0347,VC0347,hfq,hfq,RNA-binding_protein_Hfq,cds-NP_230001.1,-,+,263):+:120:NC_002505.1	226.146	-0.387793	0.24047	2.60409	0.106589	0.291195
AS_IGR:(CDS,VC0346,VC0346,miaA,miaA,tRNA_delta2-isopentenylpyrophosphate_transferase,cds-NP_230000.1,-,+,947/CDS,VC0347,VC0347,hfq,hfq,RNA-binding_protein_Hfq,cds-NP_230001.1,-,+,263):+:120:NC_002505.1	0	NA	NA	NA	NA	NA
CDS:VC0347,VC0347:hfq,hfq:RNA-binding_protein_Hfq:cds-NP_230001.1:-:+:263:NC_002505.1	668.886	-0.30328	0.168224	3.25206	0.0713336	0.219705
AS_CDS:VC0347,VC0347:hfq,hfq:RNA-binding_protein_Hfq:cds-NP_230001.1:-:+:263:NC_002505.1	0	NA	NA	NA	NA	NA
CDS:VC0348,VC0348:-:GTPase_HflX:cds-NP_230002.1:-:+:1289:NC_002505.1	756.28	0.198245	0.202316	0.962769	0.32649	0.580663
AS_CDS:VC0348,VC0348:-:GTPase_HflX:cds-NP_230002.1:-:+:1289:NC_002505.1	3.64525	0.0523597	1.70464	0.000952899	0.975374	NA
CDS:VC0349,VC0349:-:HflK_protein:cds-NP_230003.1:-:+:1187:NC_002505.1	812.37	-0.135671	0.200686	0.457215	0.498928	0.728249
AS_CDS:VC0349,VC0349:-:HflK_protein:cds-NP_230003.1:-:+:1187:NC_002505.1	2.55511	-3.20182	2.51611	1.45791	0.227263	NA
CDS:VC0350,VC0350:-:HflC_protein:cds-NP_230004.1:-:+:980:NC_002505.1	715.531	0.0351534	0.199399	0.031126	0.85996	0.937587
AS_CDS:VC0350,VC0350:-:HflC_protein:cds-NP_230004.1:-:+:980:NC_002505.1	5.77587	-2.55532	2.05766	1.4073	0.235505	0.479229
CDS:VC0351,VC0351:-:hypothetical_protein:cds-NP_230005.1:-:+:206:NC_002505.1	67.2313	-0.542769	0.427639	1.60994	0.204501	0.441523
AS_CDS:VC0351,VC0351:-:hypothetical_protein:cds-NP_230005.1:-:+:206:NC_002505.1	13.6771	-0.149896	0.859074	0.0305313	0.86129	0.938031
CDS:VC0352,VC0352:-:hypothetical_protein:cds-NP_230006.2:-:-:227:NC_002505.1	32.1267	-0.135138	0.610903	0.0490553	0.824715	0.924669
AS_CDS:VC0352,VC0352:-:hypothetical_protein:cds-NP_230006.2:-:-:227:NC_002505.1	24.5603	-1.17126	0.62027	3.52936	0.0602909	0.19452
CDS:VC0353,VC0353:-:hypothetical_protein:cds-NP_230007.1:-:-:983:NC_002505.1	60.3506	-1.46741	0.649026	4.92971	0.0263988	0.108243
AS_CDS:VC0353,VC0353:-:hypothetical_protein:cds-NP_230007.1:-:-:983:NC_002505.1	240.022	-0.558184	0.395788	1.98099	0.159286	0.37587
IGR:(CDS,VC0353,VC0353,-,hypothetical_protein,cds-NP_230007.1,-,-,983/CDS,VC0354,VC0354,-,FKBP-type_peptidylprolyl_isomerase,cds-NP_230008.1,-,+,779):+:95:NC_002505.1	85.2779	-0.111667	0.368739	0.0918673	0.761817	0.891229
AS_IGR:(CDS,VC0353,VC0353,-,hypothetical_protein,cds-NP_230007.1,-,-,983/CDS,VC0354,VC0354,-,FKBP-type_peptidylprolyl_isomerase,cds-NP_230008.1,-,+,779):+:95:NC_002505.1	0	NA	NA	NA	NA	NA
CDS:VC0354,VC0354:-:FKBP-type_peptidylprolyl_isomerase:cds-NP_230008.1:-:+:779:NC_002505.1	2002.41	0.436089	0.216682	4.03498	0.0445662	0.157812
AS_CDS:VC0354,VC0354:-:FKBP-type_peptidylprolyl_isomerase:cds-NP_230008.1:-:+:779:NC_002505.1	0.330036	1.02897	3.97767	0.172597	0.677814	NA
IGR:(CDS,VC0354,VC0354,-,FKBP-type_peptidylprolyl_isomerase,cds-NP_230008.1,-,+,779/CDS,VC0355,VC0355,-,hypothetical_protein,cds-NP_230009.1,-,+,722):+:147:NC_002505.1	160.979	0.645674	0.354436	3.30303	0.0691521	0.215389
AS_IGR:(CDS,VC0354,VC0354,-,FKBP-type_peptidylprolyl_isomerase,cds-NP_230008.1,-,+,779/CDS,VC0355,VC0355,-,hypothetical_protein,cds-NP_230009.1,-,+,722):+:147:NC_002505.1	0	NA	NA	NA	NA	NA
CDS:VC0355,VC0355:-:hypothetical_protein:cds-NP_230009.1:-:+:722:NC_002505.1	150.299	-0.078943	0.369958	0.0456133	0.83088	0.926682
AS_CDS:VC0355,VC0355:-:hypothetical_protein:cds-NP_230009.1:-:+:722:NC_002505.1	2.29703	3.82661	2.8325	2.08151	0.149092	NA
CDS:VC0356,VC0356:-:sulfur_transfer_complex_subunit_TusD:cds-NP_230010.1:-:+:395:NC_002505.1	70.8164	0.0863254	0.496472	0.0311296	0.859952	0.937587
AS_CDS:VC0356,VC0356:-:sulfur_transfer_complex_subunit_TusD:cds-NP_230010.1:-:+:395:NC_002505.1	7.98998	-2.90525	1.32099	4.49063	0.0340812	0.130492
CDS:VC0357,VC0357:-:hypothetical_protein:cds-NP_230011.1:-:+:356:NC_002505.1	76.0398	-0.619732	0.449277	1.90009	0.168068	0.389204
AS_CDS:VC0357,VC0357:-:hypothetical_protein:cds-NP_230011.1:-:+:356:NC_002505.1	2.24813	-4.55412	2.23025	3.95002	0.0468709	NA
CDS:VC0358,VC0358:-:hypothetical_protein:cds-NP_230012.1:-:+:275:NC_002505.1	49.5056	-0.250429	0.457177	0.301033	0.583235	0.788241
AS_CDS:VC0358,VC0358:-:hypothetical_protein:cds-NP_230012.1:-:+:275:NC_002505.1	1.50054	3.21167	3.92254	0.904567	0.34156	NA
IGR:(CDS,VC0358,VC0358,-,hypothetical_protein,cds-NP_230012.1,-,+,275/CDS,VC0359,VC0359,rpsL,rpsL,30S_ribosomal_protein_S12,cds-NP_230013.1,-,+,374):+:133:NC_002505.1	24.8342	0.217764	0.587121	0.139117	0.709161	0.861946
AS_IGR:(CDS,VC0358,VC0358,-,hypothetical_protein,cds-NP_230012.1,-,+,275/CDS,VC0359,VC0359,rpsL,rpsL,30S_ribosomal_protein_S12,cds-NP_230013.1,-,+,374):+:133:NC_002505.1	1.2444	-0.688385	3.57218	0.0373999	0.846653	NA
CDS:VC0359,VC0359:rpsL,rpsL:30S_ribosomal_protein_S12:cds-NP_230013.1:-:+:374:NC_002505.1	401.292	0.0457755	0.188954	0.0591627	0.807824	0.916127
AS_CDS:VC0359,VC0359:rpsL,rpsL:30S_ribosomal_protein_S12:cds-NP_230013.1:-:+:374:NC_002505.1	1.78957	-5.22923	3.60946	2.0136	0.155895	NA
IGR:(CDS,VC0359,VC0359,rpsL,rpsL,30S_ribosomal_protein_S12,cds-NP_230013.1,-,+,374/CDS,VC0360,VC0360,-,30S_ribosomal_protein_S7,cds-NP_230014.1,-,+,470):+:64:NC_002505.1	78.0712	-0.0662232	0.372878	0.0317645	0.858546	0.936763
AS_IGR:(CDS,VC0359,VC0359,rpsL,rpsL,30S_ribosomal_protein_S12,cds-NP_230013.1,-,+,374/CDS,VC0360,VC0360,-,30S_ribosomal_protein_S7,cds-NP_230014.1,-,+,470):+:64:NC_002505.1	0	NA	NA	NA	NA	NA
CDS:VC0360,VC0360:-:30S_ribosomal_protein_S7:cds-NP_230014.1:-:+:470:NC_002505.1	967.729	-0.347258	0.20232	2.94075	0.0863705	0.251977
AS_CDS:VC0360,VC0360:-:30S_ribosomal_protein_S7:cds-NP_230014.1:-:+:470:NC_002505.1	0	NA	NA	NA	NA	NA
IGR:(CDS,VC0360,VC0360,-,30S_ribosomal_protein_S7,cds-NP_230014.1,-,+,470/CDS,VC0361,VC0361,-,elongation_factor_G,cds-NP_230015.1,-,+,2096):+:24:NC_002505.1	25.9266	-0.150594	0.58075	0.0679553	0.794337	0.906123
AS_IGR:(CDS,VC0360,VC0360,-,30S_ribosomal_protein_S7,cds-NP_230014.1,-,+,470/CDS,VC0361,VC0361,-,elongation_factor_G,cds-NP_230015.1,-,+,2096):+:24:NC_002505.1	0	NA	NA	NA	NA	NA
CDS:VC0361,VC0361:-:elongation_factor_G:cds-NP_230015.1:-:+:2096:NC_002505.1	690.95	0.290358	0.226425	1.64204	0.200046	0.435199
AS_CDS:VC0361,VC0361:-:elongation_factor_G:cds-NP_230015.1:-:+:2096:NC_002505.1	3.77729	-0.278111	2.4014	0.0134106	0.907808	NA
IGR:(CDS,VC0361,VC0361,-,elongation_factor_G,cds-NP_230015.1,-,+,2096/CDS,VC0362,VC0362,tuf,tuf,elongation_factor_Tu,cds-NP_230016.1,-,+,1184):+:71:NC_002505.1	32.6563	0.132803	0.49884	0.0718595	0.788648	0.904181
AS_IGR:(CDS,VC0361,VC0361,-,elongation_factor_G,cds-NP_230015.1,-,+,2096/CDS,VC0362,VC0362,tuf,tuf,elongation_factor_Tu,cds-NP_230016.1,-,+,1184):+:71:NC_002505.1	1.10455	-1.27292	3.23466	0.152083	0.696553	NA
CDS:VC0362,VC0362:tuf,tuf:elongation_factor_Tu:cds-NP_230016.1:-:+:1184:NC_002505.1	3659.42	0.319327	0.134094	5.66017	0.0173545	0.0791408
AS_CDS:VC0362,VC0362:tuf,tuf:elongation_factor_Tu:cds-NP_230016.1:-:+:1184:NC_002505.1	13.7392	-2.22708	1.04488	4.23126	0.0396861	0.145679
IGR:(CDS,VC0362,VC0362,tuf,tuf,elongation_factor_Tu,cds-NP_230016.1,-,+,1184/CDS,VC0364,VC0364,-,bacterioferritin-associated_ferredoxin,cds-NP_230018.1,-,+,188):+:251:NC_002505.1	241.893	0.446766	0.219094	4.18376	0.040813	0.148438
AS_IGR:(CDS,VC0362,VC0362,tuf,tuf,elongation_factor_Tu,cds-NP_230016.1,-,+,1184/CDS,VC0364,VC0364,-,bacterioferritin-associated_ferredoxin,cds-NP_230018.1,-,+,188):+:251:NC_002505.1	9.46919	-1.98033	1.27258	2.31701	0.127966	0.326641
CDS:VC0364,VC0364:-:bacterioferritin-associated_ferredoxin:cds-NP_230018.1:-:+:188:NC_002505.1	609.901	-4.95673	0.276433	250.503	2.01744e-56	5.31558e-54
AS_CDS:VC0364,VC0364:-:bacterioferritin-associated_ferredoxin:cds-NP_230018.1:-:+:188:NC_002505.1	0.589129	1.83669	3.9475	0.413052	0.520425	NA
IGR:(CDS,VC0364,VC0364,-,bacterioferritin-associated_ferredoxin,cds-NP_230018.1,-,+,188/CDS,VC0365,VC0365,-,bacterioferritin,cds-NP_230019.1,-,+,476):+:18:NC_002505.1	48.6527	-4.59362	0.561441	61.5072	4.41132e-15	1.85693e-13
AS_IGR:(CDS,VC0364,VC0364,-,bacterioferritin-associated_ferredoxin,cds-NP_230018.1,-,+,188/CDS,VC0365,VC0365,-,bacterioferritin,cds-NP_230019.1,-,+,476):+:18:NC_002505.1	0	NA	NA	NA	NA	NA
CDS:VC0365,VC0365:-:bacterioferritin:cds-NP_230019.1:-:+:476:NC_002505.1	793.182	-2.16295	0.215414	93.5846	3.89202e-22	2.91451e-20
AS_CDS:VC0365,VC0365:-:bacterioferritin:cds-NP_230019.1:-:+:476:NC_002505.1	1.85878	3.51235	2.46722	2.36732	0.1239	NA
IGR:(CDS,VC0365,VC0365,-,bacterioferritin,cds-NP_230019.1,-,+,476/CDS,VC0366,VC0366,rpsF,rpsF,30S_ribosomal_protein_S6,cds-NP_230020.1,-,+,368):+:160:NC_002505.1	61.3169	-0.636084	0.39078	2.65646	0.10313	0.28492
AS_IGR:(CDS,VC0365,VC0365,-,bacterioferritin,cds-NP_230019.1,-,+,476/CDS,VC0366,VC0366,rpsF,rpsF,30S_ribosomal_protein_S6,cds-NP_230020.1,-,+,368):+:160:NC_002505.1	1.84561	-2.44628	3.15756	0.558692	0.454788	NA
CDS:VC0366,VC0366:rpsF,rpsF:30S_ribosomal_protein_S6:cds-NP_230020.1:-:+:368:NC_002505.1	237.941	0.462793	0.264109	3.08621	0.0789587	0.235458
AS_CDS:VC0366,VC0366:rpsF,rpsF:30S_ribosomal_protein_S6:cds-NP_230020.1:-:+:368:NC_002505.1	3.70378	-4.35834	2.65326	2.26816	0.132057	NA
CDS:VC0367,VC0367:-:primosomal_replication_protein_N:cds-NP_230021.1:-:+:302:NC_002505.1	212.703	0.385196	0.25317	2.33294	0.126663	0.32483
AS_CDS:VC0367,VC0367:-:primosomal_replication_protein_N:cds-NP_230021.1:-:+:302:NC_002505.1	0.640606	1.97189	3.70977	0.514074	0.47338	NA
CDS:VC0368,VC0368:rpsR,rpsR:30S_ribosomal_protein_S18:cds-NP_230022.1:-:+:227:NC_002505.1	180.912	0.111921	0.263969	0.182406	0.669313	0.838291
AS_CDS:VC0368,VC0368:rpsR,rpsR:30S_ribosomal_protein_S18:cds-NP_230022.1:-:+:227:NC_002505.1	1.5889	0.0618814	3.37562	0.000346378	0.985151	NA
CDS:VC0369,VC0369:rplI,rplI:50S_ribosomal_protein_L9:cds-NP_230023.1:-:+:449:NC_002505.1	433.498	-0.000440496	0.265479	1.69371e-05	0.996716	0.996856
AS_CDS:VC0369,VC0369:rplI,rplI:50S_ribosomal_protein_L9:cds-NP_230023.1:-:+:449:NC_002505.1	2.2929	3.80934	2.42119	2.7512	0.0971816	NA
CDS:VC0370,VC0370:-:hypothetical_protein:cds-NP_230024.1:-:-:809:NC_002505.1	54.1352	1.38507	0.696484	3.83944	0.0500603	0.171629
AS_CDS:VC0370,VC0370:-:hypothetical_protein:cds-NP_230024.1:-:-:809:NC_002505.1	35.3505	-0.271998	0.54702	0.248208	0.61834	0.811402
IGR:(CDS,VC0370,VC0370,-,hypothetical_protein,cds-NP_230024.1,-,-,809/CDS,VC0371,VC0371,-,replicative_DNA_helicase,cds-NP_230025.1,-,+,1406):+:84:NC_002505.1	2.96333	-1.51402	1.83329	0.671168	0.412645	NA
AS_IGR:(CDS,VC0370,VC0370,-,hypothetical_protein,cds-NP_230024.1,-,-,809/CDS,VC0371,VC0371,-,replicative_DNA_helicase,cds-NP_230025.1,-,+,1406):+:84:NC_002505.1	0	NA	NA	NA	NA	NA
CDS:VC0371,VC0371:-:replicative_DNA_helicase:cds-NP_230025.1:-:+:1406:NC_002505.1	194.874	0.335205	0.299903	1.24326	0.264845	0.513088
AS_CDS:VC0371,VC0371:-:replicative_DNA_helicase:cds-NP_230025.1:-:+:1406:NC_002505.1	0.766958	-4.01651	4.00797	1.18788	0.275758	NA
CDS:VC0372,VC0372:alr,alr:alanine_racemase:cds-NP_230026.1:-:+:1127:NC_002505.1	124.199	1.01101	0.346561	8.50173	0.0035481	0.0225569
AS_CDS:VC0372,VC0372:alr,alr:alanine_racemase:cds-NP_230026.1:-:+:1127:NC_002505.1	4.23687	-1.48438	2.61739	0.310483	0.577384	0.783427
IGR:(CDS,VC0372,VC0372,alr,alr,alanine_racemase,cds-NP_230026.1,-,+,1127/CDS,VC0373,VC0373,-,hypothetical_protein,cds-NP_230027.1,-,-,419):+:21:NC_002505.1	3.70845	0.86215	1.50751	0.340887	0.559318	NA
AS_IGR:(CDS,VC0372,VC0372,alr,alr,alanine_racemase,cds-NP_230026.1,-,+,1127/CDS,VC0373,VC0373,-,hypothetical_protein,cds-NP_230027.1,-,-,419):+:21:NC_002505.1	0	NA	NA	NA	NA	NA
CDS:VC0373,VC0373:-:hypothetical_protein:cds-NP_230027.1:-:-:419:NC_002505.1	0.967336	2.5738	3.78984	0.715841	0.397511	NA
AS_CDS:VC0373,VC0373:-:hypothetical_protein:cds-NP_230027.1:-:-:419:NC_002505.1	22.0803	-0.17805	0.678373	0.0691902	0.79252	0.905807
IGR:(CDS,VC0373,VC0373,-,hypothetical_protein,cds-NP_230027.1,-,-,419/CDS,VC0374,VC0374,pgi,pgi,glucose-6-phosphate_isomerase,cds-NP_230028.1,-,+,1652):+:243:NC_002505.1	8.22304	0.884083	1.1195	0.639479	0.423899	0.66855
AS_IGR:(CDS,VC0373,VC0373,-,hypothetical_protein,cds-NP_230027.1,-,-,419/CDS,VC0374,VC0374,pgi,pgi,glucose-6-phosphate_isomerase,cds-NP_230028.1,-,+,1652):+:243:NC_002505.1	0.423542	1.39825	3.96182	0.283782	0.594233	NA
CDS:VC0374,VC0374:pgi,pgi:glucose-6-phosphate_isomerase:cds-NP_230028.1:-:+:1652:NC_002505.1	421.598	0.34177	0.238519	2.05297	0.15191	0.366381
AS_CDS:VC0374,VC0374:pgi,pgi:glucose-6-phosphate_isomerase:cds-NP_230028.1:-:+:1652:NC_002505.1	4.10914	-1.15434	1.55455	0.547038	0.45953	NA
IGR:(CDS,VC0374,VC0374,pgi,pgi,glucose-6-phosphate_isomerase,cds-NP_230028.1,-,+,1652/CDS,VC0376,VC0376,-,hypothetical_protein,cds-NP_230030.1,-,+,1178):+:151:NC_002505.1	19.5415	0.75313	0.693107	1.19603	0.274118	0.523088
AS_IGR:(CDS,VC0374,VC0374,pgi,pgi,glucose-6-phosphate_isomerase,cds-NP_230028.1,-,+,1652/CDS,VC0376,VC0376,-,hypothetical_protein,cds-NP_230030.1,-,+,1178):+:151:NC_002505.1	2.3149	3.82602	2.46764	2.67533	0.101914	NA
CDS:VC0376,VC0376:-:hypothetical_protein:cds-NP_230030.1:-:+:1178:NC_002505.1	9.75256	-2.02069	1.10077	3.23988	0.0718659	0.220844
AS_CDS:VC0376,VC0376:-:hypothetical_protein:cds-NP_230030.1:-:+:1178:NC_002505.1	39.9138	-0.322796	0.488388	0.440834	0.50672	0.733233
IGR:(CDS,VC0376,VC0376,-,hypothetical_protein,cds-NP_230030.1,-,+,1178/CDS,VC0377,VC0377,-,hypothetical_protein,cds-NP_230031.1,-,-,461):+:55:NC_002505.1	0.419724	-0.908725	4.0421	0.0185187	0.891755	NA
AS_IGR:(CDS,VC0376,VC0376,-,hypothetical_protein,cds-NP_230030.1,-,+,1178/CDS,VC0377,VC0377,-,hypothetical_protein,cds-NP_230031.1,-,-,461):+:55:NC_002505.1	34.1734	0.483476	0.551414	0.778783	0.377513	0.629543
CDS:VC0377,VC0377:-:hypothetical_protein:cds-NP_230031.1:-:-:461:NC_002505.1	444.562	-0.345767	0.240423	2.06612	0.150604	0.364669
AS_CDS:VC0377,VC0377:-:hypothetical_protein:cds-NP_230031.1:-:-:461:NC_002505.1	2.51595	-1.31187	2.17649	0.359397	0.548841	NA
CDS:VC0378,VC0378:-:zinc_uptake_regulation_protein:cds-NP_230032.1:-:-:467:NC_002505.1	414.926	-0.384004	0.230908	2.76239	0.096504	0.273627
AS_CDS:VC0378,VC0378:-:zinc_uptake_regulation_protein:cds-NP_230032.1:-:-:467:NC_002505.1	0.247527	0.616184	4.00077	0.0610826	0.804793	NA
IGR:(CDS,VC0378,VC0378,-,zinc_uptake_regulation_protein,cds-NP_230032.1,-,-,467/CDS,VC0379,VC0379,-,tRNA-dihydrouridine_synthase_A,cds-NP_230033.1,-,+,983):+:313:NC_002505.1	4.29553	0.124129	1.39283	0.00796066	0.928905	0.967247
AS_IGR:(CDS,VC0378,VC0378,-,zinc_uptake_regulation_protein,cds-NP_230032.1,-,-,467/CDS,VC0379,VC0379,-,tRNA-dihydrouridine_synthase_A,cds-NP_230033.1,-,+,983):+:313:NC_002505.1	12.1053	-0.70921	1.31024	0.291351	0.589356	0.792117
CDS:VC0379,VC0379:-:tRNA-dihydrouridine_synthase_A:cds-NP_230033.1:-:+:983:NC_002505.1	36.3977	0.0454708	0.689825	0.00457608	0.946067	0.973574
AS_CDS:VC0379,VC0379:-:tRNA-dihydrouridine_synthase_A:cds-NP_230033.1:-:+:983:NC_002505.1	13.6718	-0.652975	0.871725	0.562531	0.453242	0.690295
IGR:(CDS,VC0379,VC0379,-,tRNA-dihydrouridine_synthase_A,cds-NP_230033.1,-,+,983/CDS,VC0379a,VC0379a,-,phage_shock_protein_G,cds-YP_008474263.1,-,+,212):+:109:NC_002505.1	1.86115	0.473271	2.26551	0.0462894	0.829651	NA
AS_IGR:(CDS,VC0379,VC0379,-,tRNA-dihydrouridine_synthase_A,cds-NP_230033.1,-,+,983/CDS,VC0379a,VC0379a,-,phage_shock_protein_G,cds-YP_008474263.1,-,+,212):+:109:NC_002505.1	3.12661	-1.84657	1.71136	1.13148	0.28746	NA
CDS:VC0379a,VC0379a:-:phage_shock_protein_G:cds-YP_008474263.1:-:+:212:NC_002505.1	88.0346	-1.42887	0.446576	9.9746	0.00158714	0.0117248
AS_CDS:VC0379a,VC0379a:-:phage_shock_protein_G:cds-YP_008474263.1:-:+:212:NC_002505.1	2.03797	-1.63267	1.98203	0.669304	0.413294	NA
IGR:(CDS,VC0379a,VC0379a,-,phage_shock_protein_G,cds-YP_008474263.1,-,+,212/CDS,VC0381,VC0381,-,hypothetical_protein,cds-NP_230035.1,-,+,665):+:37:NC_002505.1	12.4845	-1.0954	0.811006	1.8154	0.177862	0.403367
AS_IGR:(CDS,VC0379a,VC0379a,-,phage_shock_protein_G,cds-YP_008474263.1,-,+,212/CDS,VC0381,VC0381,-,hypothetical_protein,cds-NP_230035.1,-,+,665):+:37:NC_002505.1	0	NA	NA	NA	NA	NA
CDS:VC0381,VC0381:-:hypothetical_protein:cds-NP_230035.1:-:+:665:NC_002505.1	88.7439	-0.480398	0.44122	1.18575	0.27619	0.524696
AS_CDS:VC0381,VC0381:-:hypothetical_protein:cds-NP_230035.1:-:+:665:NC_002505.1	0.64577	1.99465	3.9433	0.471005	0.492525	NA
CDS:VC0382,VC0382:-:hypothetical_protein:cds-NP_230036.1:-:+:170:NC_002505.1	16.9059	-0.101954	0.698991	0.0218461	0.882497	0.947485
AS_CDS:VC0382,VC0382:-:hypothetical_protein:cds-NP_230036.1:-:+:170:NC_002505.1	0	NA	NA	NA	NA	NA
CDS:VC0383,VC0383:-:hypothetical_protein:cds-NP_230037.1:-:+:269:NC_002505.1	14.0822	2.55786	0.948315	7.36023	0.00666823	0.0372353
AS_CDS:VC0383,VC0383:-:hypothetical_protein:cds-NP_230037.1:-:+:269:NC_002505.1	0	NA	NA	NA	NA	NA
IGR:(CDS,VC0383,VC0383,-,hypothetical_protein,cds-NP_230037.1,-,+,269/CDS,VC0384,VC0384,-,sulfite_reductase_NADPH_flavoprotein_subunit_alpha,cds-NP_230038.1,-,+,1844):+:34:NC_002505.1	1.97089	1.40276	2.01256	0.510226	0.475041	NA
AS_IGR:(CDS,VC0383,VC0383,-,hypothetical_protein,cds-NP_230037.1,-,+,269/CDS,VC0384,VC0384,-,sulfite_reductase_NADPH_flavoprotein_subunit_alpha,cds-NP_230038.1,-,+,1844):+:34:NC_002505.1	0	NA	NA	NA	NA	NA
CDS:VC0384,VC0384:-:sulfite_reductase_NADPH_flavoprotein_subunit_alpha:cds-NP_230038.1:-:+:1844:NC_002505.1	66.7901	-0.0986663	0.524289	0.0354465	0.850663	0.934067
AS_CDS:VC0384,VC0384:-:sulfite_reductase_NADPH_flavoprotein_subunit_alpha:cds-NP_230038.1:-:+:1844:NC_002505.1	1.41073	-1.40566	2.54174	0.304326	0.581183	NA
CDS:VC0385,VC0385:-:sulfite_reductase_subunit_beta:cds-NP_230039.1:-:+:1733:NC_002505.1	65.9082	-1.07674	0.515688	4.29321	0.0382649	0.141734
AS_CDS:VC0385,VC0385:-:sulfite_reductase_subunit_beta:cds-NP_230039.1:-:+:1733:NC_002505.1	3.52263	-4.29012	1.92162	4.66377	0.0308056	NA
CDS:VC0386,VC0386:-:phosphoadenosine_phosphosulfate_reductase:cds-NP_230040.1:-:+:761:NC_002505.1	20.3776	0.483764	0.881141	0.303554	0.581663	0.786832
AS_CDS:VC0386,VC0386:-:phosphoadenosine_phosphosulfate_reductase:cds-NP_230040.1:-:+:761:NC_002505.1	38.5504	-1.55022	0.715118	4.52739	0.0333565	0.128339
IGR:(CDS,VC0386,VC0386,-,phosphoadenosine_phosphosulfate_reductase,cds-NP_230040.1,-,+,761/rRNA,VCr010,VCr010,ID,VCr010,16Sd,16Sd,16Sd,16S_ribosomal_RNA,ID,16S_ribosomal_RNA,exon-VCr010-1,-,+,1535):+:512:NC_002505.1	15.165	0.229805	1.09233	0.0456796	0.830759	0.926682
AS_IGR:(CDS,VC0386,VC0386,-,phosphoadenosine_phosphosulfate_reductase,cds-NP_230040.1,-,+,761/rRNA,VCr010,VCr010,ID,VCr010,16Sd,16Sd,16Sd,16S_ribosomal_RNA,ID,16S_ribosomal_RNA,exon-VCr010-1,-,+,1535):+:512:NC_002505.1	31.0019	-0.12794	0.669245	0.0366343	0.848212	0.933216
rRNA:VCr010,VCr010,ID,VCr010:16Sd,16Sd,16Sd:16S_ribosomal_RNA,ID,16S_ribosomal_RNA:exon-VCr010-1:-:+:1535:NC_002505.1	2877.02	-1.58757	0.181477	73.0926	1.23707e-17	6.51889e-16
AS_rRNA:VCr010,VCr010,ID,VCr010:16Sd,16Sd,16Sd:16S_ribosomal_RNA,ID,16S_ribosomal_RNA:exon-VCr010-1:-:+:1535:NC_002505.1	0	NA	NA	NA	NA	NA
IGR:(rRNA,VCr010,VCr010,ID,VCr010,16Sd,16Sd,16Sd,16S_ribosomal_RNA,ID,16S_ribosomal_RNA,exon-VCr010-1,-,+,1535/tRNA,VCt026,VCt026,ID,VCt026,tRNA-Ile-3,tRNA-Ile-3,tRNA-Ile-3,tRNA-Ile,ID,tRNA-Ile,exon-VCt026-1,-,+,76):+:62:NC_002505.1	19.4152	-1.59129	0.669811	5.5226	0.0187724	0.0836759
AS_IGR:(rRNA,VCr010,VCr010,ID,VCr010,16Sd,16Sd,16Sd,16S_ribosomal_RNA,ID,16S_ribosomal_RNA,exon-VCr010-1,-,+,1535/tRNA,VCt026,VCt026,ID,VCt026,tRNA-Ile-3,tRNA-Ile-3,tRNA-Ile-3,tRNA-Ile,ID,tRNA-Ile,exon-VCt026-1,-,+,76):+:62:NC_002505.1	0	NA	NA	NA	NA	NA
tRNA:VCt026,VCt026,ID,VCt026:tRNA-Ile-3,tRNA-Ile-3,tRNA-Ile-3:tRNA-Ile,ID,tRNA-Ile:exon-VCt026-1:-:+:76:NC_002505.1	8.78554	-1.48012	1.02044	2.05653	0.151555	0.365955
AS_tRNA:VCt026,VCt026,ID,VCt026:tRNA-Ile-3,tRNA-Ile-3,tRNA-Ile-3:tRNA-Ile,ID,tRNA-Ile:exon-VCt026-1:-:+:76:NC_002505.1	0	NA	NA	NA	NA	NA
IGR:(tRNA,VCt026,VCt026,ID,VCt026,tRNA-Ile-3,tRNA-Ile-3,tRNA-Ile-3,tRNA-Ile,ID,tRNA-Ile,exon-VCt026-1,-,+,76/tRNA,VCt027,VCt027,ID,VCt027,tRNA-Ala-4,tRNA-Ala-4,tRNA-Ala-4,tRNA-Ala,ID,tRNA-Ala,exon-VCt027-1,-,+,76):+:7:NC_002505.1	0.440738	-0.788185	4.03379	0.00890854	0.924803	NA
AS_IGR:(tRNA,VCt026,VCt026,ID,VCt026,tRNA-Ile-3,tRNA-Ile-3,tRNA-Ile-3,tRNA-Ile,ID,tRNA-Ile,exon-VCt026-1,-,+,76/tRNA,VCt027,VCt027,ID,VCt027,tRNA-Ala-4,tRNA-Ala-4,tRNA-Ala-4,tRNA-Ala,ID,tRNA-Ala,exon-VCt027-1,-,+,76):+:7:NC_002505.1	0	NA	NA	NA	NA	NA
tRNA:VCt027,VCt027,ID,VCt027:tRNA-Ala-4,tRNA-Ala-4,tRNA-Ala-4:tRNA-Ala,ID,tRNA-Ala:exon-VCt027-1:-:+:76:NC_002505.1	3.83225	-0.439257	1.42622	0.0951476	0.757732	NA
AS_tRNA:VCt027,VCt027,ID,VCt027:tRNA-Ala-4,tRNA-Ala-4,tRNA-Ala-4:tRNA-Ala,ID,tRNA-Ala:exon-VCt027-1:-:+:76:NC_002505.1	0	NA	NA	NA	NA	NA
IGR:(tRNA,VCt027,VCt027,ID,VCt027,tRNA-Ala-4,tRNA-Ala-4,tRNA-Ala-4,tRNA-Ala,ID,tRNA-Ala,exon-VCt027-1,-,+,76/rRNA,VCr011,VCr011,ID,VCr011,23Sd,23Sd,23Sd,23S_ribosomal_RNA,ID,23S_ribosomal_RNA,exon-VCr011-1,-,+,2886):+:286:NC_002505.1	23.7358	-1.74128	0.68097	6.33918	0.0118099	0.0590828
AS_IGR:(tRNA,VCt027,VCt027,ID,VCt027,tRNA-Ala-4,tRNA-Ala-4,tRNA-Ala-4,tRNA-Ala,ID,tRNA-Ala,exon-VCt027-1,-,+,76/rRNA,VCr011,VCr011,ID,VCr011,23Sd,23Sd,23Sd,23S_ribosomal_RNA,ID,23S_ribosomal_RNA,exon-VCr011-1,-,+,2886):+:286:NC_002505.1	0.338162	-1.75695	4.08047	0.139423	0.708855	NA
rRNA:VCr011,VCr011,ID,VCr011:23Sd,23Sd,23Sd:23S_ribosomal_RNA,ID,23S_ribosomal_RNA:exon-VCr011-1:-:+:2886:NC_002505.1	24770.1	-1.62464	0.194661	66.2718	3.92848e-16	1.86315e-14
AS_rRNA:VCr011,VCr011,ID,VCr011:23Sd,23Sd,23Sd:23S_ribosomal_RNA,ID,23S_ribosomal_RNA:exon-VCr011-1:-:+:2886:NC_002505.1	0	NA	NA	NA	NA	NA
IGR:(rRNA,VCr011,VCr011,ID,VCr011,23Sd,23Sd,23Sd,23S_ribosomal_RNA,ID,23S_ribosomal_RNA,exon-VCr011-1,-,+,2886/rRNA,VCr012,VCr012,ID,VCr012,5Sd,5Sd,5Sd,5S_ribosomal_RNA,ID,5S_ribosomal_RNA,exon-VCr012-1,-,+,117):+:126:NC_002505.1	119.659	-1.86557	0.319482	32.7433	1.05167e-08	2.27405e-07
AS_IGR:(rRNA,VCr011,VCr011,ID,VCr011,23Sd,23Sd,23Sd,23S_ribosomal_RNA,ID,23S_ribosomal_RNA,exon-VCr011-1,-,+,2886/rRNA,VCr012,VCr012,ID,VCr012,5Sd,5Sd,5Sd,5S_ribosomal_RNA,ID,5S_ribosomal_RNA,exon-VCr012-1,-,+,117):+:126:NC_002505.1	0	NA	NA	NA	NA	NA
rRNA:VCr012,VCr012,ID,VCr012:5Sd,5Sd,5Sd:5S_ribosomal_RNA,ID,5S_ribosomal_RNA:exon-VCr012-1:-:+:117:NC_002505.1	222.726	-1.49414	0.26183	31.6022	1.89216e-08	3.9825e-07
AS_rRNA:VCr012,VCr012,ID,VCr012:5Sd,5Sd,5Sd:5S_ribosomal_RNA,ID,5S_ribosomal_RNA:exon-VCr012-1:-:+:117:NC_002505.1	0	NA	NA	NA	NA	NA
IGR:(rRNA,VCr012,VCr012,ID,VCr012,5Sd,5Sd,5Sd,5S_ribosomal_RNA,ID,5S_ribosomal_RNA,exon-VCr012-1,-,+,117/tRNA,VCt028,VCt028,ID,VCt028,tRNA-Asp-3,tRNA-Asp-3,tRNA-Asp-3,tRNA-Asp,ID,tRNA-Asp,exon-VCt028-1,-,+,76):+:24:NC_002505.1	5.6862	-1.39991	1.1044	1.59645	0.206407	0.444425
AS_IGR:(rRNA,VCr012,VCr012,ID,VCr012,5Sd,5Sd,5Sd,5S_ribosomal_RNA,ID,5S_ribosomal_RNA,exon-VCr012-1,-,+,117/tRNA,VCt028,VCt028,ID,VCt028,tRNA-Asp-3,tRNA-Asp-3,tRNA-Asp-3,tRNA-Asp,ID,tRNA-Asp,exon-VCt028-1,-,+,76):+:24:NC_002505.1	0	NA	NA	NA	NA	NA
tRNA:VCt028,VCt028,ID,VCt028:tRNA-Asp-3,tRNA-Asp-3,tRNA-Asp-3:tRNA-Asp,ID,tRNA-Asp:exon-VCt028-1:-:+:76:NC_002505.1	19.7682	-1.11425	0.705554	2.47202	0.115889	0.306253
AS_tRNA:VCt028,VCt028,ID,VCt028:tRNA-Asp-3,tRNA-Asp-3,tRNA-Asp-3:tRNA-Asp,ID,tRNA-Asp:exon-VCt028-1:-:+:76:NC_002505.1	0.117826	-0.795171	4.08047	-0.224908	1	NA
IGR:(tRNA,VCt028,VCt028,ID,VCt028,tRNA-Asp-3,tRNA-Asp-3,tRNA-Asp-3,tRNA-Asp,ID,tRNA-Asp,exon-VCt028-1,-,+,76/CDS,VC0389,VC0389,-,Na+/H+_antiporter,cds-NP_230043.1,-,-,1334):+:442:NC_002505.1	12.6193	-1.30555	0.927886	1.9537	0.162188	0.380418
AS_IGR:(tRNA,VCt028,VCt028,ID,VCt028,tRNA-Asp-3,tRNA-Asp-3,tRNA-Asp-3,tRNA-Asp,ID,tRNA-Asp,exon-VCt028-1,-,+,76/CDS,VC0389,VC0389,-,Na+/H+_antiporter,cds-NP_230043.1,-,-,1334):+:442:NC_002505.1	4.98576	-1.01916	1.40401	0.527025	0.46786	0.701889
CDS:VC0389,VC0389:-:Na+/H+_antiporter:cds-NP_230043.1:-:-:1334:NC_002505.1	103.424	1.9646	0.649498	8.68663	0.00320552	0.0208257
AS_CDS:VC0389,VC0389:-:Na+/H+_antiporter:cds-NP_230043.1:-:-:1334:NC_002505.1	16.6089	-0.515744	1.156	0.198614	0.655842	0.832121
IGR:(CDS,VC0389,VC0389,-,Na+/H+_antiporter,cds-NP_230043.1,-,-,1334/CDS,VC0390,VC0390,metH,metH,B12-dependent_methionine_synthase,cds-NP_230044.1,-,+,3680):+:155:NC_002505.1	2.33982	-0.268189	2.23105	0.0148348	0.903059	NA
AS_IGR:(CDS,VC0389,VC0389,-,Na+/H+_antiporter,cds-NP_230043.1,-,-,1334/CDS,VC0390,VC0390,metH,metH,B12-dependent_methionine_synthase,cds-NP_230044.1,-,+,3680):+:155:NC_002505.1	1.18622	-0.911861	2.66762	0.117099	0.732203	NA
CDS:VC0390,VC0390:metH,metH:B12-dependent_methionine_synthase:cds-NP_230044.1:-:+:3680:NC_002505.1	184.707	-0.317971	0.299905	1.12593	0.288646	0.538867
AS_CDS:VC0390,VC0390:metH,metH:B12-dependent_methionine_synthase:cds-NP_230044.1:-:+:3680:NC_002505.1	19.1124	0.572756	0.78482	0.527559	0.467635	0.701847
IGR:(CDS,VC0390,VC0390,metH,metH,B12-dependent_methionine_synthase,cds-NP_230044.1,-,+,3680/CDS,VC0391,VC0391,-,aspartate_kinase,cds-NP_230045.2,-,-,1355):+:11:NC_002505.1	1.01212	-0.10918	2.50882	0.00169371	0.967173	NA
AS_IGR:(CDS,VC0390,VC0390,metH,metH,B12-dependent_methionine_synthase,cds-NP_230044.1,-,+,3680/CDS,VC0391,VC0391,-,aspartate_kinase,cds-NP_230045.2,-,-,1355):+:11:NC_002505.1	17.9386	1.5973	0.731835	4.77813	0.0288234	0.114453
CDS:VC0391,VC0391:-:aspartate_kinase:cds-NP_230045.2:-:-:1355:NC_002505.1	946.257	1.51682	0.20722	51.6888	6.50341e-13	2.19267e-11
AS_CDS:VC0391,VC0391:-:aspartate_kinase:cds-NP_230045.2:-:-:1355:NC_002505.1	14.6171	-0.460923	1.2034	0.147154	0.70127	0.856794
IGR:(CDS,VC0391,VC0391,-,aspartate_kinase,cds-NP_230045.2,-,-,1355/CDS,VC0392,VC0392,-,class_V_aminotransferase,cds-NP_230046.1,-,+,1118):+:422:NC_002505.1	1.66607	-1.72523	2.39107	0.510701	0.474836	NA
AS_IGR:(CDS,VC0391,VC0391,-,aspartate_kinase,cds-NP_230045.2,-,-,1355/CDS,VC0392,VC0392,-,class_V_aminotransferase,cds-NP_230046.1,-,+,1118):+:422:NC_002505.1	145.258	1.46095	0.314484	21.2783	3.97205e-06	5.81423e-05
CDS:VC0392,VC0392:-:class_V_aminotransferase:cds-NP_230046.1:-:+:1118:NC_002505.1	131.355	0.949032	0.318903	8.80983	0.00299611	0.0198273
AS_CDS:VC0392,VC0392:-:class_V_aminotransferase:cds-NP_230046.1:-:+:1118:NC_002505.1	6.81078	-1.10149	1.53448	0.506332	0.476731	0.707734
IGR:(CDS,VC0392,VC0392,-,class_V_aminotransferase,cds-NP_230046.1,-,+,1118/CDS,VC0393,VC0393,-,hypothetical_protein,cds-NP_230047.1,-,-,1793):+:17:NC_002505.1	3.3718	1.02009	1.88603	0.281171	0.595935	NA
AS_IGR:(CDS,VC0392,VC0392,-,class_V_aminotransferase,cds-NP_230046.1,-,+,1118/CDS,VC0393,VC0393,-,hypothetical_protein,cds-NP_230047.1,-,-,1793):+:17:NC_002505.1	0.150716	-0.0367685	4.04718	-0.0985776	1	NA
CDS:VC0393,VC0393:-:hypothetical_protein:cds-NP_230047.1:-:-:1793:NC_002505.1	54.5128	-0.0510659	0.574021	0.00809778	0.928297	0.966755
AS_CDS:VC0393,VC0393:-:hypothetical_protein:cds-NP_230047.1:-:-:1793:NC_002505.1	81.7891	-1.0804	0.499858	4.60329	0.0319106	0.12351
IGR:(CDS,VC0393,VC0393,-,hypothetical_protein,cds-NP_230047.1,-,-,1793/CDS,VC0394,VC0394,uvrA,uvrA,excinuclease_ABC_subunit_A,cds-NP_230048.1,-,-,2822):+:4:NC_002505.1	0.0682065	-0.795171	4.08047	-0.297366	1	NA
AS_IGR:(CDS,VC0393,VC0393,-,hypothetical_protein,cds-NP_230047.1,-,-,1793/CDS,VC0394,VC0394,uvrA,uvrA,excinuclease_ABC_subunit_A,cds-NP_230048.1,-,-,2822):+:4:NC_002505.1	0.591453	0.0890128	3.37512	0.00141376	0.970007	NA
CDS:VC0394,VC0394:uvrA,uvrA:excinuclease_ABC_subunit_A:cds-NP_230048.1:-:-:2822:NC_002505.1	460.57	-1.16799	0.218179	28.0653	1.17289e-07	2.18801e-06
AS_CDS:VC0394,VC0394:uvrA,uvrA:excinuclease_ABC_subunit_A:cds-NP_230048.1:-:-:2822:NC_002505.1	137.486	-1.09814	0.385841	7.97824	0.00473429	0.0283023
IGR:(CDS,VC0394,VC0394,uvrA,uvrA,excinuclease_ABC_subunit_A,cds-NP_230048.1,-,-,2822/CDS,VC0395,VC0395,-,UTP-glucose-1-phosphate_uridylyltransferase,cds-NP_230049.1,-,-,875):+:104:NC_002505.1	3.3626	-1.12734	1.99964	0.316041	0.573997	NA
AS_IGR:(CDS,VC0394,VC0394,uvrA,uvrA,excinuclease_ABC_subunit_A,cds-NP_230048.1,-,-,2822/CDS,VC0395,VC0395,-,UTP-glucose-1-phosphate_uridylyltransferase,cds-NP_230049.1,-,-,875):+:104:NC_002505.1	11.8655	0.380454	0.866206	0.195399	0.65846	0.833948
CDS:VC0395,VC0395:-:UTP-glucose-1-phosphate_uridylyltransferase:cds-NP_230049.1:-:-:875:NC_002505.1	297.63	0.693813	0.213022	10.5939	0.00113461	0.00877347
AS_CDS:VC0395,VC0395:-:UTP-glucose-1-phosphate_uridylyltransferase:cds-NP_230049.1:-:-:875:NC_002505.1	10.191	-0.956544	1.10135	0.745797	0.38781	0.638778
IGR:(CDS,VC0395,VC0395,-,UTP-glucose-1-phosphate_uridylyltransferase,cds-NP_230049.1,-,-,875/CDS,VC0396,VC0396,-,LuxR_family_transcriptional_regulator,cds-NP_230050.1,-,-,644):+:118:NC_002505.1	0.338162	-1.75695	4.08047	0.139423	0.708855	NA
AS_IGR:(CDS,VC0395,VC0395,-,UTP-glucose-1-phosphate_uridylyltransferase,cds-NP_230049.1,-,-,875/CDS,VC0396,VC0396,-,LuxR_family_transcriptional_regulator,cds-NP_230050.1,-,-,644):+:118:NC_002505.1	0.704528	2.10399	3.61272	0.588357	0.443055	NA
CDS:VC0396,VC0396:-:LuxR_family_transcriptional_regulator:cds-NP_230050.1:-:-:644:NC_002505.1	4.95617	-1.06263	1.64132	0.415888	0.518996	0.741691
AS_CDS:VC0396,VC0396:-:LuxR_family_transcriptional_regulator:cds-NP_230050.1:-:-:644:NC_002505.1	0.617165	1.93169	3.94492	0.450713	0.501997	NA
IGR:(CDS,VC0396,VC0396,-,LuxR_family_transcriptional_regulator,cds-NP_230050.1,-,-,644/CDS,VC0397,VC0397,-,single-stranded_DNA-binding_protein,cds-NP_230051.1,-,+,533):+:250:NC_002505.1	12.1764	-1.82374	0.924072	3.7901	0.0515567	0.175238
AS_IGR:(CDS,VC0396,VC0396,-,LuxR_family_transcriptional_regulator,cds-NP_230050.1,-,-,644/CDS,VC0397,VC0397,-,single-stranded_DNA-binding_protein,cds-NP_230051.1,-,+,533):+:250:NC_002505.1	0.272826	0.776206	3.99105	0.108864	0.741441	NA
CDS:VC0397,VC0397:-:single-stranded_DNA-binding_protein:cds-NP_230051.1:-:+:533:NC_002505.1	112.124	0.47429	0.393352	1.44421	0.229459	0.472985
AS_CDS:VC0397,VC0397:-:single-stranded_DNA-binding_protein:cds-NP_230051.1:-:+:533:NC_002505.1	0	NA	NA	NA	NA	NA
IGR:(CDS,VC0397,VC0397,-,single-stranded_DNA-binding_protein,cds-NP_230051.1,-,+,533/CDS,VC0398,VC0398,-,regulatory_protein_CsrD,cds-NP_230052.1,-,+,2021):+:63:NC_002505.1	2.5614	1.15944	1.99944	0.343164	0.558009	NA
AS_IGR:(CDS,VC0397,VC0397,-,single-stranded_DNA-binding_protein,cds-NP_230051.1,-,+,533/CDS,VC0398,VC0398,-,regulatory_protein_CsrD,cds-NP_230052.1,-,+,2021):+:63:NC_002505.1	0	NA	NA	NA	NA	NA
CDS:VC0398,VC0398:-:regulatory_protein_CsrD:cds-NP_230052.1:-:+:2021:NC_002505.1	162.265	0.451697	0.284307	2.53267	0.111511	0.299053
AS_CDS:VC0398,VC0398:-:regulatory_protein_CsrD:cds-NP_230052.1:-:+:2021:NC_002505.1	3.62233	0.828608	2.30498	0.129245	0.719216	NA
CDS:VC0399,VC0399:-:MSHA_biogenesis_protein_MshI:cds-NP_230053.1:-:+:1439:NC_002505.1	171.848	0.228725	0.31792	0.520329	0.470701	0.704221
AS_CDS:VC0399,VC0399:-:MSHA_biogenesis_protein_MshI:cds-NP_230053.1:-:+:1439:NC_002505.1	0.942606	2.52217	3.93216	0.648478	0.420657	NA
CDS:VC0400,VC0400:-:MSHA_biogenesis_protein_MshJ:cds-NP_230054.1:-:+:650:NC_002505.1	37.0965	0.453897	0.605511	0.560093	0.454223	0.691344
AS_CDS:VC0400,VC0400:-:MSHA_biogenesis_protein_MshJ:cds-NP_230054.1:-:+:650:NC_002505.1	0.409239	1.35196	3.96359	0.270668	0.602884	NA
CDS:VC0401,VC0401:-:MSHA_biogenesis_protein_MshK:cds-NP_230055.1:-:+:317:NC_002505.1	38.5687	0.635313	0.576136	1.22487	0.268407	0.516765
AS_CDS:VC0401,VC0401:-:MSHA_biogenesis_protein_MshK:cds-NP_230055.1:-:+:317:NC_002505.1	0.235651	0.486807	4.00943	0.015074	0.902284	NA
CDS:VC0402,VC0402:-:MSHA_biogenesis_protein_MshL:cds-NP_230056.1:-:+:1679:NC_002505.1	184.649	0.871369	0.324777	7.16214	0.00744582	0.0403424
AS_CDS:VC0402,VC0402:-:MSHA_biogenesis_protein_MshL:cds-NP_230056.1:-:+:1679:NC_002505.1	14.3974	-1.75163	0.974382	3.09736	0.0784193	0.234519
CDS:VC0403,VC0403:-:MSHA_biogenesis_protein_MshM:cds-NP_230057.1:-:+:845:NC_002505.1	114.775	-0.946232	0.288777	10.6927	0.00107562	0.00839028
AS_CDS:VC0403,VC0403:-:MSHA_biogenesis_protein_MshM:cds-NP_230057.1:-:+:845:NC_002505.1	0.254705	-2.71872	4.08047	0.564827	0.452322	NA
CDS:VC0404,VC0404:-:MSHA_biogenesis_protein_MshN:cds-NP_230058.1:-:+:1169:NC_002505.1	180.583	-1.32402	0.310557	17.7509	2.51794e-05	0.000314257
AS_CDS:VC0404,VC0404:-:MSHA_biogenesis_protein_MshN:cds-NP_230058.1:-:+:1169:NC_002505.1	3.18962	0.0708191	2.33167	0.0010111	0.974633	NA
CDS:VC0405,VC0405:-:MSHA_biogenesis_protein_MshE:cds-NP_230059.1:-:+:1727:NC_002505.1	206.597	-0.837289	0.248774	11.2596	0.000792106	0.00653717
AS_CDS:VC0405,VC0405:-:MSHA_biogenesis_protein_MshE:cds-NP_230059.1:-:+:1727:NC_002505.1	2.12443	0.099924	2.66949	0.00185672	0.96563	NA
CDS:VC0406,VC0406:-:MSHA_biogenesis_protein_MshG:cds-NP_230060.1:-:+:1223:NC_002505.1	115.037	-0.882623	0.472279	3.44821	0.0633201	0.201909
AS_CDS:VC0406,VC0406:-:MSHA_biogenesis_protein_MshG:cds-NP_230060.1:-:+:1223:NC_002505.1	3.90059	-0.535582	1.92531	0.0781928	0.779762	NA
CDS:VC0407,VC0407:-:MSHA_biogenesis_protein_MshF:cds-NP_230061.1:-:+:452:NC_002505.1	108.251	-0.633651	0.354546	3.18739	0.0742086	0.224959
AS_CDS:VC0407,VC0407:-:MSHA_biogenesis_protein_MshF:cds-NP_230061.1:-:+:452:NC_002505.1	0.254705	-2.71872	4.08047	0.564827	0.452322	NA
CDS:VC0408,VC0408:-:MSHA_pilin_protein_MshB:cds-NP_230062.1:-:+:590:NC_002505.1	203.133	-0.370719	0.334122	1.22935	0.267533	0.515641
AS_CDS:VC0408,VC0408:-:MSHA_pilin_protein_MshB:cds-NP_230062.1:-:+:590:NC_002505.1	0.20462	0.369712	4.01795	0.00707728	0.932956	NA
CDS:VC0409,VC0409:-:MSHA_pilin_protein_MshA:cds-NP_230063.1:-:+:536:NC_002505.1	975.388	0.220017	0.186677	1.3866	0.238981	0.483154
AS_CDS:VC0409,VC0409:-:MSHA_pilin_protein_MshA:cds-NP_230063.1:-:+:536:NC_002505.1	6.31696	-5.13211	1.82469	7.04113	0.00796586	0.0425764
CDS:VC0410,VC0410:-:MSHA_pilin_protein_MshC:cds-NP_230064.1:-:+:488:NC_002505.1	381.419	-0.0929689	0.206115	0.204768	0.6509	0.828503
AS_CDS:VC0410,VC0410:-:MSHA_pilin_protein_MshC:cds-NP_230064.1:-:+:488:NC_002505.1	0.509411	-3.47379	4.04763	0.953853	0.328741	NA
CDS:VC0411,VC0411:-:MSHA_pilin_protein_MshD:cds-NP_230065.1:-:+:611:NC_002505.1	58.2218	0.0699926	0.446924	0.0245256	0.875555	0.944171
AS_CDS:VC0411,VC0411:-:MSHA_pilin_protein_MshD:cds-NP_230065.1:-:+:611:NC_002505.1	12.2127	-4.57161	1.0857	16.6814	4.42116e-05	0.000507293
CDS:VC0412,VC0412:-:hypothetical_protein:cds-NP_230066.1:-:+:770:NC_002505.1	106.488	-0.5629	0.374996	2.24952	0.133655	0.337292
AS_CDS:VC0412,VC0412:-:hypothetical_protein:cds-NP_230066.1:-:+:770:NC_002505.1	24.0232	-1.31379	0.737574	3.10841	0.0778889	0.233554
CDS:VC0413,VC0413:-:hypothetical_protein:cds-NP_230067.1:-:+:431:NC_002505.1	105.884	0.0467183	0.379435	0.0151481	0.902046	0.957747
AS_CDS:VC0413,VC0413:-:hypothetical_protein:cds-NP_230067.1:-:+:431:NC_002505.1	0	NA	NA	NA	NA	NA
CDS:VC0414,VC0414:-:hypothetical_protein:cds-NP_230068.1:-:+:3758:NC_002505.1	332.404	0.443753	0.216925	4.17483	0.0410287	0.148917
AS_CDS:VC0414,VC0414:-:hypothetical_protein:cds-NP_230068.1:-:+:3758:NC_002505.1	3.92491	0.89117	1.73523	0.257443	0.611883	NA
IGR:(CDS,VC0414,VC0414,-,hypothetical_protein,cds-NP_230068.1,-,+,3758/CDS,VC0415,VC0415,-,rod_shape-determining_protein_MreB,cds-NP_230069.1,-,+,1043):+:116:NC_002505.1	10.126	0.652523	1.27958	0.254057	0.614233	0.807998
AS_IGR:(CDS,VC0414,VC0414,-,hypothetical_protein,cds-NP_230068.1,-,+,3758/CDS,VC0415,VC0415,-,rod_shape-determining_protein_MreB,cds-NP_230069.1,-,+,1043):+:116:NC_002505.1	0.20462	0.369712	4.01795	0.00707728	0.932956	NA
CDS:VC0415,VC0415:-:rod_shape-determining_protein_MreB:cds-NP_230069.1:-:+:1043:NC_002505.1	595.604	0.80289	0.218248	13.3954	0.000252247	0.0023674
AS_CDS:VC0415,VC0415:-:rod_shape-determining_protein_MreB:cds-NP_230069.1:-:+:1043:NC_002505.1	3.64735	-5.2679	2.64721	3.35148	0.0671448	NA
IGR:(CDS,VC0415,VC0415,-,rod_shape-determining_protein_MreB,cds-NP_230069.1,-,+,1043/CDS,VC0416,VC0416,-,rod_shape-determining_protein_MreC,cds-NP_230070.1,-,+,890):+:5:NC_002505.1	8.52121	0.720867	0.957656	0.571231	0.44977	0.687508
AS_IGR:(CDS,VC0415,VC0415,-,rod_shape-determining_protein_MreB,cds-NP_230069.1,-,+,1043/CDS,VC0416,VC0416,-,rod_shape-determining_protein_MreC,cds-NP_230070.1,-,+,890):+:5:NC_002505.1	0	NA	NA	NA	NA	NA
CDS:VC0416,VC0416:-:rod_shape-determining_protein_MreC:cds-NP_230070.1:-:+:890:NC_002505.1	316.646	0.611155	0.276799	4.85774	0.0275223	0.110905
AS_CDS:VC0416,VC0416:-:rod_shape-determining_protein_MreC:cds-NP_230070.1:-:+:890:NC_002505.1	1.80771	3.48159	2.56299	2.18844	0.13905	NA
CDS:VC0417,VC0417:-:rod_shape-determining_protein_MreD:cds-NP_230071.1:-:+:488:NC_002505.1	85.0108	-0.255045	0.346445	0.549524	0.458512	0.694287
AS_CDS:VC0417,VC0417:-:rod_shape-determining_protein_MreD:cds-NP_230071.1:-:+:488:NC_002505.1	0	NA	NA	NA	NA	NA
CDS:VC0418,VC0418:maf,maf:Maf-like_protein:cds-NP_230072.1:-:+:617:NC_002505.1	133.438	0.299031	0.333287	0.807346	0.368906	0.623553
AS_CDS:VC0418,VC0418:maf,maf:Maf-like_protein:cds-NP_230072.1:-:+:617:NC_002505.1	0	NA	NA	NA	NA	NA
CDS:VC0419,VC0419:-:ribonuclease_G:cds-NP_230073.1:-:+:1469:NC_002505.1	298.92	-0.224767	0.26165	0.739186	0.389922	0.641068
AS_CDS:VC0419,VC0419:-:ribonuclease_G:cds-NP_230073.1:-:+:1469:NC_002505.1	3.80674	3.48875	1.84105	3.66463	0.0555791	NA
CDS:VC0420,VC0420:-:hypothetical_protein:cds-NP_230074.1:-:+:3875:NC_002505.1	374.818	-0.930843	0.2679	11.9217	0.000554847	0.00477867
AS_CDS:VC0420,VC0420:-:hypothetical_protein:cds-NP_230074.1:-:+:3875:NC_002505.1	4.30581	0.814137	2.16847	0.141225	0.707066	0.860724
CDS:VC0421,VC0421:-:hypothetical_protein:cds-NP_230075.1:-:+:827:NC_002505.1	183.477	-1.66364	0.343659	22.4765	2.12733e-06	3.24065e-05
AS_CDS:VC0421,VC0421:-:hypothetical_protein:cds-NP_230075.1:-:+:827:NC_002505.1	1.40747	1.87082	2.91836	0.463603	0.495945	NA
CDS:VC0422,VC0422:-:tldD_protein:cds-NP_230076.1:-:+:1445:NC_002505.1	262.194	-0.665033	0.263409	6.34178	0.0117926	0.0590795
AS_CDS:VC0422,VC0422:-:tldD_protein:cds-NP_230076.1:-:+:1445:NC_002505.1	30.8262	0.968347	0.613015	2.49282	0.114367	0.303245
IGR:(CDS,VC0422,VC0422,-,tldD_protein,cds-NP_230076.1,-,+,1445/CDS,VC0423,VC0423,-,arginine_deiminase,cds-NP_230077.1,-,-,1223):+:34:NC_002505.1	9.71937	-0.579607	0.899443	0.41638	0.518749	0.741636
AS_IGR:(CDS,VC0422,VC0422,-,tldD_protein,cds-NP_230076.1,-,+,1445/CDS,VC0423,VC0423,-,arginine_deiminase,cds-NP_230077.1,-,-,1223):+:34:NC_002505.1	4.8585	2.96024	1.56674	3.85856	0.0494927	0.17001
CDS:VC0423,VC0423:-:arginine_deiminase:cds-NP_230077.1:-:-:1223:NC_002505.1	288.676	1.26931	0.406658	9.5198	0.00203267	0.0142748
AS_CDS:VC0423,VC0423:-:arginine_deiminase:cds-NP_230077.1:-:-:1223:NC_002505.1	29.0151	-0.789123	0.770412	1.04523	0.306609	0.559429
IGR:(CDS,VC0423,VC0423,-,arginine_deiminase,cds-NP_230077.1,-,-,1223/CDS,VC0424,VC0424,-,hypothetical_protein,cds-NP_230078.1,-,+,422):+:685:NC_002505.1	2.54328	0.517477	2.05509	0.0650341	0.798709	NA
AS_IGR:(CDS,VC0423,VC0423,-,arginine_deiminase,cds-NP_230077.1,-,-,1223/CDS,VC0424,VC0424,-,hypothetical_protein,cds-NP_230078.1,-,+,422):+:685:NC_002505.1	78.6679	0.962872	0.681346	1.98087	0.159298	0.37587
CDS:VC0424,VC0424:-:hypothetical_protein:cds-NP_230078.1:-:+:422:NC_002505.1	35.2592	1.41297	0.791077	3.15316	0.0757801	0.228432
AS_CDS:VC0424,VC0424:-:hypothetical_protein:cds-NP_230078.1:-:+:422:NC_002505.1	0.986803	2.60715	3.73012	0.750753	0.386238	NA
IGR:(CDS,VC0424,VC0424,-,hypothetical_protein,cds-NP_230078.1,-,+,422/CDS,VC0425,VC0425,-,hypothetical_protein,cds-NP_230079.1,-,+,797):+:95:NC_002505.1	2.93863	0.839117	1.68399	0.259129	0.610719	NA
AS_IGR:(CDS,VC0424,VC0424,-,hypothetical_protein,cds-NP_230078.1,-,+,422/CDS,VC0425,VC0425,-,hypothetical_protein,cds-NP_230079.1,-,+,797):+:95:NC_002505.1	0.136413	-0.13221	4.0529	-0.118093	1	NA
CDS:VC0425,VC0425:-:hypothetical_protein:cds-NP_230079.1:-:+:797:NC_002505.1	18.3461	0.189537	0.770878	0.0601494	0.80626	0.91479
AS_CDS:VC0425,VC0425:-:hypothetical_protein:cds-NP_230079.1:-:+:797:NC_002505.1	151.323	-3.66068	0.39064	76.1313	2.65417e-18	1.47514e-16
IGR:(CDS,VC0425,VC0425,-,hypothetical_protein,cds-NP_230079.1,-,+,797/CDS,VC0426,VC0426,-,hypothetical_protein,cds-NP_230080.1,-,-,383):+:7:NC_002505.1	0.218922	0.455775	4.01163	0.0249596	0.874468	NA
AS_IGR:(CDS,VC0425,VC0425,-,hypothetical_protein,cds-NP_230079.1,-,+,797/CDS,VC0426,VC0426,-,hypothetical_protein,cds-NP_230080.1,-,-,383):+:7:NC_002505.1	50.8751	-4.03588	0.500462	60.1571	8.75818e-15	3.58079e-13
CDS:VC0426,VC0426:-:hypothetical_protein:cds-NP_230080.1:-:-:383:NC_002505.1	3297.06	-4.16226	0.21504	293.569	8.29508e-66	3.6882e-63
AS_CDS:VC0426,VC0426:-:hypothetical_protein:cds-NP_230080.1:-:-:383:NC_002505.1	2.24466	1.65929	2.10978	0.640117	0.423668	NA
IGR:(CDS,VC0426,VC0426,-,hypothetical_protein,cds-NP_230080.1,-,-,383/CDS,VC0428,VC0428,-,hypothetical_protein,cds-NP_230082.1,-,-,437):+:99:NC_002505.1	0.589129	1.83669	3.9475	0.413052	0.520425	NA
AS_IGR:(CDS,VC0426,VC0426,-,hypothetical_protein,cds-NP_230080.1,-,-,383/CDS,VC0428,VC0428,-,hypothetical_protein,cds-NP_230082.1,-,-,437):+:99:NC_002505.1	40.0817	-2.73736	0.472157	31.9948	1.54587e-08	3.31245e-07
CDS:VC0428,VC0428:-:hypothetical_protein:cds-NP_230082.1:-:-:437:NC_002505.1	175.556	0.103635	0.337715	0.0959264	0.756774	0.888691
AS_CDS:VC0428,VC0428:-:hypothetical_protein:cds-NP_230082.1:-:-:437:NC_002505.1	6.14943	1.24545	2.06424	0.358896	0.54912	0.765141
IGR:(CDS,VC0428,VC0428,-,hypothetical_protein,cds-NP_230082.1,-,-,437/CDS,VC0429,VC0429,-,hypothetical_protein,cds-NP_230083.1,-,-,2564):+:70:NC_002505.1	0.864783	-0.633488	3.94097	0.0225069	0.880747	NA
AS_IGR:(CDS,VC0428,VC0428,-,hypothetical_protein,cds-NP_230082.1,-,-,437/CDS,VC0429,VC0429,-,hypothetical_protein,cds-NP_230083.1,-,-,2564):+:70:NC_002505.1	16.184	-0.248548	0.73081	0.116173	0.733223	0.875057
CDS:VC0429,VC0429:-:hypothetical_protein:cds-NP_230083.1:-:-:2564:NC_002505.1	187.655	-0.178662	0.271197	0.438861	0.507673	0.733466
AS_CDS:VC0429,VC0429:-:hypothetical_protein:cds-NP_230083.1:-:-:2564:NC_002505.1	56.0877	-2.25022	0.638236	11.6145	0.000654379	0.00553538
IGR:(CDS,VC0429,VC0429,-,hypothetical_protein,cds-NP_230083.1,-,-,2564/CDS,VC0430,VC0430,-,hypothetical_protein,cds-NP_230084.1,-,-,986):+:119:NC_002505.1	3.19326	-0.885476	1.5413	0.330246	0.565514	NA
AS_IGR:(CDS,VC0429,VC0429,-,hypothetical_protein,cds-NP_230083.1,-,-,2564/CDS,VC0430,VC0430,-,hypothetical_protein,cds-NP_230084.1,-,-,986):+:119:NC_002505.1	73.6227	1.99133	0.405259	24.1332	8.98964e-07	1.44037e-05
CDS:VC0430,VC0430:-:hypothetical_protein:cds-NP_230084.1:-:-:986:NC_002505.1	583.151	1.75584	0.209506	67.6294	1.97302e-16	9.61373e-15
AS_CDS:VC0430,VC0430:-:hypothetical_protein:cds-NP_230084.1:-:-:986:NC_002505.1	14.7744	-2.72924	1.44296	3.23129	0.0722439	0.221718
IGR:(CDS,VC0430,VC0430,-,hypothetical_protein,cds-NP_230084.1,-,-,986/CDS,VC0431,VC0431,-,arginine_repressor_ArgR,cds-NP_230085.2,-,-,470):+:254:NC_002505.1	3.22189	-0.326044	2.28112	0.0207533	0.885453	NA
AS_IGR:(CDS,VC0430,VC0430,-,hypothetical_protein,cds-NP_230084.1,-,-,986/CDS,VC0431,VC0431,-,arginine_repressor_ArgR,cds-NP_230085.2,-,-,470):+:254:NC_002505.1	28.9174	0.546771	0.66324	0.690803	0.405892	0.654468
CDS:VC0431,VC0431:-:arginine_repressor_ArgR:cds-NP_230085.2:-:-:470:NC_002505.1	180.518	-0.0540094	0.326593	0.0277687	0.867654	0.942077
AS_CDS:VC0431,VC0431:-:arginine_repressor_ArgR:cds-NP_230085.2:-:-:470:NC_002505.1	11.8801	-0.356808	1.2719	0.0794735	0.778012	0.897878
IGR:(CDS,VC0431,VC0431,-,arginine_repressor_ArgR,cds-NP_230085.2,-,-,470/CDS,VC0432,VC0432,-,malate_dehydrogenase,cds-NP_230086.2,-,+,935):+:286:NC_002505.1	38.5362	0.205871	0.549322	0.140426	0.707857	0.861245
AS_IGR:(CDS,VC0431,VC0431,-,arginine_repressor_ArgR,cds-NP_230085.2,-,-,470/CDS,VC0432,VC0432,-,malate_dehydrogenase,cds-NP_230086.2,-,+,935):+:286:NC_002505.1	8.45707	0.768654	1.15515	0.45596	0.499518	0.728249
CDS:VC0432,VC0432:-:malate_dehydrogenase:cds-NP_230086.2:-:+:935:NC_002505.1	1132.51	0.879421	0.190029	21.1501	4.24673e-06	6.15301e-05
AS_CDS:VC0432,VC0432:-:malate_dehydrogenase:cds-NP_230086.2:-:+:935:NC_002505.1	0.579512	-2.51563	4.04742	0.425641	0.514136	NA
IGR:(CDS,VC0432,VC0432,-,malate_dehydrogenase,cds-NP_230086.2,-,+,935/CDS,VC0433,VC0433,-,arginine/ornithine_antiporter,cds-NP_230087.1,-,+,1406):+:422:NC_002505.1	45.8062	1.0073	0.4542	4.95938	0.0259496	0.106764
AS_IGR:(CDS,VC0432,VC0432,-,malate_dehydrogenase,cds-NP_230086.2,-,+,935/CDS,VC0433,VC0433,-,arginine/ornithine_antiporter,cds-NP_230087.1,-,+,1406):+:422:NC_002505.1	1.2958	-4.73457	3.394	2.00618	0.15666	NA
CDS:VC0433,VC0433:-:arginine/ornithine_antiporter:cds-NP_230087.1:-:+:1406:NC_002505.1	89.4772	-0.353773	0.332891	1.13813	0.286049	0.535795
AS_CDS:VC0433,VC0433:-:arginine/ornithine_antiporter:cds-NP_230087.1:-:+:1406:NC_002505.1	13.5683	-2.63625	1.20102	4.43996	0.035107	0.13313
IGR:(CDS,VC0433,VC0433,-,arginine/ornithine_antiporter,cds-NP_230087.1,-,+,1406/CDS,VC0434,VC0434,-,octaprenyl-diphosphate_synthase,cds-NP_230088.2,-,-,971):+:87:NC_002505.1	0.528479	-0.185575	3.99105	-0.00627791	1	NA
AS_IGR:(CDS,VC0433,VC0433,-,arginine/ornithine_antiporter,cds-NP_230087.1,-,+,1406/CDS,VC0434,VC0434,-,octaprenyl-diphosphate_synthase,cds-NP_230088.2,-,-,971):+:87:NC_002505.1	10.5076	0.791708	0.89236	0.789951	0.374115	0.626682
CDS:VC0434,VC0434:-:octaprenyl-diphosphate_synthase:cds-NP_230088.2:-:-:971:NC_002505.1	179.631	0.466707	0.246599	3.59835	0.0578368	0.189434
AS_CDS:VC0434,VC0434:-:octaprenyl-diphosphate_synthase:cds-NP_230088.2:-:-:971:NC_002505.1	2.55272	3.97646	2.22857	3.43175	0.0639544	NA
IGR:(CDS,VC0434,VC0434,-,octaprenyl-diphosphate_synthase,cds-NP_230088.2,-,-,971/CDS,VC0435,VC0435,rplU,rplU,50S_ribosomal_protein_L21,cds-NP_230089.1,-,+,311):+:229:NC_002505.1	9.17425	0.19976	1.00522	0.0438642	0.834107	0.927745
AS_IGR:(CDS,VC0434,VC0434,-,octaprenyl-diphosphate_synthase,cds-NP_230088.2,-,-,971/CDS,VC0435,VC0435,rplU,rplU,50S_ribosomal_protein_L21,cds-NP_230089.1,-,+,311):+:229:NC_002505.1	7.67077	-0.923857	1.10304	0.700957	0.402462	0.652488
CDS:VC0435,VC0435:rplU,rplU:50S_ribosomal_protein_L21:cds-NP_230089.1:-:+:311:NC_002505.1	466.848	0.432097	0.22423	3.71856	0.0538107	0.180315
AS_CDS:VC0435,VC0435:rplU,rplU:50S_ribosomal_protein_L21:cds-NP_230089.1:-:+:311:NC_002505.1	0.330036	1.02897	3.97767	0.172597	0.677814	NA
CDS:VC0436,VC0436:rpmA,rpmA:50S_ribosomal_protein_L27:cds-NP_230090.1:-:+:260:NC_002505.1	761.888	0.726529	0.18521	15.2684	9.32631e-05	0.000984382
AS_CDS:VC0436,VC0436:rpmA,rpmA:50S_ribosomal_protein_L27:cds-NP_230090.1:-:+:260:NC_002505.1	0.742582	2.19466	3.9386	0.538172	0.463191	NA
IGR:(CDS,VC0436,VC0436,rpmA,rpmA,50S_ribosomal_protein_L27,cds-NP_230090.1,-,+,260/CDS,VC0437,VC0437,obgE,obgE,GTPase_ObgE,cds-NP_230091.2,-,+,1172):+:171:NC_002505.1	81.6701	0.652208	0.336172	3.78745	0.0516382	0.175432
AS_IGR:(CDS,VC0436,VC0436,rpmA,rpmA,50S_ribosomal_protein_L27,cds-NP_230090.1,-,+,260/CDS,VC0437,VC0437,obgE,obgE,GTPase_ObgE,cds-NP_230091.2,-,+,1172):+:171:NC_002505.1	0	NA	NA	NA	NA	NA
CDS:VC0437,VC0437:obgE,obgE:GTPase_ObgE:cds-NP_230091.2:-:+:1172:NC_002505.1	202.47	0.0982002	0.308221	0.101997	0.749447	0.885187
AS_CDS:VC0437,VC0437:obgE,obgE:GTPase_ObgE:cds-NP_230091.2:-:+:1172:NC_002505.1	10.836	-2.03181	0.917212	4.76983	0.0289627	0.114852
CDS:VC0438,VC0438:-:hypothetical_protein:cds-NP_230092.1:-:+:869:NC_002505.1	120.067	-0.878815	0.48674	3.21812	0.0728272	0.222167
AS_CDS:VC0438,VC0438:-:hypothetical_protein:cds-NP_230092.1:-:+:869:NC_002505.1	4.97098	-4.94804	2.15574	4.58565	0.0322408	0.124601
CDS:VC0439,VC0439:-:hypothetical_protein:cds-NP_230093.1:-:+:485:NC_002505.1	55.1133	-0.742909	0.601945	1.51151	0.218909	0.45925
AS_CDS:VC0439,VC0439:-:hypothetical_protein:cds-NP_230093.1:-:+:485:NC_002505.1	0	NA	NA	NA	NA	NA
CDS:VC0440,VC0440:-:dihydrofolate_reductase:cds-NP_230094.1:-:+:497:NC_002505.1	89.17	-0.442309	0.440255	1.00902	0.315139	0.569994
AS_CDS:VC0440,VC0440:-:dihydrofolate_reductase:cds-NP_230094.1:-:+:497:NC_002505.1	21.9833	0.650885	0.806583	0.63916	0.424015	0.66855
IGR:(CDS,VC0440,VC0440,-,dihydrofolate_reductase,cds-NP_230094.1,-,+,497/CDS,VC0441,VC0441,apaH,apaH,diadenosine_tetraphosphatase,cds-NP_230095.1,-,-,809):+:87:NC_002505.1	14.3231	-0.218443	0.944985	0.0535716	0.816961	0.920472
AS_IGR:(CDS,VC0440,VC0440,-,dihydrofolate_reductase,cds-NP_230094.1,-,+,497/CDS,VC0441,VC0441,apaH,apaH,diadenosine_tetraphosphatase,cds-NP_230095.1,-,-,809):+:87:NC_002505.1	8.21632	0.872261	1.08286	0.637583	0.424587	0.668972
CDS:VC0441,VC0441:apaH,apaH:diadenosine_tetraphosphatase:cds-NP_230095.1:-:-:809:NC_002505.1	68.309	-0.0835713	0.410673	0.0437743	0.834274	0.927749
AS_CDS:VC0441,VC0441:apaH,apaH:diadenosine_tetraphosphatase:cds-NP_230095.1:-:-:809:NC_002505.1	11.3849	0.266816	1.01887	0.070805	0.790168	0.904757
CDS:VC0442,VC0442:apaG,apaG:ApaG_protein:cds-NP_230096.1:-:-:380:NC_002505.1	36.7492	-0.207833	0.586079	0.130697	0.71771	0.867795
AS_CDS:VC0442,VC0442:apaG,apaG:ApaG_protein:cds-NP_230096.1:-:-:380:NC_002505.1	0.74453	-1.18228	3.61542	0.100015	0.751812	NA
IGR:(CDS,VC0442,VC0442,apaG,apaG,ApaG_protein,cds-NP_230096.1,-,-,380/CDS,VC0443,VC0443,ksgA,ksgA,16S_rRNA_adenine1518-N6/adenine1519-N6-dimethyltransferase,cds-NP_230097.1,-,-,848):+:20:NC_002505.1	0	NA	NA	NA	NA	NA
AS_IGR:(CDS,VC0442,VC0442,apaG,apaG,ApaG_protein,cds-NP_230096.1,-,-,380/CDS,VC0443,VC0443,ksgA,ksgA,16S_rRNA_adenine1518-N6/adenine1519-N6-dimethyltransferase,cds-NP_230097.1,-,-,848):+:20:NC_002505.1	1.17068	-0.262802	2.42555	0.0132582	0.908331	NA
CDS:VC0443,VC0443:ksgA,ksgA:16S_rRNA_adenine1518-N6/adenine1519-N6-dimethyltransferase:cds-NP_230097.1:-:-:848:NC_002505.1	101.96	-0.302628	0.314843	0.92705	0.335631	0.59057
AS_CDS:VC0443,VC0443:ksgA,ksgA:16S_rRNA_adenine1518-N6/adenine1519-N6-dimethyltransferase:cds-NP_230097.1:-:-:848:NC_002505.1	6.6796	-0.253915	1.24378	0.0422833	0.837081	0.928726
CDS:VC0444,VC0444:pdxA,pdxA:4-hydroxythreonine-4-phosphate_dehydrogenase:cds-NP_230098.1:-:-:992:NC_002505.1	89.9291	-0.658377	0.3966	2.7447	0.0975774	0.275462
AS_CDS:VC0444,VC0444:pdxA,pdxA:4-hydroxythreonine-4-phosphate_dehydrogenase:cds-NP_230098.1:-:-:992:NC_002505.1	17.488	-3.46485	0.953555	11.8062	0.00059034	0.00504163
CDS:VC0445,VC0445:-:survival_protein_SurA:cds-NP_230099.1:-:-:1295:NC_002505.1	109.038	0.315958	0.425681	0.555903	0.455916	0.69194
AS_CDS:VC0445,VC0445:-:survival_protein_SurA:cds-NP_230099.1:-:-:1295:NC_002505.1	1.00277	0.957595	2.87374	0.0671994	0.795459	NA
IGR:(CDS,VC0445,VC0445,-,survival_protein_SurA,cds-NP_230099.1,-,-,1295/CDS,VC0446,VC0446,-,organic_solvent_tolerance_protein,cds-NP_230100.1,-,-,2363):+:1:NC_002505.1	0	NA	NA	NA	NA	NA
AS_IGR:(CDS,VC0445,VC0445,-,survival_protein_SurA,cds-NP_230099.1,-,-,1295/CDS,VC0446,VC0446,-,organic_solvent_tolerance_protein,cds-NP_230100.1,-,-,2363):+:1:NC_002505.1	0	NA	NA	NA	NA	NA
CDS:VC0446,VC0446:-:organic_solvent_tolerance_protein:cds-NP_230100.1:-:-:2363:NC_002505.1	214.326	0.772383	0.286365	7.2649	0.00703152	0.038687
AS_CDS:VC0446,VC0446:-:organic_solvent_tolerance_protein:cds-NP_230100.1:-:-:2363:NC_002505.1	81.9617	-0.445415	0.545093	0.667993	0.413752	0.660259
IGR:(CDS,VC0446,VC0446,-,organic_solvent_tolerance_protein,cds-NP_230100.1,-,-,2363/CDS,VC0447,VC0447,djlA,djlA,Dna-J_like_membrane_chaperone_protein,cds-NP_230101.1,-,+,854):+:105:NC_002505.1	14.4294	-0.850857	0.729486	1.3618	0.243225	0.488174
AS_IGR:(CDS,VC0446,VC0446,-,organic_solvent_tolerance_protein,cds-NP_230100.1,-,-,2363/CDS,VC0447,VC0447,djlA,djlA,Dna-J_like_membrane_chaperone_protein,cds-NP_230101.1,-,+,854):+:105:NC_002505.1	3.67993	2.51325	1.70449	2.28937	0.130262	NA
CDS:VC0447,VC0447:djlA,djlA:Dna-J_like_membrane_chaperone_protein:cds-NP_230101.1:-:+:854:NC_002505.1	58.5328	-0.0420056	0.487881	0.00892587	0.92473	0.96496
AS_CDS:VC0447,VC0447:djlA,djlA:Dna-J_like_membrane_chaperone_protein:cds-NP_230101.1:-:+:854:NC_002505.1	0.967336	2.5738	3.78984	0.715841	0.397511	NA
IGR:(CDS,VC0447,VC0447,djlA,djlA,Dna-J_like_membrane_chaperone_protein,cds-NP_230101.1,-,+,854/tRNA,VCt029,VCt029,ID,VCt029,tRNA-Asn-2,tRNA-Asn-2,tRNA-Asn-2,tRNA-Asn,ID,tRNA-Asn,exon-VCt029-1,-,-,75):+:123:NC_002505.1	0.590987	1.86109	3.81805	0.451652	0.501552	NA
AS_IGR:(CDS,VC0447,VC0447,djlA,djlA,Dna-J_like_membrane_chaperone_protein,cds-NP_230101.1,-,+,854/tRNA,VCt029,VCt029,ID,VCt029,tRNA-Asn-2,tRNA-Asn-2,tRNA-Asn-2,tRNA-Asn,ID,tRNA-Asn,exon-VCt029-1,-,-,75):+:123:NC_002505.1	2.14693	0.0578524	1.96346	0.00114618	0.972993	NA
tRNA:VCt029,VCt029,ID,VCt029:tRNA-Asn-2,tRNA-Asn-2,tRNA-Asn-2:tRNA-Asn,ID,tRNA-Asn:exon-VCt029-1:-:-:75:NC_002505.1	14.7182	0.552852	1.03222	0.29227	0.58877	0.791868
AS_tRNA:VCt029,VCt029,ID,VCt029:tRNA-Asn-2,tRNA-Asn-2,tRNA-Asn-2:tRNA-Asn,ID,tRNA-Asn:exon-VCt029-1:-:-:75:NC_002505.1	0	NA	NA	NA	NA	NA
IGR:(tRNA,VCt029,VCt029,ID,VCt029,tRNA-Asn-2,tRNA-Asn-2,tRNA-Asn-2,tRNA-Asn,ID,tRNA-Asn,exon-VCt029-1,-,-,75/tRNA,VCt030,VCt030,ID,VCt030,tRNA-Thr-4,tRNA-Thr-4,tRNA-Thr-4,tRNA-Thr,ID,tRNA-Thr,exon-VCt030-1,-,-,75):+:13:NC_002505.1	0	NA	NA	NA	NA	NA
AS_IGR:(tRNA,VCt029,VCt029,ID,VCt029,tRNA-Asn-2,tRNA-Asn-2,tRNA-Asn-2,tRNA-Asn,ID,tRNA-Asn,exon-VCt029-1,-,-,75/tRNA,VCt030,VCt030,ID,VCt030,tRNA-Thr-4,tRNA-Thr-4,tRNA-Thr-4,tRNA-Thr,ID,tRNA-Thr,exon-VCt030-1,-,-,75):+:13:NC_002505.1	1.78243	1.21598	2.06923	0.367645	0.544291	NA
tRNA:VCt030,VCt030,ID,VCt030:tRNA-Thr-4,tRNA-Thr-4,tRNA-Thr-4:tRNA-Thr,ID,tRNA-Thr:exon-VCt030-1:-:-:75:NC_002505.1	11.2505	0.830974	0.918625	0.838761	0.359751	0.614491
AS_tRNA:VCt030,VCt030,ID,VCt030:tRNA-Thr-4,tRNA-Thr-4,tRNA-Thr-4:tRNA-Thr,ID,tRNA-Thr:exon-VCt030-1:-:-:75:NC_002505.1	0.694627	-0.0512976	3.67153	0.000224017	0.988058	NA
IGR:(tRNA,VCt030,VCt030,ID,VCt030,tRNA-Thr-4,tRNA-Thr-4,tRNA-Thr-4,tRNA-Thr,ID,tRNA-Thr,exon-VCt030-1,-,-,75/tRNA,VCt031,VCt031,ID,VCt031,tRNA-Asn-3,tRNA-Asn-3,tRNA-Asn-3,tRNA-Asn,ID,tRNA-Asn,exon-VCt031-1,-,-,75):+:27:NC_002505.1	0	NA	NA	NA	NA	NA
AS_IGR:(tRNA,VCt030,VCt030,ID,VCt030,tRNA-Thr-4,tRNA-Thr-4,tRNA-Thr-4,tRNA-Thr,ID,tRNA-Thr,exon-VCt030-1,-,-,75/tRNA,VCt031,VCt031,ID,VCt031,tRNA-Asn-3,tRNA-Asn-3,tRNA-Asn-3,tRNA-Asn,ID,tRNA-Asn,exon-VCt031-1,-,-,75):+:27:NC_002505.1	4.24519	0.991761	1.33809	0.563428	0.452883	0.690042
tRNA:VCt031,VCt031,ID,VCt031:tRNA-Asn-3,tRNA-Asn-3,tRNA-Asn-3:tRNA-Asn,ID,tRNA-Asn:exon-VCt031-1:-:-:75:NC_002505.1	19.4993	2.11592	0.761137	7.8311	0.00513548	0.0301434
AS_tRNA:VCt031,VCt031,ID,VCt031:tRNA-Asn-3,tRNA-Asn-3,tRNA-Asn-3:tRNA-Asn,ID,tRNA-Asn:exon-VCt031-1:-:-:75:NC_002505.1	0.579228	-0.788712	3.98275	0.0585349	0.808827	NA
IGR:(tRNA,VCt031,VCt031,ID,VCt031,tRNA-Asn-3,tRNA-Asn-3,tRNA-Asn-3,tRNA-Asn,ID,tRNA-Asn,exon-VCt031-1,-,-,75/tRNA,VCt032,VCt032,ID,VCt032,tRNA-Thr-5,tRNA-Thr-5,tRNA-Thr-5,tRNA-Thr,ID,tRNA-Thr,exon-VCt032-1,-,-,75):+:14:NC_002505.1	0.117826	-0.795171	4.08047	-0.224908	1	NA
AS_IGR:(tRNA,VCt031,VCt031,ID,VCt031,tRNA-Asn-3,tRNA-Asn-3,tRNA-Asn-3,tRNA-Asn,ID,tRNA-Asn,exon-VCt031-1,-,-,75/tRNA,VCt032,VCt032,ID,VCt032,tRNA-Thr-5,tRNA-Thr-5,tRNA-Thr-5,tRNA-Thr,ID,tRNA-Thr,exon-VCt032-1,-,-,75):+:14:NC_002505.1	2.88706	2.1103	1.81591	1.41748	0.233819	NA
tRNA:VCt032,VCt032,ID,VCt032:tRNA-Thr-5,tRNA-Thr-5,tRNA-Thr-5:tRNA-Thr,ID,tRNA-Thr:exon-VCt032-1:-:-:75:NC_002505.1	13.9668	1.80459	0.874239	4.30693	0.0379575	0.140934
AS_tRNA:VCt032,VCt032,ID,VCt032:tRNA-Thr-5,tRNA-Thr-5,tRNA-Thr-5:tRNA-Thr,ID,tRNA-Thr:exon-VCt032-1:-:-:75:NC_002505.1	0.76526	0.218486	3.57863	-0.00468244	1	NA
IGR:(tRNA,VCt032,VCt032,ID,VCt032,tRNA-Thr-5,tRNA-Thr-5,tRNA-Thr-5,tRNA-Thr,ID,tRNA-Thr,exon-VCt032-1,-,-,75/tRNA,VCt033,VCt033,ID,VCt033,tRNA-Phe-1,tRNA-Phe-1,tRNA-Phe-1,tRNA-Phe,ID,tRNA-Phe,exon-VCt033-1,-,-,75):+:40:NC_002505.1	0	NA	NA	NA	NA	NA
AS_IGR:(tRNA,VCt032,VCt032,ID,VCt032,tRNA-Thr-5,tRNA-Thr-5,tRNA-Thr-5,tRNA-Thr,ID,tRNA-Thr,exon-VCt032-1,-,-,75/tRNA,VCt033,VCt033,ID,VCt033,tRNA-Phe-1,tRNA-Phe-1,tRNA-Phe-1,tRNA-Phe,ID,tRNA-Phe,exon-VCt033-1,-,-,75):+:40:NC_002505.1	4.8003	2.78313	1.62328	3.00807	0.0828507	0.244564
tRNA:VCt033,VCt033,ID,VCt033:tRNA-Phe-1,tRNA-Phe-1,tRNA-Phe-1:tRNA-Phe,ID,tRNA-Phe:exon-VCt033-1:-:-:75:NC_002505.1	7.54189	4.49977	1.6055	7.98116	0.00472667	0.0282805
AS_tRNA:VCt033,VCt033,ID,VCt033:tRNA-Phe-1,tRNA-Phe-1,tRNA-Phe-1:tRNA-Phe,ID,tRNA-Phe:exon-VCt033-1:-:-:75:NC_002505.1	0	NA	NA	NA	NA	NA
IGR:(tRNA,VCt033,VCt033,ID,VCt033,tRNA-Phe-1,tRNA-Phe-1,tRNA-Phe-1,tRNA-Phe,ID,tRNA-Phe,exon-VCt033-1,-,-,75/CDS,VC0449,VC0449,-,methyl-accepting_chemotaxis_protein,cds-NP_230103.1,-,-,1625):+:384:NC_002505.1	12.5234	-2.31028	0.893421	6.35881	0.01168	0.0585976
AS_IGR:(tRNA,VCt033,VCt033,ID,VCt033,tRNA-Phe-1,tRNA-Phe-1,tRNA-Phe-1,tRNA-Phe,ID,tRNA-Phe,exon-VCt033-1,-,-,75/CDS,VC0449,VC0449,-,methyl-accepting_chemotaxis_protein,cds-NP_230103.1,-,-,1625):+:384:NC_002505.1	3.2621	4.32356	2.0418	4.60563	0.0318672	NA
CDS:VC0449,VC0449:-:methyl-accepting_chemotaxis_protein:cds-NP_230103.1:-:-:1625:NC_002505.1	25.7558	0.975002	0.609947	2.59234	0.107381	0.292911
AS_CDS:VC0449,VC0449:-:methyl-accepting_chemotaxis_protein:cds-NP_230103.1:-:-:1625:NC_002505.1	15.2677	-1.21906	0.964203	1.57146	0.209995	0.449429
IGR:(CDS,VC0449,VC0449,-,methyl-accepting_chemotaxis_protein,cds-NP_230103.1,-,-,1625/tRNA,VCt034,VCt034,ID,VCt034,tRNA-Asn-4,tRNA-Asn-4,tRNA-Asn-4,tRNA-Asn,ID,tRNA-Asn,exon-VCt034-1,-,-,75):+:234:NC_002505.1	1.10799	-1.16646	3.69431	0.0991805	0.752815	NA
AS_IGR:(CDS,VC0449,VC0449,-,methyl-accepting_chemotaxis_protein,cds-NP_230103.1,-,-,1625/tRNA,VCt034,VCt034,ID,VCt034,tRNA-Asn-4,tRNA-Asn-4,tRNA-Asn-4,tRNA-Asn,ID,tRNA-Asn,exon-VCt034-1,-,-,75):+:234:NC_002505.1	1.58592	2.07809	2.40489	0.813374	0.367125	NA
tRNA:VCt034,VCt034,ID,VCt034:tRNA-Asn-4,tRNA-Asn-4,tRNA-Asn-4:tRNA-Asn,ID,tRNA-Asn:exon-VCt034-1:-:-:75:NC_002505.1	7.49472	1.87222	1.20799	2.44663	0.117777	0.3093
AS_tRNA:VCt034,VCt034,ID,VCt034:tRNA-Asn-4,tRNA-Asn-4,tRNA-Asn-4:tRNA-Asn,ID,tRNA-Asn:exon-VCt034-1:-:-:75:NC_002505.1	0.136413	-0.13221	4.0529	-0.118093	1	NA
IGR:(tRNA,VCt034,VCt034,ID,VCt034,tRNA-Asn-4,tRNA-Asn-4,tRNA-Asn-4,tRNA-Asn,ID,tRNA-Asn,exon-VCt034-1,-,-,75/tRNA,VCt035,VCt035,ID,VCt035,tRNA-Phe-2,tRNA-Phe-2,tRNA-Phe-2,tRNA-Phe,ID,tRNA-Phe,exon-VCt035-1,-,-,75):+:36:NC_002505.1	0	NA	NA	NA	NA	NA
AS_IGR:(tRNA,VCt034,VCt034,ID,VCt034,tRNA-Asn-4,tRNA-Asn-4,tRNA-Asn-4,tRNA-Asn,ID,tRNA-Asn,exon-VCt034-1,-,-,75/tRNA,VCt035,VCt035,ID,VCt035,tRNA-Phe-2,tRNA-Phe-2,tRNA-Phe-2,tRNA-Phe,ID,tRNA-Phe,exon-VCt035-1,-,-,75):+:36:NC_002505.1	2.55274	1.8896	1.8616	1.08126	0.298416	NA
tRNA:VCt035,VCt035,ID,VCt035:tRNA-Phe-2,tRNA-Phe-2,tRNA-Phe-2:tRNA-Phe,ID,tRNA-Phe:exon-VCt035-1:-:-:75:NC_002505.1	5.86243	2.15038	1.36056	2.57176	0.108787	0.295705
AS_tRNA:VCt035,VCt035,ID,VCt035:tRNA-Phe-2,tRNA-Phe-2,tRNA-Phe-2:tRNA-Phe,ID,tRNA-Phe:exon-VCt035-1:-:-:75:NC_002505.1	0.511306	-3.47741	4.04742	0.955628	0.328291	NA
IGR:(tRNA,VCt035,VCt035,ID,VCt035,tRNA-Phe-2,tRNA-Phe-2,tRNA-Phe-2,tRNA-Phe,ID,tRNA-Phe,exon-VCt035-1,-,-,75/tRNA,VCt036,VCt036,ID,VCt036,tRNA-Thr-6,tRNA-Thr-6,tRNA-Thr-6,tRNA-Thr,ID,tRNA-Thr,exon-VCt036-1,-,-,75):+:9:NC_002505.1	0	NA	NA	NA	NA	NA
AS_IGR:(tRNA,VCt035,VCt035,ID,VCt035,tRNA-Phe-2,tRNA-Phe-2,tRNA-Phe-2,tRNA-Phe,ID,tRNA-Phe,exon-VCt035-1,-,-,75/tRNA,VCt036,VCt036,ID,VCt036,tRNA-Thr-6,tRNA-Thr-6,tRNA-Thr-6,tRNA-Thr,ID,tRNA-Thr,exon-VCt036-1,-,-,75):+:9:NC_002505.1	0.501766	1.62738	3.9538	0.350875	0.553618	NA
tRNA:VCt036,VCt036,ID,VCt036:tRNA-Thr-6,tRNA-Thr-6,tRNA-Thr-6:tRNA-Thr,ID,tRNA-Thr:exon-VCt036-1:-:-:75:NC_002505.1	9.93398	2.02151	1.07551	3.56262	0.0590944	0.192226
AS_tRNA:VCt036,VCt036,ID,VCt036:tRNA-Thr-6,tRNA-Thr-6,tRNA-Thr-6:tRNA-Thr,ID,tRNA-Thr:exon-VCt036-1:-:-:75:NC_002505.1	0.511306	-3.47741	4.04742	0.955628	0.328291	NA
IGR:(tRNA,VCt036,VCt036,ID,VCt036,tRNA-Thr-6,tRNA-Thr-6,tRNA-Thr-6,tRNA-Thr,ID,tRNA-Thr,exon-VCt036-1,-,-,75/tRNA,VCt037,VCt037,ID,VCt037,tRNA-Phe-3,tRNA-Phe-3,tRNA-Phe-3,tRNA-Phe,ID,tRNA-Phe,exon-VCt037-1,-,-,75):+:47:NC_002505.1	0.255653	-2.71872	4.08047	0.566539	0.451638	NA
AS_IGR:(tRNA,VCt036,VCt036,ID,VCt036,tRNA-Thr-6,tRNA-Thr-6,tRNA-Thr-6,tRNA-Thr,ID,tRNA-Thr,exon-VCt036-1,-,-,75/tRNA,VCt037,VCt037,ID,VCt037,tRNA-Phe-3,tRNA-Phe-3,tRNA-Phe-3,tRNA-Phe,ID,tRNA-Phe,exon-VCt037-1,-,-,75):+:47:NC_002505.1	3.64691	1.81933	1.60087	1.33888	0.247232	NA
tRNA:VCt037,VCt037,ID,VCt037:tRNA-Phe-3,tRNA-Phe-3,tRNA-Phe-3:tRNA-Phe,ID,tRNA-Phe:exon-VCt037-1:-:-:75:NC_002505.1	5.20469	3.0731	1.54563	4.3019	0.0380699	0.14113
AS_tRNA:VCt037,VCt037,ID,VCt037:tRNA-Phe-3,tRNA-Phe-3,tRNA-Phe-3:tRNA-Phe,ID,tRNA-Phe:exon-VCt037-1:-:-:75:NC_002505.1	0	NA	NA	NA	NA	NA
IGR:(tRNA,VCt037,VCt037,ID,VCt037,tRNA-Phe-3,tRNA-Phe-3,tRNA-Phe-3,tRNA-Phe,ID,tRNA-Phe,exon-VCt037-1,-,-,75/CDS,VC0450,VC0450,-,membrane-bound_lytic_murein_transglycosylase_C,cds-NP_230104.2,-,-,1127):+:78:NC_002505.1	0	NA	NA	NA	NA	NA
AS_IGR:(tRNA,VCt037,VCt037,ID,VCt037,tRNA-Phe-3,tRNA-Phe-3,tRNA-Phe-3,tRNA-Phe,ID,tRNA-Phe,exon-VCt037-1,-,-,75/CDS,VC0450,VC0450,-,membrane-bound_lytic_murein_transglycosylase_C,cds-NP_230104.2,-,-,1127):+:78:NC_002505.1	1.99462	3.6229	2.52924	2.37201	0.123528	NA
CDS:VC0450,VC0450:-:membrane-bound_lytic_murein_transglycosylase_C:cds-NP_230104.2:-:-:1127:NC_002505.1	138.262	0.226847	0.380079	0.354636	0.551501	0.766883
AS_CDS:VC0450,VC0450:-:membrane-bound_lytic_murein_transglycosylase_C:cds-NP_230104.2:-:-:1127:NC_002505.1	3.15504	3.19406	2.44731	1.67111	0.196109	NA
IGR:(CDS,VC0450,VC0450,-,membrane-bound_lytic_murein_transglycosylase_C,cds-NP_230104.2,-,-,1127/CDS,VC0451,VC0451,-,hypothetical_protein,cds-NP_230105.1,-,-,272):+:50:NC_002505.1	0	NA	NA	NA	NA	NA
AS_IGR:(CDS,VC0450,VC0450,-,membrane-bound_lytic_murein_transglycosylase_C,cds-NP_230104.2,-,-,1127/CDS,VC0451,VC0451,-,hypothetical_protein,cds-NP_230105.1,-,-,272):+:50:NC_002505.1	20.4417	0.0403921	0.690429	0.00400014	0.94957	0.974429
CDS:VC0451,VC0451:-:hypothetical_protein:cds-NP_230105.1:-:-:272:NC_002505.1	53.517	1.09647	0.486078	5.07956	0.0242095	0.10131
AS_CDS:VC0451,VC0451:-:hypothetical_protein:cds-NP_230105.1:-:-:272:NC_002505.1	0.613859	1.93038	3.94495	0.451958	0.501407	NA
CDS:VC0452,VC0452:-:A/G-specific_adenine_glycosylase:cds-NP_230106.1:-:-:1061:NC_002505.1	22.2313	0.28681	0.896115	0.101797	0.749684	0.885187
AS_CDS:VC0452,VC0452:-:A/G-specific_adenine_glycosylase:cds-NP_230106.1:-:-:1061:NC_002505.1	1.05031	1.33438	2.80026	0.279922	0.596752	NA
IGR:(CDS,VC0452,VC0452,-,A/G-specific_adenine_glycosylase,cds-NP_230106.1,-,-,1061/CDS,VC0453,VC0453,trmB,trmB,tRNA_guanine-N7--methyltransferase,cds-NP_230107.1,-,+,719):+:198:NC_002505.1	10.6116	-1.2565	1.09408	1.29716	0.254733	0.502961
AS_IGR:(CDS,VC0452,VC0452,-,A/G-specific_adenine_glycosylase,cds-NP_230106.1,-,-,1061/CDS,VC0453,VC0453,trmB,trmB,tRNA_guanine-N7--methyltransferase,cds-NP_230107.1,-,+,719):+:198:NC_002505.1	0	NA	NA	NA	NA	NA
CDS:VC0453,VC0453:trmB,trmB:tRNA_guanine-N7--methyltransferase:cds-NP_230107.1:-:+:719:NC_002505.1	69.1222	-1.23381	0.453677	7.26952	0.00701347	0.0386585
AS_CDS:VC0453,VC0453:trmB,trmB:tRNA_guanine-N7--methyltransferase:cds-NP_230107.1:-:+:719:NC_002505.1	1.39661	3.10008	2.73048	1.65381	0.198441	NA
IGR:(CDS,VC0453,VC0453,trmB,trmB,tRNA_guanine-N7--methyltransferase,cds-NP_230107.1,-,+,719/CDS,VC0454,VC0454,-,glutaminase,cds-NP_230108.1,-,+,950):+:29:NC_002505.1	0.673962	0.406933	3.20414	0.030806	0.860674	NA
AS_IGR:(CDS,VC0453,VC0453,trmB,trmB,tRNA_guanine-N7--methyltransferase,cds-NP_230107.1,-,+,719/CDS,VC0454,VC0454,-,glutaminase,cds-NP_230108.1,-,+,950):+:29:NC_002505.1	0.117826	-0.795171	4.08047	-0.224908	1	NA
CDS:VC0454,VC0454:-:glutaminase:cds-NP_230108.1:-:+:950:NC_002505.1	41.374	-0.220431	0.567462	0.151312	0.697284	0.855108
AS_CDS:VC0454,VC0454:-:glutaminase:cds-NP_230108.1:-:+:950:NC_002505.1	4.54715	0.229727	1.51968	0.0237449	0.877536	0.944875
IGR:(CDS,VC0454,VC0454,-,glutaminase,cds-NP_230108.1,-,+,950/CDS,VC0455,VC0455,-,coproporphyrinogen_III_oxidase,cds-NP_230109.1,-,-,1175):+:159:NC_002505.1	6.90886	0.430507	1.09439	0.156314	0.692573	0.852204
AS_IGR:(CDS,VC0454,VC0454,-,glutaminase,cds-NP_230108.1,-,+,950/CDS,VC0455,VC0455,-,coproporphyrinogen_III_oxidase,cds-NP_230109.1,-,-,1175):+:159:NC_002505.1	5.17712	-0.0140239	1.41258	0.00070047	0.978885	0.98442
CDS:VC0455,VC0455:-:coproporphyrinogen_III_oxidase:cds-NP_230109.1:-:-:1175:NC_002505.1	88.2924	-0.30258	0.406634	0.554405	0.456523	0.692522
AS_CDS:VC0455,VC0455:-:coproporphyrinogen_III_oxidase:cds-NP_230109.1:-:-:1175:NC_002505.1	30.4116	-0.690983	0.554008	1.55892	0.211823	0.451321
CDS:VC0456,VC0456:-:deoxyribonucleotide_triphosphate_pyrophosphatase:cds-NP_230110.1:-:-:602:NC_002505.1	61.4692	0.446805	0.381236	1.38651	0.238996	0.483154
AS_CDS:VC0456,VC0456:-:deoxyribonucleotide_triphosphate_pyrophosphatase:cds-NP_230110.1:-:-:602:NC_002505.1	15.574	-0.859551	0.864149	0.986389	0.320627	0.575413
IGR:(CDS,VC0456,VC0456,-,deoxyribonucleotide_triphosphate_pyrophosphatase,cds-NP_230110.1,-,-,602/CDS,VC0457,VC0457,-,hypothetical_protein,cds-NP_230111.1,-,-,431):+:18:NC_002505.1	0	NA	NA	NA	NA	NA
AS_IGR:(CDS,VC0456,VC0456,-,deoxyribonucleotide_triphosphate_pyrophosphatase,cds-NP_230110.1,-,-,602/CDS,VC0457,VC0457,-,hypothetical_protein,cds-NP_230111.1,-,-,431):+:18:NC_002505.1	1.36847	1.81206	2.52359	0.579306	0.446584	NA
CDS:VC0457,VC0457:-:hypothetical_protein:cds-NP_230111.1:-:-:431:NC_002505.1	47.6033	0.351661	0.490395	0.513029	0.47383	0.706081
AS_CDS:VC0457,VC0457:-:hypothetical_protein:cds-NP_230111.1:-:-:431:NC_002505.1	6.99187	-0.626972	1.51317	0.171813	0.678505	0.844652
CDS:VC0458,VC0458:-:hypothetical_protein:cds-NP_230112.1:-:-:290:NC_002505.1	67.3991	0.166655	0.489087	0.11582	0.733613	0.875079
AS_CDS:VC0458,VC0458:-:hypothetical_protein:cds-NP_230112.1:-:-:290:NC_002505.1	3.97914	-1.55858	1.6995	0.813993	0.366942	NA
CDS:VC0459,VC0459:-:hypothetical_protein:cds-NP_230113.1:-:-:557:NC_002505.1	80.9526	-0.191727	0.370748	0.27203	0.601973	0.800755
AS_CDS:VC0459,VC0459:-:hypothetical_protein:cds-NP_230113.1:-:-:557:NC_002505.1	7.94436	-2.05233	1.37423	2.12297	0.145105	0.356573
IGR:(CDS,VC0459,VC0459,-,hypothetical_protein,cds-NP_230113.1,-,-,557/CDS,VC0460,VC0460,-,pyrroline-5-carboxylate_reductase,cds-NP_230114.1,-,-,818):+:2:NC_002505.1	0	NA	NA	NA	NA	NA
AS_IGR:(CDS,VC0459,VC0459,-,hypothetical_protein,cds-NP_230113.1,-,-,557/CDS,VC0460,VC0460,-,pyrroline-5-carboxylate_reductase,cds-NP_230114.1,-,-,818):+:2:NC_002505.1	0	NA	NA	NA	NA	NA
CDS:VC0460,VC0460:-:pyrroline-5-carboxylate_reductase:cds-NP_230114.1:-:-:818:NC_002505.1	127.917	-0.693485	0.374047	3.42604	0.0641757	0.203537
AS_CDS:VC0460,VC0460:-:pyrroline-5-carboxylate_reductase:cds-NP_230114.1:-:-:818:NC_002505.1	3.33368	-0.277498	1.71438	0.026296	0.87118	NA
IGR:(CDS,VC0460,VC0460,-,pyrroline-5-carboxylate_reductase,cds-NP_230114.1,-,-,818/CDS,VC0461,VC0461,-,hypothetical_protein,cds-NP_230115.1,-,-,710):+:1:NC_002505.1	0	NA	NA	NA	NA	NA
AS_IGR:(CDS,VC0460,VC0460,-,pyrroline-5-carboxylate_reductase,cds-NP_230114.1,-,-,818/CDS,VC0461,VC0461,-,hypothetical_protein,cds-NP_230115.1,-,-,710):+:1:NC_002505.1	0	NA	NA	NA	NA	NA
CDS:VC0461,VC0461:-:hypothetical_protein:cds-NP_230115.1:-:-:710:NC_002505.1	70.1303	-0.363957	0.461903	0.623875	0.429611	0.672068
AS_CDS:VC0461,VC0461:-:hypothetical_protein:cds-NP_230115.1:-:-:710:NC_002505.1	5.34348	-0.745369	1.57666	0.224976	0.635274	0.820841
CDS:VC0462,VC0462:-:twitching_motility_protein_PilT:cds-NP_230116.1:-:+:1037:NC_002505.1	70.0075	0.444712	0.488367	0.83978	0.35946	0.614491
AS_CDS:VC0462,VC0462:-:twitching_motility_protein_PilT:cds-NP_230116.1:-:+:1037:NC_002505.1	3.31794	-1.25912	2.03011	0.376555	0.539453	NA
CDS:VC0463,VC0463:-:twitching_motility_protein_PilT:cds-NP_230117.1:-:+:1106:NC_002505.1	109.452	0.288252	0.551882	0.271443	0.602366	0.801127
AS_CDS:VC0463,VC0463:-:twitching_motility_protein_PilT:cds-NP_230117.1:-:+:1106:NC_002505.1	1.00451	2.63358	3.81586	0.730695	0.392658	NA
IGR:(CDS,VC0463,VC0463,-,twitching_motility_protein_PilT,cds-NP_230117.1,-,+,1106/CDS,VC0464,VC0464,-,LuxR_family_transcriptional_regulator,cds-NP_230118.1,-,+,803):+:60:NC_002505.1	11.4049	-0.10418	0.988864	0.014992	0.902549	0.957747
AS_IGR:(CDS,VC0463,VC0463,-,twitching_motility_protein_PilT,cds-NP_230117.1,-,+,1106/CDS,VC0464,VC0464,-,LuxR_family_transcriptional_regulator,cds-NP_230118.1,-,+,803):+:60:NC_002505.1	0.0682065	-0.795171	4.08047	-0.297366	1	NA
CDS:VC0464,VC0464:-:LuxR_family_transcriptional_regulator:cds-NP_230118.1:-:+:803:NC_002505.1	32.1747	0.480337	0.569719	0.715857	0.397506	0.648294
AS_CDS:VC0464,VC0464:-:LuxR_family_transcriptional_regulator:cds-NP_230118.1:-:+:803:NC_002505.1	12.4782	-0.565261	0.940688	0.361777	0.547521	0.763588
IGR:(CDS,VC0464,VC0464,-,LuxR_family_transcriptional_regulator,cds-NP_230118.1,-,+,803/CDS,VC0465,VC0465,-,tyrosyl-tRNA_synthetase,cds-NP_230119.1,-,+,1304):+:33:NC_002505.1	0.150716	-0.0367685	4.04718	-0.0985776	1	NA
AS_IGR:(CDS,VC0464,VC0464,-,LuxR_family_transcriptional_regulator,cds-NP_230118.1,-,+,803/CDS,VC0465,VC0465,-,tyrosyl-tRNA_synthetase,cds-NP_230119.1,-,+,1304):+:33:NC_002505.1	0.186032	0.173596	4.03379	-0.0545101	1	NA
CDS:VC0465,VC0465:-:tyrosyl-tRNA_synthetase:cds-NP_230119.1:-:+:1304:NC_002505.1	38.7791	-0.837735	0.469271	3.18731	0.0742118	0.224959
AS_CDS:VC0465,VC0465:-:tyrosyl-tRNA_synthetase:cds-NP_230119.1:-:+:1304:NC_002505.1	33.763	-0.925034	0.549414	2.82339	0.0928998	0.26638
CDS:VC0466,VC0466:-:Holliday_junction_resolvase-like_protein:cds-NP_230120.1:-:-:422:NC_002505.1	45.5933	-0.00188602	0.536641	1.5333e-05	0.996876	0.996876
AS_CDS:VC0466,VC0466:-:Holliday_junction_resolvase-like_protein:cds-NP_230120.1:-:-:422:NC_002505.1	18.257	-0.567722	0.717242	0.629841	0.427414	0.670331
IGR:(CDS,VC0466,VC0466,-,Holliday_junction_resolvase-like_protein,cds-NP_230120.1,-,-,422/CDS,VC0467,VC0467,-,hypothetical_protein,cds-NP_230121.2,-,-,563):+:29:NC_002505.1	0.372531	-1.75695	4.08047	0.0724218	0.787843	NA
AS_IGR:(CDS,VC0466,VC0466,-,Holliday_junction_resolvase-like_protein,cds-NP_230120.1,-,-,422/CDS,VC0467,VC0467,-,hypothetical_protein,cds-NP_230121.2,-,-,563):+:29:NC_002505.1	2.18523	-0.192873	1.7478	0.0127307	0.910165	NA
CDS:VC0467,VC0467:-:hypothetical_protein:cds-NP_230121.2:-:-:563:NC_002505.1	228.962	-0.30704	0.243593	1.5942	0.206727	0.444844
AS_CDS:VC0467,VC0467:-:hypothetical_protein:cds-NP_230121.2:-:-:563:NC_002505.1	0.627237	-2.51202	4.04763	0.27269	0.601533	NA
CDS:VC0468,VC0468:-:glutathione_synthetase:cds-NP_230122.1:-:-:956:NC_002505.1	357.382	-0.273075	0.247235	1.22117	0.26913	0.517318
AS_CDS:VC0468,VC0468:-:glutathione_synthetase:cds-NP_230122.1:-:-:956:NC_002505.1	0.0825091	-0.795171	4.08047	-0.269734	1	NA
CDS:VC0469,VC0469:-:16S_rRNA_uracil1498-N3-methyltransferase:cds-NP_230123.1:-:-:731:NC_002505.1	223.128	-0.624063	0.238217	6.85254	0.00885153	0.0465065
AS_CDS:VC0469,VC0469:-:16S_rRNA_uracil1498-N3-methyltransferase:cds-NP_230123.1:-:-:731:NC_002505.1	0.477446	1.5716	3.95564	0.337449	0.561305	NA
IGR:(CDS,VC0469,VC0469,-,16S_rRNA_uracil1498-N3-methyltransferase,cds-NP_230123.1,-,-,731/CDS,VC0470,VC0470,-,extracellular_deoxyribonuclease,cds-NP_230124.1,-,-,695):+:86:NC_002505.1	0	NA	NA	NA	NA	NA
AS_IGR:(CDS,VC0469,VC0469,-,16S_rRNA_uracil1498-N3-methyltransferase,cds-NP_230123.1,-,-,731/CDS,VC0470,VC0470,-,extracellular_deoxyribonuclease,cds-NP_230124.1,-,-,695):+:86:NC_002505.1	11.4529	-0.837107	0.845707	0.980172	0.322156	0.577202
CDS:VC0470,VC0470:-:extracellular_deoxyribonuclease:cds-NP_230124.1:-:-:695:NC_002505.1	147.816	-1.28306	0.358148	12.533	0.000399821	0.00355986
AS_CDS:VC0470,VC0470:-:extracellular_deoxyribonuclease:cds-NP_230124.1:-:-:695:NC_002505.1	2.59029	-2.99178	2.03924	2.03868	0.153343	NA
IGR:(CDS,VC0470,VC0470,-,extracellular_deoxyribonuclease,cds-NP_230124.1,-,-,695/CDS,VC0471,VC0471,-,hypothetical_protein,cds-NP_230125.1,-,-,488):+:76:NC_002505.1	0.473628	-0.506006	4.01163	-0.00348892	1	NA
AS_IGR:(CDS,VC0470,VC0470,-,extracellular_deoxyribonuclease,cds-NP_230124.1,-,-,695/CDS,VC0471,VC0471,-,hypothetical_protein,cds-NP_230125.1,-,-,488):+:76:NC_002505.1	0.835165	-3.05473	4.00797	0.609723	0.434892	NA
CDS:VC0471,VC0471:-:hypothetical_protein:cds-NP_230125.1:-:-:488:NC_002505.1	5.31827	3.99511	1.73764	5.43382	0.0197504	0.0870788
AS_CDS:VC0471,VC0471:-:hypothetical_protein:cds-NP_230125.1:-:-:488:NC_002505.1	11.8371	-0.589538	1.05087	0.313893	0.575301	0.782691
IGR:(CDS,VC0471,VC0471,-,hypothetical_protein,cds-NP_230125.1,-,-,488/CDS,VC0472,VC0472,-,S-adenosylmethionine_synthetase,cds-NP_230126.1,-,-,1157):+:70:NC_002505.1	1.98962	-2.46631	2.37132	1.00723	0.315567	NA
AS_IGR:(CDS,VC0471,VC0471,-,hypothetical_protein,cds-NP_230125.1,-,-,488/CDS,VC0472,VC0472,-,S-adenosylmethionine_synthetase,cds-NP_230126.1,-,-,1157):+:70:NC_002505.1	7.65552	0.728411	1.16294	0.403491	0.525292	0.747269
CDS:VC0472,VC0472:-:S-adenosylmethionine_synthetase:cds-NP_230126.1:-:-:1157:NC_002505.1	311.162	-0.843886	0.234738	12.8181	0.00034328	0.00312739
AS_CDS:VC0472,VC0472:-:S-adenosylmethionine_synthetase:cds-NP_230126.1:-:-:1157:NC_002505.1	9.01998	0.239839	1.00071	0.0602275	0.806137	0.91479
IGR:(CDS,VC0472,VC0472,-,S-adenosylmethionine_synthetase,cds-NP_230126.1,-,-,1157/CDS,VC0473,VC0473,-,transketolase,cds-NP_230127.1,-,+,2084):+:236:NC_002505.1	0.931977	-2.2069	3.91845	0.304999	0.580765	NA
AS_IGR:(CDS,VC0472,VC0472,-,S-adenosylmethionine_synthetase,cds-NP_230126.1,-,-,1157/CDS,VC0473,VC0473,-,transketolase,cds-NP_230127.1,-,+,2084):+:236:NC_002505.1	0.899129	2.46768	3.88861	0.645408	0.421759	NA
CDS:VC0473,VC0473:-:transketolase:cds-NP_230127.1:-:+:2084:NC_002505.1	396.873	0.474449	0.21819	4.73129	0.0296187	0.116897
AS_CDS:VC0473,VC0473:-:transketolase:cds-NP_230127.1:-:+:2084:NC_002505.1	7.55916	-4.51479	1.40678	9.62193	0.00192267	0.0136234
IGR:(CDS,VC0473,VC0473,-,transketolase,cds-NP_230127.1,-,+,2084/CDS,VC0474,VC0474,-,iron-regulated_virulence_regulatory_protein_IrgB,cds-NP_230128.1,-,-,896):+:10:NC_002505.1	7.26885	-0.388948	0.993317	0.156132	0.692743	0.852204
AS_IGR:(CDS,VC0473,VC0473,-,transketolase,cds-NP_230127.1,-,+,2084/CDS,VC0474,VC0474,-,iron-regulated_virulence_regulatory_protein_IrgB,cds-NP_230128.1,-,-,896):+:10:NC_002505.1	0	NA	NA	NA	NA	NA
CDS:VC0474,VC0474:-:iron-regulated_virulence_regulatory_protein_IrgB:cds-NP_230128.1:-:-:896:NC_002505.1	164.926	-5.08053	0.395848	140.094	2.5394e-32	2.8675e-30
AS_CDS:VC0474,VC0474:-:iron-regulated_virulence_regulatory_protein_IrgB:cds-NP_230128.1:-:-:896:NC_002505.1	30.063	-0.106038	0.517546	0.0424175	0.836826	0.928652
IGR:(CDS,VC0474,VC0474,-,iron-regulated_virulence_regulatory_protein_IrgB,cds-NP_230128.1,-,-,896/protein_binding_site,-,-,-,id-NC_002505.1,504769..504789,-,-,20):+:90:NC_002505.1	0	NA	NA	NA	NA	NA
AS_IGR:(CDS,VC0474,VC0474,-,iron-regulated_virulence_regulatory_protein_IrgB,cds-NP_230128.1,-,-,896/protein_binding_site,-,-,-,id-NC_002505.1,504769..504789,-,-,20):+:90:NC_002505.1	8.22912	-3.25692	1.14907	7.53704	0.00604433	0.034372
protein_binding_site:-:-:-:id-NC_002505.1:504769..504789:-:-:20:NC_002505.1	0.136413	-0.13221	4.0529	-0.118093	1	NA
AS_protein_binding_site:-:-:-:id-NC_002505.1:504769..504789:-:-:20:NC_002505.1	0	NA	NA	NA	NA	NA
CDS:VC0475,VC0475:-:enterobactin_receptor_protein:cds-NP_230129.1:-:+:1958:NC_002505.1	21.6676	-1.87153	0.620668	8.838	0.00295022	0.0195782
AS_CDS:VC0475,VC0475:-:enterobactin_receptor_protein:cds-NP_230129.1:-:+:1958:NC_002505.1	27.4534	-0.497978	0.538827	0.859819	0.353789	0.608966
IGR:(CDS,VC0475,VC0475,-,enterobactin_receptor_protein,cds-NP_230129.1,-,+,1958/CDS,VC0476,VC0476,-,erythrose_4-phosphate_dehydrogenase,cds-NP_230130.2,-,+,1025):+:100:NC_002505.1	5.13136	-1.44496	1.24312	1.32783	0.249191	0.495596
AS_IGR:(CDS,VC0475,VC0475,-,enterobactin_receptor_protein,cds-NP_230129.1,-,+,1958/CDS,VC0476,VC0476,-,erythrose_4-phosphate_dehydrogenase,cds-NP_230130.2,-,+,1025):+:100:NC_002505.1	1.68468	0.226917	2.78211	0.00719553	0.932399	NA
CDS:VC0476,VC0476:-:erythrose_4-phosphate_dehydrogenase:cds-NP_230130.2:-:+:1025:NC_002505.1	683.444	-1.15656	0.182965	39.1461	3.93241e-10	1.00658e-08
AS_CDS:VC0476,VC0476:-:erythrose_4-phosphate_dehydrogenase:cds-NP_230130.2:-:+:1025:NC_002505.1	7.92055	-0.0232252	1.01821	0.000580862	0.980772	0.98519
IGR:(CDS,VC0476,VC0476,-,erythrose_4-phosphate_dehydrogenase,cds-NP_230130.2,-,+,1025/CDS,VC0477,VC0477,pgk,pgk,phosphoglycerate_kinase,cds-NP_230131.1,-,+,1178):+:82:NC_002505.1	80.096	-1.09361	0.381794	8.11888	0.00438067	0.0267274
AS_IGR:(CDS,VC0476,VC0476,-,erythrose_4-phosphate_dehydrogenase,cds-NP_230130.2,-,+,1025/CDS,VC0477,VC0477,pgk,pgk,phosphoglycerate_kinase,cds-NP_230131.1,-,+,1178):+:82:NC_002505.1	0.136413	-0.13221	4.0529	-0.118093	1	NA
CDS:VC0477,VC0477:pgk,pgk:phosphoglycerate_kinase:cds-NP_230131.1:-:+:1178:NC_002505.1	2152.82	-1.09626	0.145875	55.291	1.03943e-13	3.85131e-12
AS_CDS:VC0477,VC0477:pgk,pgk:phosphoglycerate_kinase:cds-NP_230131.1:-:+:1178:NC_002505.1	0.545652	1.76213	3.94964	0.397458	0.528405	NA
IGR:(CDS,VC0477,VC0477,pgk,pgk,phosphoglycerate_kinase,cds-NP_230131.1,-,+,1178/CDS,VC0478,VC0478,-,fructose-bisphosphate_aldolase,cds-NP_230132.1,-,+,1076):+:104:NC_002505.1	128.915	-0.390364	0.327489	1.42317	0.232882	0.476481
AS_IGR:(CDS,VC0477,VC0477,pgk,pgk,phosphoglycerate_kinase,cds-NP_230131.1,-,+,1178/CDS,VC0478,VC0478,-,fructose-bisphosphate_aldolase,cds-NP_230132.1,-,+,1076):+:104:NC_002505.1	0	NA	NA	NA	NA	NA
CDS:VC0478,VC0478:-:fructose-bisphosphate_aldolase:cds-NP_230132.1:-:+:1076:NC_002505.1	1667.18	-0.594906	0.149151	15.8219	6.95912e-05	0.00075699
AS_CDS:VC0478,VC0478:-:fructose-bisphosphate_aldolase:cds-NP_230132.1:-:+:1076:NC_002505.1	3.87194	-0.964849	2.25327	0.182086	0.669586	NA
IGR:(CDS,VC0478,VC0478,-,fructose-bisphosphate_aldolase,cds-NP_230132.1,-,+,1076/CDS,VC0479,VC0479,-,hypothetical_protein,cds-NP_230133.1,-,+,95):+:136:NC_002505.1	59.6836	-0.252993	0.454679	0.310868	0.577148	0.783427
AS_IGR:(CDS,VC0478,VC0478,-,fructose-bisphosphate_aldolase,cds-NP_230132.1,-,+,1076/CDS,VC0479,VC0479,-,hypothetical_protein,cds-NP_230133.1,-,+,95):+:136:NC_002505.1	1.86018	0.474099	2.70493	0.0314349	0.859274	NA
CDS:VC0479,VC0479:-:hypothetical_protein:cds-NP_230133.1:-:+:95:NC_002505.1	74.6182	-0.496947	0.377694	1.73424	0.18787	0.416487
AS_CDS:VC0479,VC0479:-:hypothetical_protein:cds-NP_230133.1:-:+:95:NC_002505.1	0	NA	NA	NA	NA	NA
CDS:VC0480,VC0480:-:hypothetical_protein:cds-NP_230134.1:-:+:863:NC_002505.1	468.317	0.336101	0.237701	1.99261	0.158068	0.374832
AS_CDS:VC0480,VC0480:-:hypothetical_protein:cds-NP_230134.1:-:+:863:NC_002505.1	14.5029	0.325101	1.1232	0.0862718	0.768971	0.894597
IGR:(CDS,VC0480,VC0480,-,hypothetical_protein,cds-NP_230134.1,-,+,863/CDS,VC0481,VC0481,-,LysE/YggA_family_protein,cds-NP_230135.1,-,-,635):+:2:NC_002505.1	0.95634	2.55438	3.1364	0.990717	0.319567	NA
AS_IGR:(CDS,VC0480,VC0480,-,hypothetical_protein,cds-NP_230134.1,-,+,863/CDS,VC0481,VC0481,-,LysE/YggA_family_protein,cds-NP_230135.1,-,-,635):+:2:NC_002505.1	0.0682065	-0.795171	4.08047	-0.297366	1	NA
CDS:VC0481,VC0481:-:LysE/YggA_family_protein:cds-NP_230135.1:-:-:635:NC_002505.1	39.1651	1.06688	0.773885	1.89278	0.168888	0.390258
AS_CDS:VC0481,VC0481:-:LysE/YggA_family_protein:cds-NP_230135.1:-:-:635:NC_002505.1	24.0651	1.39898	0.772931	3.26248	0.0708817	0.218775
IGR:(CDS,VC0481,VC0481,-,LysE/YggA_family_protein,cds-NP_230135.1,-,-,635/CDS,VC0482,VC0482,-,chromosome_replication_initiation_inhibitor_protein,cds-NP_230136.1,-,+,896):+:123:NC_002505.1	0.645824	-1.84906	4.01983	0.210641	0.646265	NA
AS_IGR:(CDS,VC0481,VC0481,-,LysE/YggA_family_protein,cds-NP_230135.1,-,-,635/CDS,VC0482,VC0482,-,chromosome_replication_initiation_inhibitor_protein,cds-NP_230136.1,-,+,896):+:123:NC_002505.1	1.13757	0.244362	3.17428	0.00816453	0.928003	NA
CDS:VC0482,VC0482:-:chromosome_replication_initiation_inhibitor_protein:cds-NP_230136.1:-:+:896:NC_002505.1	93.7738	-1.86568	0.35805	26.1312	3.18991e-07	5.4682e-06
AS_CDS:VC0482,VC0482:-:chromosome_replication_initiation_inhibitor_protein:cds-NP_230136.1:-:+:896:NC_002505.1	52.6961	-2.96167	0.500199	32.2171	1.37871e-08	2.96318e-07
IGR:(CDS,VC0482,VC0482,-,chromosome_replication_initiation_inhibitor_protein,cds-NP_230136.1,-,+,896/CDS,VC0483,VC0483,-,hypothetical_protein,cds-NP_230137.1,-,+,716):+:28:NC_002505.1	2.77141	-2.39028	1.71301	1.87936	0.170406	NA
AS_IGR:(CDS,VC0482,VC0482,-,chromosome_replication_initiation_inhibitor_protein,cds-NP_230136.1,-,+,896/CDS,VC0483,VC0483,-,hypothetical_protein,cds-NP_230137.1,-,+,716):+:28:NC_002505.1	0	NA	NA	NA	NA	NA
CDS:VC0483,VC0483:-:hypothetical_protein:cds-NP_230137.1:-:+:716:NC_002505.1	3128.23	-0.525187	0.177477	8.71054	0.00316375	0.0206108
AS_CDS:VC0483,VC0483:-:hypothetical_protein:cds-NP_230137.1:-:+:716:NC_002505.1	0.136413	-0.13221	4.0529	-0.118093	1	NA
IGR:(CDS,VC0483,VC0483,-,hypothetical_protein,cds-NP_230137.1,-,+,716/CDS,VC0485,VC0485,-,pyruvate_kinase,cds-NP_230139.1,-,-,1412):+:474:NC_002505.1	240.48	-0.022012	0.27823	0.00626991	0.936887	0.969903
AS_IGR:(CDS,VC0483,VC0483,-,hypothetical_protein,cds-NP_230137.1,-,+,716/CDS,VC0485,VC0485,-,pyruvate_kinase,cds-NP_230139.1,-,-,1412):+:474:NC_002505.1	14.1445	-0.170011	0.837433	0.0423873	0.836883	0.928652
CDS:VC0485,VC0485:-:pyruvate_kinase:cds-NP_230139.1:-:-:1412:NC_002505.1	267.974	0.209407	0.255389	0.679134	0.409885	0.657332
AS_CDS:VC0485,VC0485:-:pyruvate_kinase:cds-NP_230139.1:-:-:1412:NC_002505.1	42.0311	-0.345881	0.528351	0.430083	0.511948	0.736352
IGR:(CDS,VC0485,VC0485,-,pyruvate_kinase,cds-NP_230139.1,-,-,1412/CDS,VC0486,VC0486,-,DeoR_family_transcriptional_regulator,cds-NP_230140.1,-,+,782):+:374:NC_002505.1	0.255653	-2.71872	4.08047	0.566539	0.451638	NA
AS_IGR:(CDS,VC0485,VC0485,-,pyruvate_kinase,cds-NP_230139.1,-,-,1412/CDS,VC0486,VC0486,-,DeoR_family_transcriptional_regulator,cds-NP_230140.1,-,+,782):+:374:NC_002505.1	23.2259	-0.0591254	0.928458	0.00599075	0.938305	0.970219
CDS:VC0486,VC0486:-:DeoR_family_transcriptional_regulator:cds-NP_230140.1:-:+:782:NC_002505.1	185.72	3.15934	1.47067	3.93307	0.0473453	0.164707
AS_CDS:VC0486,VC0486:-:DeoR_family_transcriptional_regulator:cds-NP_230140.1:-:+:782:NC_002505.1	0.766958	-4.01651	4.00797	1.18788	0.275758	NA
protein_binding_site:VC0486:-:-:id-VC0486:-:+:14:NC_002505.1	1.35701	3.05687	2.7662	1.58377	0.208218	NA
AS_protein_binding_site:VC0486:-:-:id-VC0486:-:+:14:NC_002505.1	0	NA	NA	NA	NA	NA
IGR:(protein_binding_site,VC0486,-,-,id-VC0486,-,+,14/CDS,VC0487,VC0487,-,glucosamine--fructose-6-phosphate_aminotransferase,cds-NP_230141.1,-,+,1832):+:273:NC_002505.1	23.3156	3.48886	0.983762	12.4532	0.000417287	0.00369686
AS_IGR:(protein_binding_site,VC0486,-,-,id-VC0486,-,+,14/CDS,VC0487,VC0487,-,glucosamine--fructose-6-phosphate_aminotransferase,cds-NP_230141.1,-,+,1832):+:273:NC_002505.1	0.511306	-3.47741	4.04742	0.955628	0.328291	NA
CDS:VC0487,VC0487:-:glucosamine--fructose-6-phosphate_aminotransferase:cds-NP_230141.1:-:+:1832:NC_002505.1	284.714	2.60944	0.344055	53.3349	2.81263e-13	9.95474e-12
AS_CDS:VC0487,VC0487:-:glucosamine--fructose-6-phosphate_aminotransferase:cds-NP_230141.1:-:+:1832:NC_002505.1	6.00026	-0.731016	1.70378	0.183707	0.668207	0.837938
CDS:VC0488,VC0488:-:ABC_transporter_substrate-binding_protein:cds-NP_230142.1:-:-:1079:NC_002505.1	26.4794	1.02351	0.707207	2.06882	0.150338	0.364543
AS_CDS:VC0488,VC0488:-:ABC_transporter_substrate-binding_protein:cds-NP_230142.1:-:-:1079:NC_002505.1	16.4396	1.11415	0.956273	1.35762	0.243951	0.488864
IGR:(CDS,VC0488,VC0488,-,ABC_transporter_substrate-binding_protein,cds-NP_230142.1,-,-,1079/CDS,VC0489,VC0489,-,hemolysin,cds-NP_230143.1,-,-,1760):+:205:NC_002505.1	3.3512	-2.33777	2.23264	1.03633	0.308676	NA
AS_IGR:(CDS,VC0488,VC0488,-,ABC_transporter_substrate-binding_protein,cds-NP_230142.1,-,-,1079/CDS,VC0489,VC0489,-,hemolysin,cds-NP_230143.1,-,-,1760):+:205:NC_002505.1	0	NA	NA	NA	NA	NA
CDS:VC0489,VC0489:-:hemolysin:cds-NP_230143.1:-:-:1760:NC_002505.1	3.10113	1.69932	2.25335	0.541654	0.461748	NA
AS_CDS:VC0489,VC0489:-:hemolysin:cds-NP_230143.1:-:-:1760:NC_002505.1	21.5734	-0.0823023	0.747002	0.012279	0.911766	0.960696
IGR:(CDS,VC0489,VC0489,-,hemolysin,cds-NP_230143.1,-,-,1760/CDS,VC0490,VC0490,-,hypothetical_protein,cds-NP_230144.1,-,-,1961):+:710:NC_002505.1	6.08962	-0.0440299	1.62987	0.00102007	0.974521	0.983389
AS_IGR:(CDS,VC0489,VC0489,-,hemolysin,cds-NP_230143.1,-,-,1760/CDS,VC0490,VC0490,-,hypothetical_protein,cds-NP_230144.1,-,-,1961):+:710:NC_002505.1	30.9893	0.28049	0.643389	0.194688	0.659043	0.834241
CDS:VC0490,VC0490:-:hypothetical_protein:cds-NP_230144.1:-:-:1961:NC_002505.1	191.955	1.97075	0.327215	34.8597	3.54331e-09	8.07921e-08
AS_CDS:VC0490,VC0490:-:hypothetical_protein:cds-NP_230144.1:-:-:1961:NC_002505.1	63.5426	-0.412188	0.464926	0.787829	0.374757	0.6273
CDS:VC0491,VC0491:-:hypothetical_protein:cds-NP_230145.1:-:-:536:NC_002505.1	42.0971	2.76117	0.621177	19.3557	1.08495e-05	0.000148144
AS_CDS:VC0491,VC0491:-:hypothetical_protein:cds-NP_230145.1:-:-:536:NC_002505.1	2.77215	0.180846	2.08177	0.00805707	0.928477	NA
CDS:VC0492,VC0492:-:hypothetical_protein:cds-NP_230146.1:-:-:1166:NC_002505.1	226.587	1.55066	0.273255	31.6579	1.83865e-08	3.88136e-07
AS_CDS:VC0492,VC0492:-:hypothetical_protein:cds-NP_230146.1:-:-:1166:NC_002505.1	13.0662	0.276132	1.2274	0.0503721	0.822417	0.923256
IGR:(CDS,VC0492,VC0492,-,hypothetical_protein,cds-NP_230146.1,-,-,1166/CDS,VC0493,VC0493,-,hypothetical_protein,cds-NP_230147.1,-,-,875):+:204:NC_002505.1	4.39102	-1.67544	1.46579	1.2751	0.258812	0.507605
AS_IGR:(CDS,VC0492,VC0492,-,hypothetical_protein,cds-NP_230146.1,-,-,1166/CDS,VC0493,VC0493,-,hypothetical_protein,cds-NP_230147.1,-,-,875):+:204:NC_002505.1	23.0857	0.769696	0.738014	1.10036	0.294187	0.545783
CDS:VC0493,VC0493:-:hypothetical_protein:cds-NP_230147.1:-:-:875:NC_002505.1	79.7156	0.22017	0.459171	0.229601	0.63182	0.818652
AS_CDS:VC0493,VC0493:-:hypothetical_protein:cds-NP_230147.1:-:-:875:NC_002505.1	22.9577	0.377213	0.642248	0.348098	0.555192	0.76886
IGR:(CDS,VC0493,VC0493,-,hypothetical_protein,cds-NP_230147.1,-,-,875/CDS,VC0494,VC0494,-,hypothetical_protein,cds-NP_230148.1,-,+,644):+:343:NC_002505.1	4.88218	2.35214	1.71772	1.88276	0.17002	0.39186
AS_IGR:(CDS,VC0493,VC0493,-,hypothetical_protein,cds-NP_230147.1,-,-,875/CDS,VC0494,VC0494,-,hypothetical_protein,cds-NP_230148.1,-,+,644):+:343:NC_002505.1	2.23078	-0.781144	2.27626	0.118609	0.730548	NA
CDS:VC0494,VC0494:-:hypothetical_protein:cds-NP_230148.1:-:+:644:NC_002505.1	15.0281	-0.979346	1.23542	0.622763	0.430022	0.67212
AS_CDS:VC0494,VC0494:-:hypothetical_protein:cds-NP_230148.1:-:+:644:NC_002505.1	6.3533	0.919799	1.25595	0.548829	0.458797	0.694287
IGR:(CDS,VC0494,VC0494,-,hypothetical_protein,cds-NP_230148.1,-,+,644/CDS,VC0495,VC0495,-,hypothetical_protein,cds-NP_230149.1,-,+,674):+:10:NC_002505.1	0.268541	0.716354	3.99456	0.0831238	0.773108	NA
AS_IGR:(CDS,VC0494,VC0494,-,hypothetical_protein,cds-NP_230148.1,-,+,644/CDS,VC0495,VC0495,-,hypothetical_protein,cds-NP_230149.1,-,+,674):+:10:NC_002505.1	0.405421	-0.998551	4.04718	0.0278487	0.867465	NA
CDS:VC0495,VC0495:-:hypothetical_protein:cds-NP_230149.1:-:+:674:NC_002505.1	7.41092	0.800664	1.19172	0.447348	0.503597	0.731439
AS_CDS:VC0495,VC0495:-:hypothetical_protein:cds-NP_230149.1:-:+:674:NC_002505.1	20.0529	-0.309738	0.724208	0.183378	0.668487	0.838003
IGR:(CDS,VC0495,VC0495,-,hypothetical_protein,cds-NP_230149.1,-,+,674/CDS,VC0496,VC0496,-,hypothetical_protein,cds-NP_230150.1,-,+,599):+:2:NC_002505.1	0	NA	NA	NA	NA	NA
AS_IGR:(CDS,VC0495,VC0495,-,hypothetical_protein,cds-NP_230149.1,-,+,674/CDS,VC0496,VC0496,-,hypothetical_protein,cds-NP_230150.1,-,+,599):+:2:NC_002505.1	0	NA	NA	NA	NA	NA
CDS:VC0496,VC0496:-:hypothetical_protein:cds-NP_230150.1:-:+:599:NC_002505.1	1.93107	2.27103	2.70356	0.552895	0.457137	NA
AS_CDS:VC0496,VC0496:-:hypothetical_protein:cds-NP_230150.1:-:+:599:NC_002505.1	7.25184	0.210298	1.24347	0.0318906	0.858268	0.936603
IGR:(CDS,VC0496,VC0496,-,hypothetical_protein,cds-NP_230150.1,-,+,599/CDS,VC0497,VC0497,-,transcriptional_regulator,cds-NP_230151.1,-,+,200):+:12:NC_002505.1	0	NA	NA	NA	NA	NA
AS_IGR:(CDS,VC0496,VC0496,-,hypothetical_protein,cds-NP_230150.1,-,+,599/CDS,VC0497,VC0497,-,transcriptional_regulator,cds-NP_230151.1,-,+,200):+:12:NC_002505.1	0.0825091	-0.795171	4.08047	-0.269734	1	NA
CDS:VC0497,VC0497:-:transcriptional_regulator:cds-NP_230151.1:-:+:200:NC_002505.1	2.80094	-0.836877	2.09543	0.160132	0.689035	NA
AS_CDS:VC0497,VC0497:-:transcriptional_regulator:cds-NP_230151.1:-:+:200:NC_002505.1	0.556137	-0.0543064	3.97067	-0.00425564	1	NA
IGR:(CDS,VC0497,VC0497,-,transcriptional_regulator,cds-NP_230151.1,-,+,200/CDS,VC0498,VC0498,-,ribonuclease_H,cds-NP_230152.1,-,+,440):+:30:NC_002505.1	0.475705	-1.75695	4.08047	0.244466	0.620999	NA
AS_IGR:(CDS,VC0497,VC0497,-,transcriptional_regulator,cds-NP_230151.1,-,+,200/CDS,VC0498,VC0498,-,ribonuclease_H,cds-NP_230152.1,-,+,440):+:30:NC_002505.1	0	NA	NA	NA	NA	NA
CDS:VC0498,VC0498:-:ribonuclease_H:cds-NP_230152.1:-:+:440:NC_002505.1	2.86219	-0.751502	2.8545	0.0691413	0.792591	NA
AS_CDS:VC0498,VC0498:-:ribonuclease_H:cds-NP_230152.1:-:+:440:NC_002505.1	0	NA	NA	NA	NA	NA
IGR:(CDS,VC0498,VC0498,-,ribonuclease_H,cds-NP_230152.1,-,+,440/pseudogene,VC0499,-,-,gene-VC0499,-,-,830):+:49:NC_002505.1	0.676324	-1.66741	4.00873	0.164236	0.685286	NA
AS_IGR:(CDS,VC0498,VC0498,-,ribonuclease_H,cds-NP_230152.1,-,+,440/pseudogene,VC0499,-,-,gene-VC0499,-,-,830):+:49:NC_002505.1	1.52997	-2.39151	2.25555	1.09745	0.294826	NA
pseudogene:VC0499:-:-:gene-VC0499:-:-:830:NC_002505.1	37.7511	-1.3944	0.621441	4.90848	0.0267252	0.109016
AS_pseudogene:VC0499:-:-:gene-VC0499:-:-:830:NC_002505.1	1.51149	-2.44904	2.88316	0.68322	0.40848	NA
IGR:(pseudogene,VC0499,-,-,gene-VC0499,-,-,830/pseudogene,VC0500,-,-,gene-VC0500,-,-,340):+:34:NC_002505.1	0	NA	NA	NA	NA	NA
AS_IGR:(pseudogene,VC0499,-,-,gene-VC0499,-,-,830/pseudogene,VC0500,-,-,gene-VC0500,-,-,340):+:34:NC_002505.1	0.0825091	-0.795171	4.08047	-0.269734	1	NA
pseudogene:VC0500:-:-:gene-VC0500:-:-:340:NC_002505.1	4.85561	-0.0154231	1.69336	0.000298911	0.986206	0.988429
AS_pseudogene:VC0500:-:-:gene-VC0500:-:-:340:NC_002505.1	0.734991	2.17982	3.51453	0.653397	0.418901	NA
IGR:(pseudogene,VC0500,-,-,gene-VC0500,-,-,340/pseudogene,VC0501,-,-,gene-VC0501,-,-,910):+:486:NC_002505.1	11.2039	-0.635887	0.90122	0.500022	0.479491	0.710438
AS_IGR:(pseudogene,VC0500,-,-,gene-VC0500,-,-,340/pseudogene,VC0501,-,-,gene-VC0501,-,-,910):+:486:NC_002505.1	8.39024	-1.48172	1.01303	2.10719	0.146608	0.359398
pseudogene:VC0501:-:-:gene-VC0501:-:-:910:NC_002505.1	51.9463	-1.19906	0.480078	6.14573	0.013173	0.0647325
AS_pseudogene:VC0501:-:-:gene-VC0501:-:-:910:NC_002505.1	4.73132	0.217927	1.49091	0.0214287	0.883617	0.947694
IGR:(pseudogene,VC0501,-,-,gene-VC0501,-,-,910/CDS,VC0502,VC0502,-,type_IV_pilin,cds-NP_230153.1,-,-,524):+:357:NC_002505.1	7.60612	-0.514059	1.08841	0.224937	0.635304	0.820841
AS_IGR:(pseudogene,VC0501,-,-,gene-VC0501,-,-,910/CDS,VC0502,VC0502,-,type_IV_pilin,cds-NP_230153.1,-,-,524):+:357:NC_002505.1	4.1224	3.61302	1.8191	4.02878	0.0447304	NA
CDS:VC0502,VC0502:-:type_IV_pilin:cds-NP_230153.1:-:-:524:NC_002505.1	57.3802	-0.235899	0.503588	0.222578	0.637082	0.821599
AS_CDS:VC0502,VC0502:-:type_IV_pilin:cds-NP_230153.1:-:-:524:NC_002505.1	45.5252	-0.546608	0.717505	0.578204	0.447017	0.686372
IGR:(CDS,VC0502,VC0502,-,type_IV_pilin,cds-NP_230153.1,-,-,524/CDS,VC0503,VC0503,-,hypothetical_protein,cds-NP_230154.1,-,+,1280):+:654:NC_002505.1	24.8991	0.0699963	0.655927	0.0144157	0.904431	0.9586
AS_IGR:(CDS,VC0502,VC0502,-,type_IV_pilin,cds-NP_230153.1,-,-,524/CDS,VC0503,VC0503,-,hypothetical_protein,cds-NP_230154.1,-,+,1280):+:654:NC_002505.1	9.0384	-0.504343	1.10043	0.21064	0.646266	0.827611
CDS:VC0503,VC0503:-:hypothetical_protein:cds-NP_230154.1:-:+:1280:NC_002505.1	61.1776	-0.66156	0.401028	2.72323	0.0988975	0.277564
AS_CDS:VC0503,VC0503:-:hypothetical_protein:cds-NP_230154.1:-:+:1280:NC_002505.1	18.6937	-0.609577	0.766915	0.635303	0.425417	0.669413
IGR:(CDS,VC0503,VC0503,-,hypothetical_protein,cds-NP_230154.1,-,+,1280/CDS,VC0504,VC0504,-,hypothetical_protein,cds-NP_230155.1,-,-,227):+:116:NC_002505.1	13.8752	-1.18494	0.797317	2.19321	0.13862	0.34576
AS_IGR:(CDS,VC0503,VC0503,-,hypothetical_protein,cds-NP_230154.1,-,+,1280/CDS,VC0504,VC0504,-,hypothetical_protein,cds-NP_230155.1,-,-,227):+:116:NC_002505.1	0.322912	-1.75695	4.08047	0.165076	0.684526	NA
CDS:VC0504,VC0504:-:hypothetical_protein:cds-NP_230155.1:-:-:227:NC_002505.1	1.80106	-2.46002	3.14988	0.571634	0.44961	NA
AS_CDS:VC0504,VC0504:-:hypothetical_protein:cds-NP_230155.1:-:-:227:NC_002505.1	43.6106	-1.50046	0.49647	8.92505	0.00281285	0.0188247
CDS:VC0505,VC0505:-:hypothetical_protein:cds-NP_230156.1:-:-:368:NC_002505.1	0	NA	NA	NA	NA	NA
AS_CDS:VC0505,VC0505:-:hypothetical_protein:cds-NP_230156.1:-:-:368:NC_002505.1	102.261	-0.851227	0.322022	6.96078	0.00833156	0.0443253
CDS:VC0506,VC0506:-:hypothetical_protein:cds-NP_230157.1:-:-:734:NC_002505.1	0	NA	NA	NA	NA	NA
AS_CDS:VC0506,VC0506:-:hypothetical_protein:cds-NP_230157.1:-:-:734:NC_002505.1	336.116	-1.91332	0.25834	51.9676	5.64254e-13	1.92986e-11
IGR:(CDS,VC0506,VC0506,-,hypothetical_protein,cds-NP_230157.1,-,-,734/CDS,VC0507,VC0507,-,hypothetical_protein,cds-NP_230158.1,-,-,176):+:87:NC_002505.1	10.5516	-2.40817	0.949167	6.11752	0.0133848	0.0655332
AS_IGR:(CDS,VC0506,VC0506,-,hypothetical_protein,cds-NP_230157.1,-,-,734/CDS,VC0507,VC0507,-,hypothetical_protein,cds-NP_230158.1,-,-,176):+:87:NC_002505.1	0	NA	NA	NA	NA	NA
CDS:VC0507,VC0507:-:hypothetical_protein:cds-NP_230158.1:-:-:176:NC_002505.1	0	NA	NA	NA	NA	NA
AS_CDS:VC0507,VC0507:-:hypothetical_protein:cds-NP_230158.1:-:-:176:NC_002505.1	16.9286	-2.48656	0.893448	7.22699	0.00718155	0.0393602
CDS:VC0508,VC0508:-:hypothetical_protein:cds-NP_230159.1:-:-:443:NC_002505.1	0	NA	NA	NA	NA	NA
AS_CDS:VC0508,VC0508:-:hypothetical_protein:cds-NP_230159.1:-:-:443:NC_002505.1	53.6136	-2.74269	0.533188	24.2155	8.61354e-07	1.38635e-05
CDS:VC0509,VC0509:-:hypothetical_protein:cds-NP_230160.1:-:-:443:NC_002505.1	0.409239	1.35196	3.96359	0.270668	0.602884	NA
AS_CDS:VC0509,VC0509:-:hypothetical_protein:cds-NP_230160.1:-:-:443:NC_002505.1	7.05228	-0.504371	1.17764	0.187363	0.665121	0.837315
CDS:VC0510,VC0510:-:DNA_repair_protein_RadC-like_protein:cds-NP_230161.1:-:-:473:NC_002505.1	0	NA	NA	NA	NA	NA
AS_CDS:VC0510,VC0510:-:DNA_repair_protein_RadC-like_protein:cds-NP_230161.1:-:-:473:NC_002505.1	3.04792	-1.3403	2.02488	0.430335	0.511825	NA
IGR:(CDS,VC0510,VC0510,-,DNA_repair_protein_RadC-like_protein,cds-NP_230161.1,-,-,473/CDS,VC0512,VC0512,-,methyl-accepting_chemotaxis_protein,cds-NP_230163.1,-,+,1589):+:1273:NC_002505.1	0.764116	-4.01169	4.0083	1.18599	0.27614	NA
AS_IGR:(CDS,VC0510,VC0510,-,DNA_repair_protein_RadC-like_protein,cds-NP_230161.1,-,-,473/CDS,VC0512,VC0512,-,methyl-accepting_chemotaxis_protein,cds-NP_230163.1,-,+,1589):+:1273:NC_002505.1	0	NA	NA	NA	NA	NA
CDS:VC0512,VC0512:-:methyl-accepting_chemotaxis_protein:cds-NP_230163.1:-:+:1589:NC_002505.1	0	NA	NA	NA	NA	NA
AS_CDS:VC0512,VC0512:-:methyl-accepting_chemotaxis_protein:cds-NP_230163.1:-:+:1589:NC_002505.1	0	NA	NA	NA	NA	NA
IGR:(CDS,VC0512,VC0512,-,methyl-accepting_chemotaxis_protein,cds-NP_230163.1,-,+,1589/CDS,VC0513,VC0513,-,AraC_family_transcriptional_regulator,cds-NP_230164.1,-,+,815):+:1402:NC_002505.1	0	NA	NA	NA	NA	NA
AS_IGR:(CDS,VC0512,VC0512,-,methyl-accepting_chemotaxis_protein,cds-NP_230163.1,-,+,1589/CDS,VC0513,VC0513,-,AraC_family_transcriptional_regulator,cds-NP_230164.1,-,+,815):+:1402:NC_002505.1	0	NA	NA	NA	NA	NA
CDS:VC0513,VC0513:-:AraC_family_transcriptional_regulator:cds-NP_230164.1:-:+:815:NC_002505.1	0	NA	NA	NA	NA	NA
AS_CDS:VC0513,VC0513:-:AraC_family_transcriptional_regulator:cds-NP_230164.1:-:+:815:NC_002505.1	0	NA	NA	NA	NA	NA
CDS:VC0514,VC0514:-:methyl-accepting_chemotaxis_protein:cds-NP_230165.1:-:+:1880:NC_002505.1	0	NA	NA	NA	NA	NA
AS_CDS:VC0514,VC0514:-:methyl-accepting_chemotaxis_protein:cds-NP_230165.1:-:+:1880:NC_002505.1	0	NA	NA	NA	NA	NA
IGR:(CDS,VC0514,VC0514,-,methyl-accepting_chemotaxis_protein,cds-NP_230165.1,-,+,1880/CDS,VC0515,VC0515,-,hypothetical_protein,cds-NP_230166.1,-,+,1232):+:52:NC_002505.1	0	NA	NA	NA	NA	NA
AS_IGR:(CDS,VC0514,VC0514,-,methyl-accepting_chemotaxis_protein,cds-NP_230165.1,-,+,1880/CDS,VC0515,VC0515,-,hypothetical_protein,cds-NP_230166.1,-,+,1232):+:52:NC_002505.1	0	NA	NA	NA	NA	NA
CDS:VC0515,VC0515:-:hypothetical_protein:cds-NP_230166.1:-:+:1232:NC_002505.1	0	NA	NA	NA	NA	NA
AS_CDS:VC0515,VC0515:-:hypothetical_protein:cds-NP_230166.1:-:+:1232:NC_002505.1	0	NA	NA	NA	NA	NA
IGR:(CDS,VC0515,VC0515,-,hypothetical_protein,cds-NP_230166.1,-,+,1232/CDS,VC0516,VC0516,-,phage_integrase,cds-NP_230167.1,-,-,1241):+:328:NC_002505.1	0	NA	NA	NA	NA	NA
AS_IGR:(CDS,VC0515,VC0515,-,hypothetical_protein,cds-NP_230166.1,-,+,1232/CDS,VC0516,VC0516,-,phage_integrase,cds-NP_230167.1,-,-,1241):+:328:NC_002505.1	0	NA	NA	NA	NA	NA
CDS:VC0516,VC0516:-:phage_integrase:cds-NP_230167.1:-:-:1241:NC_002505.1	53.0303	0.463863	0.591046	0.614115	0.433243	0.675251
AS_CDS:VC0516,VC0516:-:phage_integrase:cds-NP_230167.1:-:-:1241:NC_002505.1	1.76476	0.35362	2.71329	0.018056	0.893108	NA
IGR:(CDS,VC0516,VC0516,-,phage_integrase,cds-NP_230167.1,-,-,1241/tRNA,VCt038,VCt038,ID,VCt038,tRNA-Met-8,tRNA-Met-8,tRNA-Met-8,tRNA-Met,ID,tRNA-Met,exon-VCt038-1,-,-,75):+:144:NC_002505.1	1.39225	-1.46988	2.89977	0.253757	0.614442	NA
AS_IGR:(CDS,VC0516,VC0516,-,phage_integrase,cds-NP_230167.1,-,-,1241/tRNA,VCt038,VCt038,ID,VCt038,tRNA-Met-8,tRNA-Met-8,tRNA-Met-8,tRNA-Met,ID,tRNA-Met,exon-VCt038-1,-,-,75):+:144:NC_002505.1	3.9503	0.492443	1.53477	0.101161	0.750441	NA
tRNA:VCt038,VCt038,ID,VCt038:tRNA-Met-8,tRNA-Met-8,tRNA-Met-8:tRNA-Met,ID,tRNA-Met:exon-VCt038-1:-:-:75:NC_002505.1	2.13593	-0.208709	2.19031	0.0122814	0.911758	NA
AS_tRNA:VCt038,VCt038,ID,VCt038:tRNA-Met-8,tRNA-Met-8,tRNA-Met-8:tRNA-Met,ID,tRNA-Met:exon-VCt038-1:-:-:75:NC_002505.1	0.20462	0.369712	4.01795	0.00707728	0.932956	NA
IGR:(tRNA,VCt038,VCt038,ID,VCt038,tRNA-Met-8,tRNA-Met-8,tRNA-Met-8,tRNA-Met,ID,tRNA-Met,exon-VCt038-1,-,-,75/CDS,VC0517,VC0517,-,RNA_polymerase_sigma_factor_RpoD,cds-NP_230168.1,-,-,1877):+:113:NC_002505.1	0.390652	1.2708	3.96685	0.242627	0.622315	NA
AS_IGR:(tRNA,VCt038,VCt038,ID,VCt038,tRNA-Met-8,tRNA-Met-8,tRNA-Met-8,tRNA-Met,ID,tRNA-Met,exon-VCt038-1,-,-,75/CDS,VC0517,VC0517,-,RNA_polymerase_sigma_factor_RpoD,cds-NP_230168.1,-,-,1877):+:113:NC_002505.1	7.52548	1.25293	1.06699	1.40859	0.235291	0.479155
CDS:VC0517,VC0517:-:RNA_polymerase_sigma_factor_RpoD:cds-NP_230168.1:-:-:1877:NC_002505.1	510.84	0.888386	0.30434	8.42953	0.00369175	0.0232446
AS_CDS:VC0517,VC0517:-:RNA_polymerase_sigma_factor_RpoD:cds-NP_230168.1:-:-:1877:NC_002505.1	8.09861	-2.09625	1.63302	1.55666	0.212155	0.451827
IGR:(CDS,VC0517,VC0517,-,RNA_polymerase_sigma_factor_RpoD,cds-NP_230168.1,-,-,1877/CDS,VC0518,dnaG,DNA_primase,cds-NP_230169.1,-,-,1184):+:47:NC_002505.1	0.254705	-2.71872	4.08047	0.564827	0.452322	NA
AS_IGR:(CDS,VC0517,VC0517,-,RNA_polymerase_sigma_factor_RpoD,cds-NP_230168.1,-,-,1877/CDS,VC0518,dnaG,DNA_primase,cds-NP_230169.1,-,-,1184):+:47:NC_002505.1	8.371	0.483649	1.00889	0.230442	0.631196	0.818321
CDS:VC0518:dnaG:DNA_primase:cds-NP_230169.1:-:-:1184:NC_002505.1	48.8561	0.112058	0.434191	0.0689846	0.792821	0.905807
AS_CDS:VC0518:dnaG:DNA_primase:cds-NP_230169.1:-:-:1184:NC_002505.1	5.96592	-0.115792	1.28349	0.00958957	0.921991	0.963854
gene:VC0518:dnaG:-:gene-VC0518:-:-:1762:NC_002505.1	58.0128	-0.212223	0.393488	0.292165	0.588836	0.791868
AS_gene:VC0518:dnaG:-:gene-VC0518:-:-:1762:NC_002505.1	6.78013	-0.195647	1.2175	0.0271018	0.869238	0.942319
CDS:VC0518:dnaG:DNA_primase:cds-NP_230169.1:-:-:578:NC_002505.1	14.1463	-1.26866	0.910962	1.9166	0.166232	0.386335
AS_CDS:VC0518:dnaG:DNA_primase:cds-NP_230169.1:-:-:578:NC_002505.1	1.32316	-0.518809	2.59029	0.0402562	0.840981	NA
IGR:(CDS,VC0518,dnaG,DNA_primase,cds-NP_230169.1,-,-,578/CDS,VC0519,VC0519,-,hypothetical_protein,cds-NP_230170.1,-,-,443):+:38:NC_002505.1	0.0682065	-0.795171	4.08047	-0.297366	1	NA
AS_IGR:(CDS,VC0518,dnaG,DNA_primase,cds-NP_230169.1,-,-,578/CDS,VC0519,VC0519,-,hypothetical_protein,cds-NP_230170.1,-,-,443):+:38:NC_002505.1	36.6257	0.557514	0.508614	1.2178	0.269793	0.518171
CDS:VC0519,VC0519:-:hypothetical_protein:cds-NP_230170.1:-:-:443:NC_002505.1	487.246	0.706874	0.213736	10.8996	0.00096186	0.00767115
AS_CDS:VC0519,VC0519:-:hypothetical_protein:cds-NP_230170.1:-:-:443:NC_002505.1	2.27189	-0.390066	2.52662	0.0239505	0.877011	NA
protein_binding_site:-:-:-:id-NC_002505.1:554649..554669:-:+:20:NC_002505.1	0.117826	-0.795171	4.08047	-0.224908	1	NA
AS_protein_binding_site:-:-:-:id-NC_002505.1:554649..554669:-:+:20:NC_002505.1	21.0269	0.88812	0.649897	1.89262	0.168907	0.390258
IGR:(protein_binding_site,-,-,-,id-NC_002505.1,554649..554669,-,+,20/CDS,VC0520,VC0520,rpsU,rpsU,30S_ribosomal_protein_S21,cds-NP_230171.1,-,-,215):+:7:NC_002505.1	0	NA	NA	NA	NA	NA
AS_IGR:(protein_binding_site,-,-,-,id-NC_002505.1,554649..554669,-,+,20/CDS,VC0520,VC0520,rpsU,rpsU,30S_ribosomal_protein_S21,cds-NP_230171.1,-,-,215):+:7:NC_002505.1	7.28566	0.86379	1.03364	0.70949	0.399613	0.650091
CDS:VC0520,VC0520:rpsU,rpsU:30S_ribosomal_protein_S21:cds-NP_230171.1:-:-:215:NC_002505.1	248.735	0.608419	0.22767	7.17094	0.0074094	0.040237
AS_CDS:VC0520,VC0520:rpsU,rpsU:30S_ribosomal_protein_S21:cds-NP_230171.1:-:-:215:NC_002505.1	1.70672	0.255311	3.31329	0.00597678	0.938377	NA
IGR:(CDS,VC0520,VC0520,rpsU,rpsU,30S_ribosomal_protein_S21,cds-NP_230171.1,-,-,215/CDS,VC0521,gcp,DNA-binding/iron_metalloprotein/AP_endonuclease,cds-NP_230172.3,-,+,239):+:199:NC_002505.1	0.318161	0.943636	3.98194	0.140972	0.707317	NA
AS_IGR:(CDS,VC0520,VC0520,rpsU,rpsU,30S_ribosomal_protein_S21,cds-NP_230171.1,-,-,215/CDS,VC0521,gcp,DNA-binding/iron_metalloprotein/AP_endonuclease,cds-NP_230172.3,-,+,239):+:199:NC_002505.1	25.3064	0.438178	0.585085	0.56215	0.453395	0.69038
CDS:VC0521:gcp:DNA-binding/iron_metalloprotein/AP_endonuclease:cds-NP_230172.3:-:+:239:NC_002505.1	16.7686	-0.256914	0.723648	0.12665	0.721931	0.87014
AS_CDS:VC0521:gcp:DNA-binding/iron_metalloprotein/AP_endonuclease:cds-NP_230172.3:-:+:239:NC_002505.1	0	NA	NA	NA	NA	NA
gene:VC0521:gcp:-:gene-VC0521:-:+:1018:NC_002505.1	161.642	-0.63011	0.265166	5.64636	0.0174916	0.0795849
AS_gene:VC0521:gcp:-:gene-VC0521:-:+:1018:NC_002505.1	0.409239	1.35196	3.96359	0.270668	0.602884	NA
CDS:VC0521:gcp:DNA-binding/iron_metalloprotein/AP_endonuclease:cds-NP_230172.3:-:+:779:NC_002505.1	157.005	-0.680063	0.276294	6.04819	0.0139205	0.0674137
AS_CDS:VC0521:gcp:DNA-binding/iron_metalloprotein/AP_endonuclease:cds-NP_230172.3:-:+:779:NC_002505.1	0.477446	1.5716	3.95564	0.337449	0.561305	NA
IGR:(CDS,VC0521,gcp,DNA-binding/iron_metalloprotein/AP_endonuclease,cds-NP_230172.3,-,+,779/CDS,VC0522,VC0522,-,beta-ketoadipate_enol-lactone_hydrolase,cds-NP_230173.1,-,+,812):+:102:NC_002505.1	8.22185	-1.04327	0.985539	1.12072	0.289764	0.540477
AS_IGR:(CDS,VC0521,gcp,DNA-binding/iron_metalloprotein/AP_endonuclease,cds-NP_230172.3,-,+,779/CDS,VC0522,VC0522,-,beta-ketoadipate_enol-lactone_hydrolase,cds-NP_230173.1,-,+,812):+:102:NC_002505.1	0	NA	NA	NA	NA	NA
CDS:VC0522,VC0522:-:beta-ketoadipate_enol-lactone_hydrolase:cds-NP_230173.1:-:+:812:NC_002505.1	141.181	-0.632316	0.334036	3.56939	0.0588538	0.191882
AS_CDS:VC0522,VC0522:-:beta-ketoadipate_enol-lactone_hydrolase:cds-NP_230173.1:-:+:812:NC_002505.1	38.4755	-1.92254	0.509971	13.6851	0.000216165	0.00206972
CDS:VC0523,VC0523:-:glycerol-3-phosphate_acyltransferase_PlsY:cds-NP_230174.1:-:-:626:NC_002505.1	164.934	-0.905371	0.32961	7.45469	0.00632712	0.0357231
AS_CDS:VC0523,VC0523:-:glycerol-3-phosphate_acyltransferase_PlsY:cds-NP_230174.1:-:-:626:NC_002505.1	15.3733	0.370029	0.96421	0.148373	0.700095	0.856008
IGR:(CDS,VC0523,VC0523,-,glycerol-3-phosphate_acyltransferase_PlsY,cds-NP_230174.1,-,-,626/CDS,VC0524,VC0524,-,dihydroneopterin_aldolase_FolB,cds-NP_230175.1,-,+,389):+:111:NC_002505.1	1.36847	1.81206	2.52359	0.579306	0.446584	NA
AS_IGR:(CDS,VC0523,VC0523,-,glycerol-3-phosphate_acyltransferase_PlsY,cds-NP_230174.1,-,-,626/CDS,VC0524,VC0524,-,dihydroneopterin_aldolase_FolB,cds-NP_230175.1,-,+,389):+:111:NC_002505.1	1.89568	-0.670088	1.81958	0.137259	0.711022	NA
CDS:VC0524,VC0524:-:dihydroneopterin_aldolase_FolB:cds-NP_230175.1:-:+:389:NC_002505.1	118.041	-0.504174	0.368318	1.87229	0.171213	0.393796
AS_CDS:VC0524,VC0524:-:dihydroneopterin_aldolase_FolB:cds-NP_230175.1:-:+:389:NC_002505.1	0.136413	-0.13221	4.0529	-0.118093	1	NA
CDS:VC0525,VC0525:-:2-amino-4-hydroxy-6-hydroxymethyldihydropteridine_diphosphokinase:cds-NP_230176.2:-:+:506:NC_002505.1	109.281	-0.820225	0.458816	3.17095	0.0749589	0.22634
AS_CDS:VC0525,VC0525:-:2-amino-4-hydroxy-6-hydroxymethyldihydropteridine_diphosphokinase:cds-NP_230176.2:-:+:506:NC_002505.1	3.20918	1.03735	1.89352	0.304663	0.580974	NA
CDS:VC0526,VC0526:uppP,uppP:UDP_pyrophosphate_phosphatase:cds-NP_230177.1:-:+:803:NC_002505.1	58.1439	-0.535189	0.50433	1.12456	0.288939	0.53908
AS_CDS:VC0526,VC0526:uppP,uppP:UDP_pyrophosphate_phosphatase:cds-NP_230177.1:-:+:803:NC_002505.1	7.08613	0.899439	1.32486	0.463834	0.495838	0.725099
IGR:(CDS,VC0526,VC0526,uppP,uppP,UDP_pyrophosphate_phosphatase,cds-NP_230177.1,-,+,803/CDS,VC0527,VC0527,ftsB,ftsB,cell_division_protein_FtsB,cds-NP_230178.1,-,+,290):+:57:NC_002505.1	3.77035	0.113363	1.64614	0.00644545	0.936012	NA
AS_IGR:(CDS,VC0526,VC0526,uppP,uppP,UDP_pyrophosphate_phosphatase,cds-NP_230177.1,-,+,803/CDS,VC0527,VC0527,ftsB,ftsB,cell_division_protein_FtsB,cds-NP_230178.1,-,+,290):+:57:NC_002505.1	0	NA	NA	NA	NA	NA
CDS:VC0527,VC0527:ftsB,ftsB:cell_division_protein_FtsB:cds-NP_230178.1:-:+:290:NC_002505.1	24.1596	0.120596	0.885432	0.0196616	0.888486	0.95033
AS_CDS:VC0527,VC0527:ftsB,ftsB:cell_division_protein_FtsB:cds-NP_230178.1:-:+:290:NC_002505.1	0	NA	NA	NA	NA	NA
CDS:VC0528,VC0528:ispD,ispD:2-C-methyl-D-erythritol_4-phosphate_cytidylyltransferase:cds-NP_230179.1:-:+:698:NC_002505.1	54.1442	-0.0761474	0.486225	0.0258692	0.87222	0.943579
AS_CDS:VC0528,VC0528:ispD,ispD:2-C-methyl-D-erythritol_4-phosphate_cytidylyltransferase:cds-NP_230179.1:-:+:698:NC_002505.1	0.0825091	-0.795171	4.08047	-0.269734	1	NA
CDS:VC0529,VC0529:ispF,ispF:2-C-methyl-D-erythritol_2%2C4-cyclodiphosphate_synthase:cds-NP_230180.1:-:+:476:NC_002505.1	29.0103	0.62501	0.703734	0.800061	0.371075	0.624884
AS_CDS:VC0529,VC0529:ispF,ispF:2-C-methyl-D-erythritol_2%2C4-cyclodiphosphate_synthase:cds-NP_230180.1:-:+:476:NC_002505.1	0.341033	1.0927	3.97465	0.195343	0.658506	NA
CDS:VC0530,VC0530:truD,truD:tRNA_pseudouridine_synthase_D:cds-NP_230181.1:-:+:1085:NC_002505.1	74.1417	-0.31848	0.385394	0.689001	0.406504	0.654862
AS_CDS:VC0530,VC0530:truD,truD:tRNA_pseudouridine_synthase_D:cds-NP_230181.1:-:+:1085:NC_002505.1	4.53779	0.28021	1.87181	0.0222684	0.881375	0.947003
CDS:VC0531,VC0531:surE,surE:5-nucleotidase_SurE:cds-NP_230182.1:-:+:791:NC_002505.1	65.2176	0.106009	0.490945	0.0465453	0.829188	0.926682
AS_CDS:VC0531,VC0531:surE,surE:5-nucleotidase_SurE:cds-NP_230182.1:-:+:791:NC_002505.1	8.56796	-0.872343	0.967151	0.813578	0.367064	0.621441
CDS:VC0532,VC0532:pcm,pcm:protein-L-isoaspartate_O-methyltransferase:cds-NP_230183.1:-:+:626:NC_002505.1	56.763	0.0132151	0.470343	0.00236154	0.961241	0.979274
AS_CDS:VC0532,VC0532:pcm,pcm:protein-L-isoaspartate_O-methyltransferase:cds-NP_230183.1:-:+:626:NC_002505.1	7.36032	-1.35673	1.35521	0.976928	0.322958	0.577657
CDS:VC0533,VC0533:-:lipoprotein_NlpD:cds-NP_230184.1:-:+:935:NC_002505.1	1450.71	-0.430644	0.167332	6.60315	0.0101798	0.0520254
AS_CDS:VC0533,VC0533:-:lipoprotein_NlpD:cds-NP_230184.1:-:+:935:NC_002505.1	9.70073	-0.259511	0.934567	0.0785309	0.779298	0.898384
protein_binding_site:-:-:-:id-NC_002505.1:564605..564625:-:-:20:NC_002505.1	0	NA	NA	NA	NA	NA
AS_protein_binding_site:-:-:-:id-NC_002505.1:564605..564625:-:-:20:NC_002505.1	37.0157	-0.588339	0.480155	1.50902	0.219288	0.459639
IGR:(protein_binding_site,-,-,-,id-NC_002505.1,564605..564625,-,-,20/CDS,VC0534,VC0534,-,RNA_polymerase_sigma-38_factor,cds-NP_230185.1,-,+,1007):+:85:NC_002505.1	145.773	-0.584644	0.278009	4.42664	0.0353822	0.133888
AS_IGR:(protein_binding_site,-,-,-,id-NC_002505.1,564605..564625,-,-,20/CDS,VC0534,VC0534,-,RNA_polymerase_sigma-38_factor,cds-NP_230185.1,-,+,1007):+:85:NC_002505.1	0	NA	NA	NA	NA	NA
CDS:VC0534,VC0534:-:RNA_polymerase_sigma-38_factor:cds-NP_230185.1:-:+:1007:NC_002505.1	1516.26	-0.601641	0.182006	10.8625	0.000981323	0.00778276
AS_CDS:VC0534,VC0534:-:RNA_polymerase_sigma-38_factor:cds-NP_230185.1:-:+:1007:NC_002505.1	0.455988	-0.687817	4.02542	0.00378521	0.950942	NA
IGR:(CDS,VC0534,VC0534,-,RNA_polymerase_sigma-38_factor,cds-NP_230185.1,-,+,1007/CDS,VC0535,VC0535,-,DNA_mismatch_repair_protein_MutS,cds-NP_230186.1,-,-,2588):+:31:NC_002505.1	15.7414	-0.0247655	0.724459	0.00294707	0.956707	0.977594
AS_IGR:(CDS,VC0534,VC0534,-,RNA_polymerase_sigma-38_factor,cds-NP_230185.1,-,+,1007/CDS,VC0535,VC0535,-,DNA_mismatch_repair_protein_MutS,cds-NP_230186.1,-,-,2588):+:31:NC_002505.1	1.72685	-0.149346	2.17463	0.0054636	0.941077	NA
CDS:VC0535,VC0535:-:DNA_mismatch_repair_protein_MutS:cds-NP_230186.1:-:-:2588:NC_002505.1	77.1999	0.551198	0.370227	2.21822	0.13639	0.342251
AS_CDS:VC0535,VC0535:-:DNA_mismatch_repair_protein_MutS:cds-NP_230186.1:-:-:2588:NC_002505.1	17.032	0.306336	0.894808	0.119814	0.729236	0.873659
IGR:(CDS,VC0535,VC0535,-,DNA_mismatch_repair_protein_MutS,cds-NP_230186.1,-,-,2588/CDS,VC0537,VC0537,cysM,cysM,cysteine_synthase_B,cds-NP_230188.1,-,-,887):+:216:NC_002505.1	2.62682	-0.78438	1.80865	0.189153	0.663623	NA
AS_IGR:(CDS,VC0535,VC0535,-,DNA_mismatch_repair_protein_MutS,cds-NP_230186.1,-,-,2588/CDS,VC0537,VC0537,cysM,cysM,cysteine_synthase_B,cds-NP_230188.1,-,-,887):+:216:NC_002505.1	6.59351	0.387747	1.2991	0.0936839	0.759545	0.889688
CDS:VC0537,VC0537:cysM,cysM:cysteine_synthase_B:cds-NP_230188.1:-:-:887:NC_002505.1	54.5993	-0.724091	0.395703	3.35386	0.0670476	0.210215
AS_CDS:VC0537,VC0537:cysM,cysM:cysteine_synthase_B:cds-NP_230188.1:-:-:887:NC_002505.1	5.48724	1.90641	1.28551	2.2574	0.132977	0.336056
IGR:(CDS,VC0537,VC0537,cysM,cysM,cysteine_synthase_B,cds-NP_230188.1,-,-,887/CDS,VC0538,VC0538,-,thiosulfate_ABC_transporter_substrate-binding_protein,cds-NP_230189.1,-,+,1001):+:342:NC_002505.1	4.12266	3.60241	1.84866	3.84079	0.0500201	NA
AS_IGR:(CDS,VC0537,VC0537,cysM,cysM,cysteine_synthase_B,cds-NP_230188.1,-,-,887/CDS,VC0538,VC0538,-,thiosulfate_ABC_transporter_substrate-binding_protein,cds-NP_230189.1,-,+,1001):+:342:NC_002505.1	14.207	1.02019	1.10792	0.850888	0.356301	0.611957
CDS:VC0538,VC0538:-:thiosulfate_ABC_transporter_substrate-binding_protein:cds-NP_230189.1:-:+:1001:NC_002505.1	123.844	-0.881369	0.497111	3.09899	0.0783409	0.234463
AS_CDS:VC0538,VC0538:-:thiosulfate_ABC_transporter_substrate-binding_protein:cds-NP_230189.1:-:+:1001:NC_002505.1	2.01213	0.282741	2.39512	0.0138447	0.906334	NA
IGR:(CDS,VC0538,VC0538,-,thiosulfate_ABC_transporter_substrate-binding_protein,cds-NP_230189.1,-,+,1001/CDS,VC0539,VC0539,-,sulfate_ABC_transporter_permease,cds-NP_230190.1,-,+,851):+:25:NC_002505.1	3.94682	-0.909452	1.3192	0.476942	0.489811	NA
AS_IGR:(CDS,VC0538,VC0538,-,thiosulfate_ABC_transporter_substrate-binding_protein,cds-NP_230189.1,-,+,1001/CDS,VC0539,VC0539,-,sulfate_ABC_transporter_permease,cds-NP_230190.1,-,+,851):+:25:NC_002505.1	0.393196	-2.71872	4.08047	0.753398	0.385403	NA
CDS:VC0539,VC0539:-:sulfate_ABC_transporter_permease:cds-NP_230190.1:-:+:851:NC_002505.1	35.7373	-1.62034	0.572394	7.77807	0.00528842	0.0309136
AS_CDS:VC0539,VC0539:-:sulfate_ABC_transporter_permease:cds-NP_230190.1:-:+:851:NC_002505.1	11.496	-3.00014	3.63902	0.586784	0.443666	0.684205
CDS:VC0540,VC0540:-:sulfate_ABC_transporter_permease:cds-NP_230191.1:-:+:863:NC_002505.1	41.0699	-1.80316	0.465289	14.6282	0.00013094	0.00132693
AS_CDS:VC0540,VC0540:-:sulfate_ABC_transporter_permease:cds-NP_230191.1:-:+:863:NC_002505.1	3.14556	-6.00883	3.06908	3.29545	0.0694721	NA
CDS:VC0541,VC0541:-:sulfate_ABC_transporter_ATP-binding_protein:cds-NP_230192.1:-:+:1130:NC_002505.1	26.4262	-0.0102088	0.815411	0.00127023	0.971569	0.981782
AS_CDS:VC0541,VC0541:-:sulfate_ABC_transporter_ATP-binding_protein:cds-NP_230192.1:-:+:1130:NC_002505.1	2.14524	3.72302	3.55745	1.31483	0.251521	NA
IGR:(CDS,VC0541,VC0541,-,sulfate_ABC_transporter_ATP-binding_protein,cds-NP_230192.1,-,+,1130/CDS,VC0542,VC0542,-,CinA-like_protein,cds-NP_230193.1,-,+,506):+:115:NC_002505.1	0.749293	2.20663	3.51519	0.663937	0.415173	NA
AS_IGR:(CDS,VC0541,VC0541,-,sulfate_ABC_transporter_ATP-binding_protein,cds-NP_230192.1,-,+,1130/CDS,VC0542,VC0542,-,CinA-like_protein,cds-NP_230193.1,-,+,506):+:115:NC_002505.1	0.330036	1.02897	3.97767	0.172597	0.677814	NA
CDS:VC0542,VC0542:-:CinA-like_protein:cds-NP_230193.1:-:+:506:NC_002505.1	27.252	1.5802	0.669048	5.59251	0.0180374	0.0812141
AS_CDS:VC0542,VC0542:-:CinA-like_protein:cds-NP_230193.1:-:+:506:NC_002505.1	0.986803	2.60715	3.73012	0.750753	0.386238	NA
IGR:(CDS,VC0542,VC0542,-,CinA-like_protein,cds-NP_230193.1,-,+,506/CDS,VC0543,VC0543,recA,recA,recombinase_A,cds-NP_230194.2,-,+,1064):+:82:NC_002505.1	36.1934	-1.23948	0.535843	5.26515	0.0217566	0.0940802
AS_IGR:(CDS,VC0542,VC0542,-,CinA-like_protein,cds-NP_230193.1,-,+,506/CDS,VC0543,VC0543,recA,recA,recombinase_A,cds-NP_230194.2,-,+,1064):+:82:NC_002505.1	0.136413	-0.13221	4.0529	-0.118093	1	NA
CDS:VC0543,VC0543:recA,recA:recombinase_A:cds-NP_230194.2:-:+:1064:NC_002505.1	2236.78	-1.49444	0.168638	75.4735	3.70346e-18	2.01117e-16
AS_CDS:VC0543,VC0543:recA,recA:recombinase_A:cds-NP_230194.2:-:+:1064:NC_002505.1	0.491748	1.61172	3.95431	0.349389	0.554459	NA
IGR:(CDS,VC0543,VC0543,recA,recA,recombinase_A,cds-NP_230194.2,-,+,1064/CDS,VC0544,VC0544,recX,recX,recombination_regulator_RecX,cds-NP_230195.1,-,+,458):+:81:NC_002505.1	84.6128	-1.00699	0.445526	5.04469	0.0247016	0.102921
AS_IGR:(CDS,VC0543,VC0543,recA,recA,recombinase_A,cds-NP_230194.2,-,+,1064/CDS,VC0544,VC0544,recX,recX,recombination_regulator_RecX,cds-NP_230195.1,-,+,458):+:81:NC_002505.1	0.0825091	-0.795171	4.08047	-0.269734	1	NA
CDS:VC0544,VC0544:recX,recX:recombination_regulator_RecX:cds-NP_230195.1:-:+:458:NC_002505.1	35.0994	-0.466069	0.574672	0.659064	0.41689	0.663332
AS_CDS:VC0544,VC0544:recX,recX:recombination_regulator_RecX:cds-NP_230195.1:-:+:458:NC_002505.1	6.73851	-2.11337	1.71226	1.41734	0.233842	0.47759
IGR:(CDS,VC0544,VC0544,recX,recX,recombination_regulator_RecX,cds-NP_230195.1,-,+,458/CDS,VC0545,VC0545,alaS,alaS,alanyl-tRNA_synthetase,cds-NP_230196.1,-,+,2582):+:121:NC_002505.1	1.73005	3.41146	3.1076	1.49851	0.220901	NA
AS_IGR:(CDS,VC0544,VC0544,recX,recX,recombination_regulator_RecX,cds-NP_230195.1,-,+,458/CDS,VC0545,VC0545,alaS,alaS,alanyl-tRNA_synthetase,cds-NP_230196.1,-,+,2582):+:121:NC_002505.1	1.55307	-3.89813	2.90237	1.39763	0.237121	NA
CDS:VC0545,VC0545:alaS,alaS:alanyl-tRNA_synthetase:cds-NP_230196.1:-:+:2582:NC_002505.1	511.65	0.683439	0.237588	8.23142	0.00411712	0.025491
AS_CDS:VC0545,VC0545:alaS,alaS:alanyl-tRNA_synthetase:cds-NP_230196.1:-:+:2582:NC_002505.1	1.74807	3.43367	3.1306	1.49458	0.221508	NA
IGR:(CDS,VC0545,VC0545,alaS,alaS,alanyl-tRNA_synthetase,cds-NP_230196.1,-,+,2582/CDS,VC0547,VC0547,-,aspartate_kinase,cds-NP_230198.1,-,+,1187):+:152:NC_002505.1	11.0602	1.41906	0.939339	2.32952	0.126941	0.325427
AS_IGR:(CDS,VC0545,VC0545,alaS,alaS,alanyl-tRNA_synthetase,cds-NP_230196.1,-,+,2582/CDS,VC0547,VC0547,-,aspartate_kinase,cds-NP_230198.1,-,+,1187):+:152:NC_002505.1	0.0682065	-0.795171	4.08047	-0.297366	1	NA
CDS:VC0547,VC0547:-:aspartate_kinase:cds-NP_230198.1:-:+:1187:NC_002505.1	153.857	0.465607	0.428931	1.18253	0.276842	0.525469
AS_CDS:VC0547,VC0547:-:aspartate_kinase:cds-NP_230198.1:-:+:1187:NC_002505.1	6.20957	0.769092	2.01163	0.142638	0.705673	0.859616
IGR:(CDS,VC0547,VC0547,-,aspartate_kinase,cds-NP_230198.1,-,+,1187/CDS,VC0548,VC0548,-,carbon_storage_regulator,cds-NP_230199.1,-,+,197):+:40:NC_002505.1	80.0824	0.340221	0.382336	0.797374	0.37188	0.625112
AS_IGR:(CDS,VC0547,VC0547,-,aspartate_kinase,cds-NP_230198.1,-,+,1187/CDS,VC0548,VC0548,-,carbon_storage_regulator,cds-NP_230199.1,-,+,197):+:40:NC_002505.1	0	NA	NA	NA	NA	NA
CDS:VC0548,VC0548:-:carbon_storage_regulator:cds-NP_230199.1:-:+:197:NC_002505.1	801.563	0.157411	0.221223	0.506749	0.47655	0.707686
AS_CDS:VC0548,VC0548:-:carbon_storage_regulator:cds-NP_230199.1:-:+:197:NC_002505.1	2.5916	-5.73665	2.68504	4.08705	0.0432131	NA
IGR:(CDS,VC0548,VC0548,-,carbon_storage_regulator,cds-NP_230199.1,-,+,197/tRNA,VCt039,VCt039,ID,VCt039,tRNA-Ser-4,tRNA-Ser-4,tRNA-Ser-4,tRNA-Ser,ID,tRNA-Ser,exon-VCt039-1,-,+,92):+:150:NC_002505.1	93.0309	0.11812	0.337119	0.12337	0.725408	0.871727
AS_IGR:(CDS,VC0548,VC0548,-,carbon_storage_regulator,cds-NP_230199.1,-,+,197/tRNA,VCt039,VCt039,ID,VCt039,tRNA-Ser-4,tRNA-Ser-4,tRNA-Ser-4,tRNA-Ser,ID,tRNA-Ser,exon-VCt039-1,-,+,92):+:150:NC_002505.1	1.78294	-5.22415	3.61366	2.00666	0.15661	NA
tRNA:VCt039,VCt039,ID,VCt039:tRNA-Ser-4,tRNA-Ser-4,tRNA-Ser-4:tRNA-Ser,ID,tRNA-Ser:exon-VCt039-1:-:+:92:NC_002505.1	70.0733	-0.147811	0.368248	0.162122	0.687211	0.849932
AS_tRNA:VCt039,VCt039,ID,VCt039:tRNA-Ser-4,tRNA-Ser-4,tRNA-Ser-4:tRNA-Ser,ID,tRNA-Ser:exon-VCt039-1:-:+:92:NC_002505.1	0	NA	NA	NA	NA	NA
IGR:(tRNA,VCt039,VCt039,ID,VCt039,tRNA-Ser-4,tRNA-Ser-4,tRNA-Ser-4,tRNA-Ser,ID,tRNA-Ser,exon-VCt039-1,-,+,92/tRNA,VCt040,VCt040,ID,VCt040,tRNA-Arg-3,tRNA-Arg-3,tRNA-Arg-3,tRNA-Arg,ID,tRNA-Arg,exon-VCt040-1,-,+,76):+:32:NC_002505.1	16.9139	0.168892	0.682225	0.0612469	0.804536	0.913708
AS_IGR:(tRNA,VCt039,VCt039,ID,VCt039,tRNA-Ser-4,tRNA-Ser-4,tRNA-Ser-4,tRNA-Ser,ID,tRNA-Ser,exon-VCt039-1,-,+,92/tRNA,VCt040,VCt040,ID,VCt040,tRNA-Arg-3,tRNA-Arg-3,tRNA-Arg-3,tRNA-Arg,ID,tRNA-Arg,exon-VCt040-1,-,+,76):+:32:NC_002505.1	0	NA	NA	NA	NA	NA
tRNA:VCt040,VCt040,ID,VCt040:tRNA-Arg-3,tRNA-Arg-3,tRNA-Arg-3:tRNA-Arg,ID,tRNA-Arg:exon-VCt040-1:-:+:76:NC_002505.1	39.7203	0.053824	0.498227	0.0128584	0.909717	0.960696
AS_tRNA:VCt040,VCt040,ID,VCt040:tRNA-Arg-3,tRNA-Arg-3,tRNA-Arg-3:tRNA-Arg,ID,tRNA-Arg:exon-VCt040-1:-:+:76:NC_002505.1	0	NA	NA	NA	NA	NA
IGR:(tRNA,VCt040,VCt040,ID,VCt040,tRNA-Arg-3,tRNA-Arg-3,tRNA-Arg-3,tRNA-Arg,ID,tRNA-Arg,exon-VCt040-1,-,+,76/tRNA,VCt041,VCt041,ID,VCt041,tRNA-Ser-5,tRNA-Ser-5,tRNA-Ser-5,tRNA-Ser,ID,tRNA-Ser,exon-VCt041-1,-,+,92):+:21:NC_002505.1	10.222	0.352929	0.878146	0.161037	0.688203	0.849959
AS_IGR:(tRNA,VCt040,VCt040,ID,VCt040,tRNA-Arg-3,tRNA-Arg-3,tRNA-Arg-3,tRNA-Arg,ID,tRNA-Arg,exon-VCt040-1,-,+,76/tRNA,VCt041,VCt041,ID,VCt041,tRNA-Ser-5,tRNA-Ser-5,tRNA-Ser-5,tRNA-Ser,ID,tRNA-Ser,exon-VCt041-1,-,+,92):+:21:NC_002505.1	0	NA	NA	NA	NA	NA
tRNA:VCt041,VCt041,ID,VCt041:tRNA-Ser-5,tRNA-Ser-5,tRNA-Ser-5:tRNA-Ser,ID,tRNA-Ser:exon-VCt041-1:-:+:92:NC_002505.1	57.3085	6.21524e-05	0.420541	0.00122473	0.972083	0.981882
AS_tRNA:VCt041,VCt041,ID,VCt041:tRNA-Ser-5,tRNA-Ser-5,tRNA-Ser-5:tRNA-Ser,ID,tRNA-Ser:exon-VCt041-1:-:+:92:NC_002505.1	0	NA	NA	NA	NA	NA
IGR:(tRNA,VCt041,VCt041,ID,VCt041,tRNA-Ser-5,tRNA-Ser-5,tRNA-Ser-5,tRNA-Ser,ID,tRNA-Ser,exon-VCt041-1,-,+,92/tRNA,VCt042,VCt042,ID,VCt042,tRNA-Arg-4,tRNA-Arg-4,tRNA-Arg-4,tRNA-Arg,ID,tRNA-Arg,exon-VCt042-1,-,+,76):+:65:NC_002505.1	13.1424	1.10436	0.849109	1.71606	0.190201	0.419569
AS_IGR:(tRNA,VCt041,VCt041,ID,VCt041,tRNA-Ser-5,tRNA-Ser-5,tRNA-Ser-5,tRNA-Ser,ID,tRNA-Ser,exon-VCt041-1,-,+,92/tRNA,VCt042,VCt042,ID,VCt042,tRNA-Arg-4,tRNA-Arg-4,tRNA-Arg-4,tRNA-Arg,ID,tRNA-Arg,exon-VCt042-1,-,+,76):+:65:NC_002505.1	0	NA	NA	NA	NA	NA
tRNA:VCt042,VCt042,ID,VCt042:tRNA-Arg-4,tRNA-Arg-4,tRNA-Arg-4:tRNA-Arg,ID,tRNA-Arg:exon-VCt042-1:-:+:76:NC_002505.1	10.381	2.35029	1.01245	5.56412	0.0183322	0.082074
AS_tRNA:VCt042,VCt042,ID,VCt042:tRNA-Arg-4,tRNA-Arg-4,tRNA-Arg-4:tRNA-Arg,ID,tRNA-Arg:exon-VCt042-1:-:+:76:NC_002505.1	0	NA	NA	NA	NA	NA
IGR:(tRNA,VCt042,VCt042,ID,VCt042,tRNA-Arg-4,tRNA-Arg-4,tRNA-Arg-4,tRNA-Arg,ID,tRNA-Arg,exon-VCt042-1,-,+,76/tRNA,VCt043,VCt043,ID,VCt043,tRNA-Arg-5,tRNA-Arg-5,tRNA-Arg-5,tRNA-Arg,ID,tRNA-Arg,exon-VCt043-1,-,+,76):+:54:NC_002505.1	5.91132	2.03278	1.28639	2.5451	0.110637	0.29836
AS_IGR:(tRNA,VCt042,VCt042,ID,VCt042,tRNA-Arg-4,tRNA-Arg-4,tRNA-Arg-4,tRNA-Arg,ID,tRNA-Arg,exon-VCt042-1,-,+,76/tRNA,VCt043,VCt043,ID,VCt043,tRNA-Arg-5,tRNA-Arg-5,tRNA-Arg-5,tRNA-Arg,ID,tRNA-Arg,exon-VCt043-1,-,+,76):+:54:NC_002505.1	0	NA	NA	NA	NA	NA
tRNA:VCt043,VCt043,ID,VCt043:tRNA-Arg-5,tRNA-Arg-5,tRNA-Arg-5:tRNA-Arg,ID,tRNA-Arg:exon-VCt043-1:-:+:76:NC_002505.1	9.13266	1.29578	1.10465	1.39779	0.237095	0.481362
AS_tRNA:VCt043,VCt043,ID,VCt043:tRNA-Arg-5,tRNA-Arg-5,tRNA-Arg-5:tRNA-Arg,ID,tRNA-Arg:exon-VCt043-1:-:+:76:NC_002505.1	0.0825091	-0.795171	4.08047	-0.269734	1	NA
IGR:(tRNA,VCt043,VCt043,ID,VCt043,tRNA-Arg-5,tRNA-Arg-5,tRNA-Arg-5,tRNA-Arg,ID,tRNA-Arg,exon-VCt043-1,-,+,76/tRNA,VCt044,VCt044,ID,VCt044,tRNA-Arg-6,tRNA-Arg-6,tRNA-Arg-6,tRNA-Arg,ID,tRNA-Arg,exon-VCt044-1,-,+,76):+:71:NC_002505.1	5.26677	0.598173	1.42886	0.180117	0.671272	0.839489
AS_IGR:(tRNA,VCt043,VCt043,ID,VCt043,tRNA-Arg-5,tRNA-Arg-5,tRNA-Arg-5,tRNA-Arg,ID,tRNA-Arg,exon-VCt043-1,-,+,76/tRNA,VCt044,VCt044,ID,VCt044,tRNA-Arg-6,tRNA-Arg-6,tRNA-Arg-6,tRNA-Arg,ID,tRNA-Arg,exon-VCt044-1,-,+,76):+:71:NC_002505.1	0	NA	NA	NA	NA	NA
tRNA:VCt044,VCt044,ID,VCt044:tRNA-Arg-6,tRNA-Arg-6,tRNA-Arg-6:tRNA-Arg,ID,tRNA-Arg:exon-VCt044-1:-:+:76:NC_002505.1	8.80545	1.89329	1.18902	2.5556	0.109904	0.297171
AS_tRNA:VCt044,VCt044,ID,VCt044:tRNA-Arg-6,tRNA-Arg-6,tRNA-Arg-6:tRNA-Arg,ID,tRNA-Arg:exon-VCt044-1:-:+:76:NC_002505.1	0.0825091	-0.795171	4.08047	-0.269734	1	NA
IGR:(tRNA,VCt044,VCt044,ID,VCt044,tRNA-Arg-6,tRNA-Arg-6,tRNA-Arg-6,tRNA-Arg,ID,tRNA-Arg,exon-VCt044-1,-,+,76/tRNA,VCt045,VCt045,ID,VCt045,tRNA-Arg-7,tRNA-Arg-7,tRNA-Arg-7,tRNA-Arg,ID,tRNA-Arg,exon-VCt045-1,-,+,76):+:55:NC_002505.1	5.26355	3.97757	1.71616	5.55954	0.0183802	0.0821867
AS_IGR:(tRNA,VCt044,VCt044,ID,VCt044,tRNA-Arg-6,tRNA-Arg-6,tRNA-Arg-6,tRNA-Arg,ID,tRNA-Arg,exon-VCt044-1,-,+,76/tRNA,VCt045,VCt045,ID,VCt045,tRNA-Arg-7,tRNA-Arg-7,tRNA-Arg-7,tRNA-Arg,ID,tRNA-Arg,exon-VCt045-1,-,+,76):+:55:NC_002505.1	0	NA	NA	NA	NA	NA
tRNA:VCt045,VCt045,ID,VCt045:tRNA-Arg-7,tRNA-Arg-7,tRNA-Arg-7:tRNA-Arg,ID,tRNA-Arg:exon-VCt045-1:-:+:76:NC_002505.1	7.89862	1.44889	1.17813	1.54011	0.214601	0.454367
AS_tRNA:VCt045,VCt045,ID,VCt045:tRNA-Arg-7,tRNA-Arg-7,tRNA-Arg-7:tRNA-Arg,ID,tRNA-Arg:exon-VCt045-1:-:+:76:NC_002505.1	0.0825091	-0.795171	4.08047	-0.269734	1	NA
IGR:(tRNA,VCt045,VCt045,ID,VCt045,tRNA-Arg-7,tRNA-Arg-7,tRNA-Arg-7,tRNA-Arg,ID,tRNA-Arg,exon-VCt045-1,-,+,76/tRNA,VCt046,VCt046,ID,VCt046,tRNA-Arg-8,tRNA-Arg-8,tRNA-Arg-8,tRNA-Arg,ID,tRNA-Arg,exon-VCt046-1,-,+,76):+:70:NC_002505.1	2.15019	3.72653	2.33769	2.8502	0.0913625	NA
AS_IGR:(tRNA,VCt045,VCt045,ID,VCt045,tRNA-Arg-7,tRNA-Arg-7,tRNA-Arg-7,tRNA-Arg,ID,tRNA-Arg,exon-VCt045-1,-,+,76/tRNA,VCt046,VCt046,ID,VCt046,tRNA-Arg-8,tRNA-Arg-8,tRNA-Arg-8,tRNA-Arg,ID,tRNA-Arg,exon-VCt046-1,-,+,76):+:70:NC_002505.1	0	NA	NA	NA	NA	NA
tRNA:VCt046,VCt046,ID,VCt046:tRNA-Arg-8,tRNA-Arg-8,tRNA-Arg-8:tRNA-Arg,ID,tRNA-Arg:exon-VCt046-1:-:+:76:NC_002505.1	3.4061	4.38676	2.00689	4.8764	0.0272263	NA
AS_tRNA:VCt046,VCt046,ID,VCt046:tRNA-Arg-8,tRNA-Arg-8,tRNA-Arg-8:tRNA-Arg,ID,tRNA-Arg:exon-VCt046-1:-:+:76:NC_002505.1	0.330036	1.02897	3.97767	0.172597	0.677814	NA
IGR:(tRNA,VCt046,VCt046,ID,VCt046,tRNA-Arg-8,tRNA-Arg-8,tRNA-Arg-8,tRNA-Arg,ID,tRNA-Arg,exon-VCt046-1,-,+,76/CDS,VC0549,VC0549,-,oxaloacetate_decarboxylase_subunit_gamma,cds-NP_230200.2,-,+,260):+:345:NC_002505.1	55.7099	-1.42576	0.598951	5.48354	0.0191963	0.0851388
AS_IGR:(tRNA,VCt046,VCt046,ID,VCt046,tRNA-Arg-8,tRNA-Arg-8,tRNA-Arg-8,tRNA-Arg,ID,tRNA-Arg,exon-VCt046-1,-,+,76/CDS,VC0549,VC0549,-,oxaloacetate_decarboxylase_subunit_gamma,cds-NP_230200.2,-,+,260):+:345:NC_002505.1	3.54616	2.23222	1.79105	1.54222	0.214288	NA
CDS:VC0549,VC0549:-:oxaloacetate_decarboxylase_subunit_gamma:cds-NP_230200.2:-:+:260:NC_002505.1	100.614	-0.0709805	0.395601	0.0329402	0.85598	0.93623
AS_CDS:VC0549,VC0549:-:oxaloacetate_decarboxylase_subunit_gamma:cds-NP_230200.2:-:+:260:NC_002505.1	1.82778	-0.808711	2.74493	0.0870864	0.767914	NA
CDS:VC0550,VC0550:-:oxaloacetate_decarboxylase:cds-NP_230201.1:-:+:1793:NC_002505.1	601.056	1.77073	0.237694	53.0089	3.32034e-13	1.15789e-11
AS_CDS:VC0550,VC0550:-:oxaloacetate_decarboxylase:cds-NP_230201.1:-:+:1793:NC_002505.1	10.4876	-0.224042	1.18456	0.0368873	0.847695	0.933123
CDS:VC0551,VC0551:-:oxaloacetate_decarboxylase_subunit_beta:cds-NP_230202.1:-:+:1130:NC_002505.1	194.349	2.00995	0.314683	39.3293	3.58032e-10	9.26196e-09
AS_CDS:VC0551,VC0551:-:oxaloacetate_decarboxylase_subunit_beta:cds-NP_230202.1:-:+:1130:NC_002505.1	6.21883	-2.42456	1.55213	2.28932	0.130267	0.331284
IGR:(CDS,VC0551,VC0551,-,oxaloacetate_decarboxylase_subunit_beta,cds-NP_230202.1,-,+,1130/CDS,VC0552,VC0552,-,quinone_oxidoreductase,cds-NP_230203.2,-,+,950):+:71:NC_002505.1	23.1659	1.54319	0.729315	4.50598	0.0337766	0.129685
AS_IGR:(CDS,VC0551,VC0551,-,oxaloacetate_decarboxylase_subunit_beta,cds-NP_230202.1,-,+,1130/CDS,VC0552,VC0552,-,quinone_oxidoreductase,cds-NP_230203.2,-,+,950):+:71:NC_002505.1	0	NA	NA	NA	NA	NA
CDS:VC0552,VC0552:-:quinone_oxidoreductase:cds-NP_230203.2:-:+:950:NC_002505.1	108.801	1.03818	0.35336	8.53945	0.00347531	0.0222332
AS_CDS:VC0552,VC0552:-:quinone_oxidoreductase:cds-NP_230203.2:-:+:950:NC_002505.1	1.57174	0.9649	3.41893	0.0842282	0.771647	NA
CDS:VC0553,VC0553:-:hypothetical_protein:cds-NP_230204.1:-:+:461:NC_002505.1	45.9942	1.20369	0.601151	3.9987	0.0455355	0.160207
AS_CDS:VC0553,VC0553:-:hypothetical_protein:cds-NP_230204.1:-:+:461:NC_002505.1	0	NA	NA	NA	NA	NA
CDS:VC0554,VC0554:-:insulinase_family_protease/insulinase_family_protease:cds-NP_230205.1:-:+:2858:NC_002505.1	247.11	-0.0600075	0.325822	0.0339814	0.853746	0.93575
AS_CDS:VC0554,VC0554:-:insulinase_family_protease/insulinase_family_protease:cds-NP_230205.1:-:+:2858:NC_002505.1	19.5675	-2.32811	0.97703	5.28179	0.0215496	0.0933228
IGR:(CDS,VC0554,VC0554,-,insulinase_family_protease/insulinase_family_protease,cds-NP_230205.1,-,+,2858/CDS,VC0556,VC0556,-,glutamate--cysteine_ligase,cds-NP_230207.1,-,+,1574):+:60:NC_002505.1	16.1363	-0.583185	0.774192	0.568283	0.450942	0.688412
AS_IGR:(CDS,VC0554,VC0554,-,insulinase_family_protease/insulinase_family_protease,cds-NP_230205.1,-,+,2858/CDS,VC0556,VC0556,-,glutamate--cysteine_ligase,cds-NP_230207.1,-,+,1574):+:60:NC_002505.1	0	NA	NA	NA	NA	NA
CDS:VC0556,VC0556:-:glutamate--cysteine_ligase:cds-NP_230207.1:-:+:1574:NC_002505.1	255.239	-0.196231	0.281916	0.485408	0.485983	0.715872
AS_CDS:VC0556,VC0556:-:glutamate--cysteine_ligase:cds-NP_230207.1:-:+:1574:NC_002505.1	0.609574	1.9132	3.81425	0.472314	0.491925	NA
CDS:VC0557,VC0557:-:S-ribosylhomocysteinase:cds-NP_230208.1:-:+:518:NC_002505.1	193.719	0.219451	0.254723	0.746723	0.387516	0.638778
AS_CDS:VC0557,VC0557:-:S-ribosylhomocysteinase:cds-NP_230208.1:-:+:518:NC_002505.1	1.61213	3.30754	2.75618	1.78136	0.181982	NA
IGR:(CDS,VC0557,VC0557,-,S-ribosylhomocysteinase,cds-NP_230208.1,-,+,518/CDS,VC0558,VC0558,-,hemolysin,cds-NP_230209.1,-,-,1280):+:8:NC_002505.1	3.22689	0.840713	1.49866	0.321598	0.570649	NA
AS_IGR:(CDS,VC0557,VC0557,-,S-ribosylhomocysteinase,cds-NP_230208.1,-,+,518/CDS,VC0558,VC0558,-,hemolysin,cds-NP_230209.1,-,-,1280):+:8:NC_002505.1	0.233225	0.537836	4.00593	0.043019	0.835689	NA
CDS:VC0558,VC0558:-:hemolysin:cds-NP_230209.1:-:-:1280:NC_002505.1	150.252	0.841139	0.381122	4.85717	0.0275315	0.110905
AS_CDS:VC0558,VC0558:-:hemolysin:cds-NP_230209.1:-:-:1280:NC_002505.1	20.2134	1.16037	0.668186	3.02579	0.0819503	0.24251
IGR:(CDS,VC0558,VC0558,-,hemolysin,cds-NP_230209.1,-,-,1280/CDS,VC0559,VC0559,-,hypothetical_protein,cds-NP_230210.1,-,-,803):+:31:NC_002505.1	0.117826	-0.795171	4.08047	-0.224908	1	NA
AS_IGR:(CDS,VC0558,VC0558,-,hemolysin,cds-NP_230209.1,-,-,1280/CDS,VC0559,VC0559,-,hypothetical_protein,cds-NP_230210.1,-,-,803):+:31:NC_002505.1	5.85803	0.891248	1.18331	0.572955	0.449087	0.687203
CDS:VC0559,VC0559:-:hypothetical_protein:cds-NP_230210.1:-:-:803:NC_002505.1	91.67	0.902771	0.410037	4.82473	0.0280542	0.112402
AS_CDS:VC0559,VC0559:-:hypothetical_protein:cds-NP_230210.1:-:-:803:NC_002505.1	15.4678	-0.441633	0.875413	0.2548	0.613715	0.807765
IGR:(CDS,VC0559,VC0559,-,hypothetical_protein,cds-NP_230210.1,-,-,803/protein_binding_site,-,-,-,id-NC_002505.1,594564..594584,-,-,20):+:81:NC_002505.1	1.08575	-0.493997	2.78114	0.0322432	0.857495	NA
AS_IGR:(CDS,VC0559,VC0559,-,hypothetical_protein,cds-NP_230210.1,-,-,803/protein_binding_site,-,-,-,id-NC_002505.1,594564..594584,-,-,20):+:81:NC_002505.1	0.477446	1.5716	3.95564	0.337449	0.561305	NA
protein_binding_site:-:-:-:id-NC_002505.1:594564..594584:-:-:20:NC_002505.1	0.0682065	-0.795171	4.08047	-0.297366	1	NA
AS_protein_binding_site:-:-:-:id-NC_002505.1:594564..594584:-:-:20:NC_002505.1	0.0682065	-0.795171	4.08047	-0.297366	1	NA
IGR:(protein_binding_site,-,-,-,id-NC_002505.1,594564..594584,-,-,20/CDS,VC0560,VC0560,-,signal_recognition_particle_protein,cds-NP_230211.1,-,+,1385):+:59:NC_002505.1	0.914365	-0.405606	2.92945	0.016581	0.897542	NA
AS_IGR:(protein_binding_site,-,-,-,id-NC_002505.1,594564..594584,-,-,20/CDS,VC0560,VC0560,-,signal_recognition_particle_protein,cds-NP_230211.1,-,+,1385):+:59:NC_002505.1	0.136413	-0.13221	4.0529	-0.118093	1	NA
CDS:VC0560,VC0560:-:signal_recognition_particle_protein:cds-NP_230211.1:-:+:1385:NC_002505.1	543.579	0.267934	0.197144	1.84655	0.174185	0.398186
AS_CDS:VC0560,VC0560:-:signal_recognition_particle_protein:cds-NP_230211.1:-:+:1385:NC_002505.1	7.56139	-1.46218	1.49197	0.935029	0.333559	0.588538
IGR:(CDS,VC0560,VC0560,-,signal_recognition_particle_protein,cds-NP_230211.1,-,+,1385/CDS,VC0561,VC0561,rpsP,rpsP,30S_ribosomal_protein_S16,cds-NP_230212.1,-,+,248):+:184:NC_002505.1	105.094	-0.00947085	0.394588	0.00154745	0.968621	0.980614
AS_IGR:(CDS,VC0560,VC0560,-,signal_recognition_particle_protein,cds-NP_230211.1,-,+,1385/CDS,VC0561,VC0561,rpsP,rpsP,30S_ribosomal_protein_S16,cds-NP_230212.1,-,+,248):+:184:NC_002505.1	0.20462	0.369712	4.01795	0.00707728	0.932956	NA
CDS:VC0561,VC0561:rpsP,rpsP:30S_ribosomal_protein_S16:cds-NP_230212.1:-:+:248:NC_002505.1	73.409	0.715559	0.459341	2.44505	0.117896	0.309488
AS_CDS:VC0561,VC0561:rpsP,rpsP:30S_ribosomal_protein_S16:cds-NP_230212.1:-:+:248:NC_002505.1	0	NA	NA	NA	NA	NA
CDS:VC0562,VC0562:rimM,rimM:16S_rRNA-processing_protein_RimM:cds-NP_230213.1:-:+:554:NC_002505.1	239.199	0.653151	0.280182	5.41169	0.0200024	0.0878932
AS_CDS:VC0562,VC0562:rimM,rimM:16S_rRNA-processing_protein_RimM:cds-NP_230213.1:-:+:554:NC_002505.1	0	NA	NA	NA	NA	NA
CDS:VC0563,VC0563:trmD,trmD:tRNA_guanine-N1--methyltransferase:cds-NP_230214.1:-:+:743:NC_002505.1	346.835	-0.138929	0.213491	0.424539	0.514681	0.738209
AS_CDS:VC0563,VC0563:trmD,trmD:tRNA_guanine-N1--methyltransferase:cds-NP_230214.1:-:+:743:NC_002505.1	11.706	-2.72983	1.3646	3.62667	0.0568603	0.187618
CDS:VC0564,VC0564:rplS,rplS:50S_ribosomal_protein_L19:cds-NP_230215.1:-:+:353:NC_002505.1	226.098	0.51116	0.354043	2.08661	0.148596	0.362372
AS_CDS:VC0564,VC0564:rplS,rplS:50S_ribosomal_protein_L19:cds-NP_230215.1:-:+:353:NC_002505.1	14.6967	-0.105605	1.02024	0.0112414	0.915562	0.961536
IGR:(CDS,VC0564,VC0564,rplS,rplS,50S_ribosomal_protein_L19,cds-NP_230215.1,-,+,353/CDS,VC0565,VC0565,-,protease_DegS,cds-NP_230216.1,-,-,1058):+:59:NC_002505.1	17.4177	0.708298	0.732113	0.958153	0.327653	0.582418
AS_IGR:(CDS,VC0564,VC0564,rplS,rplS,50S_ribosomal_protein_L19,cds-NP_230215.1,-,+,353/CDS,VC0565,VC0565,-,protease_DegS,cds-NP_230216.1,-,-,1058):+:59:NC_002505.1	7.25089	-0.210255	1.05937	0.0395043	0.842453	0.93178
CDS:VC0565,VC0565:-:protease_DegS:cds-NP_230216.1:-:-:1058:NC_002505.1	195.523	-0.73487	0.333006	4.83115	0.02795	0.112084
AS_CDS:VC0565,VC0565:-:protease_DegS:cds-NP_230216.1:-:-:1058:NC_002505.1	48.1077	-0.532226	0.672506	0.625137	0.429145	0.671861
IGR:(CDS,VC0565,VC0565,-,protease_DegS,cds-NP_230216.1,-,-,1058/CDS,VC0566,VC0566,-,protease_Do,cds-NP_230217.1,-,-,1370):+:125:NC_002505.1	4.7391	-0.129987	1.51864	0.00737505	0.931563	0.967892
AS_IGR:(CDS,VC0565,VC0565,-,protease_DegS,cds-NP_230216.1,-,-,1058/CDS,VC0566,VC0566,-,protease_Do,cds-NP_230217.1,-,-,1370):+:125:NC_002505.1	16.5237	0.291973	0.727055	0.161723	0.687575	0.84994
CDS:VC0566,VC0566:-:protease_Do:cds-NP_230217.1:-:-:1370:NC_002505.1	439.688	0.290417	0.218786	1.76154	0.184433	0.412061
AS_CDS:VC0566,VC0566:-:protease_Do:cds-NP_230217.1:-:-:1370:NC_002505.1	13.1176	0.712523	0.850208	0.694818	0.40453	0.654201
IGR:(CDS,VC0566,VC0566,-,protease_Do,cds-NP_230217.1,-,-,1370/CDS,VC0567,VC0567,-,cytochrome_d_ubiquinol_oxidase_subunit_III,cds-NP_230218.1,-,-,437):+:77:NC_002505.1	4.05312	-0.802753	1.40686	0.32612	0.567953	NA
AS_IGR:(CDS,VC0566,VC0566,-,protease_Do,cds-NP_230217.1,-,-,1370/CDS,VC0567,VC0567,-,cytochrome_d_ubiquinol_oxidase_subunit_III,cds-NP_230218.1,-,-,437):+:77:NC_002505.1	99.9946	0.609275	0.386152	2.49803	0.113989	0.302801
CDS:VC0567,VC0567:-:cytochrome_d_ubiquinol_oxidase_subunit_III:cds-NP_230218.1:-:-:437:NC_002505.1	678.842	0.837526	0.215479	14.9758	0.000108898	0.0011293
AS_CDS:VC0567,VC0567:-:cytochrome_d_ubiquinol_oxidase_subunit_III:cds-NP_230218.1:-:-:437:NC_002505.1	33.2861	-1.44445	0.629244	5.1323	0.0234846	0.0992192
IGR:(CDS,VC0567,VC0567,-,cytochrome_d_ubiquinol_oxidase_subunit_III,cds-NP_230218.1,-,-,437/CDS,VC0568,VC0568,-,hypothetical_protein,cds-NP_230219.1,-,+,1103):+:112:NC_002505.1	9.50449	-1.24479	0.962407	1.65977	0.197634	0.430883
AS_IGR:(CDS,VC0567,VC0567,-,cytochrome_d_ubiquinol_oxidase_subunit_III,cds-NP_230218.1,-,-,437/CDS,VC0568,VC0568,-,hypothetical_protein,cds-NP_230219.1,-,+,1103):+:112:NC_002505.1	34.1205	1.37323	0.562487	5.99626	0.0143362	0.068725
CDS:VC0568,VC0568:-:hypothetical_protein:cds-NP_230219.1:-:+:1103:NC_002505.1	123.461	0.705736	0.303934	5.41058	0.020015	0.0878932
AS_CDS:VC0568,VC0568:-:hypothetical_protein:cds-NP_230219.1:-:+:1103:NC_002505.1	27.7114	-1.62082	0.768259	4.29286	0.0382727	0.141734
IGR:(CDS,VC0568,VC0568,-,hypothetical_protein,cds-NP_230219.1,-,+,1103/CDS,VC0570,VC0570,rplM,rplM,50S_ribosomal_protein_L13,cds-NP_230221.1,-,+,428):+:172:NC_002505.1	39.3957	0.684964	0.569995	1.43635	0.230731	0.474035
AS_IGR:(CDS,VC0568,VC0568,-,hypothetical_protein,cds-NP_230219.1,-,+,1103/CDS,VC0570,VC0570,rplM,rplM,50S_ribosomal_protein_L13,cds-NP_230221.1,-,+,428):+:172:NC_002505.1	2.63099	1.95536	2.00813	0.97922	0.322391	NA
CDS:VC0570,VC0570:rplM,rplM:50S_ribosomal_protein_L13:cds-NP_230221.1:-:+:428:NC_002505.1	399.07	0.411753	0.2041	4.06954	0.0436631	0.155855
AS_CDS:VC0570,VC0570:rplM,rplM:50S_ribosomal_protein_L13:cds-NP_230221.1:-:+:428:NC_002505.1	1.63458	-0.738126	2.80963	0.0696462	0.791853	NA
CDS:VC0571,VC0571:rpsI,rpsI:30S_ribosomal_protein_S9:cds-NP_230222.1:-:+:392:NC_002505.1	625.818	0.716095	0.20147	12.5476	0.00039671	0.00353658
AS_CDS:VC0571,VC0571:rpsI,rpsI:30S_ribosomal_protein_S9:cds-NP_230222.1:-:+:392:NC_002505.1	0.942606	2.52217	3.93216	0.648478	0.420657	NA
IGR:(CDS,VC0571,VC0571,rpsI,rpsI,30S_ribosomal_protein_S9,cds-NP_230222.1,-,+,392/CDS,VC0573,VC0573,-,ubiquinol--cytochrome_c_reductase_iron-sulfur_subunit,cds-NP_230224.1,-,+,593):+:276:NC_002505.1	100.037	0.590505	0.386555	2.34381	0.125781	0.323152
AS_IGR:(CDS,VC0571,VC0571,rpsI,rpsI,30S_ribosomal_protein_S9,cds-NP_230222.1,-,+,392/CDS,VC0573,VC0573,-,ubiquinol--cytochrome_c_reductase_iron-sulfur_subunit,cds-NP_230224.1,-,+,593):+:276:NC_002505.1	1.84174	3.49576	3.05852	1.59237	0.206988	NA
CDS:VC0573,VC0573:-:ubiquinol--cytochrome_c_reductase_iron-sulfur_subunit:cds-NP_230224.1:-:+:593:NC_002505.1	320.159	1.41159	0.232932	36.0126	1.96044e-09	4.68006e-08
AS_CDS:VC0573,VC0573:-:ubiquinol--cytochrome_c_reductase_iron-sulfur_subunit:cds-NP_230224.1:-:+:593:NC_002505.1	5.02887	-2.50317	2.08355	1.32596	0.249524	0.495981
CDS:VC0574,VC0574:-:ubiquinol--cytochrome_c_reductase_cytochrome_B:cds-NP_230225.1:-:+:1265:NC_002505.1	700.758	2.10379	0.233937	75.9916	2.84872e-18	1.57099e-16
AS_CDS:VC0574,VC0574:-:ubiquinol--cytochrome_c_reductase_cytochrome_B:cds-NP_230225.1:-:+:1265:NC_002505.1	16.9064	-2.83731	1.11604	5.82562	0.0157944	0.0740775
CDS:VC0575,VC0575:-:ubiquinol--cytochrome_c_reductase_cytochrome_c1:cds-NP_230226.1:-:+:737:NC_002505.1	461.074	2.21236	0.245992	76.7172	1.97276e-18	1.10505e-16
AS_CDS:VC0575,VC0575:-:ubiquinol--cytochrome_c_reductase_cytochrome_c1:cds-NP_230226.1:-:+:737:NC_002505.1	0.942606	2.52217	3.93216	0.648478	0.420657	NA
IGR:(CDS,VC0575,VC0575,-,ubiquinol--cytochrome_c_reductase_cytochrome_c1,cds-NP_230226.1,-,+,737/CDS,VC0576,VC0576,sspA,sspA,stringent_starvation_protein_A,cds-NP_230227.1,-,+,635):+:48:NC_002505.1	50.2379	1.78105	0.455505	15.3553	8.90721e-05	0.000942945
AS_IGR:(CDS,VC0575,VC0575,-,ubiquinol--cytochrome_c_reductase_cytochrome_c1,cds-NP_230226.1,-,+,737/CDS,VC0576,VC0576,sspA,sspA,stringent_starvation_protein_A,cds-NP_230227.1,-,+,635):+:48:NC_002505.1	0	NA	NA	NA	NA	NA
CDS:VC0576,VC0576:sspA,sspA:stringent_starvation_protein_A:cds-NP_230227.1:-:+:635:NC_002505.1	245.588	0.57581	0.282407	4.13414	0.0420263	0.151227
AS_CDS:VC0576,VC0576:sspA,sspA:stringent_starvation_protein_A:cds-NP_230227.1:-:+:635:NC_002505.1	0.754147	2.20162	3.93845	0.537026	0.463668	NA
CDS:VC0577,VC0577:-:ClpXP_protease_specificity-enhancing_factor:cds-NP_230228.1:-:+:476:NC_002505.1	183.074	0.139273	0.2891	0.231366	0.630513	0.817919
AS_CDS:VC0577,VC0577:-:ClpXP_protease_specificity-enhancing_factor:cds-NP_230228.1:-:+:476:NC_002505.1	37.2746	-0.82145	0.615078	1.77223	0.183107	0.410396
IGR:(CDS,VC0577,VC0577,-,ClpXP_protease_specificity-enhancing_factor,cds-NP_230228.1,-,+,476/CDS,VC0578,VC0578,-,hemolysin,cds-NP_230229.1,-,-,569):+:6:NC_002505.1	2.1003	-0.299427	1.7302	0.0305029	0.861354	NA
AS_IGR:(CDS,VC0577,VC0577,-,ClpXP_protease_specificity-enhancing_factor,cds-NP_230228.1,-,+,476/CDS,VC0578,VC0578,-,hemolysin,cds-NP_230229.1,-,-,569):+:6:NC_002505.1	2.71336	-0.380311	1.56629	0.0614048	0.804289	NA
CDS:VC0578,VC0578:-:hemolysin:cds-NP_230229.1:-:-:569:NC_002505.1	170.865	-0.154828	0.368513	0.177417	0.673603	0.841885
AS_CDS:VC0578,VC0578:-:hemolysin:cds-NP_230229.1:-:-:569:NC_002505.1	13.8134	-0.461609	0.939653	0.24138	0.623211	0.813939
CDS:VC0579,VC0579:-:phosphoheptose_isomerase:cds-NP_230230.1:-:-:590:NC_002505.1	116.097	-0.153389	0.383248	0.162602	0.686772	0.849932
AS_CDS:VC0579,VC0579:-:phosphoheptose_isomerase:cds-NP_230230.1:-:-:590:NC_002505.1	21.6349	-1.18504	1.05569	1.22738	0.267918	0.516186
CDS:VC0580,VC0580:-:hypothetical_protein:cds-NP_230231.1:-:-:368:NC_002505.1	109.43	-0.283223	0.31904	0.791784	0.373561	0.626402
AS_CDS:VC0580,VC0580:-:hypothetical_protein:cds-NP_230231.1:-:-:368:NC_002505.1	4.28664	-1.13178	1.71825	0.430479	0.511754	0.736327
CDS:VC0581,VC0581:-:lipoprotein:cds-NP_230232.2:-:-:1805:NC_002505.1	583.04	-0.122179	0.181494	0.453998	0.500442	0.729014
[truncated: 10,407 more rows]

## Sheet: Sheet 2
	baseMean	log2FoldChange	lfcSE	stat	pvalue	padj
AS_CDS:VC0008,VC0008:-:amino_acid_ABC_transporter_ATP-binding_protein:cds-NP_062592.1:-:-:737:NC_002505.1	8.96063	-3.74809	1.22057	8.64212	0.0032848	0.0212437
CDS:VC0010,VC0010:-:amino_acid_ABC_transporter_substrate-binding_protein:cds-NP_062594.1:-:-:746:NC_002505.1	100.543	1.0624	0.367509	8.3189	0.00392346	0.0244413
CDS:VC0012,VC0012:dnaA,dnaA:chromosome_replication_initiator_DnaA:cds-NP_062596.1:-:+:1418:NC_002505.1	265.325	1.26947	0.255291	24.3156	8.17761e-07	1.32518e-05
AS_CDS:VC0012,VC0012:dnaA,dnaA:chromosome_replication_initiator_DnaA:cds-NP_062596.1:-:+:1418:NC_002505.1	19.1238	-3.625	1.20611	7.76368	0.00533074	0.0310843
CDS:VC0017,VC0017:-:hypothetical_protein:cds-NP_229676.1:-:+:116:NC_002505.1	22.6628	-2.63449	0.906111	7.75532	0.00535547	0.0312029
IGR:(CDS,VC0017,VC0017,-,hypothetical_protein,cds-NP_229676.1,-,+,116/CDS,VC0018,VC0018,-,16_kDa_heat_shock_protein_A,cds-NP_229677.1,-,+,437):+:224:NC_002505.1	561.592	-2.82059	0.197314	184.249	5.72474e-42	8.48454e-40
CDS:VC0018,VC0018:-:16_kDa_heat_shock_protein_A:cds-NP_229677.1:-:+:437:NC_002505.1	4394.73	-2.8397	0.199398	177.343	1.84323e-40	2.52168e-38
IGR:(CDS,VC0018,VC0018,-,16_kDa_heat_shock_protein_A,cds-NP_229677.1,-,+,437/CDS,VC0019,VC0019,avtA,avtA,valine--pyruvate_transaminase,cds-NP_229678.1,-,-,1256):+:26:NC_002505.1	431.661	-3.04436	0.280675	103.218	3.00152e-24	2.63615e-22
AS_CDS:VC0019,VC0019:avtA,avtA:valine--pyruvate_transaminase:cds-NP_229678.1:-:-:1256:NC_002505.1	255.802	-2.48685	0.26779	79.6652	4.43542e-19	2.65156e-17
AS_CDS:VC0022,VC0022:-:hypothetical_protein:cds-NP_229681.1:-:+:602:NC_002505.1	307.078	-2.17145	0.307679	46.3732	9.77411e-12	3.04969e-10
AS_IGR:(CDS,VC0022,VC0022,-,hypothetical_protein,cds-NP_229681.1,-,+,602/CDS,VC0023,VC0023,-,NADH_dehydrogenase_subunit_II-like_protein,cds-NP_229682.1,-,+,257):+:54:NC_002505.1	55.6278	-2.17839	0.429272	24.6754	6.78434e-07	1.11464e-05
CDS:VC0025,VC0025:-:hypothetical_protein:cds-NP_229684.1:-:+:200:NC_002505.1	231.133	1.65269	0.46426	12.0798	0.0005097	0.00444364
IGR:(CDS,VC0025,VC0025,-,hypothetical_protein,cds-NP_229684.1,-,+,200/CDS,VC0026,VC0026,-,zinc-binding_alcohol_dehydrogenase,cds-NP_229685.1,-,-,980):+:110:NC_002505.1	58.3683	1.87192	0.658005	7.67518	0.00559854	0.0323805
AS_IGR:(CDS,VC0026,VC0026,-,zinc-binding_alcohol_dehydrogenase,cds-NP_229685.1,-,-,980/CDS,VC0027,VC0027,-,threonine_dehydratase,cds-NP_229686.1,-,-,1532):+:196:NC_002505.1	9.23256	4.82518	1.56335	10.4927	0.00119845	0.0091774
CDS:VC0032,VC0032:-:ComM-like_protein:cds-NP_229691.1:-:+:1523:NC_002505.1	13.554	-3.75642	1.2965	7.30531	0.00687513	0.0382107
CDS:VC0034,VC0034:-:thiol:disulfide_interchange_protein:cds-NP_229693.1:-:-:602:NC_002505.1	119.612	1.57761	0.322992	23.5536	1.2148e-06	1.89937e-05
CDS:VC0036,VC0036:-:FixG-like_protein:cds-NP_229695.2:-:-:1424:NC_002505.1	184.397	1.92519	0.361702	27.2886	1.75241e-07	3.13233e-06
AS_IGR:(CDS,VC0036,VC0036,-,FixG-like_protein,cds-NP_229695.2,-,-,1424/CDS,VC0037,VC0037,-,hypothetical_protein,cds-NP_229696.1,-,-,278):+:365:NC_002505.1	180.756	-1.68269	0.269164	37.8276	7.7282e-10	1.92232e-08
CDS:VC0037,VC0037:-:hypothetical_protein:cds-NP_229696.1:-:-:278:NC_002505.1	235.802	-2.21142	0.287251	55.4869	9.40838e-14	3.50425e-12
AS_IGR:(CDS,VC0037,VC0037,-,hypothetical_protein,cds-NP_229696.1,-,-,278/CDS,VC0038,VC0038,-,hypothetical_protein,cds-NP_229697.1,-,-,167):+:45:NC_002505.1	77.5814	-1.12339	0.334642	11.1958	0.000819844	0.00671932
CDS:VC0048,VC0048:-:smf_protein:cds-NP_229707.1:-:+:1115:NC_002505.1	205.757	-1.69581	0.260082	41.0152	1.51053e-10	4.14899e-09
CDS:VC0049,VC0049:-:hypothetical_protein:cds-NP_229708.1:-:+:476:NC_002505.1	1507.57	-1.88275	0.196891	86.0139	1.78676e-20	1.19915e-18
CDS:VC0050,VC0050:-:DNA_topoisomerase_I-like_protein:cds-NP_229709.1:-:+:572:NC_002505.1	732.42	-2.35852	0.236607	90.9731	1.45642e-21	1.05724e-19
AS_CDS:VC0052,VC0052:-:5-carboxyaminoimidazole_ribonucleotide_mutase:cds-NP_229711.1:-:-:485:NC_002505.1	7.068	-6.21202	1.96016	8.81498	0.00298767	0.0197898
AS_CDS:VC0056,VC0056:aroE,aroE:shikimate_5-dehydrogenase:cds-NP_229715.1:-:+:836:NC_002505.1	25.3687	-1.99166	0.635791	9.48541	0.00207112	0.0145305
CDS:VC0058,VC0058:-:carbonic_anhydrase:cds-NP_229717.1:-:-:554:NC_002505.1	220.953	-1.67919	0.383156	18.3356	1.85217e-05	0.00023784
AS_CDS:VC0059,VC0059:-:hypothetical_protein:cds-NP_229718.1:-:+:140:NC_002505.1	21.8506	-2.45489	0.71753	11.0494	0.000887157	0.00715118
rRNA:VCr001,VCr001,ID,VCr001:16Sa,16Sa,16Sa:16S_ribosomal_RNA,ID,16S_ribosomal_RNA:exon-VCr001-1:-:+:1534:NC_002505.1	3111.81	-1.60228	0.191797	66.5773	3.36441e-16	1.60634e-14
IGR:(tRNA,VCt001,VCt001,ID,VCt001,tRNA-Ala-5,tRNA-Ala-5,tRNA-Ala-5,tRNA-Ala,ID,tRNA-Ala,exon-VCt001-1,-,+,75/rRNA,VCr002,VCr002,ID,VCr002,23Sa,23Sa,23Sa,23S_ribosomal_RNA,ID,23S_ribosomal_RNA,exon-VCr002-1,-,+,2886):+:286:NC_002505.1	38.0557	-1.56817	0.488747	10.0815	0.00149762	0.0111561
rRNA:VCr002,VCr002,ID,VCr002:23Sa,23Sa,23Sa:23S_ribosomal_RNA,ID,23S_ribosomal_RNA:exon-VCr002-1:-:+:2886:NC_002505.1	27439.5	-1.61438	0.194985	65.2573	6.57309e-16	3.03643e-14
IGR:(rRNA,VCr002,VCr002,ID,VCr002,23Sa,23Sa,23Sa,23S_ribosomal_RNA,ID,23S_ribosomal_RNA,exon-VCr002-1,-,+,2886/rRNA,VCr003,VCr003,ID,VCr003,5Sa,5Sa,5Sa,5S_ribosomal_RNA,ID,5S_ribosomal_RNA,exon-VCr003-1,-,+,117):+:126:NC_002505.1	120.86	-1.81058	0.328506	29.1773	6.60491e-08	1.29086e-06
rRNA:VCr003,VCr003,ID,VCr003:5Sa,5Sa,5Sa:5S_ribosomal_RNA,ID,5S_ribosomal_RNA:exon-VCr003-1:-:+:117:NC_002505.1	131.458	-1.31341	0.314552	17.068	3.60644e-05	0.000424792
CDS:VC0060,VC0060:ccrB,ccrB:camphor_resistance_protein_CrcB:cds-NP_229719.1:-:+:380:NC_002505.1	307.56	-1.80804	0.282983	38.8261	4.63303e-10	1.17712e-08
IGR:(CDS,VC0060,VC0060,ccrB,ccrB,camphor_resistance_protein_CrcB,cds-NP_229719.1,-,+,380/CDS,VC0061,VC0061,-,thiamine_biosynthesis_protein_ThiC,cds-NP_229720.1,-,+,1937):+:200:NC_002505.1	67.6681	-1.27889	0.391234	10.523	0.00117896	0.00905738
AS_CDS:VC0069,VC0069:-:multidrug_resistance_protein:cds-NP_229728.1:-:+:1202:NC_002505.1	51.5023	-1.91662	0.490906	14.643	0.000129913	0.00131841
CDS:VC0072,VC0072:-:sensory_box/GGDEF_family_protein:cds-NP_229731.1:-:+:2306:NC_002505.1	150.58	-1.32086	0.28633	20.8886	4.86779e-06	6.9677e-05
CDS:VC0073,VC0073:-:hypothetical_protein:cds-NP_229732.2:-:+:785:NC_002505.1	112.555	-1.41826	0.358781	15.2159	9.58915e-05	0.00101063
CDS:VC0074,VC0074:-:hypothetical_protein:cds-NP_229733.1:-:+:389:NC_002505.1	111.275	-2.18015	0.293824	52.8081	3.67773e-13	1.27626e-11
CDS:VC0080,VC0080:-:hypothetical_protein:cds-NP_229739.1:-:+:1196:NC_002505.1	79.6732	-1.962	0.464004	16.972	3.79348e-05	0.000440961
CDS:VC0082,VC0082:-:hypothetical_protein:cds-NP_229741.1:-:+:1541:NC_002505.1	383.505	-2.45547	0.246015	91.6392	1.04014e-21	7.70789e-20
CDS:VC0090,VC0090:-:DNA-damage-inducible_protein_F:cds-NP_229749.1:-:-:1364:NC_002505.1	66.9156	-1.28305	0.424774	8.98343	0.00272439	0.0183709
CDS:VC0091,VC0091:-:O-methyltransferase-like_protein:cds-NP_229750.1:-:-:869:NC_002505.1	810.382	-3.58733	0.180671	338.984	1.06191e-75	6.86764e-73
CDS:VC0092,VC0092:-:LexA_repressor:cds-NP_229751.1:-:-:629:NC_002505.1	409.746	-1.29437	0.24442	27.2984	1.74357e-07	3.12436e-06
CDS:VC0099,VC0099:-:serine_protease_GlpG:cds-NP_229758.1:-:-:833:NC_002505.1	421.945	-1.46245	0.225928	40.5647	1.90211e-10	5.10627e-09
CDS:VC0100,VC0100:glpE,glpE:thiosulfate_sulfurtransferase:cds-NP_229759.1:-:-:320:NC_002505.1	129.878	-1.49928	0.343838	18.43	1.76265e-05	0.000229484
AS_CDS:VC0103,VC0103:-:hypothetical_protein:cds-NP_229762.1:-:-:767:NC_002505.1	71.7382	-1.53963	0.393593	14.9152	0.000112453	0.00116278
IGR:(protein_binding_site,-,-,-,id-NC_002505.1,102429..102449,-,+,20/CDS,VC0108,VC0108,-,DNA_polymerase_I,cds-NP_229767.1,-,+,2804):+:627:NC_002505.1	7679.04	-7.47437	0.19709	891.279	7.72051e-196	5.49237e-192
AS_CDS:VC0108,VC0108:-:DNA_polymerase_I:cds-NP_229767.1:-:+:2804:NC_002505.1	24.0768	-2.89438	0.968213	8.08535	0.00446246	0.0271101
CDS:VC0112,VC0112:-:cytochrome_c4:cds-NP_229771.1:-:+:671:NC_002505.1	741.062	1.45938	0.184354	60.9338	5.90281e-15	2.45571e-13
IGR:(CDS,VC0112,VC0112,-,cytochrome_c4,cds-NP_229771.1,-,+,671/CDS,VC0113,VC0113,-,methyltransferase-like_protein,cds-NP_229772.1,-,+,668):+:120:NC_002505.1	37.0209	1.71607	0.525513	10.7418	0.0010474	0.0082152
CDS:VC0117,VC0117:-:protoheme_IX_synthesis_protein_HemY:cds-NP_229776.1:-:-:1196:NC_002505.1	122.118	1.23882	0.332537	13.7462	0.000209246	0.00200888
AS_CDS:VC0117,VC0117:-:protoheme_IX_synthesis_protein_HemY:cds-NP_229776.1:-:-:1196:NC_002505.1	39.6104	-2.07367	0.755756	7.04336	0.00795596	0.0425554
CDS:VC0120,VC0120:hemC,hemC:porphobilinogen_deaminase:cds-NP_229779.1:-:-:953:NC_002505.1	76.501	1.51541	0.380044	15.9507	6.50136e-05	0.000714848
AS_CDS:VC0122,VC0122:cyaA,cyaA:adenylate_cyclase:cds-NP_229781.1:-:+:2531:NC_002505.1	18.6848	-3.00157	0.736261	15.6372	7.67289e-05	0.000825633
AS_CDS:VC0137,VC0137:-:hypothetical_protein:cds-NP_229795.2:-:+:1226:NC_002505.1	1350.31	-1.24456	0.183975	44.5455	2.48508e-11	7.30532e-10
AS_IGR:(CDS,VC0137,VC0137,-,hypothetical_protein,cds-NP_229795.2,-,+,1226/CDS,VC0139,VC0139,-,DPS_family_protein,cds-NP_229797.1,-,-,470):+:118:NC_002505.1	2511.8	-1.55545	0.167199	82.879	8.72332e-20	5.74608e-18
CDS:VC0139,VC0139:-:DPS_family_protein:cds-NP_229797.1:-:-:470:NC_002505.1	6758.65	-1.69842	0.170046	94.5938	2.33747e-22	1.80748e-20
AS_IGR:(CDS,VC0139,VC0139,-,DPS_family_protein,cds-NP_229797.1,-,-,470/CDS,VC0140,VC0140,-,hypothetical_protein,cds-NP_229798.1,-,-,329):+:118:NC_002505.1	77.4267	-1.61768	0.363945	19.2899	1.12297e-05	0.000152749
CDS:VC0142a,VC0142a:-:hypothetical_protein:cds-YP_007648021.1:-:-:80:NC_002505.1	18.819	-1.70993	0.647675	6.84406	0.00889366	0.0466933
AS_CDS:VC0143,VC0143:-:hypothetical_protein:cds-NP_229801.1:-:+:257:NC_002505.1	41.5473	-1.90756	0.557561	11.167	0.000832661	0.00680086
CDS:VC0144,VC0144:-:hypothetical_protein:cds-NP_229802.1:-:+:629:NC_002505.1	52.5593	2.1955	0.504606	18.5957	1.61582e-05	0.000212777
AS_IGR:(CDS,VC0150,VC0150,-,RNA_polymerase_factor_sigma-32,cds-NP_229808.1,-,+,860/CDS,VC0151,VC0151,-,soluble_pyridine_nucleotide_transhydrogenase,cds-NP_229809.1,-,-,1400):+:140:NC_002505.1	18.915	2.38734	0.886379	7.20697	0.00726211	0.0396388
CDS:VC0151,VC0151:-:soluble_pyridine_nucleotide_transhydrogenase:cds-NP_229809.1:-:-:1400:NC_002505.1	226.884	1.01128	0.336016	8.90633	0.00284184	0.0190008
AS_CDS:VC0154,VC0154:-:tRNA_uracil-5--methyltransferase:cds-NP_229812.1:-:-:1109:NC_002505.1	11.6904	2.91413	1.08213	7.55916	0.00597057	0.0340342
CDS:VC0157,VC0157:-:alkaline_serine_protease:cds-NP_229814.1:-:-:1607:NC_002505.1	119.829	1.55045	0.386959	15.7548	7.21061e-05	0.000780765
AS_IGR:(CDS,VC0159,VC0159,-,RNA-binding_protein,cds-NP_229816.1,-,-,458/rRNA,VCr004,VCr004,ID,VCr004,16Sb,16Sb,16Sb,16S_ribosomal_RNA,ID,16S_ribosomal_RNA,exon-VCr004-1,-,+,1534):+:538:NC_002505.1	151.651	-1.16631	0.291108	15.7958	7.05592e-05	0.00076518
rRNA:VCr004,VCr004,ID,VCr004:16Sb,16Sb,16Sb:16S_ribosomal_RNA,ID,16S_ribosomal_RNA:exon-VCr004-1:-:+:1534:NC_002505.1	2981.07	-1.54803	0.187261	65.3959	6.12671e-16	2.84872e-14
rRNA:VCr005,VCr005,ID,VCr005:23Sb,23Sb,23Sb:23S_ribosomal_RNA,ID,23S_ribosomal_RNA:exon-VCr005-1:-:+:2886:NC_002505.1	26971.3	-1.60974	0.195645	64.4632	9.83505e-16	4.34575e-14
IGR:(rRNA,VCr005,VCr005,ID,VCr005,23Sb,23Sb,23Sb,23S_ribosomal_RNA,ID,23S_ribosomal_RNA,exon-VCr005-1,-,+,2886/rRNA,VCr006,VCr006,ID,VCr006,5Sb,5Sb,5Sb,5S_ribosomal_RNA,ID,5S_ribosomal_RNA,exon-VCr006-1,-,+,117):+:127:NC_002505.1	124.645	-1.75225	0.338629	25.7254	3.93615e-07	6.66709e-06
rRNA:VCr006,VCr006,ID,VCr006:5Sb,5Sb,5Sb:5S_ribosomal_RNA,ID,5S_ribosomal_RNA:exon-VCr006-1:-:+:117:NC_002505.1	169.718	-1.18255	0.329687	12.5948	0.000386827	0.00345281
CDS:VC0168,VC0168:-:cytochrome_c5:cds-NP_229825.1:-:-:407:NC_002505.1	296.927	1.59213	0.282911	30.7312	2.96367e-08	6.11117e-07
AS_CDS:VC0169,VC0169:-:hypothetical_protein:cds-NP_229826.1:-:-:167:NC_002505.1	7.37273	5.49974	1.62876	11.328	0.000763485	0.00634513
CDS:VC0170,VC0170:-:peptide_ABC_transporter_ATP-binding_protein:cds-NP_229827.1:-:+:1715:NC_002505.1	218.854	2.46625	0.448272	28.062	1.17489e-07	2.18801e-06
IGR:(CDS,VC0170,VC0170,-,peptide_ABC_transporter_ATP-binding_protein,cds-NP_229827.1,-,+,1715/CDS,VC0171,VC0171,-,peptide_ABC_transporter_substrate-binding_protein,cds-NP_229828.2,-,+,1556):+:40:NC_002505.1	4.5336	4.80293	1.84512	6.71644	0.00955282	0.0496049
CDS:VC0171,VC0171:-:peptide_ABC_transporter_substrate-binding_protein:cds-NP_229828.2:-:+:1556:NC_002505.1	380.009	2.39522	0.301385	58.7253	1.81291e-14	7.16504e-13
IGR:(CDS,VC0171,VC0171,-,peptide_ABC_transporter_substrate-binding_protein,cds-NP_229828.2,-,+,1556/CDS,VC0172,VC0172,-,peptide_ABC_transporter_permease,cds-NP_229829.1,-,+,1028):+:52:NC_002505.1	25.2423	2.11704	0.744297	7.85158	0.00507764	0.0299274
CDS:VC0172,VC0172:-:peptide_ABC_transporter_permease:cds-NP_229829.1:-:+:1028:NC_002505.1	62.1021	3.51146	0.54421	43.3996	4.46271e-11	1.29737e-09
CDS:VC0175,VC0175:-:deoxycytidylate_deaminase-like_protein:cds-NP_229832.1:-:-:1598:NC_002505.1	162.803	1.21602	0.414578	8.37295	0.00380846	0.023787
IGR:(CDS,VC0177,VC0177,-,hypothetical_protein,cds-NP_229834.1,-,+,563/CDS,VC0178,VC0178,-,patatin-like_protein,cds-NP_229835.1,-,+,1067):+:862:NC_002505.1	2617.86	-2.92485	0.163054	281.3	3.91068e-63	1.46424e-60
CDS:VC0179,VC0179:-:hypothetical_protein:cds-NP_229836.1:-:+:1310:NC_002505.1	848.165	-1.35157	0.227662	34.1314	5.15127e-09	1.15239e-07
CDS:VC0180,VC0180:-:hypothetical_protein:cds-NP_229837.1:-:+:1754:NC_002505.1	726.92	-1.31678	0.189679	46.857	7.63607e-12	2.39308e-10
CDS:VC0181,VC0181:-:hypothetical_protein:cds-NP_229838.1:-:+:470:NC_002505.1	80.4951	-2.03074	0.457318	18.6321	1.58532e-05	0.000209238
AS_CDS:VC0188,VC0188:-:oligopeptidase_A:cds-NP_229845.1:-:+:2042:NC_002505.1	29.1782	-3.56952	0.813327	17.0096	3.71909e-05	0.000435158
AS_CDS:VC0198,VC0198:-:hypothetical_protein:cds-NP_229855.1:-:+:377:NC_002505.1	19.4133	-3.15005	0.844187	12.755	0.000355064	0.00320142
CDS:VC0199,VC0199:-:hemolysin_secretion_ATP-binding_protein:cds-NP_229856.1:-:-:1835:NC_002505.1	313.55	-4.06498	0.23	276.58	4.17636e-62	1.48553e-59
CDS:VC0200,VC0200:-:ironIII_compound_receptor:cds-NP_229857.1:-:+:2156:NC_002505.1	981.628	-4.03368	0.167195	488.936	2.4287e-108	5.75926e-105
IGR:(CDS,VC0200,VC0200,-,ironIII_compound_receptor,cds-NP_229857.1,-,+,2156/CDS,VC0201,VC0201,-,ironIII_ABC_transporter_ATP-binding_protein,cds-NP_229858.2,-,+,785):+:79:NC_002505.1	34.7555	-2.95689	0.570575	24.8859	6.08252e-07	1.00865e-05
CDS:VC0201,VC0201:-:ironIII_ABC_transporter_ATP-binding_protein:cds-NP_229858.2:-:+:785:NC_002505.1	84.4827	-2.83845	0.346523	63.1026	1.96218e-15	8.45997e-14
CDS:VC0202,VC0202:-:ironIII_ABC_transporter_substrate-binding_protein:cds-NP_229859.1:-:+:959:NC_002505.1	37.0885	-2.55478	0.574508	18.4279	1.76452e-05	0.000229484
CDS:VC0203,VC0203:-:iron-hydroxamate_transporter_permease:cds-NP_229860.1:-:+:1961:NC_002505.1	82.2544	-2.69292	0.535393	23.0048	1.616e-06	2.49376e-05
CDS:VC0211,VC0211:pyrE,pyrE:orotate_phosphoribosyltransferase:cds-NP_229868.2:-:+:641:NC_002505.1	21.1426	4.60107	1.16318	17.7545	2.51327e-05	0.000314225
AS_CDS:VC0214,VC0214:slmA,slmA:nucleoid_occlusion_protein:cds-NP_229871.2:-:-:590:NC_002505.1	5.32359	-6.76813	1.91919	10.7786	0.00102679	0.00808921
AS_IGR:(CDS,VC0214,VC0214,slmA,slmA,nucleoid_occlusion_protein,cds-NP_229871.2,-,-,590/CDS,VC0215,VC0215,-,bifunctional_phosphopantothenoylcysteine_decarboxylase/phosphopantothenate_synthase,cds-NP_229872.1,-,-,1199):+:107:NC_002505.1	9.11246	3.32621	1.26023	7.61245	0.00579668	0.0332829
CDS:VC0216,VC0216:-:methyl-accepting_chemotaxis_protein:cds-NP_229873.1:-:+:1694:NC_002505.1	575.313	1.49947	0.235391	39.2436	3.74085e-10	9.64217e-09
IGR:(CDS,VC0216,VC0216,-,methyl-accepting_chemotaxis_protein,cds-NP_229873.1,-,+,1694/CDS,VC0217,VC0217,radC,radC,DNA_repair_protein_RadC,cds-NP_229874.1,-,+,674):+:60:NC_002505.1	28.2463	2.1292	0.685204	9.55003	0.00199947	0.0140973
CDS:VC0217,VC0217:radC,radC:DNA_repair_protein_RadC:cds-NP_229874.1:-:+:674:NC_002505.1	20.0044	2.52066	0.841106	9.0537	0.00262164	0.0177791
IGR:(CDS,VC0217,VC0217,radC,radC,DNA_repair_protein_RadC,cds-NP_229874.1,-,+,674/CDS,VC0218,VC0218,rpmB,rpmB,50S_ribosomal_protein_L28,cds-NP_229875.1,-,+,236):+:243:NC_002505.1	52.9957	1.28668	0.450041	8.19005	0.00421208	0.025966
AS_CDS:VC0225,VC0225:-:lipopolysaccharide_biosynthesis_protein:cds-NP_229882.1:-:-:1073:NC_002505.1	33.5804	-1.86766	0.548501	11.2453	0.000798232	0.00657248
AS_CDS:VC0234,VC0234:-:hypothetical_protein:cds-NP_229891.1:-:-:788:NC_002505.1	32.8567	-1.4653	0.512271	8.03927	0.0045774	0.0275496
CDS:VC0239,VC0239:-:hypothetical_protein:cds-NP_229896.1:-:-:1772:NC_002505.1	342.74	-1.01345	0.210239	22.9443	1.66763e-06	2.56787e-05
AS_IGR:(protein_binding_site,-,-,-,id-NC_002505.1,243845..243865,-,+,20/CDS,VC0240,VC0240,rfaD,rfaD,ADP-L-glycero-D-mannoheptose-6-epimerase,cds-NP_229897.1,-,-,944):+:1246:NC_002505.1	282.186	-1.03355	0.233917	19.2724	1.13333e-05	0.000153571
AS_CDS:VC0242,VC0242:-:phosphomannomutase:cds-NP_229899.1:-:+:1391:NC_002505.1	5.17137	4.98838	1.79677	7.57049	0.00593317	0.0338752
CDS:VC0247,VC0247:-:lipopolysaccharide/O-antigen_transport_protein:cds-NP_229904.1:-:+:815:NC_002505.1	330.915	-1.50107	0.351588	17.5201	2.84292e-05	0.000346905
CDS:VC0248,VC0248:-:acyl_carrier_protein:cds-NP_229905.1:-:+:242:NC_002505.1	234.18	-2.66188	0.93351	7.20605	0.00726581	0.0396388
pseudogene:VC0258:-:-:gene-VC0258:-:+:799:NC_002505.1	222.313	-1.40232	0.300046	21.241	4.04997e-06	5.904e-05
AS_pseudogene:VC0258:-:-:gene-VC0258:-:+:799:NC_002505.1	8.13648	5.63895	1.69303	10.7104	0.00106535	0.00832843
CDS:VC0259,VC0259:-:lipopolysaccharide_biosynthesis_protein_RfbV:cds-NP_229915.2:-:-:1112:NC_002505.1	83.7166	1.5412	0.564855	7.19452	0.00731264	0.0398637
AS_CDS:VC0259,VC0259:-:lipopolysaccharide_biosynthesis_protein_RfbV:cds-NP_229915.2:-:-:1112:NC_002505.1	117.938	-2.28788	0.360297	37.7842	7.902e-10	1.9587e-08
AS_CDS:VC0260,VC0260:-:mannosyltransferase:cds-NP_229916.1:-:-:1865:NC_002505.1	117.378	-1.9818	0.379473	25.8519	3.68639e-07	6.27393e-06
AS_CDS:VC0264,VC0264:-:hypothetical_protein:cds-NP_229920.1:-:+:1367:NC_002505.1	8.01044	-3.17703	1.09738	7.85202	0.00507639	0.0299274
CDS:VC0265,VC0265:-:hypothetical_protein:cds-NP_229921.1:-:-:1238:NC_002505.1	35.3368	2.19735	0.664814	10.6153	0.00112154	0.00869135
CDS:VC0268,VC0268:-:hypothetical_protein:cds-NP_229924.2:-:+:587:NC_002505.1	27.4018	2.20965	0.817299	7.13826	0.00754563	0.0406583
CDS:VC0271,VC0271:-:hypothetical_protein:cds-NP_229927.1:-:-:1058:NC_002505.1	49.1821	1.51738	0.560563	7.25396	0.00707447	0.0388474
IGR:(CDS,VC0271,VC0271,-,hypothetical_protein,cds-NP_229927.1,-,-,1058/CDS,VC0273,VC0273,-,DNA-binding_protein_HU,cds-NP_229929.1,-,+,272):+:330:NC_002505.1	100.41	1.37277	0.330599	17.2325	3.3073e-05	0.000398104
CDS:VC0273,VC0273:-:DNA-binding_protein_HU:cds-NP_229929.1:-:+:272:NC_002505.1	3050.7	1.42754	0.159638	77.167	1.57097e-18	8.96282e-17
CDS:VC0274,VC0274:-:hypothetical_protein:cds-NP_229930.1:-:+:734:NC_002505.1	686.026	1.56769	0.183087	71.2904	3.0833e-17	1.60107e-15
CDS:VC0276,VC0276:purH,purH:bifunctional_phosphoribosylaminoimidazolecarboxamide_formyltransferase/IMP_cyclohydrolase:cds-NP_229932.1:-:-:1592:NC_002505.1	20.7579	3.31201	1.01868	10.4182	0.0012478	0.00948273
CDS:VC0281,VC0281:-:lysine_decarboxylase%2C_inducible:cds-NP_229937.1:-:+:2201:NC_002505.1	1533.66	-1.50603	0.252112	34.2232	4.91395e-09	1.10626e-07
IGR:(CDS,VC0281,VC0281,-,lysine_decarboxylase%2C_inducible,cds-NP_229937.1,-,+,2201/CDS,VC0282,VC0282,-,methyl-accepting_chemotaxis_protein,cds-NP_229938.1,-,-,1670):+:56:NC_002505.1	75.3762	-1.45907	0.447116	10.3479	0.00129622	0.00980989
CDS:VC0282,VC0282:-:methyl-accepting_chemotaxis_protein:cds-NP_229938.1:-:-:1670:NC_002505.1	106.913	1.05146	0.351342	8.94146	0.0027877	0.0186915
AS_CDS:VC0282,VC0282:-:methyl-accepting_chemotaxis_protein:cds-NP_229938.1:-:-:1670:NC_002505.1	81.9249	-2.19109	0.4001	28.3234	1.02647e-07	1.9421e-06
IGR:(protein_binding_site,-,-,-,id-NC_002505.1,294066..294086,-,+,20/CDS,VC0285,VC0285,-,keto-hydroxyglutarate-aldolase/keto-deoxy-phosphogluconate_aldolase,cds-NP_229940.1,-,-,605):+:101:NC_002505.1	9.61654	-4.11354	1.24721	9.79647	0.00174847	0.012628
AS_CDS:VC0285,VC0285:-:keto-hydroxyglutarate-aldolase/keto-deoxy-phosphogluconate_aldolase:cds-NP_229940.1:-:-:605:NC_002505.1	23.5447	-1.85569	0.597899	9.37066	0.00220487	0.0153478
CDS:VC0286,VC0286:-:gluconate_permease:cds-NP_229941.1:-:-:1376:NC_002505.1	124.85	-2.33187	0.398294	31.8377	1.67606e-08	3.55926e-07
AS_CDS:VC0286,VC0286:-:gluconate_permease:cds-NP_229941.1:-:-:1376:NC_002505.1	7.38996	-5.50409	1.65016	10.8131	0.00100787	0.00797548
CDS:VC0287,VC0287:-:thermoresistant_gluconokinase:cds-NP_229942.1:-:+:515:NC_002505.1	54.2515	-3.016	0.460138	39.6543	3.0313e-10	7.92819e-09
CDS:VC0288,VC0288:-:phosphogluconate_dehydratase:cds-NP_229943.2:-:+:1796:NC_002505.1	125.587	-1.64473	0.537962	8.93892	0.00279157	0.0186998
CDS:VC0289,VC0289:-:gluconate_utilization_system_gnt-I_transcriptional_repressor:cds-NP_229944.1:-:-:998:NC_002505.1	56.9249	-1.17719	0.41681	7.90298	0.00493534	0.0292827
AS_IGR:(CDS,VC0293,VC0293,prmA,prmA,ribosomal_protein_L11_methyltransferase,cds-NP_229948.1,-,-,887/CDS,VC0295,VC0295,-,acetyl-CoA_carboxylase_biotin_carboxylase_subunit,cds-NP_229950.1,-,-,1343):+:157:NC_002505.1	31.8771	1.83388	0.680643	7.07358	0.00782287	0.0419381
CDS:VC0295,VC0295:-:acetyl-CoA_carboxylase_biotin_carboxylase_subunit:cds-NP_229950.1:-:-:1343:NC_002505.1	259.293	1.45764	0.29327	24.013	9.56856e-07	1.52283e-05
CDS:VC0296,VC0296:-:acetyl-CoA_carboxylase_biotin_carboxyl_carrier_protein_subunit:cds-NP_229951.2:-:-:461:NC_002505.1	131.273	1.21647	0.391407	9.56656	0.00198154	0.0139848
CDS:VC0297,VC0297:-:3-dehydroquinate_dehydratase:cds-NP_229952.1:-:-:452:NC_002505.1	43.6646	1.31706	0.488178	7.25331	0.00707706	0.0388474
AS_CDS:VC0300,VC0300:-:hypothetical_protein:cds-NP_229955.1:-:-:1823:NC_002505.1	89.8971	-3.09442	0.391621	56.954	4.46135e-14	1.70635e-12
AS_CDS:VC0301,VC0301:-:hypothetical_protein:cds-NP_229956.1:-:-:206:NC_002505.1	15.7707	-2.95386	1.04656	7.15207	0.00748777	0.0404465
CDS:VC0304,VC0304:-:guanosine_pentaphosphate_phosphohydrolase:cds-NP_229959.1:-:-:1493:NC_002505.1	568.241	-1.14507	0.180128	39.66	3.0226e-10	7.92819e-09
CDS:VC0305,VC0305:-:ATP-dependent_RNA_helicase_RhlB:cds-NP_229960.1:-:-:1316:NC_002505.1	838.243	-1.42702	0.16733	70.5121	4.57458e-17	2.35823e-15
CDS:VC0306,VC0306:-:thioredoxin:cds-NP_229961.1:-:+:326:NC_002505.1	239.085	1.37299	0.369004	13.4035	0.000251159	0.00236342
rRNA:VCr007,VCr007,ID,VCr007:16Sc,16Sc,16Sc:16S_ribosomal_RNA,ID,16S_ribosomal_RNA:exon-VCr007-1:-:+:1534:NC_002505.1	3088.42	-1.57021	0.173652	78.1719	9.44532e-19	5.50771e-17
tRNA:VCt012,VCt012,ID,VCt012:tRNA-Ala-3,tRNA-Ala-3,tRNA-Ala-3:tRNA-Ala,ID,tRNA-Ala:exon-VCt012-1:-:+:75:NC_002505.1	33.6766	-1.49044	0.520021	8.06982	0.00450086	0.0272272
rRNA:VCr008,VCr008,ID,VCr008:23Sc,23Sc,23Sc:23S_ribosomal_RNA,ID,23S_ribosomal_RNA:exon-VCr008-1:-:+:2886:NC_002505.1	24836.9	-1.63179	0.190924	69.4709	7.75496e-17	3.91268e-15
IGR:(rRNA,VCr008,VCr008,ID,VCr008,23Sc,23Sc,23Sc,23S_ribosomal_RNA,ID,23S_ribosomal_RNA,exon-VCr008-1,-,+,2886/rRNA,VCr009,VCr009,ID,VCr009,5Sc,5Sc,5Sc,5S_ribosomal_RNA,ID,5S_ribosomal_RNA,exon-VCr009-1,-,+,117):+:126:NC_002505.1	120.856	-1.78788	0.303475	33.5284	7.02293e-09	1.54678e-07
rRNA:VCr009,VCr009,ID,VCr009:5Sc,5Sc,5Sc:5S_ribosomal_RNA,ID,5S_ribosomal_RNA:exon-VCr009-1:-:+:117:NC_002505.1	157.739	-1.38958	0.316427	18.7656	1.47807e-05	0.000196175
AS_CDS:VC0315,VC0315:pssA,pssA:phosphatidylserine_synthase:cds-NP_229969.1:-:-:1340:NC_002505.1	44.7782	-1.87738	0.5907	9.66424	0.0018789	0.0133933
CDS:VC0318,VC0318:murB,murB:UDP-N-acetylenolpyruvoylglucosamine_reductase:cds-NP_229972.1:-:+:1073:NC_002505.1	424.328	-1.14397	0.363418	9.67326	0.0018697	0.013341
CDS:VC0319,VC0319:-:biotin--protein_ligase:cds-NP_229973.1:-:+:962:NC_002505.1	257.087	-1.05465	0.238552	19.3025	1.11562e-05	0.000152041
tRNA:VCt015,VCt015,ID,VCt015:tRNA-Tyr-1,tRNA-Tyr-1,tRNA-Tyr-1:tRNA-Tyr,ID,tRNA-Tyr:exon-VCt015-1:-:+:84:NC_002505.1	48.6539	-1.27084	0.45417	7.72138	0.00545706	0.0317689
AS_IGR:(tRNA,VCt017,VCt017,ID,VCt017,tRNA-Thr-3,tRNA-Thr-3,tRNA-Thr-3,tRNA-Thr,ID,tRNA-Thr,exon-VCt017-1,-,+,75/CDS,VC0321,VC0321,tuf,tuf,elongation_factor_Tu,cds-NP_229975.1,-,+,1184):+:91:NC_002505.1	8.61847	-3.65816	1.22523	8.07941	0.00447711	0.0271759
AS_CDS:VC0321,VC0321:tuf,tuf:elongation_factor_Tu:cds-NP_229975.1:-:+:1184:NC_002505.1	15.1894	-3.82476	0.970707	14.1288	0.000170712	0.00167464
CDS:VC0336,VC0336:-:2%2C3-bisphosphoglycerate-independent_phosphoglycerate_mutase:cds-NP_229990.1:-:-:1532:NC_002505.1	516.597	-1.00087	0.26239	14.3066	0.000155321	0.00154323
AS_CDS:VC0337,VC0337:-:hypothetical_protein:cds-NP_229991.1:-:-:941:NC_002505.1	210.81	-2.30218	0.288746	59.4582	1.24917e-14	5.02068e-13
AS_CDS:VC0338,VC0338:-:transporter:cds-NP_229992.1:-:-:1436:NC_002505.1	53.2518	-1.52527	0.499767	9.03132	0.00265392	0.0179639
AS_CDS:VC0345,VC0345:mutL,mutL:DNA_mismatch_repair_protein:cds-NP_229999.1:-:+:1961:NC_002505.1	25.768	-2.56066	0.714974	11.9506	0.000546293	0.0047279
CDS:VC0364,VC0364:-:bacterioferritin-associated_ferredoxin:cds-NP_230018.1:-:+:188:NC_002505.1	609.901	-4.95673	0.276433	250.503	2.01744e-56	5.31558e-54
IGR:(CDS,VC0364,VC0364,-,bacterioferritin-associated_ferredoxin,cds-NP_230018.1,-,+,188/CDS,VC0365,VC0365,-,bacterioferritin,cds-NP_230019.1,-,+,476):+:18:NC_002505.1	48.6527	-4.59362	0.561441	61.5072	4.41132e-15	1.85693e-13
CDS:VC0365,VC0365:-:bacterioferritin:cds-NP_230019.1:-:+:476:NC_002505.1	793.182	-2.16295	0.215414	93.5846	3.89202e-22	2.91451e-20
CDS:VC0372,VC0372:alr,alr:alanine_racemase:cds-NP_230026.1:-:+:1127:NC_002505.1	124.199	1.01101	0.346561	8.50173	0.0035481	0.0225569
CDS:VC0379a,VC0379a:-:phage_shock_protein_G:cds-YP_008474263.1:-:+:212:NC_002505.1	88.0346	-1.42887	0.446576	9.9746	0.00158714	0.0117248
CDS:VC0383,VC0383:-:hypothetical_protein:cds-NP_230037.1:-:+:269:NC_002505.1	14.0822	2.55786	0.948315	7.36023	0.00666823	0.0372353
rRNA:VCr010,VCr010,ID,VCr010:16Sd,16Sd,16Sd:16S_ribosomal_RNA,ID,16S_ribosomal_RNA:exon-VCr010-1:-:+:1535:NC_002505.1	2877.02	-1.58757	0.181477	73.0926	1.23707e-17	6.51889e-16
rRNA:VCr011,VCr011,ID,VCr011:23Sd,23Sd,23Sd:23S_ribosomal_RNA,ID,23S_ribosomal_RNA:exon-VCr011-1:-:+:2886:NC_002505.1	24770.1	-1.62464	0.194661	66.2718	3.92848e-16	1.86315e-14
IGR:(rRNA,VCr011,VCr011,ID,VCr011,23Sd,23Sd,23Sd,23S_ribosomal_RNA,ID,23S_ribosomal_RNA,exon-VCr011-1,-,+,2886/rRNA,VCr012,VCr012,ID,VCr012,5Sd,5Sd,5Sd,5S_ribosomal_RNA,ID,5S_ribosomal_RNA,exon-VCr012-1,-,+,117):+:126:NC_002505.1	119.659	-1.86557	0.319482	32.7433	1.05167e-08	2.27405e-07
rRNA:VCr012,VCr012,ID,VCr012:5Sd,5Sd,5Sd:5S_ribosomal_RNA,ID,5S_ribosomal_RNA:exon-VCr012-1:-:+:117:NC_002505.1	222.726	-1.49414	0.26183	31.6022	1.89216e-08	3.9825e-07
CDS:VC0389,VC0389:-:Na+/H+_antiporter:cds-NP_230043.1:-:-:1334:NC_002505.1	103.424	1.9646	0.649498	8.68663	0.00320552	0.0208257
CDS:VC0391,VC0391:-:aspartate_kinase:cds-NP_230045.2:-:-:1355:NC_002505.1	946.257	1.51682	0.20722	51.6888	6.50341e-13	2.19267e-11
AS_IGR:(CDS,VC0391,VC0391,-,aspartate_kinase,cds-NP_230045.2,-,-,1355/CDS,VC0392,VC0392,-,class_V_aminotransferase,cds-NP_230046.1,-,+,1118):+:422:NC_002505.1	145.258	1.46095	0.314484	21.2783	3.97205e-06	5.81423e-05
CDS:VC0394,VC0394:uvrA,uvrA:excinuclease_ABC_subunit_A:cds-NP_230048.1:-:-:2822:NC_002505.1	460.57	-1.16799	0.218179	28.0653	1.17289e-07	2.18801e-06
AS_CDS:VC0394,VC0394:uvrA,uvrA:excinuclease_ABC_subunit_A:cds-NP_230048.1:-:-:2822:NC_002505.1	137.486	-1.09814	0.385841	7.97824	0.00473429	0.0283023
CDS:VC0404,VC0404:-:MSHA_biogenesis_protein_MshN:cds-NP_230058.1:-:+:1169:NC_002505.1	180.583	-1.32402	0.310557	17.7509	2.51794e-05	0.000314257
AS_CDS:VC0409,VC0409:-:MSHA_pilin_protein_MshA:cds-NP_230063.1:-:+:536:NC_002505.1	6.31696	-5.13211	1.82469	7.04113	0.00796586	0.0425764
AS_CDS:VC0411,VC0411:-:MSHA_pilin_protein_MshD:cds-NP_230065.1:-:+:611:NC_002505.1	12.2127	-4.57161	1.0857	16.6814	4.42116e-05	0.000507293
CDS:VC0421,VC0421:-:hypothetical_protein:cds-NP_230075.1:-:+:827:NC_002505.1	183.477	-1.66364	0.343659	22.4765	2.12733e-06	3.24065e-05
CDS:VC0423,VC0423:-:arginine_deiminase:cds-NP_230077.1:-:-:1223:NC_002505.1	288.676	1.26931	0.406658	9.5198	0.00203267	0.0142748
AS_CDS:VC0425,VC0425:-:hypothetical_protein:cds-NP_230079.1:-:+:797:NC_002505.1	151.323	-3.66068	0.39064	76.1313	2.65417e-18	1.47514e-16
AS_IGR:(CDS,VC0425,VC0425,-,hypothetical_protein,cds-NP_230079.1,-,+,797/CDS,VC0426,VC0426,-,hypothetical_protein,cds-NP_230080.1,-,-,383):+:7:NC_002505.1	50.8751	-4.03588	0.500462	60.1571	8.75818e-15	3.58079e-13
CDS:VC0426,VC0426:-:hypothetical_protein:cds-NP_230080.1:-:-:383:NC_002505.1	3297.06	-4.16226	0.21504	293.569	8.29508e-66	3.6882e-63
AS_IGR:(CDS,VC0426,VC0426,-,hypothetical_protein,cds-NP_230080.1,-,-,383/CDS,VC0428,VC0428,-,hypothetical_protein,cds-NP_230082.1,-,-,437):+:99:NC_002505.1	40.0817	-2.73736	0.472157	31.9948	1.54587e-08	3.31245e-07
AS_CDS:VC0429,VC0429:-:hypothetical_protein:cds-NP_230083.1:-:-:2564:NC_002505.1	56.0877	-2.25022	0.638236	11.6145	0.000654379	0.00553538
AS_IGR:(CDS,VC0429,VC0429,-,hypothetical_protein,cds-NP_230083.1,-,-,2564/CDS,VC0430,VC0430,-,hypothetical_protein,cds-NP_230084.1,-,-,986):+:119:NC_002505.1	73.6227	1.99133	0.405259	24.1332	8.98964e-07	1.44037e-05
CDS:VC0430,VC0430:-:hypothetical_protein:cds-NP_230084.1:-:-:986:NC_002505.1	583.151	1.75584	0.209506	67.6294	1.97302e-16	9.61373e-15
AS_CDS:VC0444,VC0444:pdxA,pdxA:4-hydroxythreonine-4-phosphate_dehydrogenase:cds-NP_230098.1:-:-:992:NC_002505.1	17.488	-3.46485	0.953555	11.8062	0.00059034	0.00504163
tRNA:VCt031,VCt031,ID,VCt031:tRNA-Asn-3,tRNA-Asn-3,tRNA-Asn-3:tRNA-Asn,ID,tRNA-Asn:exon-VCt031-1:-:-:75:NC_002505.1	19.4993	2.11592	0.761137	7.8311	0.00513548	0.0301434
tRNA:VCt033,VCt033,ID,VCt033:tRNA-Phe-1,tRNA-Phe-1,tRNA-Phe-1:tRNA-Phe,ID,tRNA-Phe:exon-VCt033-1:-:-:75:NC_002505.1	7.54189	4.49977	1.6055	7.98116	0.00472667	0.0282805
CDS:VC0453,VC0453:trmB,trmB:tRNA_guanine-N7--methyltransferase:cds-NP_230107.1:-:+:719:NC_002505.1	69.1222	-1.23381	0.453677	7.26952	0.00701347	0.0386585
CDS:VC0470,VC0470:-:extracellular_deoxyribonuclease:cds-NP_230124.1:-:-:695:NC_002505.1	147.816	-1.28306	0.358148	12.533	0.000399821	0.00355986
AS_CDS:VC0473,VC0473:-:transketolase:cds-NP_230127.1:-:+:2084:NC_002505.1	7.55916	-4.51479	1.40678	9.62193	0.00192267	0.0136234
CDS:VC0474,VC0474:-:iron-regulated_virulence_regulatory_protein_IrgB:cds-NP_230128.1:-:-:896:NC_002505.1	164.926	-5.08053	0.395848	140.094	2.5394e-32	2.8675e-30
AS_IGR:(CDS,VC0474,VC0474,-,iron-regulated_virulence_regulatory_protein_IrgB,cds-NP_230128.1,-,-,896/protein_binding_site,-,-,-,id-NC_002505.1,504769..504789,-,-,20):+:90:NC_002505.1	8.22912	-3.25692	1.14907	7.53704	0.00604433	0.034372
CDS:VC0475,VC0475:-:enterobactin_receptor_protein:cds-NP_230129.1:-:+:1958:NC_002505.1	21.6676	-1.87153	0.620668	8.838	0.00295022	0.0195782
CDS:VC0476,VC0476:-:erythrose_4-phosphate_dehydrogenase:cds-NP_230130.2:-:+:1025:NC_002505.1	683.444	-1.15656	0.182965	39.1461	3.93241e-10	1.00658e-08
IGR:(CDS,VC0476,VC0476,-,erythrose_4-phosphate_dehydrogenase,cds-NP_230130.2,-,+,1025/CDS,VC0477,VC0477,pgk,pgk,phosphoglycerate_kinase,cds-NP_230131.1,-,+,1178):+:82:NC_002505.1	80.096	-1.09361	0.381794	8.11888	0.00438067	0.0267274
CDS:VC0477,VC0477:pgk,pgk:phosphoglycerate_kinase:cds-NP_230131.1:-:+:1178:NC_002505.1	2152.82	-1.09626	0.145875	55.291	1.03943e-13	3.85131e-12
CDS:VC0482,VC0482:-:chromosome_replication_initiation_inhibitor_protein:cds-NP_230136.1:-:+:896:NC_002505.1	93.7738	-1.86568	0.35805	26.1312	3.18991e-07	5.4682e-06
AS_CDS:VC0482,VC0482:-:chromosome_replication_initiation_inhibitor_protein:cds-NP_230136.1:-:+:896:NC_002505.1	52.6961	-2.96167	0.500199	32.2171	1.37871e-08	2.96318e-07
IGR:(protein_binding_site,VC0486,-,-,id-VC0486,-,+,14/CDS,VC0487,VC0487,-,glucosamine--fructose-6-phosphate_aminotransferase,cds-NP_230141.1,-,+,1832):+:273:NC_002505.1	23.3156	3.48886	0.983762	12.4532	0.000417287	0.00369686
CDS:VC0487,VC0487:-:glucosamine--fructose-6-phosphate_aminotransferase:cds-NP_230141.1:-:+:1832:NC_002505.1	284.714	2.60944	0.344055	53.3349	2.81263e-13	9.95474e-12
CDS:VC0490,VC0490:-:hypothetical_protein:cds-NP_230144.1:-:-:1961:NC_002505.1	191.955	1.97075	0.327215	34.8597	3.54331e-09	8.07921e-08
CDS:VC0491,VC0491:-:hypothetical_protein:cds-NP_230145.1:-:-:536:NC_002505.1	42.0971	2.76117	0.621177	19.3557	1.08495e-05	0.000148144
CDS:VC0492,VC0492:-:hypothetical_protein:cds-NP_230146.1:-:-:1166:NC_002505.1	226.587	1.55066	0.273255	31.6579	1.83865e-08	3.88136e-07
AS_CDS:VC0504,VC0504:-:hypothetical_protein:cds-NP_230155.1:-:-:227:NC_002505.1	43.6106	-1.50046	0.49647	8.92505	0.00281285	0.0188247
AS_CDS:VC0506,VC0506:-:hypothetical_protein:cds-NP_230157.1:-:-:734:NC_002505.1	336.116	-1.91332	0.25834	51.9676	5.64254e-13	1.92986e-11
AS_CDS:VC0507,VC0507:-:hypothetical_protein:cds-NP_230158.1:-:-:176:NC_002505.1	16.9286	-2.48656	0.893448	7.22699	0.00718155	0.0393602
AS_CDS:VC0508,VC0508:-:hypothetical_protein:cds-NP_230159.1:-:-:443:NC_002505.1	53.6136	-2.74269	0.533188	24.2155	8.61354e-07	1.38635e-05
AS_CDS:VC0522,VC0522:-:beta-ketoadipate_enol-lactone_hydrolase:cds-NP_230173.1:-:+:812:NC_002505.1	38.4755	-1.92254	0.509971	13.6851	0.000216165	0.00206972
CDS:VC0539,VC0539:-:sulfate_ABC_transporter_permease:cds-NP_230190.1:-:+:851:NC_002505.1	35.7373	-1.62034	0.572394	7.77807	0.00528842	0.0309136
CDS:VC0540,VC0540:-:sulfate_ABC_transporter_permease:cds-NP_230191.1:-:+:863:NC_002505.1	41.0699	-1.80316	0.465289	14.6282	0.00013094	0.00132693
CDS:VC0543,VC0543:recA,recA:recombinase_A:cds-NP_230194.2:-:+:1064:NC_002505.1	2236.78	-1.49444	0.168638	75.4735	3.70346e-18	2.01117e-16
CDS:VC0550,VC0550:-:oxaloacetate_decarboxylase:cds-NP_230201.1:-:+:1793:NC_002505.1	601.056	1.77073	0.237694	53.0089	3.32034e-13	1.15789e-11
CDS:VC0551,VC0551:-:oxaloacetate_decarboxylase_subunit_beta:cds-NP_230202.1:-:+:1130:NC_002505.1	194.349	2.00995	0.314683	39.3293	3.58032e-10	9.26196e-09
CDS:VC0552,VC0552:-:quinone_oxidoreductase:cds-NP_230203.2:-:+:950:NC_002505.1	108.801	1.03818	0.35336	8.53945	0.00347531	0.0222332
CDS:VC0573,VC0573:-:ubiquinol--cytochrome_c_reductase_iron-sulfur_subunit:cds-NP_230224.1:-:+:593:NC_002505.1	320.159	1.41159	0.232932	36.0126	1.96044e-09	4.68006e-08
CDS:VC0574,VC0574:-:ubiquinol--cytochrome_c_reductase_cytochrome_B:cds-NP_230225.1:-:+:1265:NC_002505.1	700.758	2.10379	0.233937	75.9916	2.84872e-18	1.57099e-16
CDS:VC0575,VC0575:-:ubiquinol--cytochrome_c_reductase_cytochrome_c1:cds-NP_230226.1:-:+:737:NC_002505.1	461.074	2.21236	0.245992	76.7172	1.97276e-18	1.10505e-16
IGR:(CDS,VC0575,VC0575,-,ubiquinol--cytochrome_c_reductase_cytochrome_c1,cds-NP_230226.1,-,+,737/CDS,VC0576,VC0576,sspA,sspA,stringent_starvation_protein_A,cds-NP_230227.1,-,+,635):+:48:NC_002505.1	50.2379	1.78105	0.455505	15.3553	8.90721e-05	0.000942945
AS_CDS:VC0581,VC0581:-:lipoprotein:cds-NP_230232.2:-:-:1805:NC_002505.1	41.174	-2.41393	0.687155	11.376	0.000743977	0.00620475
CDS:VC0587,VC0587:-:sulfate_permease_family_protein:cds-NP_230237.1:-:+:1646:NC_002505.1	65.5504	-1.67053	0.446953	13.4835	0.000240675	0.00227681
CDS:VC0590,VC0590:-:permease:cds-NP_230240.1:-:+:770:NC_002505.1	54.1769	1.51804	0.504133	8.99671	0.00270465	0.018259
AS_CDS:VC0595,VC0595:-:glutamyl-Q_tRNAAsp_synthetase:cds-NP_230245.1:-:-:914:NC_002505.1	8.82881	-5.09575	1.36717	13.3993	0.000251714	0.00236551
CDS:VC0596,VC0596:-:dnaK_suppressor_protein:cds-NP_230246.1:-:-:446:NC_002505.1	72.6595	2.01737	0.473205	17.7961	2.4589e-05	0.000308512
CDS:VC0604,VC0604:-:aconitate_hydratase_B:cds-NP_230254.1:-:+:2597:NC_002505.1	1537.66	1.49698	0.171927	73.1913	1.17672e-17	6.24715e-16
AS_pseudogene:VC0607:-:-:gene-VC0607:-:+:1234:NC_002505.1	17.1963	-4.28512	1.24046	10.0218	0.00154699	0.0114758
AS_IGR:(pseudogene,VC0607,-,-,gene-VC0607,-,+,1234/CDS,VC0608,VC0608,-,ironIII_ABC_transporter_substrate-binding_protein,cds-NP_230257.1,-,+,1058):+:75:NC_002505.1	6.47141	-5.21007	1.59035	10.6366	0.00110872	0.00862017
CDS:VC0608,VC0608:-:ironIII_ABC_transporter_substrate-binding_protein:cds-NP_230257.1:-:+:1058:NC_002505.1	58.0404	-1.6683	0.522879	9.8379	0.00170953	0.0124225
IGR:(protein_binding_site,-,-,-,id-NC_002505.1,638890..638910,-,-,20/CDS,VC0609,VC0609,-,ironIII_ABC_transporter_permease,cds-NP_230258.1,-,+,1625):+:1095:NC_002505.1	58.6247	-1.60914	0.52274	9.17926	0.00244773	0.0167434
CDS:VC0618,VC0618:-:peptide_ABC_transporter_permease:cds-NP_230267.1:-:-:1025:NC_002505.1	12.3035	3.34269	1.08578	10.3787	0.00127477	0.00966811
AS_IGR:(CDS,VC0619,VC0619,-,peptide_ABC_transporter_permease,cds-NP_230268.1,-,-,986/CDS,VC0620,VC0620,-,peptide_ABC_transporter_substrate-binding_protein,cds-NP_230269.1,-,-,1670):+:118:NC_002505.1	14.4913	3.12837	0.960521	11.2718	0.00078692	0.00650192
CDS:VC0620,VC0620:-:peptide_ABC_transporter_substrate-binding_protein:cds-NP_230269.1:-:-:1670:NC_002505.1	278.647	2.02216	0.254296	61.3001	4.9005e-15	2.05072e-13
CDS:VC0628,VC0628:-:hypothetical_protein:cds-NP_230277.1:-:+:1100:NC_002505.1	71.2468	1.48945	0.472228	9.81393	0.00173195	0.0125597
CDS:VC0630,VC0630:-:hypothetical_protein:cds-NP_230279.1:-:-:1301:NC_002505.1	32.136	2.53112	0.643031	15.6863	7.47641e-05	0.000807089
CDS:VC0631,VC0631:-:tyrosyl-tRNA_synthetase:cds-NP_230280.1:-:+:1187:NC_002505.1	167.382	1.49851	0.279004	28.481	9.46223e-08	1.81931e-06
AS_IGR:(CDS,VC0632,VC0632,-,D-alanyl-D-alanine_carboxypeptidase/endopeptidase,cds-NP_230281.1,-,-,1463/CDS,VC0633,VC0633,-,outer_membrane_protein_OmpU,cds-NP_230282.1,-,-,1052):+:28:NC_002505.1	816.956	1.42673	0.266463	27.7425	1.38586e-07	2.54097e-06
CDS:VC0633,VC0633:-:outer_membrane_protein_OmpU:cds-NP_230282.1:-:-:1052:NC_002505.1	15723.1	1.2328	0.195839	38.4903	5.50267e-10	1.37838e-08
CDS:VC0636,VC0636:rrmJ,rrmJ:23S_rRNA_methyltransferase:cds-NP_230285.1:-:+:629:NC_002505.1	382.921	-1.2673	0.217737	33.16	8.4879e-09	1.85794e-07
IGR:(CDS,VC0636,VC0636,rrmJ,rrmJ,23S_rRNA_methyltransferase,cds-NP_230285.1,-,+,629/CDS,VC0637,VC0637,-,cell_division_protein_FtsH,cds-NP_230286.1,-,+,1955):+:49:NC_002505.1	42.8711	-1.36896	0.447844	9.22521	0.00238706	0.0164073
AS_CDS:VC0653,VC0653:-:c-di-GMP_phosphodiesterase_A-like_protein:cds-NP_230302.1:-:-:2054:NC_002505.1	57.9474	-1.01512	0.38862	6.79382	0.0091474	0.0478138
CDS:VC0655,VC0655:-:acetyltransferase:cds-NP_230304.1:-:+:551:NC_002505.1	115.737	1.26489	0.413771	9.18603	0.0024387	0.0167149
CDS:VC0665,VC0665:-:Fis_family_transcriptional_regulator:cds-NP_230314.1:-:+:1334:NC_002505.1	336.408	2.41741	0.232607	104.716	1.40948e-24	1.26925e-22
AS_CDS:VC0666,VC0666:-:hypothetical_protein:cds-NP_230315.2:-:+:251:NC_002505.1	13.0723	3.88119	1.22434	11.063	0.000880697	0.00711963
CDS:VC0667,VC0667:-:aldo/keto_reductase:cds-NP_230316.1:-:-:1058:NC_002505.1	114.71	1.88121	0.467678	15.5415	8.0713e-05	0.000858284
AS_CDS:VC0677,VC0677:nhaR,nhaR:transcriptional_activator_NhaR:cds-NP_230326.1:-:+:890:NC_002505.1	6.62803	-7.11915	2.08738	9.45937	0.00210073	0.0147126
CDS:VC0678,VC0678:-:transcriptional_activator_HlyU:cds-NP_230327.1:-:+:326:NC_002505.1	135.723	1.91464	0.520153	12.7681	0.00035258	0.0031871
AS_IGR:(CDS,VC0685,VC0685,ispH,ispH,4-hydroxy-3-methylbut-2-enyl_diphosphate_reductase,cds-NP_230334.2,-,+,950/CDS,VC0687,VC0687,-,carbon_starvation_protein_A,cds-NP_230336.1,-,-,1484):+:75:NC_002505.1	7.44754	4.50436	1.57033	9.06284	0.00260857	0.0177074
CDS:VC0687,VC0687:-:carbon_starvation_protein_A:cds-NP_230336.1:-:-:1484:NC_002505.1	304.284	1.31808	0.315658	17.0775	3.58858e-05	0.000424072
AS_CDS:VC0691,VC0691:anmK,anmK:anhydro-N-acetylmuramic_acid_kinase:cds-NP_230340.1:-:-:1112:NC_002505.1	15.3312	-3.83318	1.14972	9.64133	0.00190247	0.0135149
CDS:VC0694,VC0694:-:hypothetical_protein:cds-NP_230343.1:-:-:1676:NC_002505.1	54.34	1.92493	0.523617	13.2418	0.000273778	0.00255598
CDS:VC0702,VC0702:-:NTPase:cds-NP_230351.1:-:-:551:NC_002505.1	39.5646	1.50117	0.490631	9.45896	0.00210121	0.0147126
AS_CDS:VC0703,VC0703:-:c-di-GMP_phosphodiesterase_A-like_protein:cds-NP_230352.1:-:-:2375:NC_002505.1	46.6137	-1.51415	0.478037	9.80078	0.00174438	0.0126113
rRNA:VCr013,VCr013,ID,VCr013:16Se,16Se,16Se:16S_ribosomal_RNA,ID,16S_ribosomal_RNA:exon-VCr013-1:-:+:1534:NC_002505.1	3479.38	-1.59085	0.191724	65.7112	5.22077e-16	2.44346e-14
rRNA:VCr014,VCr014,ID,VCr014:23Se,23Se,23Se:23S_ribosomal_RNA,ID,23S_ribosomal_RNA:exon-VCr014-1:-:+:2885:NC_002505.1	28983.3	-1.57756	0.194774	62.5809	2.55723e-15	1.08935e-13
IGR:(rRNA,VCr014,VCr014,ID,VCr014,23Se,23Se,23Se,23S_ribosomal_RNA,ID,23S_ribosomal_RNA,exon-VCr014-1,-,+,2885/rRNA,VCr015,VCr015,ID,VCr015,5Se,5Se,5Se,5S_ribosomal_RNA,ID,5S_ribosomal_RNA,exon-VCr015-1,-,+,117):+:126:NC_002505.1	117.491	-1.85785	0.324705	31.4392	2.05787e-08	4.30578e-07
rRNA:VCr015,VCr015,ID,VCr015:5Se,5Se,5Se:5S_ribosomal_RNA,ID,5S_ribosomal_RNA:exon-VCr015-1:-:+:117:NC_002505.1	220.098	-1.34376	0.317243	17.4283	2.98349e-05	0.000362813
CDS:VC0715,VC0715:-:nitroreductase_A:cds-NP_230364.1:-:+:722:NC_002505.1	288.694	-1.10272	0.218276	25.1707	5.24731e-07	8.74223e-06
AS_CDS:VC0718,VC0718:rdgC,rdgC:recombination_associated_protein:cds-NP_230367.1:-:-:914:NC_002505.1	28.3928	-2.38868	0.734839	9.89669	0.00165577	0.0120936
AS_CDS:VC0723,VC0723:-:polyphosphate_kinase:cds-NP_230372.1:-:-:2105:NC_002505.1	109.374	-1.21313	0.317335	14.425	0.000145852	0.00146139
CDS:VC0724,VC0724:-:phosphate_ABC_transporter_permease:cds-NP_230373.1:-:+:2195:NC_002505.1	206.237	-1.24173	0.307755	15.9187	6.61207e-05	0.000724781
CDS:VC0725,VC0725:-:phosphate_ABC_transporter_permease:cds-NP_230374.1:-:+:1646:NC_002505.1	121.58	-1.46186	0.460199	9.78527	0.00175915	0.0126794
CDS:VC0732,VC0732:-:LysR_family_transcriptional_regulator:cds-NP_230381.1:-:+:905:NC_002505.1	48.5472	-1.55742	0.502014	9.35869	0.00221931	0.0154332
CDS:VC0743,VC0743:secD,secD:preprotein_translocase_subunit_SecD:cds-NP_230392.1:-:+:1853:NC_002505.1	245.082	1.11594	0.284212	15.148	9.94025e-05	0.00103993
CDS:VC0747,VC0747:-:hypothetical_protein:cds-NP_230396.1:-:+:566:NC_002505.1	631.458	-1.17479	0.233134	24.8003	6.35873e-07	1.04956e-05
CDS:VC0748,VC0748:-:cysteine_desulfurase:cds-NP_230397.1:-:+:1214:NC_002505.1	1511.19	-1.46642	0.167932	73.4661	1.02382e-17	5.47627e-16
CDS:VC0749,VC0749:-:scaffold_protein:cds-NP_230398.1:-:+:383:NC_002505.1	712.449	-1.88078	0.203216	80.9535	2.31096e-19	1.42958e-17
CDS:VC0750,VC0750:-:HesB_family_protein:cds-NP_230399.1:-:+:323:NC_002505.1	478.454	-1.51479	0.206016	52.2551	4.87394e-13	1.68317e-11
CDS:VC0751,VC0751:hscB,hscB:co-chaperone_HscB:cds-NP_230400.1:-:+:515:NC_002505.1	184.996	-1.07516	0.308853	11.931	0.000552076	0.00476057
AS_CDS:VC0752,VC0752:hscA,hscA:chaperone_protein_HscA:cds-NP_230401.1:-:+:1850:NC_002505.1	22.8508	-3.27036	0.961999	10.2852	0.00134098	0.0101056
CDS:VC0753,VC0753:-:ferredoxin:cds-NP_230402.2:-:+:338:NC_002505.1	51.6229	-1.28064	0.433855	8.59721	0.00336678	0.0216558
CDS:VC0755,VC0755:-:aminopeptidase:cds-NP_230404.2:-:+:1289:NC_002505.1	290.491	1.81397	0.357605	24.653	6.86385e-07	1.12252e-05
IGR:(CDS,VC0755,VC0755,-,aminopeptidase,cds-NP_230404.2,-,+,1289/CDS,VC0756,VC0756,ndk,ndk,nucleoside_diphosphate_kinase,cds-NP_230405.1,-,+,428):+:151:NC_002505.1	36.638	2.3332	0.557996	17.7558	2.51152e-05	0.000314225
CDS:VC0756,VC0756:ndk,ndk:nucleoside_diphosphate_kinase:cds-NP_230405.1:-:+:428:NC_002505.1	190.499	2.05719	0.334916	36.2951	1.69593e-09	4.06224e-08
CDS:VC0759,VC0759:ispG,ispG:4-hydroxy-3-methylbut-2-en-1-yl_diphosphate_synthase:cds-NP_230408.1:-:+:1130:NC_002505.1	163.89	1.13813	0.322766	12.3423	0.000442813	0.0039084
CDS:VC0764,VC0764:-:hypothetical_protein:cds-NP_230413.1:-:+:917:NC_002505.1	18.8318	2.70589	0.875652	9.65013	0.00189338	0.0134728
CDS:VC0771,VC0771:-:vibriobactin-specific_isochorismatase:cds-NP_230420.1:-:+:881:NC_002505.1	57.3206	-3.71376	0.618468	31.3432	2.16214e-08	4.4975e-07
AS_CDS:VC0771,VC0771:-:vibriobactin-specific_isochorismatase:cds-NP_230420.1:-:+:881:NC_002505.1	13.4428	-3.57303	0.987396	11.9077	0.000559035	0.00480423
AS_IGR:(CDS,VC0771,VC0771,-,vibriobactin-specific_isochorismatase,cds-NP_230420.1,-,+,881/CDS,VC0772,VC0772,-,2%2C3-dihydroxybenzoate-AMP_ligase,cds-NP_230421.1,-,-,1631):+:39:NC_002505.1	5.70606	-4.31847	1.47823	8.02078	0.00462437	0.0278088
CDS:VC0772,VC0772:-:2%2C3-dihydroxybenzoate-AMP_ligase:cds-NP_230421.1:-:-:1631:NC_002505.1	175.04	-5.63921	0.397371	177.75	1.50195e-40	2.09508e-38
AS_CDS:VC0772,VC0772:-:2%2C3-dihydroxybenzoate-AMP_ligase:cds-NP_230421.1:-:-:1631:NC_002505.1	21.4259	-2.14848	0.698791	9.04547	0.00263347	0.0178424
CDS:VC0773,VC0773:-:vibriobactin-specific_isochorismate_synthase:cds-NP_230422.1:-:-:1187:NC_002505.1	179.186	-7.28648	1.09736	28.3098	1.03372e-07	1.94548e-06
AS_IGR:(CDS,VC0773,VC0773,-,vibriobactin-specific_isochorismate_synthase,cds-NP_230422.1,-,-,1187/protein_binding_site,-,-,-,id-NC_002505.1,830080..830100,-,-,20):+:50:NC_002505.1	11.6851	-7.93099	1.50801	28.1994	1.0944e-07	2.05423e-06
AS_CDS:VC0775,VC0775:-:vibriobactin_synthesis_protein:cds-NP_230424.1:-:-:1316:NC_002505.1	218.209	-3.99792	0.268566	197.067	9.11773e-45	1.44141e-42
CDS:VC0776,VC0776:-:iron-enterobactin_transporter_substrate-binding_protein:cds-NP_230425.1:-:+:977:NC_002505.1	102.835	-3.87075	0.568673	38.6595	5.04567e-10	1.2774e-08
CDS:VC0777,VC0777:-:ferric_vibriobactin_ABC_transporter_permease:cds-NP_230426.1:-:+:1052:NC_002505.1	195.041	-5.29228	0.333378	229.394	8.08364e-52	1.64306e-49
CDS:VC0778,VC0778:-:ferric_vibriobactin_ABC_transporter_permease:cds-NP_230427.1:-:+:1076:NC_002505.1	74.5293	-3.30668	0.630681	23.9015	1.0139e-06	1.60644e-05
CDS:VC0779,VC0779:-:ferric_vibriobactin_ABC_transporter_ATP-binding_protein:cds-NP_230428.1:-:+:839:NC_002505.1	55.8501	-3.48144	0.473115	49.4885	1.99542e-12	6.66451e-11
AS_CDS:VC0779,VC0779:-:ferric_vibriobactin_ABC_transporter_ATP-binding_protein:cds-NP_230428.1:-:+:839:NC_002505.1	69.493	-1.27912	0.423966	8.95894	0.00276115	0.0185613
AS_IGR:(CDS,VC0783,VC0783,-,hypothetical_protein,cds-NP_230432.1,-,+,1982/CDS,VC0784,VC0784,-,sodium/alanine_symporter,cds-NP_230433.1,-,-,1550):+:18:NC_002505.1	6.36062	5.28481	1.7102	9.35152	0.002228	0.0154785
CDS:VC0784,VC0784:-:sodium/alanine_symporter:cds-NP_230433.1:-:-:1550:NC_002505.1	272.661	2.74197	0.355234	55.1392	1.12291e-13	4.09662e-12
CDS:VC0786,VC0786:-:D-amino_acid_dehydrogenase_small_subunit:cds-NP_230435.1:-:-:1265:NC_002505.1	137.665	1.77081	0.358947	23.586	1.19456e-06	1.87183e-05
CDS:VC0788,VC0788:-:DOPA-dioxygenase-like_protein:cds-NP_230437.1:-:+:329:NC_002505.1	276.487	-3.48888	0.24579	179.061	7.76965e-41	1.10547e-38
IGR:(CDS,VC0788,VC0788,-,DOPA-dioxygenase-like_protein,cds-NP_230437.1,-,+,329/CDS,VC0789,VC0789,-,hypothetical_protein,cds-NP_230438.1,-,+,272):+:114:NC_002505.1	67.185	-2.66972	0.405902	40.5793	1.88797e-10	5.08749e-09
CDS:VC0789,VC0789:-:hypothetical_protein:cds-NP_230438.1:-:+:272:NC_002505.1	174.376	-2.10686	0.299178	46.964	7.23031e-12	2.27595e-10
AS_CDS:VC0790,VC0790:-:transcriptional_regulator_CitB:cds-NP_230439.1:-:-:683:NC_002505.1	111.001	-2.43798	0.372858	39.9301	2.63209e-10	6.98684e-09
CDS:VC0792,VC0792:-:oxaloacetate_decarboxylase_subunit_beta:cds-NP_230441.1:-:-:1301:NC_002505.1	31.6067	4.77289	1.01187	25.0007	5.73085e-07	9.52552e-06
CDS:VC0793m:oadA-2:oxaloacetate_decarboxylase:cds-NP_230442.1:-:-:593:NC_002505.1	8.52769	3.83756	1.45908	7.71399	0.00547946	0.0318471
gene:VC0793m:oadA-2:-:gene-VC0793m:-:-:1798:NC_002505.1	24.3944	3.11249	0.781661	16.5001	4.86474e-05	0.000551162
CDS:VC0793m:oadA-2:oxaloacetate_decarboxylase:cds-NP_230442.1:-:-:1205:NC_002505.1	17.7312	2.78187	0.857592	10.869	0.000977855	0.00776391
CDS:VC0794,VC0794:-:hypothetical_protein:cds-NP_230443.1:-:-:419:NC_002505.1	69.4811	4.41539	0.603553	60.8257	6.23574e-15	2.57913e-13
CDS:VC0795,VC0795:-:citrate/sodium_symporter:cds-NP_230444.1:-:-:1346:NC_002505.1	228.693	3.67898	0.917715	13.2353	0.000274728	0.00255814
CDS:VC0796,VC0796:-:[citrate_pro-3S-lyase]_ligase:cds-NP_230445.1:-:+:1070:NC_002505.1	90.1886	9.11576	1.22712	139.049	4.29647e-32	4.77579e-30
CDS:VC0797,VC0797:-:citrate_lyase_subunit_gamma:cds-NP_230446.1:-:+:296:NC_002505.1	21.5082	7.04746	1.39724	29.8491	4.67025e-08	9.46557e-07
CDS:VC0798,VC0798:-:citrate_lyase_subunit_beta:cds-NP_230447.1:-:+:890:NC_002505.1	97.3802	4.07697	0.587144	46.1931	1.07155e-11	3.29999e-10
CDS:VC0799,VC0799:-:citrate_lyase_subunit_alpha:cds-NP_230448.2:-:+:1529:NC_002505.1	127.585	5.29821	0.522128	146.092	1.23963e-33	1.42237e-31
CDS:VC0800,VC0800:-:apo-citrate_lyase_phosphoribosyl-dephospho-CoA_transferase:cds-NP_230449.1:-:+:536:NC_002505.1	56.4085	4.43154	0.710759	40.9054	1.59782e-10	4.37188e-09
CDS:VC0801,VC0801:-:2-5-triphosphoribosyl-3-dephosphocoenzyme-A_synthase:cds-NP_230450.1:-:+:941:NC_002505.1	78.7684	5.50456	0.724944	78.6146	7.54877e-19	4.43818e-17
AS_CDS:VC0809,VC0809:-:hypothetical_protein:cds-NP_230458.1:-:+:1769:NC_002505.1	61.2354	-1.61243	0.444297	12.8178	0.000343336	0.00312739
AS_CDS:VC0812,VC0812:-:helicase-like_protein:cds-NP_230461.1:-:-:2939:NC_002505.1	111.712	-2.20768	0.423348	25.3416	4.80241e-07	8.03867e-06
CDS:VC0837,VC0837:-:toxin_co-regulated_pilus_biosynthesis_protein_F:cds-NP_230485.1:-:+:1016:NC_002505.1	85.6798	-1.13234	0.425513	6.95607	0.00835355	0.0443486
CDS:VC0845,VC0845:-:accessory_colonization_factor_AcfD:cds-NP_230493.1:-:+:4562:NC_002505.1	292.176	-1.28311	0.307251	16.9767	3.78421e-05	0.000440604
AS_IGR:(CDS,VC0847,VC0847,-,phage_family_integrase,cds-NP_230494.1,-,-,1268/CDS,VC0848,VC0848,smpB,smpB,SsrA-binding_protein,cds-NP_230495.1,-,-,485):+:550:NC_002505.1	1.19507e+06	-1.31471	0.161513	64.086	1.19106e-15	5.23037e-14
CDS:VC0848,VC0848:smpB,smpB:SsrA-binding_protein:cds-NP_230495.1:-:-:485:NC_002505.1	89.7128	1.3111	0.429746	9.23133	0.00237909	0.0163683
AS_IGR:(CDS,VC0851,VC0851,-,small_protein_A,cds-NP_230498.1,-,-,410/CDS,VC0852,VC0852,-,recombination_and_repair_protein,cds-NP_230499.1,-,-,1664):+:56:NC_002505.1	32.1934	-3.17857	0.680339	19.6275	9.41043e-06	0.000129489
CDS:VC0852,VC0852:-:recombination_and_repair_protein:cds-NP_230499.1:-:-:1664:NC_002505.1	938.893	-2.82955	0.266481	99.2986	2.17166e-23	1.81755e-21
AS_CDS:VC0852,VC0852:-:recombination_and_repair_protein:cds-NP_230499.1:-:-:1664:NC_002505.1	15.0372	-4.03	1.05824	12.6635	0.00037287	0.00334266
CDS:VC0856,VC0856:-:molecular_chaperone_DnaJ:cds-NP_230503.1:-:+:1145:NC_002505.1	528.102	-1.22314	0.291325	17.1801	3.39984e-05	0.000405133
CDS:VC0863,VC0863:-:hypothetical_protein:cds-NP_230510.1:-:+:1559:NC_002505.1	32.047	1.81383	0.64033	8.01247	0.00464564	0.027902
AS_IGR:(CDS,VC0869,VC0869,-,phosphoribosylformylglycinamidine_synthase,cds-NP_230516.1,-,+,3893/CDS,VC0870,VC0870,-,IS1004_transposase,cds-NP_230517.1,-,+,437):+:123:NC_002505.1	32.6066	-1.34563	0.510843	6.86719	0.00877925	0.0462709
CDS:VC0871,VC0871:-:hypothetical_protein:cds-NP_230518.1:-:-:191:NC_002505.1	51.3776	-1.29469	0.424472	9.20455	0.00241414	0.0165774
CDS:VC0886,VC0886:-:hypothetical_protein:cds-NP_230533.1:-:-:1037:NC_002505.1	19.1581	2.78563	0.953554	8.45716	0.00363608	0.0229522
CDS:VC0888,VC0888:-:tRNA_pseudouridine_synthase_C:cds-NP_230535.1:-:+:734:NC_002505.1	28.0209	-1.70593	0.574052	8.64366	0.00328202	0.0212437
AS_IGR:(CDS,VC0894,VC0894,-,thiamine_biosynthesis_protein_ThiI,cds-NP_230541.2,-,+,1451/CDS,VC0896,VC0896,-,DNA-binding_transcriptional_activator_GcvA,cds-NP_230543.1,-,+,920):+:569:NC_002505.1	5291.58	-1.28475	0.24384	26.8974	2.14548e-07	3.76863e-06
CDS:VC0899,VC0899:-:hypothetical_protein:cds-NP_230546.1:-:-:1373:NC_002505.1	368.292	1.481	0.204288	51.7626	6.26344e-13	2.13197e-11
tRNA:VCt051,VCt051,ID,VCt051:tRNA-Tyr-2,tRNA-Tyr-2,tRNA-Tyr-2:tRNA-Tyr,ID,tRNA-Tyr:exon-VCt051-1:-:-:84:NC_002505.1	40.2417	-1.43561	0.48045	8.77474	0.0030543	0.0201392
tRNA:VCt052,VCt052,ID,VCt052:tRNA-Tyr-3,tRNA-Tyr-3,tRNA-Tyr-3:tRNA-Tyr,ID,tRNA-Tyr:exon-VCt052-1:-:-:84:NC_002505.1	59.1031	-1.92067	0.454801	17.0679	3.60661e-05	0.000424792
tRNA:VCt053,VCt053,ID,VCt053:tRNA-Tyr-4,tRNA-Tyr-4,tRNA-Tyr-4:tRNA-Tyr,ID,tRNA-Tyr:exon-VCt053-1:-:-:84:NC_002505.1	70.8843	-1.79978	0.384621	21.1757	4.19042e-06	6.0838e-05
tRNA:VCt054,VCt054,ID,VCt054:tRNA-Tyr-5,tRNA-Tyr-5,tRNA-Tyr-5:tRNA-Tyr,ID,tRNA-Tyr:exon-VCt054-1:-:-:84:NC_002505.1	51.4238	-1.22233	0.465525	6.78445	0.00919554	0.0479949
CDS:VC0928,VC0928:-:hypothetical_protein:cds-NP_230575.1:-:+:815:NC_002505.1	566.383	1.72854	0.257824	43.0145	5.43353e-11	1.56494e-09
IGR:(CDS,VC0928,VC0928,-,hypothetical_protein,cds-NP_230575.1,-,+,815/CDS,VC0929,VC0929,-,hypothetical_protein,cds-NP_230576.1,-,-,1226):+:144:NC_002505.1	30.8333	2.24828	0.625839	13.0196	0.000308247	0.00283683
[truncated: 821 more rows]

## Sheet: Sheet 3
	baseMean	log2FoldChange	lfcSE	stat	pvalue	padj
[truncated: 711 more rows]

## Sheet: Sheet 4
	baseMean	log2FoldChange	lfcSE	stat	pvalue	padj
[truncated: 212 more rows]

## Sheet: Sheet 5
	baseMean	log2FoldChange	lfcSE	stat	pvalue	padj
[truncated: 186 more rows]

[truncated: 4 more sheets: sheet 6, sheet 7, Sheet 8, Sheet 9]
