# Supplementary material for: Carbon source, cell density, and the microbial community control inhibition of V. cholerae surface colonization by environmental nitrate
Source: mBio. 2025 Feb 25;16(4):e04066-24. doi: 10.1128/mbio.04066-24 (PMC11980369; doi:10.1128/mbio.04066-24)
Supplement: Table S4 — RNAseq analysis of a V. cholerae ∆hapR∆crp mutant cultured statically in the absence and presence of 5 mM NaNO3. [file mbio.04066-24-s0005.xlsx]

## Sheet: Table of contents
Table S4: RNAseq analysis of a ∆hapR∆crp V. cholerae mutant cultured statically in the absence and presence of 5 mM NaNO3 (-/+)
Sheet 1: All RNA transcripts detected
Sheet 2: All RNA transcripts that are at least 2-fold differentially regulated with padj < 0.05
Sheet 3: All coding sequences that are 2-fold differentially regulated and have padj less than 0.05
Sheet 4: All non-coding intergenic sequences that are 2-fold differentially regulated and have padj less than 0.05
Sheet 5: All non-coding antisense sequences that are 2-fold differentially regulated and have padj less than 0.05
Sheet 6: All t-RNAsequences that are 2-fold differentially regulated and have padj less than 0.05
Sheet 7: GO analysis of significantly overrepresented biological processes using Panther Overexpression test and Fishers Exact test for significance
Sheet 8: Genes in GO Iron Ion Transport category

## Sheet: Sheet 1
	baseMean	log2FoldChange	lfcSE	stat	pvalue	padj
IGR:(ORIGIN/CDS,VC0001,VC0001,-,hypothetical_protein,cds-NP_062585.1,-,-,167):+:203:NC_002505.1	4.85711	-1.06237	1.75976	0.355938	0.550771	NA
AS_IGR:(ORIGIN/CDS,VC0001,VC0001,-,hypothetical_protein,cds-NP_062585.1,-,-,167):+:203:NC_002505.1	3.15728	-0.202004	2.19231	0.00848026	0.926628	NA
CDS:VC0001,VC0001:-:hypothetical_protein:cds-NP_062585.1:-:-:167:NC_002505.1	98.9101	-0.55891	0.313259	3.17615	0.0747206	0.24908
AS_CDS:VC0001,VC0001:-:hypothetical_protein:cds-NP_062585.1:-:-:167:NC_002505.1	10.6205	-0.876048	1.24618	0.485862	0.485779	0.746352
CDS:VC0002,VC0002:-:flavodoxin:cds-NP_062586.1:-:-:434:NC_002505.1	390.385	-0.450284	0.203244	4.8958	0.0269221	0.119528
AS_CDS:VC0002,VC0002:-:flavodoxin:cds-NP_062586.1:-:-:434:NC_002505.1	12.0389	-1.58151	1.13864	1.87061	0.171406	0.424287
CDS:VC0003,VC0003:trmE,trmE:tRNA_modification_GTPase_TrmE:cds-NP_062587.1:-:-:1394:NC_002505.1	383.11	-0.201442	0.167473	1.44627	0.229127	0.501471
AS_CDS:VC0003,VC0003:trmE,trmE:tRNA_modification_GTPase_TrmE:cds-NP_062587.1:-:-:1394:NC_002505.1	64.2094	-0.105145	0.479925	0.0480454	0.8265	0.927387
IGR:(CDS,VC0003,VC0003,trmE,trmE,tRNA_modification_GTPase_TrmE,cds-NP_062587.1,-,-,1394/CDS,VC0004,VC0004,-,inner_membrane_protein_translocase_component_YidC,cds-NP_062588.1,-,-,1625):+:9:NC_002505.1	0.265967	1.39778	4.04741	0.260054	0.610083	NA
AS_IGR:(CDS,VC0003,VC0003,trmE,trmE,tRNA_modification_GTPase_TrmE,cds-NP_062587.1,-,-,1394/CDS,VC0004,VC0004,-,inner_membrane_protein_translocase_component_YidC,cds-NP_062588.1,-,-,1625):+:9:NC_002505.1	20.6847	1.06937	0.61638	2.99566	0.0834878	0.268199
CDS:VC0004,VC0004:-:inner_membrane_protein_translocase_component_YidC:cds-NP_062588.1:-:-:1625:NC_002505.1	1374.5	0.827691	0.127646	41.632	1.10178e-10	3.16963e-09
AS_CDS:VC0004,VC0004:-:inner_membrane_protein_translocase_component_YidC:cds-NP_062588.1:-:-:1625:NC_002505.1	72.5148	-0.487013	0.39818	1.49139	0.222001	0.49189
CDS:VC0005,VC0005:-:hypothetical_protein:cds-NP_062589.1:-:-:257:NC_002505.1	176.349	0.49797	0.235986	4.44525	0.0349986	0.146127
AS_CDS:VC0005,VC0005:-:hypothetical_protein:cds-NP_062589.1:-:-:257:NC_002505.1	2.40514	0.273925	1.95233	0.0196694	0.888464	NA
CDS:VC0006,VC0006:rnpA,rnpA:ribonuclease_P:cds-NP_062590.1:-:-:356:NC_002505.1	809.871	0.444433	0.162861	7.4298	0.00641523	0.039004
AS_CDS:VC0006,VC0006:rnpA,rnpA:ribonuclease_P:cds-NP_062590.1:-:-:356:NC_002505.1	12.1836	-0.0700274	0.905678	0.00684153	0.934079	0.974026
protein_binding_site:VC0006:rnpA:-:id-VC0006:-:-:20:NC_002505.1	14.9562	0.329682	0.711267	0.21571	0.642329	0.84478
AS_protein_binding_site:VC0006:rnpA:-:id-VC0006:-:-:20:NC_002505.1	0.747019	-0.298291	3.56938	0.00714719	0.932626	NA
IGR:(protein_binding_site,VC0006,rnpA,-,id-VC0006,-,-,20/CDS,VC0007,VC0007,rpmH,rpmH,50S_ribosomal_protein_L34,cds-NP_062591.1,-,-,137):+:93:NC_002505.1	3.5021	-0.0674379	1.52054	0.00279156	0.957863	NA
AS_IGR:(protein_binding_site,VC0006,rnpA,-,id-VC0006,-,-,20/CDS,VC0007,VC0007,rpmH,rpmH,50S_ribosomal_protein_L34,cds-NP_062591.1,-,-,137):+:93:NC_002505.1	310.573	0.347583	0.20775	2.79775	0.0943968	0.291611
CDS:VC0007,VC0007:rpmH,rpmH:50S_ribosomal_protein_L34:cds-NP_062591.1:-:-:137:NC_002505.1	1523.75	0.359542	0.134335	7.15139	0.00749058	0.0437745
AS_CDS:VC0007,VC0007:rpmH,rpmH:50S_ribosomal_protein_L34:cds-NP_062591.1:-:-:137:NC_002505.1	2.00544	-1.20013	2.02453	0.345118	0.55689	NA
IGR:(CDS,VC0007,VC0007,rpmH,rpmH,50S_ribosomal_protein_L34,cds-NP_062591.1,-,-,137/CDS,VC0008,VC0008,-,amino_acid_ABC_transporter_ATP-binding_protein,cds-NP_062592.1,-,-,737):+:190:NC_002505.1	2.11615	0.278703	2.51487	0.0122987	0.911696	NA
AS_IGR:(CDS,VC0007,VC0007,rpmH,rpmH,50S_ribosomal_protein_L34,cds-NP_062591.1,-,-,137/CDS,VC0008,VC0008,-,amino_acid_ABC_transporter_ATP-binding_protein,cds-NP_062592.1,-,-,737):+:190:NC_002505.1	943.725	0.430322	0.15643	7.55097	0.00599778	0.0368997
CDS:VC0008,VC0008:-:amino_acid_ABC_transporter_ATP-binding_protein:cds-NP_062592.1:-:-:737:NC_002505.1	51.8163	-1.3674	0.454297	8.85249	0.00292689	0.0204075
AS_CDS:VC0008,VC0008:-:amino_acid_ABC_transporter_ATP-binding_protein:cds-NP_062592.1:-:-:737:NC_002505.1	6.53255	-2.24099	1.50982	2.06274	0.150939	NA
CDS:VC0009,VC0009:-:amino_acid_ABC_transporter_permease:cds-NP_062593.1:-:-:671:NC_002505.1	30.7315	-0.654533	0.584578	1.24846	0.263847	0.543041
AS_CDS:VC0009,VC0009:-:amino_acid_ABC_transporter_permease:cds-NP_062593.1:-:-:671:NC_002505.1	31.0905	-1.23717	0.586649	4.36118	0.0367668	0.151897
IGR:(CDS,VC0009,VC0009,-,amino_acid_ABC_transporter_permease,cds-NP_062593.1,-,-,671/CDS,VC0010,VC0010,-,amino_acid_ABC_transporter_substrate-binding_protein,cds-NP_062594.1,-,-,746):+:26:NC_002505.1	1.65598	-0.969253	2.40149	0.162797	0.686594	NA
AS_IGR:(CDS,VC0009,VC0009,-,amino_acid_ABC_transporter_permease,cds-NP_062593.1,-,-,671/CDS,VC0010,VC0010,-,amino_acid_ABC_transporter_substrate-binding_protein,cds-NP_062594.1,-,-,746):+:26:NC_002505.1	10.8324	-2.62887	0.926356	7.83808	0.00511569	0.0323536
CDS:VC0010,VC0010:-:amino_acid_ABC_transporter_substrate-binding_protein:cds-NP_062594.1:-:-:746:NC_002505.1	135.661	-2.25736	0.282006	61.5678	4.27767e-15	2.04548e-13
AS_CDS:VC0010,VC0010:-:amino_acid_ABC_transporter_substrate-binding_protein:cds-NP_062594.1:-:-:746:NC_002505.1	35.639	-1.12229	0.588386	3.58478	0.0583111	0.212496
IGR:(CDS,VC0010,VC0010,-,amino_acid_ABC_transporter_substrate-binding_protein,cds-NP_062594.1,-,-,746/CDS,VC0012,VC0012,dnaA,dnaA,chromosome_replication_initiator_DnaA,cds-NP_062596.1,-,+,1418):+:255:NC_002505.1	15.4428	1.01791	0.756263	1.79665	0.180118	0.43609
AS_IGR:(CDS,VC0010,VC0010,-,amino_acid_ABC_transporter_substrate-binding_protein,cds-NP_062594.1,-,-,746/CDS,VC0012,VC0012,dnaA,dnaA,chromosome_replication_initiator_DnaA,cds-NP_062596.1,-,+,1418):+:255:NC_002505.1	0.749412	-2.02324	3.53909	0.381149	0.536989	NA
CDS:VC0012,VC0012:dnaA,dnaA:chromosome_replication_initiator_DnaA:cds-NP_062596.1:-:+:1418:NC_002505.1	722.05	0.159445	0.146609	1.1815	0.277051	0.556559
AS_CDS:VC0012,VC0012:dnaA,dnaA:chromosome_replication_initiator_DnaA:cds-NP_062596.1:-:+:1418:NC_002505.1	15.0742	0.0258949	0.861422	0.00101519	0.974582	0.987523
IGR:(CDS,VC0012,VC0012,dnaA,dnaA,chromosome_replication_initiator_DnaA,cds-NP_062596.1,-,+,1418/CDS,VC0013,VC0013,-,DNA_polymerase_III_subunit_beta,cds-NP_062597.1,-,+,1100):+:6:NC_002505.1	2.99086	0.131179	1.47772	0.00792309	0.929073	NA
AS_IGR:(CDS,VC0012,VC0012,dnaA,dnaA,chromosome_replication_initiator_DnaA,cds-NP_062596.1,-,+,1418/CDS,VC0013,VC0013,-,DNA_polymerase_III_subunit_beta,cds-NP_062597.1,-,+,1100):+:6:NC_002505.1	0	NA	NA	NA	NA	NA
CDS:VC0013,VC0013:-:DNA_polymerase_III_subunit_beta:cds-NP_062597.1:-:+:1100:NC_002505.1	545.316	0.229458	0.169504	1.83248	0.175835	0.430295
AS_CDS:VC0013,VC0013:-:DNA_polymerase_III_subunit_beta:cds-NP_062597.1:-:+:1100:NC_002505.1	11.163	-0.313119	0.909363	0.11825	0.730941	0.887132
CDS:VC0014,VC0014:recF,recF:recombination_protein_F:cds-NP_062598.1:-:+:1091:NC_002505.1	555.579	0.0583481	0.163557	0.127225	0.721327	0.883036
AS_CDS:VC0014,VC0014:recF,recF:recombination_protein_F:cds-NP_062598.1:-:+:1091:NC_002505.1	7.96607	-0.852172	1.25248	0.455395	0.499784	NA
CDS:VC0015,VC0015:gyrB,gyrB:DNA_gyrase_subunit_B:cds-NP_229675.2:-:+:2417:NC_002505.1	1308.84	0.0973458	0.122067	0.63561	0.425305	0.702009
AS_CDS:VC0015,VC0015:gyrB,gyrB:DNA_gyrase_subunit_B:cds-NP_229675.2:-:+:2417:NC_002505.1	14.0895	-0.666565	0.885069	0.564628	0.452401	0.720422
IGR:(CDS,VC0015,VC0015,gyrB,gyrB,DNA_gyrase_subunit_B,cds-NP_229675.2,-,+,2417/CDS,VC0015a,VC0015a,-,hypothetical_protein,cds-YP_008474262.1,-,+,491):+:304:NC_002505.1	50.3862	-0.0277862	0.421152	0.00449233	0.946562	0.979497
AS_IGR:(CDS,VC0015,VC0015,gyrB,gyrB,DNA_gyrase_subunit_B,cds-NP_229675.2,-,+,2417/CDS,VC0015a,VC0015a,-,hypothetical_protein,cds-YP_008474262.1,-,+,491):+:304:NC_002505.1	0	NA	NA	NA	NA	NA
CDS:VC0015a,VC0015a:-:hypothetical_protein:cds-YP_008474262.1:-:+:491:NC_002505.1	178.24	-0.829241	0.292177	7.96987	0.00475624	0.0304615
AS_CDS:VC0015a,VC0015a:-:hypothetical_protein:cds-YP_008474262.1:-:+:491:NC_002505.1	1.5224	3.89815	3.09078	1.82134	0.177154	NA
CDS:VC0017,VC0017:-:hypothetical_protein:cds-NP_229676.1:-:+:116:NC_002505.1	31.2837	-1.86288	0.622547	8.62355	0.00331845	0.022556
AS_CDS:VC0017,VC0017:-:hypothetical_protein:cds-NP_229676.1:-:+:116:NC_002505.1	0	NA	NA	NA	NA	NA
IGR:(CDS,VC0017,VC0017,-,hypothetical_protein,cds-NP_229676.1,-,+,116/CDS,VC0018,VC0018,-,16_kDa_heat_shock_protein_A,cds-NP_229677.1,-,+,437):+:224:NC_002505.1	142.44	-1.22922	0.322369	14.232	0.000161598	0.00162679
AS_IGR:(CDS,VC0017,VC0017,-,hypothetical_protein,cds-NP_229676.1,-,+,116/CDS,VC0018,VC0018,-,16_kDa_heat_shock_protein_A,cds-NP_229677.1,-,+,437):+:224:NC_002505.1	2.52008	2.30978	2.11709	1.12906	0.287976	NA
CDS:VC0018,VC0018:-:16_kDa_heat_shock_protein_A:cds-NP_229677.1:-:+:437:NC_002505.1	788.025	-1.46849	0.228003	39.9588	2.59373e-10	7.0329e-09
AS_CDS:VC0018,VC0018:-:16_kDa_heat_shock_protein_A:cds-NP_229677.1:-:+:437:NC_002505.1	1.50804	2.69424	2.43952	1.06043	0.303117	NA
IGR:(CDS,VC0018,VC0018,-,16_kDa_heat_shock_protein_A,cds-NP_229677.1,-,+,437/CDS,VC0019,VC0019,avtA,avtA,valine--pyruvate_transaminase,cds-NP_229678.1,-,-,1256):+:26:NC_002505.1	64.9058	-1.50686	0.427487	12.0626	0.000514444	0.00450585
AS_IGR:(CDS,VC0018,VC0018,-,16_kDa_heat_shock_protein_A,cds-NP_229677.1,-,+,437/CDS,VC0019,VC0019,avtA,avtA,valine--pyruvate_transaminase,cds-NP_229678.1,-,-,1256):+:26:NC_002505.1	11.2434	0.199688	0.843392	0.0568103	0.81161	0.921509
CDS:VC0019,VC0019:avtA,avtA:valine--pyruvate_transaminase:cds-NP_229678.1:-:-:1256:NC_002505.1	586.722	0.131587	0.150144	0.768041	0.380824	0.662836
AS_CDS:VC0019,VC0019:avtA,avtA:valine--pyruvate_transaminase:cds-NP_229678.1:-:-:1256:NC_002505.1	50.5159	-1.51086	0.460491	10.4748	0.00121011	0.00965496
IGR:(CDS,VC0019,VC0019,avtA,avtA,valine--pyruvate_transaminase,cds-NP_229678.1,-,-,1256/protein_binding_site,-,-,-,id-NC_002505.1,16612..16632,-,-,20):+:40:NC_002505.1	0.318662	1.62708	4.0271	0.328757	0.566392	NA
AS_IGR:(CDS,VC0019,VC0019,avtA,avtA,valine--pyruvate_transaminase,cds-NP_229678.1,-,-,1256/protein_binding_site,-,-,-,id-NC_002505.1,16612..16632,-,-,20):+:40:NC_002505.1	16.4805	0.0920548	0.699055	0.0176255	0.894382	0.958295
protein_binding_site:-:-:-:id-NC_002505.1:16612..16632:-:-:20:NC_002505.1	4.07893	0.154048	1.31191	0.0138657	0.906264	NA
AS_protein_binding_site:-:-:-:id-NC_002505.1:16612..16632:-:-:20:NC_002505.1	0	NA	NA	NA	NA	NA
IGR:(protein_binding_site,-,-,-,id-NC_002505.1,16612..16632,-,-,20/CDS,VC0020,VC0020,glyS,glyS,glycyl-tRNA_synthetase_subunit_beta,cds-NP_229679.1,-,-,2066):+:205:NC_002505.1	5.74766	-0.31679	1.41002	0.0508493	0.821592	NA
AS_IGR:(protein_binding_site,-,-,-,id-NC_002505.1,16612..16632,-,-,20/CDS,VC0020,VC0020,glyS,glyS,glycyl-tRNA_synthetase_subunit_beta,cds-NP_229679.1,-,-,2066):+:205:NC_002505.1	58.2758	0.0855352	0.442471	0.0373774	0.846699	0.935337
CDS:VC0020,VC0020:glyS,glyS:glycyl-tRNA_synthetase_subunit_beta:cds-NP_229679.1:-:-:2066:NC_002505.1	1247.02	0.11457	0.126918	0.814597	0.366765	0.648088
AS_CDS:VC0020,VC0020:glyS,glyS:glycyl-tRNA_synthetase_subunit_beta:cds-NP_229679.1:-:-:2066:NC_002505.1	4.41234	1.95895	1.54999	1.55375	0.212582	NA
CDS:VC0021,VC0021:glyQ,glyQ:glycyl-tRNA_synthetase_subunit_alpha:cds-NP_229680.2:-:-:917:NC_002505.1	546.274	0.108461	0.186841	0.336828	0.561666	0.796547
AS_CDS:VC0021,VC0021:glyQ,glyQ:glycyl-tRNA_synthetase_subunit_alpha:cds-NP_229680.2:-:-:917:NC_002505.1	5.09752	0.925692	1.74521	0.274624	0.600246	NA
IGR:(CDS,VC0021,VC0021,glyQ,glyQ,glycyl-tRNA_synthetase_subunit_alpha,cds-NP_229680.2,-,-,917/CDS,VC0022,VC0022,-,hypothetical_protein,cds-NP_229681.1,-,+,602):+:326:NC_002505.1	20.9365	0.587052	0.67562	0.751818	0.385901	0.667746
AS_IGR:(CDS,VC0021,VC0021,glyQ,glyQ,glycyl-tRNA_synthetase_subunit_alpha,cds-NP_229680.2,-,-,917/CDS,VC0022,VC0022,-,hypothetical_protein,cds-NP_229681.1,-,+,602):+:326:NC_002505.1	70.7239	-1.1974	0.476321	6.18911	0.0128539	0.0674827
CDS:VC0022,VC0022:-:hypothetical_protein:cds-NP_229681.1:-:+:602:NC_002505.1	64.5284	0.898391	0.452792	3.89235	0.0485064	0.186464
AS_CDS:VC0022,VC0022:-:hypothetical_protein:cds-NP_229681.1:-:+:602:NC_002505.1	727.691	-0.55504	0.14683	14.2208	0.000162566	0.0016342
IGR:(CDS,VC0022,VC0022,-,hypothetical_protein,cds-NP_229681.1,-,+,602/CDS,VC0023,VC0023,-,NADH_dehydrogenase_subunit_II-like_protein,cds-NP_229682.1,-,+,257):+:54:NC_002505.1	3.44321	0.230063	1.42963	0.026077	0.871712	NA
AS_IGR:(CDS,VC0022,VC0022,-,hypothetical_protein,cds-NP_229681.1,-,+,602/CDS,VC0023,VC0023,-,NADH_dehydrogenase_subunit_II-like_protein,cds-NP_229682.1,-,+,257):+:54:NC_002505.1	116.574	-0.421313	0.280749	2.24629	0.133935	0.365279
CDS:VC0023,VC0023:-:NADH_dehydrogenase_subunit_II-like_protein:cds-NP_229682.1:-:+:257:NC_002505.1	15.2987	0.627351	0.764002	0.674001	0.41166	0.690471
AS_CDS:VC0023,VC0023:-:NADH_dehydrogenase_subunit_II-like_protein:cds-NP_229682.1:-:+:257:NC_002505.1	10.3699	-0.970807	0.964095	1.00451	0.316222	0.595662
IGR:(CDS,VC0023,VC0023,-,NADH_dehydrogenase_subunit_II-like_protein,cds-NP_229682.1,-,+,257/CDS,VC0024,VC0024,-,sulfur_transfer_protein_SirA,cds-NP_229683.1,-,-,248):+:25:NC_002505.1	0.604749	0.960641	3.80228	0.0467657	0.82879	NA
AS_IGR:(CDS,VC0023,VC0023,-,NADH_dehydrogenase_subunit_II-like_protein,cds-NP_229682.1,-,+,257/CDS,VC0024,VC0024,-,sulfur_transfer_protein_SirA,cds-NP_229683.1,-,-,248):+:25:NC_002505.1	1.26105	0.332902	2.176	0.0233635	0.878516	NA
CDS:VC0024,VC0024:-:sulfur_transfer_protein_SirA:cds-NP_229683.1:-:-:248:NC_002505.1	18.8587	0.657242	0.660755	0.991836	0.319294	0.59874
AS_CDS:VC0024,VC0024:-:sulfur_transfer_protein_SirA:cds-NP_229683.1:-:-:248:NC_002505.1	3.26216	0.480502	1.48853	0.103634	0.747512	NA
IGR:(CDS,VC0024,VC0024,-,sulfur_transfer_protein_SirA,cds-NP_229683.1,-,-,248/CDS,VC0025,VC0025,-,hypothetical_protein,cds-NP_229684.1,-,+,200):+:79:NC_002505.1	10.7105	0.444834	0.887627	0.252537	0.615295	0.828786
AS_IGR:(CDS,VC0024,VC0024,-,sulfur_transfer_protein_SirA,cds-NP_229683.1,-,-,248/CDS,VC0025,VC0025,-,hypothetical_protein,cds-NP_229684.1,-,+,200):+:79:NC_002505.1	7.04277	-0.930245	1.01073	0.841702	0.35891	NA
CDS:VC0025,VC0025:-:hypothetical_protein:cds-NP_229684.1:-:+:200:NC_002505.1	249.475	1.54073	0.261334	33.6804	6.49533e-09	1.39295e-07
AS_CDS:VC0025,VC0025:-:hypothetical_protein:cds-NP_229684.1:-:+:200:NC_002505.1	35.6598	-0.252732	0.564728	0.200173	0.654582	0.853305
IGR:(CDS,VC0025,VC0025,-,hypothetical_protein,cds-NP_229684.1,-,+,200/CDS,VC0026,VC0026,-,zinc-binding_alcohol_dehydrogenase,cds-NP_229685.1,-,-,980):+:110:NC_002505.1	70.9955	1.5424	0.382783	15.9133	6.63097e-05	0.000727556
AS_IGR:(CDS,VC0025,VC0025,-,hypothetical_protein,cds-NP_229684.1,-,+,200/CDS,VC0026,VC0026,-,zinc-binding_alcohol_dehydrogenase,cds-NP_229685.1,-,-,980):+:110:NC_002505.1	35.2201	-0.208286	0.536456	0.150919	0.697658	0.872875
CDS:VC0026,VC0026:-:zinc-binding_alcohol_dehydrogenase:cds-NP_229685.1:-:-:980:NC_002505.1	398.26	0.17953	0.179993	0.995622	0.318372	0.597644
AS_CDS:VC0026,VC0026:-:zinc-binding_alcohol_dehydrogenase:cds-NP_229685.1:-:-:980:NC_002505.1	8.13028	-0.193305	1.03095	0.035255	0.851062	NA
IGR:(CDS,VC0026,VC0026,-,zinc-binding_alcohol_dehydrogenase,cds-NP_229685.1,-,-,980/CDS,VC0027,VC0027,-,threonine_dehydratase,cds-NP_229686.1,-,-,1532):+:196:NC_002505.1	2.7666	-5.12655	2.48615	4.04649	0.0442634	NA
AS_IGR:(CDS,VC0026,VC0026,-,zinc-binding_alcohol_dehydrogenase,cds-NP_229685.1,-,-,980/CDS,VC0027,VC0027,-,threonine_dehydratase,cds-NP_229686.1,-,-,1532):+:196:NC_002505.1	42.2994	0.299693	0.493179	0.367647	0.544289	0.785641
CDS:VC0027,VC0027:-:threonine_dehydratase:cds-NP_229686.1:-:-:1532:NC_002505.1	192.819	-0.307536	0.301908	1.03822	0.308235	0.58829
AS_CDS:VC0027,VC0027:-:threonine_dehydratase:cds-NP_229686.1:-:-:1532:NC_002505.1	27.9576	-1.27606	0.820696	2.34663	0.125554	0.351909
CDS:VC0028,VC0028:-:dihydroxy-acid_dehydratase:cds-NP_229687.1:-:-:1841:NC_002505.1	183.428	-0.364939	0.301616	1.45898	0.227092	0.498645
AS_CDS:VC0028,VC0028:-:dihydroxy-acid_dehydratase:cds-NP_229687.1:-:-:1841:NC_002505.1	12.943	-0.21527	0.938636	0.0526145	0.818575	0.924469
CDS:VC0029,VC0029:-:branched-chain_amino_acid_aminotransferase:cds-NP_229688.1:-:-:959:NC_002505.1	69.6593	0.208166	0.420681	0.244295	0.621121	0.831097
AS_CDS:VC0029,VC0029:-:branched-chain_amino_acid_aminotransferase:cds-NP_229688.1:-:-:959:NC_002505.1	12.1237	-3.63742	1.06626	11.0236	0.000899574	0.00743725
CDS:VC0030,VC0030:ilvM,ilvM:acetolactate_synthase_2_regulatory_subunit:cds-NP_229689.1:-:-:284:NC_002505.1	17.3007	-0.111726	0.670324	0.0278058	0.867566	0.944494
AS_CDS:VC0030,VC0030:ilvM,ilvM:acetolactate_synthase_2_regulatory_subunit:cds-NP_229689.1:-:-:284:NC_002505.1	4.09097	-0.364467	1.32312	0.0756765	0.783244	NA
CDS:VC0031,VC0031:-:acetolactate_synthase_2_catalytic_subunit:cds-NP_229690.1:-:-:1646:NC_002505.1	172.966	-0.650667	0.236879	7.50447	0.00615461	0.0376783
AS_CDS:VC0031,VC0031:-:acetolactate_synthase_2_catalytic_subunit:cds-NP_229690.1:-:-:1646:NC_002505.1	49.984	-0.691073	0.424807	2.6308	0.104809	0.312704
IGR:(CDS,VC0031,VC0031,-,acetolactate_synthase_2_catalytic_subunit,cds-NP_229690.1,-,-,1646/CDS,VC0032,VC0032,-,ComM-like_protein,cds-NP_229691.1,-,+,1523):+:492:NC_002505.1	1.26963	0.167806	2.9557	0.00339067	0.953566	NA
AS_IGR:(CDS,VC0031,VC0031,-,acetolactate_synthase_2_catalytic_subunit,cds-NP_229690.1,-,-,1646/CDS,VC0032,VC0032,-,ComM-like_protein,cds-NP_229691.1,-,+,1523):+:492:NC_002505.1	82.9355	-0.503679	0.354722	2.00953	0.156313	0.403482
CDS:VC0032,VC0032:-:ComM-like_protein:cds-NP_229691.1:-:+:1523:NC_002505.1	53.1461	-0.732414	0.555748	1.7163	0.190169	0.448335
AS_CDS:VC0032,VC0032:-:ComM-like_protein:cds-NP_229691.1:-:+:1523:NC_002505.1	11.7357	0.302363	1.17923	0.0655457	0.797936	0.914945
IGR:(CDS,VC0032,VC0032,-,ComM-like_protein,cds-NP_229691.1,-,+,1523/CDS,VC0033,VC0033,-,acyltransferase,cds-NP_229692.1,-,+,884):+:38:NC_002505.1	1.35283	-2.1734	2.53083	0.731411	0.392426	NA
AS_IGR:(CDS,VC0032,VC0032,-,ComM-like_protein,cds-NP_229691.1,-,+,1523/CDS,VC0033,VC0033,-,acyltransferase,cds-NP_229692.1,-,+,884):+:38:NC_002505.1	0	NA	NA	NA	NA	NA
CDS:VC0033,VC0033:-:acyltransferase:cds-NP_229692.1:-:+:884:NC_002505.1	87.38	-0.122786	0.406788	0.0911762	0.762687	0.900464
AS_CDS:VC0033,VC0033:-:acyltransferase:cds-NP_229692.1:-:+:884:NC_002505.1	22.6807	0.309327	0.641738	0.232957	0.62934	0.836292
IGR:(CDS,VC0033,VC0033,-,acyltransferase,cds-NP_229692.1,-,+,884/CDS,VC0034,VC0034,-,thiol,disulfide_interchange_protein,cds-NP_229693.1,-,-,602):+:16:NC_002505.1	1.7421	-0.34128	1.9519	0.0308614	0.86055	NA
AS_IGR:(CDS,VC0033,VC0033,-,acyltransferase,cds-NP_229692.1,-,+,884/CDS,VC0034,VC0034,-,thiol,disulfide_interchange_protein,cds-NP_229693.1,-,-,602):+:16:NC_002505.1	22.7723	0.384662	0.586037	0.432696	0.510669	0.76277
CDS:VC0034,VC0034:-:thiol:disulfide_interchange_protein:cds-NP_229693.1:-:-:602:NC_002505.1	419.026	0.460093	0.194391	5.59121	0.0180508	0.0884663
AS_CDS:VC0034,VC0034:-:thiol:disulfide_interchange_protein:cds-NP_229693.1:-:-:602:NC_002505.1	10.2959	0.981041	1.15911	0.706152	0.400724	0.683191
protein_binding_site:VC0034:-:-:id-VC0034:-:-:20:NC_002505.1	4.22465	0.47999	1.27754	0.142296	0.706009	NA
AS_protein_binding_site:VC0034:-:-:id-VC0034:-:-:20:NC_002505.1	0.168194	0.593517	4.08047	0.0386188	0.844206	NA
IGR:(protein_binding_site,VC0034,-,-,id-VC0034,-,-,20/CDS,VC0035,VC0035,-,serine/threonine_protein_kinase,cds-NP_229694.2,-,-,986):+:118:NC_002505.1	2.58477	1.2245	1.79295	0.459442	0.497885	NA
AS_IGR:(protein_binding_site,VC0034,-,-,id-VC0034,-,-,20/CDS,VC0035,VC0035,-,serine/threonine_protein_kinase,cds-NP_229694.2,-,-,986):+:118:NC_002505.1	22.0499	0.622422	0.586892	1.12467	0.288914	0.570278
CDS:VC0035,VC0035:-:serine/threonine_protein_kinase:cds-NP_229694.2:-:-:986:NC_002505.1	177.269	0.0461938	0.257438	0.0322055	0.857577	0.940212
AS_CDS:VC0035,VC0035:-:serine/threonine_protein_kinase:cds-NP_229694.2:-:-:986:NC_002505.1	86.8544	-0.141129	0.361119	0.152819	0.695855	0.872083
CDS:VC0036,VC0036:-:FixG-like_protein:cds-NP_229695.2:-:-:1424:NC_002505.1	85.5786	0.259647	0.411359	0.396895	0.528697	0.775941
AS_CDS:VC0036,VC0036:-:FixG-like_protein:cds-NP_229695.2:-:-:1424:NC_002505.1	67.1591	-0.651348	0.471309	1.89371	0.168784	0.421075
IGR:(CDS,VC0036,VC0036,-,FixG-like_protein,cds-NP_229695.2,-,-,1424/CDS,VC0037,VC0037,-,hypothetical_protein,cds-NP_229696.1,-,-,278):+:365:NC_002505.1	67.6503	-0.954428	0.414554	5.23979	0.022076	0.102987
AS_IGR:(CDS,VC0036,VC0036,-,FixG-like_protein,cds-NP_229695.2,-,-,1424/CDS,VC0037,VC0037,-,hypothetical_protein,cds-NP_229696.1,-,-,278):+:365:NC_002505.1	357.376	-0.252945	0.231259	1.19516	0.274291	0.554142
CDS:VC0037,VC0037:-:hypothetical_protein:cds-NP_229696.1:-:-:278:NC_002505.1	392.799	-0.322196	0.177628	3.28689	0.0698352	0.23945
AS_CDS:VC0037,VC0037:-:hypothetical_protein:cds-NP_229696.1:-:-:278:NC_002505.1	48.5961	-0.803184	0.547376	2.12778	0.14465	0.384036
IGR:(CDS,VC0037,VC0037,-,hypothetical_protein,cds-NP_229696.1,-,-,278/CDS,VC0038,VC0038,-,hypothetical_protein,cds-NP_229697.1,-,-,167):+:45:NC_002505.1	2.95369	-1.40851	1.76756	0.615216	0.432831	NA
AS_IGR:(CDS,VC0037,VC0037,-,hypothetical_protein,cds-NP_229696.1,-,-,278/CDS,VC0038,VC0038,-,hypothetical_protein,cds-NP_229697.1,-,-,167):+:45:NC_002505.1	123.42	-0.0765894	0.293156	0.0690504	0.792724	0.912218
CDS:VC0038,VC0038:-:hypothetical_protein:cds-NP_229697.1:-:-:167:NC_002505.1	14796	-0.15026	0.128442	1.36809	0.24214	0.518089
AS_CDS:VC0038,VC0038:-:hypothetical_protein:cds-NP_229697.1:-:-:167:NC_002505.1	4.39979	-1.99713	1.41618	1.92297	0.165529	NA
IGR:(CDS,VC0038,VC0038,-,hypothetical_protein,cds-NP_229697.1,-,-,167/CDS,VC0039,VC0039,-,SpoOM-like_protein,cds-NP_229698.1,-,+,842):+:192:NC_002505.1	4.68968	0.495456	1.3163	0.143222	0.705099	NA
AS_IGR:(CDS,VC0038,VC0038,-,hypothetical_protein,cds-NP_229697.1,-,-,167/CDS,VC0039,VC0039,-,SpoOM-like_protein,cds-NP_229698.1,-,+,842):+:192:NC_002505.1	8000.86	-0.15233	0.128762	1.39915	0.236867	0.511722
CDS:VC0039,VC0039:-:SpoOM-like_protein:cds-NP_229698.1:-:+:842:NC_002505.1	285.088	-0.414276	0.207956	3.95834	0.0466396	0.181456
AS_CDS:VC0039,VC0039:-:SpoOM-like_protein:cds-NP_229698.1:-:+:842:NC_002505.1	25.6411	-0.507868	0.574533	0.778265	0.377672	0.659203
IGR:(CDS,VC0039,VC0039,-,SpoOM-like_protein,cds-NP_229698.1,-,+,842/CDS,VC0040,VC0040,-,hemolysin,cds-NP_229699.1,-,+,647):+:26:NC_002505.1	13.4017	-0.81719	0.781052	1.0857	0.297426	0.577549
AS_IGR:(CDS,VC0039,VC0039,-,SpoOM-like_protein,cds-NP_229698.1,-,+,842/CDS,VC0040,VC0040,-,hemolysin,cds-NP_229699.1,-,+,647):+:26:NC_002505.1	0	NA	NA	NA	NA	NA
CDS:VC0040,VC0040:-:hemolysin:cds-NP_229699.1:-:+:647:NC_002505.1	1163.36	-0.869439	0.157961	29.9109	4.52362e-08	8.46922e-07
AS_CDS:VC0040,VC0040:-:hemolysin:cds-NP_229699.1:-:+:647:NC_002505.1	42.872	0.273859	0.462648	0.351737	0.553132	0.791931
CDS:VC0041,VC0041:-:hypothetical_protein:cds-NP_229700.1:-:-:656:NC_002505.1	292.031	-0.233627	0.249456	0.875917	0.349322	0.631457
AS_CDS:VC0041,VC0041:-:hypothetical_protein:cds-NP_229700.1:-:-:656:NC_002505.1	373.835	-1.0635	0.199845	27.8486	1.31188e-07	2.35042e-06
CDS:VC0042,VC0042:-:potassium_uptake_protein_TrkH:cds-NP_229701.1:-:-:1445:NC_002505.1	253.311	0.0987934	0.260586	0.143712	0.704619	0.875916
AS_CDS:VC0042,VC0042:-:potassium_uptake_protein_TrkH:cds-NP_229701.1:-:-:1445:NC_002505.1	46.7408	-1.0661	0.507688	4.34912	0.0370282	0.152887
CDS:VC0043,VC0043:trkA,trkA:potassium_transporter_peripheral_membrane_protein:cds-NP_229702.1:-:-:1376:NC_002505.1	459.464	-0.132382	0.160793	0.677847	0.410329	0.689069
AS_CDS:VC0043,VC0043:trkA,trkA:potassium_transporter_peripheral_membrane_protein:cds-NP_229702.1:-:-:1376:NC_002505.1	7.30891	-0.826075	1.10014	0.560633	0.454005	NA
IGR:(CDS,VC0043,VC0043,trkA,trkA,potassium_transporter_peripheral_membrane_protein,cds-NP_229702.1,-,-,1376/CDS,VC0044,VC0044,-,16S_rRNA_m5C967_methyltransferase,cds-NP_229703.1,-,-,1304):+:10:NC_002505.1	0.150288	-1.33004	4.08047	0.113305	0.736412	NA
AS_IGR:(CDS,VC0043,VC0043,trkA,trkA,potassium_transporter_peripheral_membrane_protein,cds-NP_229702.1,-,-,1376/CDS,VC0044,VC0044,-,16S_rRNA_m5C967_methyltransferase,cds-NP_229703.1,-,-,1304):+:10:NC_002505.1	4.21226	-0.394115	1.27718	0.0951415	0.75774	NA
CDS:VC0044,VC0044:-:16S_rRNA_m5C967_methyltransferase:cds-NP_229703.1:-:-:1304:NC_002505.1	288.082	0.473303	0.225474	4.40439	0.0358465	0.148702
AS_CDS:VC0044,VC0044:-:16S_rRNA_m5C967_methyltransferase:cds-NP_229703.1:-:-:1304:NC_002505.1	21.1682	-1.39218	0.900434	2.31515	0.128119	0.355428
CDS:VC0045,VC0045:fmt,fmt:methionyl-tRNA_formyltransferase:cds-NP_229704.1:-:-:947:NC_002505.1	339.107	-0.183006	0.179659	1.03765	0.308368	0.588385
AS_CDS:VC0045,VC0045:fmt,fmt:methionyl-tRNA_formyltransferase:cds-NP_229704.1:-:-:947:NC_002505.1	2.44194	-2.52007	2.31298	1.13963	0.28573	NA
CDS:VC0046,VC0046:def,def:peptide_deformylase:cds-NP_229705.1:-:-:509:NC_002505.1	1063.77	-0.423226	0.125363	11.3669	0.000747664	0.00632921
AS_CDS:VC0046,VC0046:def,def:peptide_deformylase:cds-NP_229705.1:-:-:509:NC_002505.1	2.92324	-5.21855	2.11102	5.81003	0.015935	NA
IGR:(CDS,VC0046,VC0046,def,def,peptide_deformylase,cds-NP_229705.1,-,-,509/CDS,VC0047,VC0047,-,hypothetical_protein,cds-NP_229706.1,-,+,1175):+:50:NC_002505.1	0	NA	NA	NA	NA	NA
AS_IGR:(CDS,VC0046,VC0046,def,def,peptide_deformylase,cds-NP_229705.1,-,-,509/CDS,VC0047,VC0047,-,hypothetical_protein,cds-NP_229706.1,-,+,1175):+:50:NC_002505.1	22.5077	-0.243625	0.594469	0.168124	0.681785	0.865689
CDS:VC0047,VC0047:-:hypothetical_protein:cds-NP_229706.1:-:+:1175:NC_002505.1	57.8413	-0.397119	0.463088	0.733321	0.391809	0.674163
AS_CDS:VC0047,VC0047:-:hypothetical_protein:cds-NP_229706.1:-:+:1175:NC_002505.1	14.2685	-1.14649	0.808229	1.97816	0.159585	0.407571
CDS:VC0048,VC0048:-:smf_protein:cds-NP_229707.1:-:+:1115:NC_002505.1	233.805	-0.536342	0.208358	6.60569	0.0101653	0.0559192
AS_CDS:VC0048,VC0048:-:smf_protein:cds-NP_229707.1:-:+:1115:NC_002505.1	41.1909	0.564956	0.540609	1.09479	0.295411	0.576089
CDS:VC0049,VC0049:-:hypothetical_protein:cds-NP_229708.1:-:+:476:NC_002505.1	1359.78	-0.51256	0.123581	17.1265	3.49718e-05	0.000407735
AS_CDS:VC0049,VC0049:-:hypothetical_protein:cds-NP_229708.1:-:+:476:NC_002505.1	2.54499	0.40052	2.32283	0.0294417	0.863763	NA
CDS:VC0050,VC0050:-:DNA_topoisomerase_I-like_protein:cds-NP_229709.1:-:+:572:NC_002505.1	700.806	-1.00655	0.142832	48.9574	2.61583e-12	9.39708e-11
AS_CDS:VC0050,VC0050:-:DNA_topoisomerase_I-like_protein:cds-NP_229709.1:-:+:572:NC_002505.1	2.33732	0.514551	1.8957	0.0732404	0.786676	NA
IGR:(CDS,VC0050,VC0050,-,DNA_topoisomerase_I-like_protein,cds-NP_229709.1,-,+,572/CDS,VC0051,VC0051,-,5-carboxyaminoimidazole_ribonucleotide_synthase,cds-NP_229710.1,-,-,1133):+:11:NC_002505.1	7.86079	-1.24346	0.989094	1.55815	0.211936	NA
AS_IGR:(CDS,VC0050,VC0050,-,DNA_topoisomerase_I-like_protein,cds-NP_229709.1,-,+,572/CDS,VC0051,VC0051,-,5-carboxyaminoimidazole_ribonucleotide_synthase,cds-NP_229710.1,-,-,1133):+:11:NC_002505.1	2.11195	0.968646	1.81125	0.285851	0.592892	NA
CDS:VC0051,VC0051:-:5-carboxyaminoimidazole_ribonucleotide_synthase:cds-NP_229710.1:-:-:1133:NC_002505.1	135.315	1.1453	0.335363	11.5016	0.000695377	0.00592914
AS_CDS:VC0051,VC0051:-:5-carboxyaminoimidazole_ribonucleotide_synthase:cds-NP_229710.1:-:-:1133:NC_002505.1	31.4367	-1.96044	0.540312	12.7618	0.000353779	0.00324733
CDS:VC0052,VC0052:-:5-carboxyaminoimidazole_ribonucleotide_mutase:cds-NP_229711.1:-:-:485:NC_002505.1	48.6991	0.159707	0.442305	0.130192	0.718233	0.882607
AS_CDS:VC0052,VC0052:-:5-carboxyaminoimidazole_ribonucleotide_mutase:cds-NP_229711.1:-:-:485:NC_002505.1	2.50365	-1.1262	1.67607	0.451908	0.50143	NA
protein_binding_site:VC0052:-:-:id-VC0052:-:-:20:NC_002505.1	0.524039	-1.27474	4.03805	0.100509	0.75122	NA
AS_protein_binding_site:VC0052:-:-:id-VC0052:-:-:20:NC_002505.1	0	NA	NA	NA	NA	NA
IGR:(protein_binding_site,VC0052,-,-,id-VC0052,-,-,20/CDS,VC0054,VC0054,-,Sua5/YciO/YrdC_family_protein,cds-NP_229713.1,-,+,566):+:136:NC_002505.1	1.63174	0.459887	2.40844	0.0364045	0.848683	NA
AS_IGR:(protein_binding_site,VC0052,-,-,id-VC0052,-,-,20/CDS,VC0054,VC0054,-,Sua5/YciO/YrdC_family_protein,cds-NP_229713.1,-,+,566):+:136:NC_002505.1	0.639538	-0.462702	3.36907	0.0188737	0.890729	NA
CDS:VC0054,VC0054:-:Sua5/YciO/YrdC_family_protein:cds-NP_229713.1:-:+:566:NC_002505.1	86.9164	-0.115951	0.443181	0.0688347	0.793041	0.91225
AS_CDS:VC0054,VC0054:-:Sua5/YciO/YrdC_family_protein:cds-NP_229713.1:-:+:566:NC_002505.1	3.06766	-0.0370225	2.56012	0.000309154	0.985972	NA
CDS:VC0055,VC0055:-:coproporphyrinogen_III_oxidase:cds-NP_229714.1:-:+:917:NC_002505.1	147.935	0.0683087	0.273405	0.0635877	0.800913	0.915913
AS_CDS:VC0055,VC0055:-:coproporphyrinogen_III_oxidase:cds-NP_229714.1:-:+:917:NC_002505.1	8.2758	-1.16354	0.934827	1.53247	0.215742	NA
IGR:(CDS,VC0055,VC0055,-,coproporphyrinogen_III_oxidase,cds-NP_229714.1,-,+,917/CDS,VC0056,VC0056,aroE,aroE,shikimate_5-dehydrogenase,cds-NP_229715.1,-,+,836):+:10:NC_002505.1	2.99937	0.216004	1.53762	0.0202545	0.886829	NA
AS_IGR:(CDS,VC0055,VC0055,-,coproporphyrinogen_III_oxidase,cds-NP_229714.1,-,+,917/CDS,VC0056,VC0056,aroE,aroE,shikimate_5-dehydrogenase,cds-NP_229715.1,-,+,836):+:10:NC_002505.1	0	NA	NA	NA	NA	NA
CDS:VC0056,VC0056:aroE,aroE:shikimate_5-dehydrogenase:cds-NP_229715.1:-:+:836:NC_002505.1	156.764	0.32231	0.249253	1.66981	0.196284	0.456242
AS_CDS:VC0056,VC0056:aroE,aroE:shikimate_5-dehydrogenase:cds-NP_229715.1:-:+:836:NC_002505.1	14.9031	-1.2365	1.05588	1.35053	0.245185	0.520497
CDS:VC0057,VC0057:-:hypothetical_protein:cds-NP_229716.1:-:+:275:NC_002505.1	79.0265	0.18335	0.33492	0.299793	0.584013	0.808659
AS_CDS:VC0057,VC0057:-:hypothetical_protein:cds-NP_229716.1:-:+:275:NC_002505.1	79.013	-0.82882	0.3993	4.26355	0.0389385	0.158714
CDS:VC0058,VC0058:-:carbonic_anhydrase:cds-NP_229717.1:-:-:554:NC_002505.1	173.873	-0.334657	0.341225	0.958976	0.327445	0.608063
AS_CDS:VC0058,VC0058:-:carbonic_anhydrase:cds-NP_229717.1:-:-:554:NC_002505.1	46.4486	0.595234	0.454331	1.719	0.189822	0.447812
IGR:(CDS,VC0058,VC0058,-,carbonic_anhydrase,cds-NP_229717.1,-,-,554/CDS,VC0059,VC0059,-,hypothetical_protein,cds-NP_229718.1,-,+,140):+:144:NC_002505.1	1.97987	1.25632	1.99044	0.391575	0.531473	NA
AS_IGR:(CDS,VC0058,VC0058,-,carbonic_anhydrase,cds-NP_229717.1,-,-,554/CDS,VC0059,VC0059,-,hypothetical_protein,cds-NP_229718.1,-,+,140):+:144:NC_002505.1	17.0794	-0.134122	0.804495	0.0283324	0.86633	0.943814
CDS:VC0059,VC0059:-:hypothetical_protein:cds-NP_229718.1:-:+:140:NC_002505.1	62.7612	0.834269	0.367092	5.14655	0.0232927	0.107389
AS_CDS:VC0059,VC0059:-:hypothetical_protein:cds-NP_229718.1:-:+:140:NC_002505.1	13.4474	0.344622	1.03391	0.110351	0.739745	0.891517
IGR:(CDS,VC0059,VC0059,-,hypothetical_protein,cds-NP_229718.1,-,+,140/rRNA,VCr001,VCr001,ID,VCr001,16Sa,16Sa,16Sa,16S_ribosomal_RNA,ID,16S_ribosomal_RNA,exon-VCr001-1,-,+,1534):+:154:NC_002505.1	44.7441	0.5221	0.491926	1.12216	0.289453	0.570442
AS_IGR:(CDS,VC0059,VC0059,-,hypothetical_protein,cds-NP_229718.1,-,+,140/rRNA,VCr001,VCr001,ID,VCr001,16Sa,16Sa,16Sa,16S_ribosomal_RNA,ID,16S_ribosomal_RNA,exon-VCr001-1,-,+,1534):+:154:NC_002505.1	0.504583	2.28983	3.98327	0.554064	0.456662	NA
rRNA:VCr001,VCr001,ID,VCr001:16Sa,16Sa,16Sa:16S_ribosomal_RNA,ID,16S_ribosomal_RNA:exon-VCr001-1:-:+:1534:NC_002505.1	2180.14	-0.225263	0.148837	2.2883	0.130353	0.359372
AS_rRNA:VCr001,VCr001,ID,VCr001:16Sa,16Sa,16Sa:16S_ribosomal_RNA,ID,16S_ribosomal_RNA:exon-VCr001-1:-:+:1534:NC_002505.1	0	NA	NA	NA	NA	NA
IGR:(rRNA,VCr001,VCr001,ID,VCr001,16Sa,16Sa,16Sa,16S_ribosomal_RNA,ID,16S_ribosomal_RNA,exon-VCr001-1,-,+,1534/tRNA,VCt001,VCt001,ID,VCt001,tRNA-Ala-5,tRNA-Ala-5,tRNA-Ala-5,tRNA-Ala,ID,tRNA-Ala,exon-VCt001-1,-,+,75):+:62:NC_002505.1	24.5804	0.758527	0.565845	1.78483	0.181558	0.437631
AS_IGR:(rRNA,VCr001,VCr001,ID,VCr001,16Sa,16Sa,16Sa,16S_ribosomal_RNA,ID,16S_ribosomal_RNA,exon-VCr001-1,-,+,1534/tRNA,VCt001,VCt001,ID,VCt001,tRNA-Ala-5,tRNA-Ala-5,tRNA-Ala-5,tRNA-Ala,ID,tRNA-Ala,exon-VCt001-1,-,+,75):+:62:NC_002505.1	0	NA	NA	NA	NA	NA
tRNA:VCt001,VCt001,ID,VCt001:tRNA-Ala-5,tRNA-Ala-5,tRNA-Ala-5:tRNA-Ala,ID,tRNA-Ala:exon-VCt001-1:-:+:75:NC_002505.1	29.4214	0.96545	0.525347	3.358	0.0668792	0.232198
AS_tRNA:VCt001,VCt001,ID,VCt001:tRNA-Ala-5,tRNA-Ala-5,tRNA-Ala-5:tRNA-Ala,ID,tRNA-Ala:exon-VCt001-1:-:+:75:NC_002505.1	0	NA	NA	NA	NA	NA
IGR:(tRNA,VCt001,VCt001,ID,VCt001,tRNA-Ala-5,tRNA-Ala-5,tRNA-Ala-5,tRNA-Ala,ID,tRNA-Ala,exon-VCt001-1,-,+,75/rRNA,VCr002,VCr002,ID,VCr002,23Sa,23Sa,23Sa,23S_ribosomal_RNA,ID,23S_ribosomal_RNA,exon-VCr002-1,-,+,2886):+:286:NC_002505.1	160.619	0.474105	0.283511	2.79767	0.0944016	0.291611
AS_IGR:(tRNA,VCt001,VCt001,ID,VCt001,tRNA-Ala-5,tRNA-Ala-5,tRNA-Ala-5,tRNA-Ala,ID,tRNA-Ala,exon-VCt001-1,-,+,75/rRNA,VCr002,VCr002,ID,VCr002,23Sa,23Sa,23Sa,23S_ribosomal_RNA,ID,23S_ribosomal_RNA,exon-VCr002-1,-,+,2886):+:286:NC_002505.1	0.150288	-1.33004	4.08047	0.113305	0.736412	NA
rRNA:VCr002,VCr002,ID,VCr002:23Sa,23Sa,23Sa:23S_ribosomal_RNA,ID,23S_ribosomal_RNA:exon-VCr002-1:-:+:2886:NC_002505.1	20419.7	-0.390673	0.116662	11.18	0.000826842	0.00687951
AS_rRNA:VCr002,VCr002,ID,VCr002:23Sa,23Sa,23Sa:23S_ribosomal_RNA,ID,23S_ribosomal_RNA:exon-VCr002-1:-:+:2886:NC_002505.1	0	NA	NA	NA	NA	NA
IGR:(rRNA,VCr002,VCr002,ID,VCr002,23Sa,23Sa,23Sa,23S_ribosomal_RNA,ID,23S_ribosomal_RNA,exon-VCr002-1,-,+,2886/rRNA,VCr003,VCr003,ID,VCr003,5Sa,5Sa,5Sa,5S_ribosomal_RNA,ID,5S_ribosomal_RNA,exon-VCr003-1,-,+,117):+:126:NC_002505.1	76.9782	-0.221511	0.353462	0.392881	0.530789	0.777457
AS_IGR:(rRNA,VCr002,VCr002,ID,VCr002,23Sa,23Sa,23Sa,23S_ribosomal_RNA,ID,23S_ribosomal_RNA,exon-VCr002-1,-,+,2886/rRNA,VCr003,VCr003,ID,VCr003,5Sa,5Sa,5Sa,5S_ribosomal_RNA,ID,5S_ribosomal_RNA,exon-VCr003-1,-,+,117):+:126:NC_002505.1	0	NA	NA	NA	NA	NA
rRNA:VCr003,VCr003,ID,VCr003:5Sa,5Sa,5Sa:5S_ribosomal_RNA,ID,5S_ribosomal_RNA:exon-VCr003-1:-:+:117:NC_002505.1	120.762	0.110111	0.306071	0.129329	0.719129	0.882615
AS_rRNA:VCr003,VCr003,ID,VCr003:5Sa,5Sa,5Sa:5S_ribosomal_RNA,ID,5S_ribosomal_RNA:exon-VCr003-1:-:+:117:NC_002505.1	0	NA	NA	NA	NA	NA
IGR:(rRNA,VCr003,VCr003,ID,VCr003,5Sa,5Sa,5Sa,5S_ribosomal_RNA,ID,5S_ribosomal_RNA,exon-VCr003-1,-,+,117/tRNA,VCt002,VCt002,ID,VCt002,tRNA-Asp-4,tRNA-Asp-4,tRNA-Asp-4,tRNA-Asp,ID,tRNA-Asp,exon-VCt002-1,-,+,76):+:24:NC_002505.1	9.05511	0.904148	0.938192	0.923143	0.336651	0.618505
AS_IGR:(rRNA,VCr003,VCr003,ID,VCr003,5Sa,5Sa,5Sa,5S_ribosomal_RNA,ID,5S_ribosomal_RNA,exon-VCr003-1,-,+,117/tRNA,VCt002,VCt002,ID,VCt002,tRNA-Asp-4,tRNA-Asp-4,tRNA-Asp-4,tRNA-Asp,ID,tRNA-Asp,exon-VCt002-1,-,+,76):+:24:NC_002505.1	0	NA	NA	NA	NA	NA
tRNA:VCt002,VCt002,ID,VCt002:tRNA-Asp-4,tRNA-Asp-4,tRNA-Asp-4:tRNA-Asp,ID,tRNA-Asp:exon-VCt002-1:-:+:76:NC_002505.1	50.5056	0.736876	0.408903	3.24013	0.0718547	0.243507
AS_tRNA:VCt002,VCt002,ID,VCt002:tRNA-Asp-4,tRNA-Asp-4,tRNA-Asp-4:tRNA-Asp,ID,tRNA-Asp:exon-VCt002-1:-:+:76:NC_002505.1	0	NA	NA	NA	NA	NA
IGR:(tRNA,VCt002,VCt002,ID,VCt002,tRNA-Asp-4,tRNA-Asp-4,tRNA-Asp-4,tRNA-Asp,ID,tRNA-Asp,exon-VCt002-1,-,+,76/tRNA,VCt003,VCt003,ID,VCt003,tRNA-Trp-1,tRNA-Trp-1,tRNA-Trp-1,tRNA-Trp,ID,tRNA-Trp,exon-VCt003-1,-,+,76):+:28:NC_002505.1	11.8076	1.28733	0.837638	2.32681	0.127162	0.353884
AS_IGR:(tRNA,VCt002,VCt002,ID,VCt002,tRNA-Asp-4,tRNA-Asp-4,tRNA-Asp-4,tRNA-Asp,ID,tRNA-Asp,exon-VCt002-1,-,+,76/tRNA,VCt003,VCt003,ID,VCt003,tRNA-Trp-1,tRNA-Trp-1,tRNA-Trp-1,tRNA-Trp,ID,tRNA-Trp,exon-VCt003-1,-,+,76):+:28:NC_002505.1	0	NA	NA	NA	NA	NA
tRNA:VCt003,VCt003,ID,VCt003:tRNA-Trp-1,tRNA-Trp-1,tRNA-Trp-1:tRNA-Trp,ID,tRNA-Trp:exon-VCt003-1:-:+:76:NC_002505.1	30.4925	1.06043	0.525088	4.0395	0.0444471	0.175149
AS_tRNA:VCt003,VCt003,ID,VCt003:tRNA-Trp-1,tRNA-Trp-1,tRNA-Trp-1:tRNA-Trp,ID,tRNA-Trp:exon-VCt003-1:-:+:76:NC_002505.1	0	NA	NA	NA	NA	NA
IGR:(tRNA,VCt003,VCt003,ID,VCt003,tRNA-Trp-1,tRNA-Trp-1,tRNA-Trp-1,tRNA-Trp,ID,tRNA-Trp,exon-VCt003-1,-,+,76/CDS,VC0060,VC0060,ccrB,ccrB,camphor_resistance_protein_CrcB,cds-NP_229719.1,-,+,380):+:211:NC_002505.1	23.964	-0.0300324	0.675275	0.00203662	0.964005	0.98344
AS_IGR:(tRNA,VCt003,VCt003,ID,VCt003,tRNA-Trp-1,tRNA-Trp-1,tRNA-Trp-1,tRNA-Trp,ID,tRNA-Trp,exon-VCt003-1,-,+,76/CDS,VC0060,VC0060,ccrB,ccrB,camphor_resistance_protein_CrcB,cds-NP_229719.1,-,+,380):+:211:NC_002505.1	0.374693	-2.24656	4.03715	0.52918	0.466952	NA
CDS:VC0060,VC0060:ccrB,ccrB:camphor_resistance_protein_CrcB:cds-NP_229719.1:-:+:380:NC_002505.1	560.229	-0.707069	0.152344	21.3932	3.74091e-06	5.31615e-05
AS_CDS:VC0060,VC0060:ccrB,ccrB:camphor_resistance_protein_CrcB:cds-NP_229719.1:-:+:380:NC_002505.1	2.28033	-1.47399	2.39971	0.365116	0.545679	NA
IGR:(CDS,VC0060,VC0060,ccrB,ccrB,camphor_resistance_protein_CrcB,cds-NP_229719.1,-,+,380/CDS,VC0061,VC0061,-,thiamine_biosynthesis_protein_ThiC,cds-NP_229720.1,-,+,1937):+:200:NC_002505.1	143.107	-0.495562	0.273811	3.26664	0.0707022	0.24126
AS_IGR:(CDS,VC0060,VC0060,ccrB,ccrB,camphor_resistance_protein_CrcB,cds-NP_229719.1,-,+,380/CDS,VC0061,VC0061,-,thiamine_biosynthesis_protein_ThiC,cds-NP_229720.1,-,+,1937):+:200:NC_002505.1	1.42313	-0.437194	2.80779	0.0241556	0.87649	NA
CDS:VC0061,VC0061:-:thiamine_biosynthesis_protein_ThiC:cds-NP_229720.1:-:+:1937:NC_002505.1	88.7882	-0.248711	0.332448	0.560793	0.453941	0.721099
AS_CDS:VC0061,VC0061:-:thiamine_biosynthesis_protein_ThiC:cds-NP_229720.1:-:+:1937:NC_002505.1	58.7937	0.00624926	0.46249	0.000567465	0.980995	0.988256
CDS:VC0062,VC0062:thiE,thiE:thiamine-phosphate_pyrophosphorylase:cds-NP_229721.1:-:+:1322:NC_002505.1	50.3798	0.066684	0.473904	0.0202906	0.886728	0.955011
AS_CDS:VC0062,VC0062:thiE,thiE:thiamine-phosphate_pyrophosphorylase:cds-NP_229721.1:-:+:1322:NC_002505.1	4.0437	2.41599	2.05771	1.28422	0.257116	NA
CDS:VC0063,VC0063:-:thiazole_biosynthesis_adenylyltransferase_ThiF:cds-NP_229722.1:-:+:776:NC_002505.1	28.9972	0.510611	0.576774	0.780331	0.37704	0.658772
AS_CDS:VC0063,VC0063:-:thiazole_biosynthesis_adenylyltransferase_ThiF:cds-NP_229722.1:-:+:776:NC_002505.1	2.37973	2.19693	2.36955	0.810864	0.367865	NA
CDS:VC0064,VC0064:-:sulfur_carrier_protein_ThiS:cds-NP_229723.2:-:+:200:NC_002505.1	10.3953	0.441652	0.9149	0.232908	0.629376	0.836292
AS_CDS:VC0064,VC0064:-:sulfur_carrier_protein_ThiS:cds-NP_229723.2:-:+:200:NC_002505.1	1.27393	0.110109	3.29697	0.00112745	0.973214	NA
CDS:VC0065,VC0065:thiG,thiG:thiazole_synthase:cds-NP_229724.1:-:+:770:NC_002505.1	37.8284	0.189551	0.490288	0.150215	0.69833	0.872875
AS_CDS:VC0065,VC0065:thiG,thiG:thiazole_synthase:cds-NP_229724.1:-:+:770:NC_002505.1	1.5036	-0.614409	3.11115	0.0390711	0.843308	NA
CDS:VC0066,VC0066:thiH,thiH:thiamine_biosynthesis_protein_ThiH:cds-NP_229725.1:-:+:1112:NC_002505.1	48.686	-0.501086	0.47737	1.09827	0.294646	0.575176
AS_CDS:VC0066,VC0066:thiH,thiH:thiamine_biosynthesis_protein_ThiH:cds-NP_229725.1:-:+:1112:NC_002505.1	8.96556	0.941919	1.17636	0.627135	0.428408	0.704076
IGR:(CDS,VC0066,VC0066,thiH,thiH,thiamine_biosynthesis_protein_ThiH,cds-NP_229725.1,-,+,1112/CDS,VC0067,VC0067,-,aminopeptidase,cds-NP_229726.1,-,-,1793):+:163:NC_002505.1	5.01046	-0.0728318	1.20427	0.0036889	0.951569	NA
AS_IGR:(CDS,VC0066,VC0066,thiH,thiH,thiamine_biosynthesis_protein_ThiH,cds-NP_229725.1,-,+,1112/CDS,VC0067,VC0067,-,aminopeptidase,cds-NP_229726.1,-,-,1793):+:163:NC_002505.1	22.8587	0.202126	0.668786	0.0926924	0.760782	0.900464
CDS:VC0067,VC0067:-:aminopeptidase:cds-NP_229726.1:-:-:1793:NC_002505.1	682.288	0.160179	0.143865	1.24098	0.265283	0.544057
AS_CDS:VC0067,VC0067:-:aminopeptidase:cds-NP_229726.1:-:-:1793:NC_002505.1	39.4693	-0.0966587	0.523874	0.0348845	0.851838	0.937597
IGR:(CDS,VC0067,VC0067,-,aminopeptidase,cds-NP_229726.1,-,-,1793/CDS,VC0068,VC0068,-,LysR_family_transcriptional_regulator,cds-NP_229727.1,-,-,983):+:81:NC_002505.1	1.03023	0.614898	2.86104	0.0455274	0.831037	NA
AS_IGR:(CDS,VC0067,VC0067,-,aminopeptidase,cds-NP_229726.1,-,-,1793/CDS,VC0068,VC0068,-,LysR_family_transcriptional_regulator,cds-NP_229727.1,-,-,983):+:81:NC_002505.1	6.42379	-0.304554	1.0429	0.0852676	0.770282	NA
CDS:VC0068,VC0068:-:LysR_family_transcriptional_regulator:cds-NP_229727.1:-:-:983:NC_002505.1	15.729	-0.852819	0.781218	1.17724	0.277919	0.557335
AS_CDS:VC0068,VC0068:-:LysR_family_transcriptional_regulator:cds-NP_229727.1:-:-:983:NC_002505.1	28.9616	-1.53873	0.679706	4.99161	0.0254705	0.115105
IGR:(CDS,VC0068,VC0068,-,LysR_family_transcriptional_regulator,cds-NP_229727.1,-,-,983/CDS,VC0069,VC0069,-,multidrug_resistance_protein,cds-NP_229728.1,-,+,1202):+:21:NC_002505.1	0	NA	NA	NA	NA	NA
AS_IGR:(CDS,VC0068,VC0068,-,LysR_family_transcriptional_regulator,cds-NP_229727.1,-,-,983/CDS,VC0069,VC0069,-,multidrug_resistance_protein,cds-NP_229728.1,-,+,1202):+:21:NC_002505.1	0	NA	NA	NA	NA	NA
CDS:VC0069,VC0069:-:multidrug_resistance_protein:cds-NP_229728.1:-:+:1202:NC_002505.1	126.859	-0.204105	0.282211	0.523245	0.469461	0.733092
AS_CDS:VC0069,VC0069:-:multidrug_resistance_protein:cds-NP_229728.1:-:+:1202:NC_002505.1	118.469	-0.407824	0.285381	2.03906	0.153304	0.398727
IGR:(CDS,VC0069,VC0069,-,multidrug_resistance_protein,cds-NP_229728.1,-,+,1202/CDS,VC0070,VC0070,-,hypothetical_protein,cds-NP_229729.1,-,+,284):+:52:NC_002505.1	9.59733	0.255008	0.859762	0.0879908	0.766747	0.902336
AS_IGR:(CDS,VC0069,VC0069,-,multidrug_resistance_protein,cds-NP_229728.1,-,+,1202/CDS,VC0070,VC0070,-,hypothetical_protein,cds-NP_229729.1,-,+,284):+:52:NC_002505.1	17.459	-0.778697	0.699967	1.22802	0.267792	0.547261
CDS:VC0070,VC0070:-:hypothetical_protein:cds-NP_229729.1:-:+:284:NC_002505.1	274.828	0.200984	0.195977	1.05185	0.305082	0.585957
AS_CDS:VC0070,VC0070:-:hypothetical_protein:cds-NP_229729.1:-:+:284:NC_002505.1	164.585	-0.307727	0.364146	0.712229	0.398705	0.681554
IGR:(CDS,VC0070,VC0070,-,hypothetical_protein,cds-NP_229729.1,-,+,284/CDS,VC0071,VC0071,-,DNA-binding_transcriptional_regulator_AsnC,cds-NP_229730.1,-,-,461):+:27:NC_002505.1	24.7692	0.118956	0.551069	0.0468478	0.828642	0.927884
AS_IGR:(CDS,VC0070,VC0070,-,hypothetical_protein,cds-NP_229729.1,-,+,284/CDS,VC0071,VC0071,-,DNA-binding_transcriptional_regulator_AsnC,cds-NP_229730.1,-,-,461):+:27:NC_002505.1	16.4609	-0.019756	0.735405	0.000722796	0.978552	0.987897
CDS:VC0071,VC0071:-:DNA-binding_transcriptional_regulator_AsnC:cds-NP_229730.1:-:-:461:NC_002505.1	214.368	-0.197231	0.255141	0.597045	0.439708	0.713064
AS_CDS:VC0071,VC0071:-:DNA-binding_transcriptional_regulator_AsnC:cds-NP_229730.1:-:-:461:NC_002505.1	202.683	-0.168039	0.258808	0.421585	0.516147	0.766584
IGR:(CDS,VC0071,VC0071,-,DNA-binding_transcriptional_regulator_AsnC,cds-NP_229730.1,-,-,461/CDS,VC0072,VC0072,-,sensory_box/GGDEF_family_protein,cds-NP_229731.1,-,+,2306):+:34:NC_002505.1	7.69766	-0.615617	0.975052	0.396958	0.528665	NA
AS_IGR:(CDS,VC0071,VC0071,-,DNA-binding_transcriptional_regulator_AsnC,cds-NP_229730.1,-,-,461/CDS,VC0072,VC0072,-,sensory_box/GGDEF_family_protein,cds-NP_229731.1,-,+,2306):+:34:NC_002505.1	2.25689	-0.776169	1.72538	0.202033	0.653085	NA
CDS:VC0072,VC0072:-:sensory_box/GGDEF_family_protein:cds-NP_229731.1:-:+:2306:NC_002505.1	440.029	-0.905365	0.157208	32.8516	9.94704e-09	2.07655e-07
AS_CDS:VC0072,VC0072:-:sensory_box/GGDEF_family_protein:cds-NP_229731.1:-:+:2306:NC_002505.1	20.2225	-0.318302	0.627662	0.256889	0.612265	0.827313
IGR:(CDS,VC0072,VC0072,-,sensory_box/GGDEF_family_protein,cds-NP_229731.1,-,+,2306/CDS,VC0073,VC0073,-,hypothetical_protein,cds-NP_229732.2,-,+,785):+:8:NC_002505.1	5.9503	-0.652727	1.08765	0.358414	0.549388	NA
AS_IGR:(CDS,VC0072,VC0072,-,sensory_box/GGDEF_family_protein,cds-NP_229731.1,-,+,2306/CDS,VC0073,VC0073,-,hypothetical_protein,cds-NP_229732.2,-,+,785):+:8:NC_002505.1	0	NA	NA	NA	NA	NA
CDS:VC0073,VC0073:-:hypothetical_protein:cds-NP_229732.2:-:+:785:NC_002505.1	444.59	-0.463167	0.1594	8.41601	0.00371932	0.0247151
AS_CDS:VC0073,VC0073:-:hypothetical_protein:cds-NP_229732.2:-:+:785:NC_002505.1	1.44337	-0.955452	2.80447	0.114382	0.735209	NA
IGR:(CDS,VC0073,VC0073,-,hypothetical_protein,cds-NP_229732.2,-,+,785/protein_binding_site,-,-,-,id-NC_002505.1,74751..74771,-,+,20):+:56:NC_002505.1	21.5819	-0.653782	0.613664	1.12779	0.288246	0.569333
AS_IGR:(CDS,VC0073,VC0073,-,hypothetical_protein,cds-NP_229732.2,-,+,785/protein_binding_site,-,-,-,id-NC_002505.1,74751..74771,-,+,20):+:56:NC_002505.1	0	NA	NA	NA	NA	NA
protein_binding_site:-:-:-:id-NC_002505.1:74751..74771:-:+:20:NC_002505.1	16.2847	-1.65643	0.709018	5.33144	0.0209441	0.0990295
AS_protein_binding_site:-:-:-:id-NC_002505.1:74751..74771:-:+:20:NC_002505.1	0	NA	NA	NA	NA	NA
CDS:VC0074,VC0074:-:hypothetical_protein:cds-NP_229733.1:-:+:389:NC_002505.1	339.967	-1.70197	0.229082	53.0253	3.29282e-13	1.36276e-11
AS_CDS:VC0074,VC0074:-:hypothetical_protein:cds-NP_229733.1:-:+:389:NC_002505.1	5.69472	-0.691929	1.23472	0.313356	0.575628	NA
IGR:(CDS,VC0074,VC0074,-,hypothetical_protein,cds-NP_229733.1,-,+,389/CDS,VC0075,VC0075,-,MadN_protein,cds-NP_229734.1,-,-,887):+:34:NC_002505.1	12.7051	-1.1843	0.817016	2.06453	0.150761	0.394065
AS_IGR:(CDS,VC0074,VC0074,-,hypothetical_protein,cds-NP_229733.1,-,+,389/CDS,VC0075,VC0075,-,MadN_protein,cds-NP_229734.1,-,-,887):+:34:NC_002505.1	6.3145	-0.552785	1.05684	0.27306	0.601286	NA
CDS:VC0075,VC0075:-:MadN_protein:cds-NP_229734.1:-:-:887:NC_002505.1	151.53	-0.302822	0.257276	1.38302	0.239588	0.51464
AS_CDS:VC0075,VC0075:-:MadN_protein:cds-NP_229734.1:-:-:887:NC_002505.1	13.265	-0.359194	1.11774	0.102898	0.74838	0.895753
IGR:(CDS,VC0075,VC0075,-,MadN_protein,cds-NP_229734.1,-,-,887/CDS,VC0076,VC0076,-,universal_stress_protein_A,cds-NP_229735.1,-,-,425):+:5:NC_002505.1	0	NA	NA	NA	NA	NA
AS_IGR:(CDS,VC0075,VC0075,-,MadN_protein,cds-NP_229734.1,-,-,887/CDS,VC0076,VC0076,-,universal_stress_protein_A,cds-NP_229735.1,-,-,425):+:5:NC_002505.1	0.488102	-1.15275	4.04939	0.083002	0.77327	NA
CDS:VC0076,VC0076:-:universal_stress_protein_A:cds-NP_229735.1:-:-:425:NC_002505.1	36.4133	-0.507456	0.545014	0.861625	0.353284	0.635398
AS_CDS:VC0076,VC0076:-:universal_stress_protein_A:cds-NP_229735.1:-:-:425:NC_002505.1	28.5941	-0.0244122	0.622164	0.0026526	0.958924	0.981957
IGR:(CDS,VC0076,VC0076,-,universal_stress_protein_A,cds-NP_229735.1,-,-,425/CDS,VC0077,VC0077,-,hypothetical_protein,cds-NP_229736.1,-,+,95):+:4:NC_002505.1	0	NA	NA	NA	NA	NA
AS_IGR:(CDS,VC0076,VC0076,-,universal_stress_protein_A,cds-NP_229735.1,-,-,425/CDS,VC0077,VC0077,-,hypothetical_protein,cds-NP_229736.1,-,+,95):+:4:NC_002505.1	0	NA	NA	NA	NA	NA
CDS:VC0077,VC0077:-:hypothetical_protein:cds-NP_229736.1:-:+:95:NC_002505.1	7.42647	1.43971	1.10098	1.70372	0.191802	NA
AS_CDS:VC0077,VC0077:-:hypothetical_protein:cds-NP_229736.1:-:+:95:NC_002505.1	4.79312	-0.0515879	1.38003	0.00182796	0.965897	NA
CDS:VC0078,VC0078:-:ferritin:cds-NP_229737.1:-:+:545:NC_002505.1	1723.38	-1.68088	0.115896	201.635	9.18514e-46	2.40753e-43
AS_CDS:VC0078,VC0078:-:ferritin:cds-NP_229737.1:-:+:545:NC_002505.1	52.0235	-0.559447	0.546044	1.04291	0.307145	0.587636
IGR:(CDS,VC0078,VC0078,-,ferritin,cds-NP_229737.1,-,+,545/CDS,VC0079,VC0079,-,universal_stress_protein_UspB,cds-NP_229738.1,-,+,323):+:24:NC_002505.1	131.105	-1.661	0.270318	36.7754	1.3255e-09	3.14638e-08
AS_IGR:(CDS,VC0078,VC0078,-,ferritin,cds-NP_229737.1,-,+,545/CDS,VC0079,VC0079,-,universal_stress_protein_UspB,cds-NP_229738.1,-,+,323):+:24:NC_002505.1	2.83525	-0.6039	1.56536	0.148346	0.700121	NA
CDS:VC0079,VC0079:-:universal_stress_protein_UspB:cds-NP_229738.1:-:+:323:NC_002505.1	752.419	-1.64129	0.169317	90.2352	2.11468e-21	1.59208e-19
AS_CDS:VC0079,VC0079:-:universal_stress_protein_UspB:cds-NP_229738.1:-:+:323:NC_002505.1	6.04873	-0.465028	1.14666	0.164122	0.68539	NA
IGR:(CDS,VC0079,VC0079,-,universal_stress_protein_UspB,cds-NP_229738.1,-,+,323/CDS,VC0080,VC0080,-,hypothetical_protein,cds-NP_229739.1,-,+,1196):+:81:NC_002505.1	100.243	-1.74173	0.330176	26.9406	2.09804e-07	3.63027e-06
AS_IGR:(CDS,VC0079,VC0079,-,universal_stress_protein_UspB,cds-NP_229738.1,-,+,323/CDS,VC0080,VC0080,-,hypothetical_protein,cds-NP_229739.1,-,+,1196):+:81:NC_002505.1	0.736827	0.226686	3.17724	0.00530809	0.94192	NA
CDS:VC0080,VC0080:-:hypothetical_protein:cds-NP_229739.1:-:+:1196:NC_002505.1	163.871	-2.07653	0.285857	50.2782	1.33423e-12	5.02253e-11
AS_CDS:VC0080,VC0080:-:hypothetical_protein:cds-NP_229739.1:-:+:1196:NC_002505.1	37.4957	-0.668246	0.632151	1.11331	0.291363	0.572613
CDS:VC0081,VC0081:-:hypothetical_protein:cds-NP_229740.1:-:-:911:NC_002505.1	72.3931	-0.269374	0.339641	0.629277	0.427621	0.704076
AS_CDS:VC0081,VC0081:-:hypothetical_protein:cds-NP_229740.1:-:-:911:NC_002505.1	116.504	-2.70396	0.510913	25.3657	4.74285e-07	7.69843e-06
IGR:(CDS,VC0081,VC0081,-,hypothetical_protein,cds-NP_229740.1,-,-,911/CDS,VC0082,VC0082,-,hypothetical_protein,cds-NP_229741.1,-,+,1541):+:72:NC_002505.1	2.27849	-4.84622	2.34406	4.20238	0.0403674	NA
AS_IGR:(CDS,VC0081,VC0081,-,hypothetical_protein,cds-NP_229740.1,-,-,911/CDS,VC0082,VC0082,-,hypothetical_protein,cds-NP_229741.1,-,+,1541):+:72:NC_002505.1	0	NA	NA	NA	NA	NA
CDS:VC0082,VC0082:-:hypothetical_protein:cds-NP_229741.1:-:+:1541:NC_002505.1	251.896	-0.810469	0.253905	10.0725	0.00150496	0.0115516
AS_CDS:VC0082,VC0082:-:hypothetical_protein:cds-NP_229741.1:-:+:1541:NC_002505.1	11.9122	-1.39705	0.897539	2.3852	0.12249	0.346534
CDS:VC0083,VC0083:ubiE,ubiE:ubiquinone/menaquinone_biosynthesis_methyltransferase:cds-NP_229742.1:-:+:782:NC_002505.1	741.825	-0.971348	0.215094	20.0551	7.5243e-06	0.000101428
AS_CDS:VC0083,VC0083:ubiE,ubiE:ubiquinone/menaquinone_biosynthesis_methyltransferase:cds-NP_229742.1:-:+:782:NC_002505.1	3.35741	-3.44647	2.04863	2.66449	0.102611	NA
CDS:VC0084,VC0084:-:hypothetical_protein:cds-NP_229743.1:-:+:623:NC_002505.1	497.376	-1.16178	0.147163	61.3537	4.76887e-15	2.24995e-13
AS_CDS:VC0084,VC0084:-:hypothetical_protein:cds-NP_229743.1:-:+:623:NC_002505.1	1.96348	4.27873	3.20663	1.93037	0.164718	NA
CDS:VC0085,VC0085:ubiB,ubiB:ubiquinone_biosynthesis_protein_UbiB:cds-NP_229744.1:-:+:1634:NC_002505.1	1124.95	-1.26194	0.124856	99.8603	1.63534e-23	1.4288e-21
AS_CDS:VC0085,VC0085:ubiB,ubiB:ubiquinone_biosynthesis_protein_UbiB:cds-NP_229744.1:-:+:1634:NC_002505.1	4.64774	-0.387757	1.7265	0.0502129	0.822693	NA
IGR:(CDS,VC0085,VC0085,ubiB,ubiB,ubiquinone_biosynthesis_protein_UbiB,cds-NP_229744.1,-,+,1634/CDS,VC0086,VC0086,tatA,tatA,twin-arginine_translocation_protein_TatA,cds-NP_229745.1,-,+,248):+:8:NC_002505.1	14.4057	-0.976718	0.730444	1.77566	0.182683	0.439445
AS_IGR:(CDS,VC0085,VC0085,ubiB,ubiB,ubiquinone_biosynthesis_protein_UbiB,cds-NP_229744.1,-,+,1634/CDS,VC0086,VC0086,tatA,tatA,twin-arginine_translocation_protein_TatA,cds-NP_229745.1,-,+,248):+:8:NC_002505.1	0	NA	NA	NA	NA	NA
CDS:VC0086,VC0086:tatA,tatA:twin-arginine_translocation_protein_TatA:cds-NP_229745.1:-:+:248:NC_002505.1	726.261	-0.704104	0.155494	20.3568	6.42654e-06	8.74628e-05
AS_CDS:VC0086,VC0086:tatA,tatA:twin-arginine_translocation_protein_TatA:cds-NP_229745.1:-:+:248:NC_002505.1	0.936732	-3.56919	3.9595	1.02721	0.310814	NA
CDS:VC0087,VC0087:-:sec-independent_translocase:cds-NP_229746.1:-:+:401:NC_002505.1	1363.07	-0.633438	0.129834	23.6419	1.16033e-06	1.79295e-05
AS_CDS:VC0087,VC0087:-:sec-independent_translocase:cds-NP_229746.1:-:+:401:NC_002505.1	2.84613	-5.17145	2.56419	3.85189	0.0496901	NA
IGR:(CDS,VC0087,VC0087,-,sec-independent_translocase,cds-NP_229746.1,-,+,401/CDS,VC0088,VC0088,-,hypothetical_protein,cds-NP_229747.1,-,+,752):+:37:NC_002505.1	156.229	-0.615927	0.258956	5.62334	0.0177228	0.0874038
AS_IGR:(CDS,VC0087,VC0087,-,sec-independent_translocase,cds-NP_229746.1,-,+,401/CDS,VC0088,VC0088,-,hypothetical_protein,cds-NP_229747.1,-,+,752):+:37:NC_002505.1	0.337635	-2.11452	4.04939	0.484504	0.486389	NA
CDS:VC0088,VC0088:-:hypothetical_protein:cds-NP_229747.1:-:+:752:NC_002505.1	304.529	-0.747225	0.224259	11.0037	0.000909283	0.00750875
AS_CDS:VC0088,VC0088:-:hypothetical_protein:cds-NP_229747.1:-:+:752:NC_002505.1	6.62862	-1.44554	1.2762	1.26717	0.260299	NA
IGR:(CDS,VC0088,VC0088,-,hypothetical_protein,cds-NP_229747.1,-,+,752/CDS,VC0089,VC0089,-,cytochrome_c551_peroxidase,cds-NP_229748.1,-,+,1001):+:260:NC_002505.1	14.42	-0.240537	0.802665	0.0901784	0.76395	0.901038
AS_IGR:(CDS,VC0088,VC0088,-,hypothetical_protein,cds-NP_229747.1,-,+,752/CDS,VC0089,VC0089,-,cytochrome_c551_peroxidase,cds-NP_229748.1,-,+,1001):+:260:NC_002505.1	12.5646	0.16331	0.91756	0.0329206	0.856022	0.939357
CDS:VC0089,VC0089:-:cytochrome_c551_peroxidase:cds-NP_229748.1:-:+:1001:NC_002505.1	23.5735	-1.70379	0.674465	6.2148	0.0126687	0.0667375
AS_CDS:VC0089,VC0089:-:cytochrome_c551_peroxidase:cds-NP_229748.1:-:+:1001:NC_002505.1	53.4256	-0.488424	0.535481	0.83023	0.362206	0.643568
IGR:(CDS,VC0089,VC0089,-,cytochrome_c551_peroxidase,cds-NP_229748.1,-,+,1001/CDS,VC0090,VC0090,-,DNA-damage-inducible_protein_F,cds-NP_229749.1,-,-,1364):+:44:NC_002505.1	1.42791	-0.500386	2.2472	0.0496222	0.823722	NA
AS_IGR:(CDS,VC0089,VC0089,-,cytochrome_c551_peroxidase,cds-NP_229748.1,-,+,1001/CDS,VC0090,VC0090,-,DNA-damage-inducible_protein_F,cds-NP_229749.1,-,-,1364):+:44:NC_002505.1	2.26511	0.0569697	2.08083	0.000788967	0.977592	NA
CDS:VC0090,VC0090:-:DNA-damage-inducible_protein_F:cds-NP_229749.1:-:-:1364:NC_002505.1	93.9464	-1.07738	0.487718	4.79563	0.0285321	0.124489
AS_CDS:VC0090,VC0090:-:DNA-damage-inducible_protein_F:cds-NP_229749.1:-:-:1364:NC_002505.1	17.325	-1.71805	1.19348	1.99288	0.15804	0.40574
IGR:(CDS,VC0090,VC0090,-,DNA-damage-inducible_protein_F,cds-NP_229749.1,-,-,1364/CDS,VC0091,VC0091,-,O-methyltransferase-like_protein,cds-NP_229750.1,-,-,869):+:19:NC_002505.1	0.187346	-1.33004	4.08047	0.19093	0.662144	NA
AS_IGR:(CDS,VC0090,VC0090,-,DNA-damage-inducible_protein_F,cds-NP_229749.1,-,-,1364/CDS,VC0091,VC0091,-,O-methyltransferase-like_protein,cds-NP_229750.1,-,-,869):+:19:NC_002505.1	3.01774	-2.14552	1.59062	1.78612	0.181399	NA
CDS:VC0091,VC0091:-:O-methyltransferase-like_protein:cds-NP_229750.1:-:-:869:NC_002505.1	733.978	-1.96078	0.177927	114.827	8.5886e-27	8.80891e-25
AS_CDS:VC0091,VC0091:-:O-methyltransferase-like_protein:cds-NP_229750.1:-:-:869:NC_002505.1	6.86776	1.8387	1.48193	1.48027	0.223732	NA
protein_binding_site:-:-:-:id-NC_002505.1:89954..89974:-:+:20:NC_002505.1	0	NA	NA	NA	NA	NA
AS_protein_binding_site:-:-:-:id-NC_002505.1:89954..89974:-:+:20:NC_002505.1	34.5597	-0.656216	0.503344	1.68769	0.193905	0.453043
IGR:(protein_binding_site,-,-,-,id-NC_002505.1,89954..89974,-,+,20/CDS,VC0092,VC0092,-,LexA_repressor,cds-NP_229751.1,-,-,629):+:7:NC_002505.1	0	NA	NA	NA	NA	NA
AS_IGR:(protein_binding_site,-,-,-,id-NC_002505.1,89954..89974,-,+,20/CDS,VC0092,VC0092,-,LexA_repressor,cds-NP_229751.1,-,-,629):+:7:NC_002505.1	10.0764	-0.658827	0.856467	0.588248	0.443097	0.715918
CDS:VC0092,VC0092:-:LexA_repressor:cds-NP_229751.1:-:-:629:NC_002505.1	653.006	-0.630505	0.215822	8.47001	0.00361049	0.0241272
AS_CDS:VC0092,VC0092:-:LexA_repressor:cds-NP_229751.1:-:-:629:NC_002505.1	6.83642	-1.18525	1.687	0.48424	0.486508	NA
IGR:(CDS,VC0092,VC0092,-,LexA_repressor,cds-NP_229751.1,-,-,629/CDS,VC0093,VC0093,-,glycerol-3-phosphate_acyltransferase,cds-NP_229752.2,-,+,2426):+:278:NC_002505.1	9.25951	-0.712483	0.920975	0.598246	0.439248	0.712776
AS_IGR:(CDS,VC0092,VC0092,-,LexA_repressor,cds-NP_229751.1,-,-,629/CDS,VC0093,VC0093,-,glycerol-3-phosphate_acyltransferase,cds-NP_229752.2,-,+,2426):+:278:NC_002505.1	1.5778	1.82702	2.49805	0.525804	0.468376	NA
CDS:VC0093,VC0093:-:glycerol-3-phosphate_acyltransferase:cds-NP_229752.2:-:+:2426:NC_002505.1	541.881	0.504695	0.164203	9.41712	0.00214969	0.0155875
AS_CDS:VC0093,VC0093:-:glycerol-3-phosphate_acyltransferase:cds-NP_229752.2:-:+:2426:NC_002505.1	15.7952	-3.91258	0.924437	17.6771	2.61761e-05	0.000315584
IGR:(CDS,VC0093,VC0093,-,glycerol-3-phosphate_acyltransferase,cds-NP_229752.2,-,+,2426/CDS,VC0094,VC0094,ubiA,ubiA,4-hydroxybenzoate_octaprenyltransferase,cds-NP_229753.1,-,-,854):+:14:NC_002505.1	7.15126	0.937668	1.02819	0.833198	0.361349	NA
AS_IGR:(CDS,VC0093,VC0093,-,glycerol-3-phosphate_acyltransferase,cds-NP_229752.2,-,+,2426/CDS,VC0094,VC0094,ubiA,ubiA,4-hydroxybenzoate_octaprenyltransferase,cds-NP_229753.1,-,-,854):+:14:NC_002505.1	2.92026	-0.221265	1.53955	0.0209354	0.884955	NA
CDS:VC0094,VC0094:ubiA,ubiA:4-hydroxybenzoate_octaprenyltransferase:cds-NP_229753.1:-:-:854:NC_002505.1	166.7	-0.324208	0.318521	1.03683	0.308559	0.588432
AS_CDS:VC0094,VC0094:ubiA,ubiA:4-hydroxybenzoate_octaprenyltransferase:cds-NP_229753.1:-:-:854:NC_002505.1	16.4484	-0.623187	0.673222	0.853201	0.355648	0.637371
CDS:VC0095,VC0095:-:chorismate--pyruvate_lyase:cds-NP_229754.1:-:-:551:NC_002505.1	112.075	-0.416126	0.351701	1.40066	0.236612	0.511456
AS_CDS:VC0095,VC0095:-:chorismate--pyruvate_lyase:cds-NP_229754.1:-:-:551:NC_002505.1	13.6364	-3.12748	0.951212	10.2694	0.00135257	0.0106034
CDS:VC0096,VC0096:-:hypothetical_protein:cds-NP_229755.1:-:-:98:NC_002505.1	14.0371	-1.22589	0.82872	2.15855	0.141779	0.381511
AS_CDS:VC0096,VC0096:-:hypothetical_protein:cds-NP_229755.1:-:-:98:NC_002505.1	52.4226	-0.949055	0.405002	5.43781	0.0197053	0.094459
IGR:(CDS,VC0096,VC0096,-,hypothetical_protein,cds-NP_229755.1,-,-,98/CDS,VC0097,VC0097,-,flagellar_basal_body_protein_FliL,cds-NP_229756.1,-,+,410):+:29:NC_002505.1	19.5936	-0.848609	0.632965	1.78327	0.181748	0.437791
AS_IGR:(CDS,VC0096,VC0096,-,hypothetical_protein,cds-NP_229755.1,-,-,98/CDS,VC0097,VC0097,-,flagellar_basal_body_protein_FliL,cds-NP_229756.1,-,+,410):+:29:NC_002505.1	0.150288	-1.33004	4.08047	0.113305	0.736412	NA
CDS:VC0097,VC0097:-:flagellar_basal_body_protein_FliL:cds-NP_229756.1:-:+:410:NC_002505.1	296.793	-0.620582	0.276294	5.00865	0.0252209	0.114123
AS_CDS:VC0097,VC0097:-:flagellar_basal_body_protein_FliL:cds-NP_229756.1:-:+:410:NC_002505.1	3.74581	-5.5685	2.19198	5.89981	0.0151425	NA
IGR:(CDS,VC0097,VC0097,-,flagellar_basal_body_protein_FliL,cds-NP_229756.1,-,+,410/CDS,VC0098,VC0098,-,methyl-accepting_chemotaxis_protein,cds-NP_229757.1,-,-,1979):+:58:NC_002505.1	20.1082	-0.943635	0.659843	2.02048	0.155191	0.401713
AS_IGR:(CDS,VC0097,VC0097,-,flagellar_basal_body_protein_FliL,cds-NP_229756.1,-,+,410/CDS,VC0098,VC0098,-,methyl-accepting_chemotaxis_protein,cds-NP_229757.1,-,-,1979):+:58:NC_002505.1	2.64541	-1.74603	2.03236	0.713371	0.398327	NA
CDS:VC0098,VC0098:-:methyl-accepting_chemotaxis_protein:cds-NP_229757.1:-:-:1979:NC_002505.1	125.681	-0.518037	0.273746	3.57024	0.058824	0.214034
AS_CDS:VC0098,VC0098:-:methyl-accepting_chemotaxis_protein:cds-NP_229757.1:-:-:1979:NC_002505.1	44.4823	-0.340678	0.585129	0.338005	0.560983	0.796436
IGR:(CDS,VC0098,VC0098,-,methyl-accepting_chemotaxis_protein,cds-NP_229757.1,-,-,1979/CDS,VC0099,VC0099,-,serine_protease_GlpG,cds-NP_229758.1,-,-,833):+:323:NC_002505.1	22.9395	-1.20321	0.749742	2.53646	0.111244	0.325319
AS_IGR:(CDS,VC0098,VC0098,-,methyl-accepting_chemotaxis_protein,cds-NP_229757.1,-,-,1979/CDS,VC0099,VC0099,-,serine_protease_GlpG,cds-NP_229758.1,-,-,833):+:323:NC_002505.1	32.8738	-1.19292	0.489224	5.87826	0.015329	0.0778773
CDS:VC0099,VC0099:-:serine_protease_GlpG:cds-NP_229758.1:-:-:833:NC_002505.1	929.513	-0.868261	0.151565	32.4202	1.2419e-08	2.55492e-07
AS_CDS:VC0099,VC0099:-:serine_protease_GlpG:cds-NP_229758.1:-:-:833:NC_002505.1	12.8224	-0.919722	0.967962	0.898099	0.343292	0.625992
CDS:VC0100,VC0100:glpE,glpE:thiosulfate_sulfurtransferase:cds-NP_229759.1:-:-:320:NC_002505.1	266.095	-1.10814	0.216518	25.8205	3.74689e-07	6.16669e-06
AS_CDS:VC0100,VC0100:glpE,glpE:thiosulfate_sulfurtransferase:cds-NP_229759.1:-:-:320:NC_002505.1	2.19767	4.43396	2.64964	2.90619	0.0882403	NA
IGR:(CDS,VC0100,VC0100,glpE,glpE,thiosulfate_sulfurtransferase,cds-NP_229759.1,-,-,320/CDS,VC0103,VC0103,-,hypothetical_protein,cds-NP_229762.1,-,-,767):+:709:NC_002505.1	15.4471	1.07583	0.997528	1.15016	0.283515	0.56424
AS_IGR:(CDS,VC0100,VC0100,glpE,glpE,thiosulfate_sulfurtransferase,cds-NP_229759.1,-,-,320/CDS,VC0103,VC0103,-,hypothetical_protein,cds-NP_229762.1,-,-,767):+:709:NC_002505.1	35.9173	-0.523859	0.608141	0.73739	0.390498	0.672398
CDS:VC0103,VC0103:-:hypothetical_protein:cds-NP_229762.1:-:-:767:NC_002505.1	93.1393	-0.845297	0.358067	5.50671	0.0189436	0.0918877
AS_CDS:VC0103,VC0103:-:hypothetical_protein:cds-NP_229762.1:-:-:767:NC_002505.1	64.2262	0.535879	0.375436	2.03159	0.154059	0.399954
IGR:(CDS,VC0103,VC0103,-,hypothetical_protein,cds-NP_229762.1,-,-,767/CDS,VC0105,VC0105,-,delta-aminolevulinic_acid_dehydratase,cds-NP_229764.1,-,+,1043):+:135:NC_002505.1	6.5415	0.401589	1.07888	0.139461	0.708817	NA
AS_IGR:(CDS,VC0103,VC0103,-,hypothetical_protein,cds-NP_229762.1,-,-,767/CDS,VC0105,VC0105,-,delta-aminolevulinic_acid_dehydratase,cds-NP_229764.1,-,+,1043):+:135:NC_002505.1	3.85401	1.24852	1.43705	0.746072	0.387723	NA
CDS:VC0105,VC0105:-:delta-aminolevulinic_acid_dehydratase:cds-NP_229764.1:-:+:1043:NC_002505.1	583.415	0.4959	0.182697	7.34419	0.00672798	0.040488
AS_CDS:VC0105,VC0105:-:delta-aminolevulinic_acid_dehydratase:cds-NP_229764.1:-:+:1043:NC_002505.1	20.992	0.00617151	0.667878	0.000671286	0.97933	0.987897
IGR:(CDS,VC0105,VC0105,-,delta-aminolevulinic_acid_dehydratase,cds-NP_229764.1,-,+,1043/CDS,VC0106,VC0106,-,hypothetical_protein,cds-NP_229765.1,-,+,431):+:52:NC_002505.1	30.8089	0.690259	0.532202	1.68162	0.19471	0.454323
AS_IGR:(CDS,VC0105,VC0105,-,delta-aminolevulinic_acid_dehydratase,cds-NP_229764.1,-,+,1043/CDS,VC0106,VC0106,-,hypothetical_protein,cds-NP_229765.1,-,+,431):+:52:NC_002505.1	0.300577	-1.99659	4.05782	0.438304	0.507942	NA
CDS:VC0106,VC0106:-:hypothetical_protein:cds-NP_229765.1:-:+:431:NC_002505.1	33.1889	0.687161	0.55642	1.51353	0.218602	0.487258
AS_CDS:VC0106,VC0106:-:hypothetical_protein:cds-NP_229765.1:-:+:431:NC_002505.1	4.92659	-3.22733	1.66824	3.46692	0.0626077	NA
IGR:(CDS,VC0106,VC0106,-,hypothetical_protein,cds-NP_229765.1,-,+,431/protein_binding_site,-,-,-,id-NC_002505.1,102429..102449,-,+,20):+:8:NC_002505.1	1.61641	-0.335057	1.95179	0.0294472	0.863751	NA
AS_IGR:(CDS,VC0106,VC0106,-,hypothetical_protein,cds-NP_229765.1,-,+,431/protein_binding_site,-,-,-,id-NC_002505.1,102429..102449,-,+,20):+:8:NC_002505.1	0	NA	NA	NA	NA	NA
protein_binding_site:-:-:-:id-NC_002505.1:102429..102449:-:+:20:NC_002505.1	4.88534	-0.166162	1.18376	0.0197664	0.888191	NA
AS_protein_binding_site:-:-:-:id-NC_002505.1:102429..102449:-:+:20:NC_002505.1	0	NA	NA	NA	NA	NA
IGR:(protein_binding_site,-,-,-,id-NC_002505.1,102429..102449,-,+,20/CDS,VC0108,VC0108,-,DNA_polymerase_I,cds-NP_229767.1,-,+,2804):+:627:NC_002505.1	4581.48	-3.43809	0.17552	320.838	9.51633e-72	4.4898e-69
AS_IGR:(protein_binding_site,-,-,-,id-NC_002505.1,102429..102449,-,+,20/CDS,VC0108,VC0108,-,DNA_polymerase_I,cds-NP_229767.1,-,+,2804):+:627:NC_002505.1	4.35454	-2.96879	1.6448	3.15355	0.0757618	NA
CDS:VC0108,VC0108:-:DNA_polymerase_I:cds-NP_229767.1:-:+:2804:NC_002505.1	797.024	0.0184395	0.1457	0.0161885	0.898755	0.960219
AS_CDS:VC0108,VC0108:-:DNA_polymerase_I:cds-NP_229767.1:-:+:2804:NC_002505.1	41.6239	-0.925038	0.627312	2.141	0.143409	0.383075
IGR:(CDS,VC0108,VC0108,-,DNA_polymerase_I,cds-NP_229767.1,-,+,2804/CDS,VC0111,VC0111,engB,engB,ribosome_biogenesis_GTP-binding_protein_YsxC,cds-NP_229770.1,-,-,662):+:685:NC_002505.1	28.6911	-0.350401	0.572348	0.375399	0.540076	0.783131
AS_IGR:(CDS,VC0108,VC0108,-,DNA_polymerase_I,cds-NP_229767.1,-,+,2804/CDS,VC0111,VC0111,engB,engB,ribosome_biogenesis_GTP-binding_protein_YsxC,cds-NP_229770.1,-,-,662):+:685:NC_002505.1	31.9398	-0.273268	0.55784	0.239777	0.624367	0.833078
CDS:VC0111,VC0111:engB,engB:ribosome_biogenesis_GTP-binding_protein_YsxC:cds-NP_229770.1:-:-:662:NC_002505.1	600.824	-0.34785	0.196742	3.118	0.0774315	0.255231
AS_CDS:VC0111,VC0111:engB,engB:ribosome_biogenesis_GTP-binding_protein_YsxC:cds-NP_229770.1:-:-:662:NC_002505.1	36.5143	-0.583216	0.726478	0.642702	0.422734	0.700466
IGR:(CDS,VC0111,VC0111,engB,engB,ribosome_biogenesis_GTP-binding_protein_YsxC,cds-NP_229770.1,-,-,662/CDS,VC0112,VC0112,-,cytochrome_c4,cds-NP_229771.1,-,+,671):+:56:NC_002505.1	15.9066	-0.183282	0.691549	0.0703905	0.790769	0.911742
AS_IGR:(CDS,VC0111,VC0111,engB,engB,ribosome_biogenesis_GTP-binding_protein_YsxC,cds-NP_229770.1,-,-,662/CDS,VC0112,VC0112,-,cytochrome_c4,cds-NP_229771.1,-,+,671):+:56:NC_002505.1	21.2027	-0.345147	0.64558	0.285561	0.593079	0.815753
CDS:VC0112,VC0112:-:cytochrome_c4:cds-NP_229771.1:-:+:671:NC_002505.1	1686.01	0.0716726	0.131404	0.297464	0.585477	0.809772
AS_CDS:VC0112,VC0112:-:cytochrome_c4:cds-NP_229771.1:-:+:671:NC_002505.1	42.5564	-0.936987	0.515651	3.27601	0.0702995	0.240575
IGR:(CDS,VC0112,VC0112,-,cytochrome_c4,cds-NP_229771.1,-,+,671/CDS,VC0113,VC0113,-,methyltransferase-like_protein,cds-NP_229772.1,-,+,668):+:120:NC_002505.1	127.504	0.229732	0.33272	0.476734	0.489905	0.749274
AS_IGR:(CDS,VC0112,VC0112,-,cytochrome_c4,cds-NP_229771.1,-,+,671/CDS,VC0113,VC0113,-,methyltransferase-like_protein,cds-NP_229772.1,-,+,668):+:120:NC_002505.1	2.55078	-3.97797	2.39568	2.43483	0.118666	NA
CDS:VC0113,VC0113:-:methyltransferase-like_protein:cds-NP_229772.1:-:+:668:NC_002505.1	122.378	0.435964	0.290106	2.25015	0.133602	0.364999
AS_CDS:VC0113,VC0113:-:methyltransferase-like_protein:cds-NP_229772.1:-:+:668:NC_002505.1	1.69945	-0.713632	2.61618	0.0752563	0.783832	NA
CDS:VC0114,VC0114:-:hypothetical_protein:cds-NP_229773.1:-:+:548:NC_002505.1	153.112	-0.0178035	0.275053	0.00464123	0.945685	0.979168
AS_CDS:VC0114,VC0114:-:hypothetical_protein:cds-NP_229773.1:-:+:548:NC_002505.1	0.60187	2.55903	3.97037	0.652775	0.419122	NA
CDS:VC0115,VC0115:-:hypothetical_protein:cds-NP_229774.1:-:+:491:NC_002505.1	239.199	0.113382	0.247947	0.209388	0.647248	0.848254
AS_CDS:VC0115,VC0115:-:hypothetical_protein:cds-NP_229774.1:-:+:491:NC_002505.1	2.70842	4.73118	2.92954	2.6178	0.105671	NA
IGR:(CDS,VC0115,VC0115,-,hypothetical_protein,cds-NP_229774.1,-,+,491/CDS,VC0116,VC0116,-,coproporphyrinogen_III_oxidase,cds-NP_229775.1,-,+,1442):+:33:NC_002505.1	9.03057	0.32888	0.949462	0.120588	0.728398	0.886928
AS_IGR:(CDS,VC0115,VC0115,-,hypothetical_protein,cds-NP_229774.1,-,+,491/CDS,VC0116,VC0116,-,coproporphyrinogen_III_oxidase,cds-NP_229775.1,-,+,1442):+:33:NC_002505.1	0	NA	NA	NA	NA	NA
CDS:VC0116,VC0116:-:coproporphyrinogen_III_oxidase:cds-NP_229775.1:-:+:1442:NC_002505.1	325.23	-0.715022	0.204636	12.1308	0.000495948	0.00435462
AS_CDS:VC0116,VC0116:-:coproporphyrinogen_III_oxidase:cds-NP_229775.1:-:+:1442:NC_002505.1	5.63615	0.94533	1.17697	0.63601	0.425159	NA
IGR:(CDS,VC0116,VC0116,-,coproporphyrinogen_III_oxidase,cds-NP_229775.1,-,+,1442/CDS,VC0117,VC0117,-,protoheme_IX_synthesis_protein_HemY,cds-NP_229776.1,-,-,1196):+:2:NC_002505.1	0	NA	NA	NA	NA	NA
AS_IGR:(CDS,VC0116,VC0116,-,coproporphyrinogen_III_oxidase,cds-NP_229775.1,-,+,1442/CDS,VC0117,VC0117,-,protoheme_IX_synthesis_protein_HemY,cds-NP_229776.1,-,-,1196):+:2:NC_002505.1	0	NA	NA	NA	NA	NA
CDS:VC0117,VC0117:-:protoheme_IX_synthesis_protein_HemY:cds-NP_229776.1:-:-:1196:NC_002505.1	139.513	0.362479	0.271779	1.77976	0.182179	0.438382
AS_CDS:VC0117,VC0117:-:protoheme_IX_synthesis_protein_HemY:cds-NP_229776.1:-:-:1196:NC_002505.1	73.5537	-1.08066	0.537919	3.95533	0.0467231	0.181581
CDS:VC0118,VC0118:-:uroporphyrin-III_C-methyltransferase:cds-NP_229777.1:-:-:1199:NC_002505.1	128.429	-0.416396	0.303388	1.88138	0.170178	0.422726
AS_CDS:VC0118,VC0118:-:uroporphyrin-III_C-methyltransferase:cds-NP_229777.1:-:-:1199:NC_002505.1	24.3031	-1.22979	0.749832	2.62747	0.105029	0.313228
CDS:VC0119,VC0119:hemD,hemD:uroporphyrinogen-III_synthase:cds-NP_229778.1:-:-:782:NC_002505.1	73.9384	-0.295436	0.426516	0.48133	0.48782	0.747883
AS_CDS:VC0119,VC0119:hemD,hemD:uroporphyrinogen-III_synthase:cds-NP_229778.1:-:-:782:NC_002505.1	10.2755	0.19092	0.890507	0.0462016	0.82981	0.928469
CDS:VC0120,VC0120:hemC,hemC:porphobilinogen_deaminase:cds-NP_229779.1:-:-:953:NC_002505.1	181.458	-0.164044	0.236749	0.480183	0.488339	0.74797
AS_CDS:VC0120,VC0120:hemC,hemC:porphobilinogen_deaminase:cds-NP_229779.1:-:-:953:NC_002505.1	10.6019	-1.68421	1.13679	2.13104	0.144343	0.384036
IGR:(CDS,VC0120,VC0120,hemC,hemC,porphobilinogen_deaminase,cds-NP_229779.1,-,-,953/CDS,VC0121,VC0121,-,hypothetical_protein,cds-NP_229780.1,-,-,146):+:125:NC_002505.1	5.22167	2.1842	1.71376	1.57043	0.210145	NA
AS_IGR:(CDS,VC0120,VC0120,hemC,hemC,porphobilinogen_deaminase,cds-NP_229779.1,-,-,953/CDS,VC0121,VC0121,-,hypothetical_protein,cds-NP_229780.1,-,-,146):+:125:NC_002505.1	0.223283	-1.33004	4.08047	0.250229	0.616914	NA
CDS:VC0121,VC0121:-:hypothetical_protein:cds-NP_229780.1:-:-:146:NC_002505.1	0	NA	NA	NA	NA	NA
AS_CDS:VC0121,VC0121:-:hypothetical_protein:cds-NP_229780.1:-:-:146:NC_002505.1	90.6662	0.190936	0.331931	0.330125	0.565585	0.798135
CDS:VC0122,VC0122:cyaA,cyaA:adenylate_cyclase:cds-NP_229781.1:-:+:2531:NC_002505.1	7370.56	-0.107322	0.0845302	1.61167	0.204257	0.467979
AS_CDS:VC0122,VC0122:cyaA,cyaA:adenylate_cyclase:cds-NP_229781.1:-:+:2531:NC_002505.1	10.058	-1.89818	1.11094	2.80044	0.0942387	0.291362
IGR:(CDS,VC0122,VC0122,cyaA,cyaA,adenylate_cyclase,cds-NP_229781.1,-,+,2531/CDS,VC0123,VC0123,cyaY,cyaY,frataxin-like_protein,cds-NP_229782.1,-,-,314):+:44:NC_002505.1	52.6518	0.437736	0.400483	1.19617	0.274089	0.554086
AS_IGR:(CDS,VC0122,VC0122,cyaA,cyaA,adenylate_cyclase,cds-NP_229781.1,-,+,2531/CDS,VC0123,VC0123,cyaY,cyaY,frataxin-like_protein,cds-NP_229782.1,-,-,314):+:44:NC_002505.1	8.17314	0.226668	0.956652	0.0560738	0.812813	NA
CDS:VC0123,VC0123:cyaY,cyaY:frataxin-like_protein:cds-NP_229782.1:-:-:314:NC_002505.1	98.7551	0.121775	0.363553	0.112353	0.737481	0.890612
AS_CDS:VC0123,VC0123:cyaY,cyaY:frataxin-like_protein:cds-NP_229782.1:-:-:314:NC_002505.1	5.32802	1.28618	1.4954	0.724529	0.394662	NA
pseudogene:VC0124:-:-:gene-VC0124:-:+:215:NC_002505.1	76.7352	-0.294788	0.341096	0.746184	0.387687	0.669594
AS_pseudogene:VC0124:-:-:gene-VC0124:-:+:215:NC_002505.1	12.1964	0.559483	0.823583	0.46203	0.496677	0.753668
IGR:(pseudogene,VC0124,-,-,gene-VC0124,-,+,215/CDS,VC0125,VC0125,-,diaminopimelate_decarboxylase,cds-NP_229783.1,-,+,1253):+:11:NC_002505.1	9.33621	-0.21303	0.87786	0.0589818	0.808112	0.920103
AS_IGR:(pseudogene,VC0124,-,-,gene-VC0124,-,+,215/CDS,VC0125,VC0125,-,diaminopimelate_decarboxylase,cds-NP_229783.1,-,+,1253):+:11:NC_002505.1	0.115499	0.593517	4.08047	-0.065077	1	NA
CDS:VC0125,VC0125:-:diaminopimelate_decarboxylase:cds-NP_229783.1:-:+:1253:NC_002505.1	816.707	-0.417292	0.147916	7.93462	0.00484977	0.0309485
AS_CDS:VC0125,VC0125:-:diaminopimelate_decarboxylase:cds-NP_229783.1:-:+:1253:NC_002505.1	1.9423	4.25959	2.7465	2.56913	0.108968	NA
CDS:VC0126,VC0126:dapF,dapF:diaminopimelate_epimerase:cds-NP_229784.2:-:+:830:NC_002505.1	369.39	-0.242577	0.210926	1.32211	0.250213	0.52643
AS_CDS:VC0126,VC0126:dapF,dapF:diaminopimelate_epimerase:cds-NP_229784.2:-:+:830:NC_002505.1	0.840972	3.03402	3.95265	0.826953	0.363155	NA
CDS:VC0127,VC0127:-:hypothetical_protein:cds-NP_229785.1:-:+:698:NC_002505.1	218.798	-0.308431	0.276835	1.23915	0.265635	0.544267
AS_CDS:VC0127,VC0127:-:hypothetical_protein:cds-NP_229785.1:-:+:698:NC_002505.1	2.08345	3.28582	2.4936	1.73235	0.188111	NA
CDS:VC0128,VC0128:xerC,xerC:site-specific_tyrosine_recombinase_XerC:cds-NP_229786.1:-:+:935:NC_002505.1	326.789	-0.379355	0.174326	4.72642	0.0297026	0.128802
AS_CDS:VC0128,VC0128:xerC,xerC:site-specific_tyrosine_recombinase_XerC:cds-NP_229786.1:-:+:935:NC_002505.1	3.00989	2.1283	2.18268	0.910345	0.340023	NA
CDS:VC0129,VC0129:-:hypothetical_protein:cds-NP_229787.1:-:+:719:NC_002505.1	156.846	-0.29012	0.290054	0.999083	0.317532	0.597018
AS_CDS:VC0129,VC0129:-:hypothetical_protein:cds-NP_229787.1:-:+:719:NC_002505.1	11.7813	-4.78865	1.51809	9.0765	0.00258915	0.0184155
IGR:(CDS,VC0129,VC0129,-,hypothetical_protein,cds-NP_229787.1,-,+,719/CDS,VC0130,VC0130,-,GGDEF_family_protein,cds-NP_229788.1,-,+,2489):+:58:NC_002505.1	12.8646	0.0335486	0.853857	0.00189571	0.965271	0.984043
AS_IGR:(CDS,VC0129,VC0129,-,hypothetical_protein,cds-NP_229787.1,-,+,719/CDS,VC0130,VC0130,-,GGDEF_family_protein,cds-NP_229788.1,-,+,2489):+:58:NC_002505.1	0.187346	-1.33004	4.08047	0.19093	0.662144	NA
CDS:VC0130,VC0130:-:GGDEF_family_protein:cds-NP_229788.1:-:+:2489:NC_002505.1	262.118	-0.352235	0.199371	3.11679	0.0774895	0.255231
AS_CDS:VC0130,VC0130:-:GGDEF_family_protein:cds-NP_229788.1:-:+:2489:NC_002505.1	37.3874	0.676244	0.55182	1.49244	0.221839	0.491686
CDS:VC0131,VC0131:-:hypothetical_protein:cds-NP_229789.1:-:-:596:NC_002505.1	98.7601	-0.43747	0.364176	1.43882	0.230331	0.502831
AS_CDS:VC0131,VC0131:-:hypothetical_protein:cds-NP_229789.1:-:-:596:NC_002505.1	39.1184	-0.0189419	0.630568	0.00136845	0.970491	0.98648
CDS:VC0132,VC0132:-:hypothetical_protein:cds-NP_229790.1:-:-:1544:NC_002505.1	201.704	0.295462	0.257547	1.31372	0.251722	0.528459
AS_CDS:VC0132,VC0132:-:hypothetical_protein:cds-NP_229790.1:-:-:1544:NC_002505.1	59.4294	-0.40987	0.423009	0.935799	0.333361	0.615335
IGR:(CDS,VC0132,VC0132,-,hypothetical_protein,cds-NP_229790.1,-,-,1544/CDS,VC0134,VC0134,-,hypothetical_protein,cds-NP_229792.1,-,-,827):+:232:NC_002505.1	7.21562	-0.213673	1.39352	0.0238686	0.87722	NA
AS_IGR:(CDS,VC0132,VC0132,-,hypothetical_protein,cds-NP_229790.1,-,-,1544/CDS,VC0134,VC0134,-,hypothetical_protein,cds-NP_229792.1,-,-,827):+:232:NC_002505.1	53.6412	-0.154064	0.436291	0.124735	0.723955	0.88499
CDS:VC0134,VC0134:-:hypothetical_protein:cds-NP_229792.1:-:-:827:NC_002505.1	401.578	-0.269748	0.185492	2.11212	0.146137	0.38662
AS_CDS:VC0134,VC0134:-:hypothetical_protein:cds-NP_229792.1:-:-:827:NC_002505.1	16.4269	-1.85154	1.04625	2.96621	0.0850206	0.271521
IGR:(CDS,VC0134,VC0134,-,hypothetical_protein,cds-NP_229792.1,-,-,827/CDS,VC0135,VC0135,-,lysophospholipase_L2,cds-NP_229793.1,-,-,1016):+:63:NC_002505.1	0.993348	1.94852	3.21376	0.306298	0.579961	NA
AS_IGR:(CDS,VC0134,VC0134,-,hypothetical_protein,cds-NP_229792.1,-,-,827/CDS,VC0135,VC0135,-,lysophospholipase_L2,cds-NP_229793.1,-,-,1016):+:63:NC_002505.1	16.0615	-0.487889	0.712573	0.467245	0.494257	0.752034
CDS:VC0135,VC0135:-:lysophospholipase_L2:cds-NP_229793.1:-:-:1016:NC_002505.1	238.973	-0.818403	0.232096	12.3217	0.000447733	0.00399572
AS_CDS:VC0135,VC0135:-:lysophospholipase_L2:cds-NP_229793.1:-:-:1016:NC_002505.1	19.7994	-0.211217	0.767344	0.0757401	0.783155	0.908635
IGR:(CDS,VC0135,VC0135,-,lysophospholipase_L2,cds-NP_229793.1,-,-,1016/CDS,VC0136,VC0136,rhtB,rhtB,homoserine/homoserine_lactone_efflux_protein,cds-NP_229794.1,-,+,617):+:33:NC_002505.1	5.47312	-0.419031	1.21366	0.119163	0.729945	NA
AS_IGR:(CDS,VC0135,VC0135,-,lysophospholipase_L2,cds-NP_229793.1,-,-,1016/CDS,VC0136,VC0136,rhtB,rhtB,homoserine/homoserine_lactone_efflux_protein,cds-NP_229794.1,-,+,617):+:33:NC_002505.1	2.89398	-1.31477	1.56159	0.703757	0.401524	NA
CDS:VC0136,VC0136:rhtB,rhtB:homoserine/homoserine_lactone_efflux_protein:cds-NP_229794.1:-:+:617:NC_002505.1	132.21	-0.384349	0.329833	1.3538	0.244614	0.520399
AS_CDS:VC0136,VC0136:rhtB,rhtB:homoserine/homoserine_lactone_efflux_protein:cds-NP_229794.1:-:+:617:NC_002505.1	18.2439	-4.05063	1.01537	14.8824	0.000114424	0.00119436
CDS:VC0137,VC0137:-:hypothetical_protein:cds-NP_229795.2:-:+:1226:NC_002505.1	134.413	0.119326	0.26469	0.20401	0.651503	0.851624
AS_CDS:VC0137,VC0137:-:hypothetical_protein:cds-NP_229795.2:-:+:1226:NC_002505.1	669.194	-4.21247	0.282653	181.897	1.86702e-41	3.77511e-39
IGR:(CDS,VC0137,VC0137,-,hypothetical_protein,cds-NP_229795.2,-,+,1226/CDS,VC0139,VC0139,-,DPS_family_protein,cds-NP_229797.1,-,-,470):+:118:NC_002505.1	11.2056	0.299866	0.892434	0.11309	0.736653	0.890399
AS_IGR:(CDS,VC0137,VC0137,-,hypothetical_protein,cds-NP_229795.2,-,+,1226/CDS,VC0139,VC0139,-,DPS_family_protein,cds-NP_229797.1,-,-,470):+:118:NC_002505.1	997.849	-4.74582	0.237303	321.124	8.24463e-72	4.16766e-69
CDS:VC0139,VC0139:-:DPS_family_protein:cds-NP_229797.1:-:-:470:NC_002505.1	2978.19	-3.65603	0.193088	295.7	2.84912e-66	1.18607e-63
AS_CDS:VC0139,VC0139:-:DPS_family_protein:cds-NP_229797.1:-:-:470:NC_002505.1	29.4207	0.693328	0.633048	1.19093	0.275143	0.554912
IGR:(CDS,VC0139,VC0139,-,DPS_family_protein,cds-NP_229797.1,-,-,470/CDS,VC0140,VC0140,-,hypothetical_protein,cds-NP_229798.1,-,-,329):+:118:NC_002505.1	3.08668	-0.555225	1.97799	0.0785395	0.779286	NA
AS_IGR:(CDS,VC0139,VC0139,-,DPS_family_protein,cds-NP_229797.1,-,-,470/CDS,VC0140,VC0140,-,hypothetical_protein,cds-NP_229798.1,-,-,329):+:118:NC_002505.1	46.8873	-2.35111	0.460973	24.967	5.8321e-07	9.42324e-06
CDS:VC0140,VC0140:-:hypothetical_protein:cds-NP_229798.1:-:-:329:NC_002505.1	12.3722	0.429166	0.866797	0.245713	0.62011	0.830687
AS_CDS:VC0140,VC0140:-:hypothetical_protein:cds-NP_229798.1:-:-:329:NC_002505.1	31.3952	-1.69692	0.67843	6.02969	0.0140672	0.0725081
IGR:(CDS,VC0140,VC0140,-,hypothetical_protein,cds-NP_229798.1,-,-,329/CDS,VC0142,VC0142,-,hypothetical_protein,cds-NP_229800.1,-,+,368):+:163:NC_002505.1	21.4356	-1.47601	0.623581	5.49668	0.0190526	0.0922266
AS_IGR:(CDS,VC0140,VC0140,-,hypothetical_protein,cds-NP_229798.1,-,-,329/CDS,VC0142,VC0142,-,hypothetical_protein,cds-NP_229800.1,-,+,368):+:163:NC_002505.1	1.62575	0.830674	2.3792	0.120799	0.72817	NA
CDS:VC0142,VC0142:-:hypothetical_protein:cds-NP_229800.1:-:+:368:NC_002505.1	77.8782	-0.94156	0.380048	6.05417	0.0138735	0.0716663
AS_CDS:VC0142,VC0142:-:hypothetical_protein:cds-NP_229800.1:-:+:368:NC_002505.1	2.60257	-2.91965	1.8887	2.31348	0.128257	NA
CDS:VC0142a,VC0142a:-:hypothetical_protein:cds-YP_007648021.1:-:-:80:NC_002505.1	30.0488	-3.16534	0.611219	25.7574	3.87147e-07	6.35109e-06
AS_CDS:VC0142a,VC0142a:-:hypothetical_protein:cds-YP_007648021.1:-:-:80:NC_002505.1	1.51894	-1.33203	2.0566	0.414751	0.519568	NA
IGR:(CDS,VC0142a,VC0142a,-,hypothetical_protein,cds-YP_007648021.1,-,-,80/protein_binding_site,-,-,-,id-NC_002505.1,134811..134831,-,-,20):+:314:NC_002505.1	1.12408	-3.83227	3.86916	1.17603	0.278165	NA
AS_IGR:(CDS,VC0142a,VC0142a,-,hypothetical_protein,cds-YP_007648021.1,-,-,80/protein_binding_site,-,-,-,id-NC_002505.1,134811..134831,-,-,20):+:314:NC_002505.1	148.808	-3.38034	0.291885	127.754	1.2705e-29	1.57742e-27
protein_binding_site:-:-:-:id-NC_002505.1:134811..134831:-:-:20:NC_002505.1	11.1523	-3.54552	1.00579	12.1994	0.00047804	0.00422358
AS_protein_binding_site:-:-:-:id-NC_002505.1:134811..134831:-:-:20:NC_002505.1	0.187346	-1.33004	4.08047	0.19093	0.662144	NA
CDS:VC0143,VC0143:-:hypothetical_protein:cds-NP_229801.1:-:+:257:NC_002505.1	4.29099	0.357633	2.09107	0.0291123	0.86452	NA
AS_CDS:VC0143,VC0143:-:hypothetical_protein:cds-NP_229801.1:-:+:257:NC_002505.1	92.4678	-4.36236	1.22064	9.92074	0.00163427	0.0123963
IGR:(CDS,VC0143,VC0143,-,hypothetical_protein,cds-NP_229801.1,-,+,257/CDS,VC0144,VC0144,-,hypothetical_protein,cds-NP_229802.1,-,+,629):+:65:NC_002505.1	1.75858	0.850198	2.41496	0.12125	0.727683	NA
AS_IGR:(CDS,VC0143,VC0143,-,hypothetical_protein,cds-NP_229801.1,-,+,257/CDS,VC0144,VC0144,-,hypothetical_protein,cds-NP_229802.1,-,+,629):+:65:NC_002505.1	0.150288	-1.33004	4.08047	0.113305	0.736412	NA
CDS:VC0144,VC0144:-:hypothetical_protein:cds-NP_229802.1:-:+:629:NC_002505.1	34.2427	-0.669012	0.535225	1.55574	0.21229	0.479992
AS_CDS:VC0144,VC0144:-:hypothetical_protein:cds-NP_229802.1:-:+:629:NC_002505.1	7.04058	2.01669	1.48498	1.79646	0.180142	NA
CDS:VC0145,VC0145:-:hypothetical_protein:cds-NP_229803.1:-:-:266:NC_002505.1	68.4936	0.538202	0.386368	1.93666	0.164031	0.415331
AS_CDS:VC0145,VC0145:-:hypothetical_protein:cds-NP_229803.1:-:-:266:NC_002505.1	6.76232	-0.687831	1.24304	0.307938	0.578949	NA
CDS:VC0146,VC0146:-:hypothetical_protein:cds-NP_229804.1:-:-:599:NC_002505.1	119.696	-0.224963	0.360859	0.388151	0.533273	0.779425
AS_CDS:VC0146,VC0146:-:hypothetical_protein:cds-NP_229804.1:-:-:599:NC_002505.1	9.09728	-1.59001	1.11107	2.00975	0.156291	0.403482
IGR:(CDS,VC0146,VC0146,-,hypothetical_protein,cds-NP_229804.1,-,-,599/CDS,VC0147,VC0147,-,cell_division_protein_FtsY,cds-NP_229805.1,-,+,1175):+:162:NC_002505.1	46.7654	-0.166711	0.473598	0.123992	0.724745	0.885382
AS_IGR:(CDS,VC0146,VC0146,-,hypothetical_protein,cds-NP_229804.1,-,-,599/CDS,VC0147,VC0147,-,cell_division_protein_FtsY,cds-NP_229805.1,-,+,1175):+:162:NC_002505.1	8.56709	-0.28164	1.055	0.0721061	0.788295	0.910075
CDS:VC0147,VC0147:-:cell_division_protein_FtsY:cds-NP_229805.1:-:+:1175:NC_002505.1	521.87	-0.343281	0.190466	3.24024	0.0718501	0.243507
AS_CDS:VC0147,VC0147:-:cell_division_protein_FtsY:cds-NP_229805.1:-:+:1175:NC_002505.1	1.12467	3.45579	3.41528	1.28682	0.256635	NA
CDS:VC0148,VC0148:-:cell_division_ATP-binding_protein_FtsE:cds-NP_229806.1:-:+:701:NC_002505.1	167.706	-0.195189	0.247723	0.6208	0.43075	0.705
AS_CDS:VC0148,VC0148:-:cell_division_ATP-binding_protein_FtsE:cds-NP_229806.1:-:+:701:NC_002505.1	2.3597	4.54046	2.27691	4.02991	0.0447003	NA
CDS:VC0149,VC0149:-:cell_division_protein_FtsX:cds-NP_229807.1:-:+:992:NC_002505.1	301.41	-0.283213	0.215728	1.7215	0.1895	0.447329
AS_CDS:VC0149,VC0149:-:cell_division_protein_FtsX:cds-NP_229807.1:-:+:992:NC_002505.1	14.5353	-1.51534	0.849122	3.1165	0.0775032	0.255231
IGR:(CDS,VC0149,VC0149,-,cell_division_protein_FtsX,cds-NP_229807.1,-,+,992/CDS,VC0150,VC0150,-,RNA_polymerase_factor_sigma-32,cds-NP_229808.1,-,+,860):+:118:NC_002505.1	166.084	-0.247059	0.236888	1.08683	0.297175	0.577549
AS_IGR:(CDS,VC0149,VC0149,-,cell_division_protein_FtsX,cds-NP_229807.1,-,+,992/CDS,VC0150,VC0150,-,RNA_polymerase_factor_sigma-32,cds-NP_229808.1,-,+,860):+:118:NC_002505.1	0.223283	-1.33004	4.08047	0.250229	0.616914	NA
CDS:VC0150,VC0150:-:RNA_polymerase_factor_sigma-32:cds-NP_229808.1:-:+:860:NC_002505.1	2580.28	-0.411529	0.105581	15.1463	9.94913e-05	0.00105562
AS_CDS:VC0150,VC0150:-:RNA_polymerase_factor_sigma-32:cds-NP_229808.1:-:+:860:NC_002505.1	5.14743	-2.1871	1.3914	2.40037	0.121306	NA
IGR:(CDS,VC0150,VC0150,-,RNA_polymerase_factor_sigma-32,cds-NP_229808.1,-,+,860/CDS,VC0151,VC0151,-,soluble_pyridine_nucleotide_transhydrogenase,cds-NP_229809.1,-,-,1400):+:140:NC_002505.1	63.3872	0.0173151	0.388505	0.00209949	0.963454	0.983345
AS_IGR:(CDS,VC0150,VC0150,-,RNA_polymerase_factor_sigma-32,cds-NP_229808.1,-,+,860/CDS,VC0151,VC0151,-,soluble_pyridine_nucleotide_transhydrogenase,cds-NP_229809.1,-,-,1400):+:140:NC_002505.1	33.246	-1.44287	0.65836	4.65307	0.0309981	0.133115
CDS:VC0151,VC0151:-:soluble_pyridine_nucleotide_transhydrogenase:cds-NP_229809.1:-:-:1400:NC_002505.1	229.824	-1.33591	0.273874	23.1858	1.47076e-06	2.25294e-05
AS_CDS:VC0151,VC0151:-:soluble_pyridine_nucleotide_transhydrogenase:cds-NP_229809.1:-:-:1400:NC_002505.1	33.6491	-0.734186	0.556111	1.73246	0.188097	0.445719
IGR:(CDS,VC0151,VC0151,-,soluble_pyridine_nucleotide_transhydrogenase,cds-NP_229809.1,-,-,1400/CDS,VC0152,VC0152,-,DNA-binding_transcriptional_repressor_FabR,cds-NP_229810.1,-,+,641):+:266:NC_002505.1	4.09166	0.291233	1.48152	0.0385172	0.844408	NA
AS_IGR:(CDS,VC0151,VC0151,-,soluble_pyridine_nucleotide_transhydrogenase,cds-NP_229809.1,-,-,1400/CDS,VC0152,VC0152,-,DNA-binding_transcriptional_repressor_FabR,cds-NP_229810.1,-,+,641):+:266:NC_002505.1	20.1154	-0.937841	0.620359	2.26427	0.132389	0.363286
CDS:VC0152,VC0152:-:DNA-binding_transcriptional_repressor_FabR:cds-NP_229810.1:-:+:641:NC_002505.1	115.473	0.40845	0.380401	1.15265	0.282995	0.563538
AS_CDS:VC0152,VC0152:-:DNA-binding_transcriptional_repressor_FabR:cds-NP_229810.1:-:+:641:NC_002505.1	14.2421	0.545082	0.940322	0.334848	0.562818	0.796547
CDS:VC0153,VC0153:-:hypothetical_protein:cds-NP_229811.1:-:+:371:NC_002505.1	87.2553	0.708062	0.313484	5.08866	0.0240828	0.110242
AS_CDS:VC0153,VC0153:-:hypothetical_protein:cds-NP_229811.1:-:+:371:NC_002505.1	40.9033	0.492536	0.695646	0.49952	0.479711	0.742123
CDS:VC0154,VC0154:-:tRNA_uracil-5--methyltransferase:cds-NP_229812.1:-:-:1109:NC_002505.1	124.164	0.537679	0.312737	2.95373	0.0856797	0.272764
AS_CDS:VC0154,VC0154:-:tRNA_uracil-5--methyltransferase:cds-NP_229812.1:-:-:1109:NC_002505.1	20.5292	1.12104	0.668806	2.79184	0.0947453	0.29229
IGR:(CDS,VC0154,VC0154,-,tRNA_uracil-5--methyltransferase,cds-NP_229812.1,-,-,1109/CDS,VC0156,VC0156,-,vitamin_B12_receptor,cds-NP_229813.1,-,+,1835):+:356:NC_002505.1	14.6366	1.96402	1.00198	3.6903	0.0547297	0.203073
AS_IGR:(CDS,VC0154,VC0154,-,tRNA_uracil-5--methyltransferase,cds-NP_229812.1,-,-,1109/CDS,VC0156,VC0156,-,vitamin_B12_receptor,cds-NP_229813.1,-,+,1835):+:356:NC_002505.1	2.76486	-0.363794	1.96826	0.0341222	0.853447	NA
CDS:VC0156,VC0156:-:vitamin_B12_receptor:cds-NP_229813.1:-:+:1835:NC_002505.1	350.968	1.42496	0.281924	24.801	6.35646e-07	1.01775e-05
AS_CDS:VC0156,VC0156:-:vitamin_B12_receptor:cds-NP_229813.1:-:+:1835:NC_002505.1	36.6938	-0.364778	0.564543	0.416093	0.518893	0.767968
IGR:(CDS,VC0156,VC0156,-,vitamin_B12_receptor,cds-NP_229813.1,-,+,1835/CDS,VC0157,VC0157,-,alkaline_serine_protease,cds-NP_229814.1,-,-,1607):+:11:NC_002505.1	3.88294	1.30793	1.57237	0.694901	0.404502	NA
AS_IGR:(CDS,VC0156,VC0156,-,vitamin_B12_receptor,cds-NP_229813.1,-,+,1835/CDS,VC0157,VC0157,-,alkaline_serine_protease,cds-NP_229814.1,-,-,1607):+:11:NC_002505.1	1.90094	1.05579	2.06566	0.255789	0.613028	NA
CDS:VC0157,VC0157:-:alkaline_serine_protease:cds-NP_229814.1:-:-:1607:NC_002505.1	116.094	0.326752	0.33113	0.971355	0.324342	0.604204
AS_CDS:VC0157,VC0157:-:alkaline_serine_protease:cds-NP_229814.1:-:-:1607:NC_002505.1	39.9431	0.233723	0.462858	0.255483	0.61324	0.827697
IGR:(CDS,VC0157,VC0157,-,alkaline_serine_protease,cds-NP_229814.1,-,-,1607/CDS,VC0158,VC0158,-,glutamate_racemase,cds-NP_229815.1,-,+,797):+:351:NC_002505.1	3.81237	-0.923431	1.46922	0.392398	0.531041	NA
AS_IGR:(CDS,VC0157,VC0157,-,alkaline_serine_protease,cds-NP_229814.1,-,-,1607/CDS,VC0158,VC0158,-,glutamate_racemase,cds-NP_229815.1,-,+,797):+:351:NC_002505.1	14.515	-0.89927	0.798148	1.26346	0.260998	0.538961
CDS:VC0158,VC0158:-:glutamate_racemase:cds-NP_229815.1:-:+:797:NC_002505.1	667.581	-0.496528	0.172874	8.21426	0.00415624	0.0271845
AS_CDS:VC0158,VC0158:-:glutamate_racemase:cds-NP_229815.1:-:+:797:NC_002505.1	84.1481	-0.634799	0.37394	2.86498	0.0905268	0.283352
CDS:VC0159,VC0159:-:RNA-binding_protein:cds-NP_229816.1:-:-:458:NC_002505.1	161.265	0.0131406	0.283744	0.00231587	0.961618	0.983345
AS_CDS:VC0159,VC0159:-:RNA-binding_protein:cds-NP_229816.1:-:-:458:NC_002505.1	114.094	-0.535517	0.297072	3.2388	0.0719131	0.243507
IGR:(CDS,VC0159,VC0159,-,RNA-binding_protein,cds-NP_229816.1,-,-,458/rRNA,VCr004,VCr004,ID,VCr004,16Sb,16Sb,16Sb,16S_ribosomal_RNA,ID,16S_ribosomal_RNA,exon-VCr004-1,-,+,1534):+:538:NC_002505.1	53.8966	0.621798	0.439793	1.98815	0.158534	0.406355
AS_IGR:(CDS,VC0159,VC0159,-,RNA-binding_protein,cds-NP_229816.1,-,-,458/rRNA,VCr004,VCr004,ID,VCr004,16Sb,16Sb,16Sb,16S_ribosomal_RNA,ID,16S_ribosomal_RNA,exon-VCr004-1,-,+,1534):+:538:NC_002505.1	115.927	-0.327118	0.369778	0.781213	0.37677	0.658772
rRNA:VCr004,VCr004,ID,VCr004:16Sb,16Sb,16Sb:16S_ribosomal_RNA,ID,16S_ribosomal_RNA:exon-VCr004-1:-:+:1534:NC_002505.1	2101.47	-0.220305	0.152021	2.09803	0.147489	0.388601
AS_rRNA:VCr004,VCr004,ID,VCr004:16Sb,16Sb,16Sb:16S_ribosomal_RNA,ID,16S_ribosomal_RNA:exon-VCr004-1:-:+:1534:NC_002505.1	0	NA	NA	NA	NA	NA
IGR:(rRNA,VCr004,VCr004,ID,VCr004,16Sb,16Sb,16Sb,16S_ribosomal_RNA,ID,16S_ribosomal_RNA,exon-VCr004-1,-,+,1534/tRNA,VCt004,VCt004,ID,VCt004,tRNA-Glu-1,tRNA-Glu-1,tRNA-Glu-1,tRNA-Glu,ID,tRNA-Glu,exon-VCt004-1,-,+,75):+:68:NC_002505.1	24.7626	-0.255595	0.590251	0.18813	0.664478	0.856176
AS_IGR:(rRNA,VCr004,VCr004,ID,VCr004,16Sb,16Sb,16Sb,16S_ribosomal_RNA,ID,16S_ribosomal_RNA,exon-VCr004-1,-,+,1534/tRNA,VCt004,VCt004,ID,VCt004,tRNA-Glu-1,tRNA-Glu-1,tRNA-Glu-1,tRNA-Glu,ID,tRNA-Glu,exon-VCt004-1,-,+,75):+:68:NC_002505.1	0	NA	NA	NA	NA	NA
tRNA:VCt004,VCt004,ID,VCt004:tRNA-Glu-1,tRNA-Glu-1,tRNA-Glu-1:tRNA-Glu,ID,tRNA-Glu:exon-VCt004-1:-:+:75:NC_002505.1	15.6698	-0.860799	0.738166	1.35669	0.244112	0.519572
AS_tRNA:VCt004,VCt004,ID,VCt004:tRNA-Glu-1,tRNA-Glu-1,tRNA-Glu-1:tRNA-Glu,ID,tRNA-Glu:exon-VCt004-1:-:+:75:NC_002505.1	0	NA	NA	NA	NA	NA
IGR:(tRNA,VCt004,VCt004,ID,VCt004,tRNA-Glu-1,tRNA-Glu-1,tRNA-Glu-1,tRNA-Glu,ID,tRNA-Glu,exon-VCt004-1,-,+,75/rRNA,VCr005,VCr005,ID,VCr005,23Sb,23Sb,23Sb,23S_ribosomal_RNA,ID,23S_ribosomal_RNA,exon-VCr005-1,-,+,2886):+:286:NC_002505.1	153.776	0.484411	0.293018	2.73495	0.0981744	0.298946
AS_IGR:(tRNA,VCt004,VCt004,ID,VCt004,tRNA-Glu-1,tRNA-Glu-1,tRNA-Glu-1,tRNA-Glu,ID,tRNA-Glu,exon-VCt004-1,-,+,75/rRNA,VCr005,VCr005,ID,VCr005,23Sb,23Sb,23Sb,23S_ribosomal_RNA,ID,23S_ribosomal_RNA,exon-VCr005-1,-,+,2886):+:286:NC_002505.1	0	NA	NA	NA	NA	NA
rRNA:VCr005,VCr005,ID,VCr005:23Sb,23Sb,23Sb:23S_ribosomal_RNA,ID,23S_ribosomal_RNA:exon-VCr005-1:-:+:2886:NC_002505.1	18699.8	-0.411315	0.122447	11.2456	0.000798123	0.00670026
AS_rRNA:VCr005,VCr005,ID,VCr005:23Sb,23Sb,23Sb:23S_ribosomal_RNA,ID,23S_ribosomal_RNA:exon-VCr005-1:-:+:2886:NC_002505.1	0	NA	NA	NA	NA	NA
IGR:(rRNA,VCr005,VCr005,ID,VCr005,23Sb,23Sb,23Sb,23S_ribosomal_RNA,ID,23S_ribosomal_RNA,exon-VCr005-1,-,+,2886/rRNA,VCr006,VCr006,ID,VCr006,5Sb,5Sb,5Sb,5S_ribosomal_RNA,ID,5S_ribosomal_RNA,exon-VCr006-1,-,+,117):+:127:NC_002505.1	83.5854	-0.18526	0.323317	0.328613	0.566477	0.798224
AS_IGR:(rRNA,VCr005,VCr005,ID,VCr005,23Sb,23Sb,23Sb,23S_ribosomal_RNA,ID,23S_ribosomal_RNA,exon-VCr005-1,-,+,2886/rRNA,VCr006,VCr006,ID,VCr006,5Sb,5Sb,5Sb,5S_ribosomal_RNA,ID,5S_ribosomal_RNA,exon-VCr006-1,-,+,117):+:127:NC_002505.1	0	NA	NA	NA	NA	NA
rRNA:VCr006,VCr006,ID,VCr006:5Sb,5Sb,5Sb:5S_ribosomal_RNA,ID,5S_ribosomal_RNA:exon-VCr006-1:-:+:117:NC_002505.1	143.722	0.0931731	0.300388	0.0961487	0.756501	0.898642
AS_rRNA:VCr006,VCr006,ID,VCr006:5Sb,5Sb,5Sb:5S_ribosomal_RNA,ID,5S_ribosomal_RNA:exon-VCr006-1:-:+:117:NC_002505.1	0	NA	NA	NA	NA	NA
IGR:(rRNA,VCr006,VCr006,ID,VCr006,5Sb,5Sb,5Sb,5S_ribosomal_RNA,ID,5S_ribosomal_RNA,exon-VCr006-1,-,+,117/tRNA,VCt005,VCt005,ID,VCt005,tRNA-Ser-1,tRNA-Ser-1,tRNA-Ser-1,tRNA-Ser,ID,tRNA-Ser,exon-VCt005-1,-,+,90):+:46:NC_002505.1	4.10371	0.267279	1.28344	0.0432997	0.835162	NA
AS_IGR:(rRNA,VCr006,VCr006,ID,VCr006,5Sb,5Sb,5Sb,5S_ribosomal_RNA,ID,5S_ribosomal_RNA,exon-VCr006-1,-,+,117/tRNA,VCt005,VCt005,ID,VCt005,tRNA-Ser-1,tRNA-Ser-1,tRNA-Ser-1,tRNA-Ser,ID,tRNA-Ser,exon-VCt005-1,-,+,90):+:46:NC_002505.1	0	NA	NA	NA	NA	NA
tRNA:VCt005,VCt005,ID,VCt005:tRNA-Ser-1,tRNA-Ser-1,tRNA-Ser-1:tRNA-Ser,ID,tRNA-Ser:exon-VCt005-1:-:+:90:NC_002505.1	7.66332	-0.399719	1.17116	0.116395	0.732977	NA
AS_tRNA:VCt005,VCt005,ID,VCt005:tRNA-Ser-1,tRNA-Ser-1,tRNA-Ser-1:tRNA-Ser,ID,tRNA-Ser:exon-VCt005-1:-:+:90:NC_002505.1	0	NA	NA	NA	NA	NA
IGR:(tRNA,VCt005,VCt005,ID,VCt005,tRNA-Ser-1,tRNA-Ser-1,tRNA-Ser-1,tRNA-Ser,ID,tRNA-Ser,exon-VCt005-1,-,+,90/CDS,VC0161,VC0161,-,DNA-binding_transcriptional_regulator_IlvY,cds-NP_229818.1,-,-,896):+:79:NC_002505.1	2.71321	2.64637	1.99104	1.72235	0.189391	NA
AS_IGR:(tRNA,VCt005,VCt005,ID,VCt005,tRNA-Ser-1,tRNA-Ser-1,tRNA-Ser-1,tRNA-Ser,ID,tRNA-Ser,exon-VCt005-1,-,+,90/CDS,VC0161,VC0161,-,DNA-binding_transcriptional_regulator_IlvY,cds-NP_229818.1,-,-,896):+:79:NC_002505.1	0.797541	0.669237	3.4304	0.0413274	0.838907	NA
CDS:VC0161,VC0161:-:DNA-binding_transcriptional_regulator_IlvY:cds-NP_229818.1:-:-:896:NC_002505.1	17.807	0.382339	0.866258	0.196351	0.657683	0.854963
AS_CDS:VC0161,VC0161:-:DNA-binding_transcriptional_regulator_IlvY:cds-NP_229818.1:-:-:896:NC_002505.1	28.5323	1.78151	0.70153	6.25641	0.0123745	0.0654026
IGR:(CDS,VC0161,VC0161,-,DNA-binding_transcriptional_regulator_IlvY,cds-NP_229818.1,-,-,896/CDS,VC0162,VC0162,-,ketol-acid_reductoisomerase,cds-NP_229819.1,-,+,1484):+:96:NC_002505.1	3.04812	1.77452	1.69012	1.09154	0.296131	NA
AS_IGR:(CDS,VC0161,VC0161,-,DNA-binding_transcriptional_regulator_IlvY,cds-NP_229818.1,-,-,896/CDS,VC0162,VC0162,-,ketol-acid_reductoisomerase,cds-NP_229819.1,-,+,1484):+:96:NC_002505.1	0.346497	1.79821	4.01385	0.393776	0.530321	NA
CDS:VC0162,VC0162:-:ketol-acid_reductoisomerase:cds-NP_229819.1:-:+:1484:NC_002505.1	369.956	-0.612513	0.227909	7.1705	0.0074112	0.043454
AS_CDS:VC0162,VC0162:-:ketol-acid_reductoisomerase:cds-NP_229819.1:-:+:1484:NC_002505.1	8.58487	-0.797607	1.09965	0.523281	0.469445	0.733092
IGR:(CDS,VC0162,VC0162,-,ketol-acid_reductoisomerase,cds-NP_229819.1,-,+,1484/CDS,VC0163,VC0163,-,hypothetical_protein,cds-NP_229820.1,-,-,251):+:65:NC_002505.1	24.877	-0.819102	0.579375	1.98101	0.159284	0.407245
AS_IGR:(CDS,VC0162,VC0162,-,ketol-acid_reductoisomerase,cds-NP_229819.1,-,+,1484/CDS,VC0163,VC0163,-,hypothetical_protein,cds-NP_229820.1,-,-,251):+:65:NC_002505.1	24.1009	0.794923	0.566336	1.96243	0.161253	0.4105
CDS:VC0163,VC0163:-:hypothetical_protein:cds-NP_229820.1:-:-:251:NC_002505.1	142.036	0.782878	0.278353	7.8492	0.00508431	0.0322128
AS_CDS:VC0163,VC0163:-:hypothetical_protein:cds-NP_229820.1:-:-:251:NC_002505.1	6.59149	-0.803256	1.59818	0.250999	0.616373	NA
IGR:(CDS,VC0163,VC0163,-,hypothetical_protein,cds-NP_229820.1,-,-,251/CDS,VC0164,VC0164,-,multidrug_resistance_protein,cds-NP_229821.1,-,-,3110):+:64:NC_002505.1	1.77133	-1.32443	2.36206	0.311813	0.57657	NA
AS_IGR:(CDS,VC0163,VC0163,-,hypothetical_protein,cds-NP_229820.1,-,-,251/CDS,VC0164,VC0164,-,multidrug_resistance_protein,cds-NP_229821.1,-,-,3110):+:64:NC_002505.1	19.4322	0.706241	0.682737	1.07078	0.300769	0.581462
CDS:VC0164,VC0164:-:multidrug_resistance_protein:cds-NP_229821.1:-:-:3110:NC_002505.1	1047.26	0.25682	0.126051	4.14819	0.041679	0.166645
AS_CDS:VC0164,VC0164:-:multidrug_resistance_protein:cds-NP_229821.1:-:-:3110:NC_002505.1	32.855	-0.809862	0.653513	1.52571	0.216757	0.485288
CDS:VC0165,VC0165:-:hypothetical_protein:cds-NP_229822.1:-:-:1106:NC_002505.1	385.623	0.429004	0.199851	4.60125	0.0319487	0.136041
AS_CDS:VC0165,VC0165:-:hypothetical_protein:cds-NP_229822.1:-:-:1106:NC_002505.1	20.3294	0.193922	0.681931	0.0806902	0.776364	0.905653
CDS:VC0166,VC0166:-:TetR_family_transcriptional_regulator:cds-NP_229823.1:-:-:596:NC_002505.1	193.741	-0.493785	0.232341	4.50093	0.0338763	0.142265
AS_CDS:VC0166,VC0166:-:TetR_family_transcriptional_regulator:cds-NP_229823.1:-:-:596:NC_002505.1	6.49703	-1.51046	1.41408	1.10402	0.293385	NA
IGR:(CDS,VC0166,VC0166,-,TetR_family_transcriptional_regulator,cds-NP_229823.1,-,-,596/CDS,VC0167,VC0167,-,ATP-dependent_DNA_helicase_Rep,cds-NP_229824.1,-,+,2015):+:104:NC_002505.1	0.300935	1.55529	4.03313	0.306971	0.579545	NA
AS_IGR:(CDS,VC0166,VC0166,-,TetR_family_transcriptional_regulator,cds-NP_229823.1,-,-,596/CDS,VC0167,VC0167,-,ATP-dependent_DNA_helicase_Rep,cds-NP_229824.1,-,+,2015):+:104:NC_002505.1	0.637324	2.63587	3.9671	0.679762	0.409669	NA
CDS:VC0167,VC0167:-:ATP-dependent_DNA_helicase_Rep:cds-NP_229824.1:-:+:2015:NC_002505.1	254.16	0.157934	0.241177	0.429147	0.512408	0.763755
AS_CDS:VC0167,VC0167:-:ATP-dependent_DNA_helicase_Rep:cds-NP_229824.1:-:+:2015:NC_002505.1	26.7312	0.215139	0.60949	0.124344	0.72437	0.885077
IGR:(CDS,VC0167,VC0167,-,ATP-dependent_DNA_helicase_Rep,cds-NP_229824.1,-,+,2015/CDS,VC0168,VC0168,-,cytochrome_c5,cds-NP_229825.1,-,-,407):+:5:NC_002505.1	0.488102	-1.15275	4.04939	0.083002	0.77327	NA
AS_IGR:(CDS,VC0167,VC0167,-,ATP-dependent_DNA_helicase_Rep,cds-NP_229824.1,-,+,2015/CDS,VC0168,VC0168,-,cytochrome_c5,cds-NP_229825.1,-,-,407):+:5:NC_002505.1	2.05039	-0.0850325	1.78078	0.00230361	0.961719	NA
CDS:VC0168,VC0168:-:cytochrome_c5:cds-NP_229825.1:-:-:407:NC_002505.1	285.756	-0.18667	0.243019	0.590214	0.442336	0.715197
AS_CDS:VC0168,VC0168:-:cytochrome_c5:cds-NP_229825.1:-:-:407:NC_002505.1	14.9481	-0.615792	0.855572	0.514824	0.473058	0.736759
IGR:(CDS,VC0168,VC0168,-,cytochrome_c5,cds-NP_229825.1,-,-,407/tRNA,VCt006,VCt006,ID,VCt006,tRNA-Arg-1,tRNA-Arg-1,tRNA-Arg-1,tRNA-Arg,ID,tRNA-Arg,exon-VCt006-1,-,+,76):+:268:NC_002505.1	10.8697	0.506636	0.897196	0.315817	0.574132	0.802231
AS_IGR:(CDS,VC0168,VC0168,-,cytochrome_c5,cds-NP_229825.1,-,-,407/tRNA,VCt006,VCt006,ID,VCt006,tRNA-Arg-1,tRNA-Arg-1,tRNA-Arg-1,tRNA-Arg,ID,tRNA-Arg,exon-VCt006-1,-,+,76):+:268:NC_002505.1	19.1998	-0.45209	0.722247	0.392596	0.530938	0.777457
tRNA:VCt006,VCt006,ID,VCt006:tRNA-Arg-1,tRNA-Arg-1,tRNA-Arg-1:tRNA-Arg,ID,tRNA-Arg:exon-VCt006-1:-:+:76:NC_002505.1	44.5364	0.00941717	0.455134	0.000432139	0.983415	0.989571
AS_tRNA:VCt006,VCt006,ID,VCt006:tRNA-Arg-1,tRNA-Arg-1,tRNA-Arg-1:tRNA-Arg,ID,tRNA-Arg:exon-VCt006-1:-:+:76:NC_002505.1	0	NA	NA	NA	NA	NA
IGR:(tRNA,VCt006,VCt006,ID,VCt006,tRNA-Arg-1,tRNA-Arg-1,tRNA-Arg-1,tRNA-Arg,ID,tRNA-Arg,exon-VCt006-1,-,+,76/tRNA,VCt007,VCt007,ID,VCt007,tRNA-His-1,tRNA-His-1,tRNA-His-1,tRNA-His,ID,tRNA-His,exon-VCt007-1,-,+,75):+:34:NC_002505.1	24.5192	0.0821993	0.601214	0.0187151	0.891186	0.957021
AS_IGR:(tRNA,VCt006,VCt006,ID,VCt006,tRNA-Arg-1,tRNA-Arg-1,tRNA-Arg-1,tRNA-Arg,ID,tRNA-Arg,exon-VCt006-1,-,+,76/tRNA,VCt007,VCt007,ID,VCt007,tRNA-His-1,tRNA-His-1,tRNA-His-1,tRNA-His,ID,tRNA-His,exon-VCt007-1,-,+,75):+:34:NC_002505.1	0	NA	NA	NA	NA	NA
tRNA:VCt007,VCt007,ID,VCt007:tRNA-His-1,tRNA-His-1,tRNA-His-1:tRNA-His,ID,tRNA-His:exon-VCt007-1:-:+:75:NC_002505.1	76.7706	0.361133	0.382824	0.890007	0.345476	0.62884
AS_tRNA:VCt007,VCt007,ID,VCt007:tRNA-His-1,tRNA-His-1,tRNA-His-1:tRNA-His,ID,tRNA-His:exon-VCt007-1:-:+:75:NC_002505.1	0	NA	NA	NA	NA	NA
IGR:(tRNA,VCt007,VCt007,ID,VCt007,tRNA-His-1,tRNA-His-1,tRNA-His-1,tRNA-His,ID,tRNA-His,exon-VCt007-1,-,+,75/tRNA,VCt008,VCt008,ID,VCt008,tRNA-Pro-1,tRNA-Pro-1,tRNA-Pro-1,tRNA-Pro,ID,tRNA-Pro,exon-VCt008-1,-,+,76):+:60:NC_002505.1	49.6595	0.250978	0.45354	0.30619	0.580028	0.80621
AS_IGR:(tRNA,VCt007,VCt007,ID,VCt007,tRNA-His-1,tRNA-His-1,tRNA-His-1,tRNA-His,ID,tRNA-His,exon-VCt007-1,-,+,75/tRNA,VCt008,VCt008,ID,VCt008,tRNA-Pro-1,tRNA-Pro-1,tRNA-Pro-1,tRNA-Pro,ID,tRNA-Pro,exon-VCt008-1,-,+,76):+:60:NC_002505.1	0	NA	NA	NA	NA	NA
tRNA:VCt008,VCt008,ID,VCt008:tRNA-Pro-1,tRNA-Pro-1,tRNA-Pro-1:tRNA-Pro,ID,tRNA-Pro:exon-VCt008-1:-:+:76:NC_002505.1	76.7974	0.260928	0.382615	0.465443	0.495091	0.752687
AS_tRNA:VCt008,VCt008,ID,VCt008:tRNA-Pro-1,tRNA-Pro-1,tRNA-Pro-1:tRNA-Pro,ID,tRNA-Pro:exon-VCt008-1:-:+:76:NC_002505.1	0	NA	NA	NA	NA	NA
IGR:(tRNA,VCt008,VCt008,ID,VCt008,tRNA-Pro-1,tRNA-Pro-1,tRNA-Pro-1,tRNA-Pro,ID,tRNA-Pro,exon-VCt008-1,-,+,76/tRNA,VCt009,VCt009,ID,VCt009,tRNA-His-2,tRNA-His-2,tRNA-His-2,tRNA-His,ID,tRNA-His,exon-VCt009-1,-,+,75):+:69:NC_002505.1	39.9674	0.723518	0.469458	2.36828	0.123823	0.348845
AS_IGR:(tRNA,VCt008,VCt008,ID,VCt008,tRNA-Pro-1,tRNA-Pro-1,tRNA-Pro-1,tRNA-Pro,ID,tRNA-Pro,exon-VCt008-1,-,+,76/tRNA,VCt009,VCt009,ID,VCt009,tRNA-His-2,tRNA-His-2,tRNA-His-2,tRNA-His,ID,tRNA-His,exon-VCt009-1,-,+,75):+:69:NC_002505.1	0	NA	NA	NA	NA	NA
tRNA:VCt009,VCt009,ID,VCt009:tRNA-His-2,tRNA-His-2,tRNA-His-2:tRNA-His,ID,tRNA-His:exon-VCt009-1:-:+:75:NC_002505.1	54.2805	0.610921	0.394031	2.40521	0.120932	0.343546
AS_tRNA:VCt009,VCt009,ID,VCt009:tRNA-His-2,tRNA-His-2,tRNA-His-2:tRNA-His,ID,tRNA-His:exon-VCt009-1:-:+:75:NC_002505.1	0	NA	NA	NA	NA	NA
IGR:(tRNA,VCt009,VCt009,ID,VCt009,tRNA-His-2,tRNA-His-2,tRNA-His-2,tRNA-His,ID,tRNA-His,exon-VCt009-1,-,+,75/tRNA,VCt010,VCt010,ID,VCt010,tRNA-Pro-2,tRNA-Pro-2,tRNA-Pro-2,tRNA-Pro,ID,tRNA-Pro,exon-VCt010-1,-,+,76):+:60:NC_002505.1	30.5788	0.833622	0.512084	2.6378	0.104348	0.311723
AS_IGR:(tRNA,VCt009,VCt009,ID,VCt009,tRNA-His-2,tRNA-His-2,tRNA-His-2,tRNA-His,ID,tRNA-His,exon-VCt009-1,-,+,75/tRNA,VCt010,VCt010,ID,VCt010,tRNA-Pro-2,tRNA-Pro-2,tRNA-Pro-2,tRNA-Pro,ID,tRNA-Pro,exon-VCt010-1,-,+,76):+:60:NC_002505.1	0	NA	NA	NA	NA	NA
tRNA:VCt010,VCt010,ID,VCt010:tRNA-Pro-2,tRNA-Pro-2,tRNA-Pro-2:tRNA-Pro,ID,tRNA-Pro:exon-VCt010-1:-:+:76:NC_002505.1	50.7269	0.0777841	0.422583	0.0338705	0.853983	0.938423
AS_tRNA:VCt010,VCt010,ID,VCt010:tRNA-Pro-2,tRNA-Pro-2,tRNA-Pro-2:tRNA-Pro,ID,tRNA-Pro:exon-VCt010-1:-:+:76:NC_002505.1	0.150468	0.593517	4.08047	0.00870138	0.92568	NA
IGR:(tRNA,VCt010,VCt010,ID,VCt010,tRNA-Pro-2,tRNA-Pro-2,tRNA-Pro-2,tRNA-Pro,ID,tRNA-Pro,exon-VCt010-1,-,+,76/CDS,VC0169,VC0169,-,hypothetical_protein,cds-NP_229826.1,-,-,167):+:404:NC_002505.1	16.9133	0.997289	0.783968	1.61076	0.204385	0.467979
AS_IGR:(tRNA,VCt010,VCt010,ID,VCt010,tRNA-Pro-2,tRNA-Pro-2,tRNA-Pro-2,tRNA-Pro,ID,tRNA-Pro,exon-VCt010-1,-,+,76/CDS,VC0169,VC0169,-,hypothetical_protein,cds-NP_229826.1,-,-,167):+:404:NC_002505.1	0.496965	2.3015	3.98266	0.563952	0.452672	NA
CDS:VC0169,VC0169:-:hypothetical_protein:cds-NP_229826.1:-:-:167:NC_002505.1	0.562039	-2.83195	3.99422	0.74418	0.388325	NA
AS_CDS:VC0169,VC0169:-:hypothetical_protein:cds-NP_229826.1:-:-:167:NC_002505.1	2.7524	-0.029483	1.94934	0.000326601	0.985581	NA
IGR:(CDS,VC0169,VC0169,-,hypothetical_protein,cds-NP_229826.1,-,-,167/CDS,VC0170,VC0170,-,peptide_ABC_transporter_ATP-binding_protein,cds-NP_229827.1,-,+,1715):+:91:NC_002505.1	5.61348	-0.320614	1.12437	0.0811879	0.775694	NA
AS_IGR:(CDS,VC0169,VC0169,-,hypothetical_protein,cds-NP_229826.1,-,-,167/CDS,VC0170,VC0170,-,peptide_ABC_transporter_ATP-binding_protein,cds-NP_229827.1,-,+,1715):+:91:NC_002505.1	0.187346	-1.33004	4.08047	0.19093	0.662144	NA
CDS:VC0170,VC0170:-:peptide_ABC_transporter_ATP-binding_protein:cds-NP_229827.1:-:+:1715:NC_002505.1	346.631	-0.0193626	0.193251	0.0104522	0.918569	0.968166
AS_CDS:VC0170,VC0170:-:peptide_ABC_transporter_ATP-binding_protein:cds-NP_229827.1:-:+:1715:NC_002505.1	23.8133	-1.32848	0.695077	3.56173	0.0591262	0.214803
IGR:(CDS,VC0170,VC0170,-,peptide_ABC_transporter_ATP-binding_protein,cds-NP_229827.1,-,+,1715/CDS,VC0171,VC0171,-,peptide_ABC_transporter_substrate-binding_protein,cds-NP_229828.2,-,+,1556):+:40:NC_002505.1	9.72129	-0.474322	0.8868	0.285661	0.593015	0.815753
AS_IGR:(CDS,VC0170,VC0170,-,peptide_ABC_transporter_ATP-binding_protein,cds-NP_229827.1,-,+,1715/CDS,VC0171,VC0171,-,peptide_ABC_transporter_substrate-binding_protein,cds-NP_229828.2,-,+,1556):+:40:NC_002505.1	0.787433	0.60066	3.47043	0.0320189	0.857986	NA
CDS:VC0171,VC0171:-:peptide_ABC_transporter_substrate-binding_protein:cds-NP_229828.2:-:+:1556:NC_002505.1	710.015	-0.437155	0.189955	5.28037	0.0215671	0.101348
AS_CDS:VC0171,VC0171:-:peptide_ABC_transporter_substrate-binding_protein:cds-NP_229828.2:-:+:1556:NC_002505.1	7.97091	0.466505	1.33546	0.122496	0.726343	NA
IGR:(CDS,VC0171,VC0171,-,peptide_ABC_transporter_substrate-binding_protein,cds-NP_229828.2,-,+,1556/CDS,VC0172,VC0172,-,peptide_ABC_transporter_permease,cds-NP_229829.1,-,+,1028):+:52:NC_002505.1	61.1187	-0.309164	0.410956	0.565616	0.452006	0.720422
AS_IGR:(CDS,VC0171,VC0171,-,peptide_ABC_transporter_substrate-binding_protein,cds-NP_229828.2,-,+,1556/CDS,VC0172,VC0172,-,peptide_ABC_transporter_permease,cds-NP_229829.1,-,+,1028):+:52:NC_002505.1	0.150288	-1.33004	4.08047	0.113305	0.736412	NA
CDS:VC0172,VC0172:-:peptide_ABC_transporter_permease:cds-NP_229829.1:-:+:1028:NC_002505.1	141.96	-0.0837796	0.293287	0.0817757	0.774905	0.905101
AS_CDS:VC0172,VC0172:-:peptide_ABC_transporter_permease:cds-NP_229829.1:-:+:1028:NC_002505.1	5.38943	-1.2179	1.42763	0.715379	0.397664	NA
CDS:VC0173,VC0173:-:peptide_ABC_transporter_permease:cds-NP_229830.1:-:+:938:NC_002505.1	94.8593	0.114884	0.345519	0.112262	0.737583	0.890612
AS_CDS:VC0173,VC0173:-:peptide_ABC_transporter_permease:cds-NP_229830.1:-:+:938:NC_002505.1	0.902805	3.14529	3.94927	0.870471	0.350825	NA
IGR:(CDS,VC0173,VC0173,-,peptide_ABC_transporter_permease,cds-NP_229830.1,-,+,938/protein_binding_site,-,-,-,id-NC_002505.1,174027..174041,-,+,14):+:27:NC_002505.1	6.55247	0.159045	1.05586	0.0227597	0.880084	NA
AS_IGR:(CDS,VC0173,VC0173,-,peptide_ABC_transporter_permease,cds-NP_229830.1,-,+,938/protein_binding_site,-,-,-,id-NC_002505.1,174027..174041,-,+,14):+:27:NC_002505.1	0.150288	-1.33004	4.08047	0.113305	0.736412	NA
protein_binding_site:-:-:-:id-NC_002505.1:174027..174041:-:+:14:NC_002505.1	3.72884	0.3461	1.34555	0.0662361	0.796898	NA
AS_protein_binding_site:-:-:-:id-NC_002505.1:174027..174041:-:+:14:NC_002505.1	0	NA	NA	NA	NA	NA
IGR:(protein_binding_site,-,-,-,id-NC_002505.1,174027..174041,-,+,14/CDS,VC0174,VC0174,-,hypothetical_protein,cds-NP_229831.1,-,+,947):+:80:NC_002505.1	12.2187	0.346473	0.794896	0.189879	0.663017	0.8553
AS_IGR:(protein_binding_site,-,-,-,id-NC_002505.1,174027..174041,-,+,14/CDS,VC0174,VC0174,-,hypothetical_protein,cds-NP_229831.1,-,+,947):+:80:NC_002505.1	1.18614	1.45803	2.70445	0.295784	0.586538	NA
CDS:VC0174,VC0174:-:hypothetical_protein:cds-NP_229831.1:-:+:947:NC_002505.1	133.884	0.179335	0.322961	0.308207	0.578783	0.805695
AS_CDS:VC0174,VC0174:-:hypothetical_protein:cds-NP_229831.1:-:+:947:NC_002505.1	3.7733	1.54737	1.86324	0.680594	0.409382	NA
IGR:(CDS,VC0174,VC0174,-,hypothetical_protein,cds-NP_229831.1,-,+,947/CDS,VC0175,VC0175,-,deoxycytidylate_deaminase-like_protein,cds-NP_229832.1,-,-,1598):+:191:NC_002505.1	3.00473	-0.73827	1.80532	0.169469	0.680584	NA
AS_IGR:(CDS,VC0174,VC0174,-,hypothetical_protein,cds-NP_229831.1,-,+,947/CDS,VC0175,VC0175,-,deoxycytidylate_deaminase-like_protein,cds-NP_229832.1,-,-,1598):+:191:NC_002505.1	3.64609	2.41242	1.61134	2.18724	0.139159	NA
CDS:VC0175,VC0175:-:deoxycytidylate_deaminase-like_protein:cds-NP_229832.1:-:-:1598:NC_002505.1	93.0627	0.0841166	0.414321	0.0416948	0.838203	0.931746
AS_CDS:VC0175,VC0175:-:deoxycytidylate_deaminase-like_protein:cds-NP_229832.1:-:-:1598:NC_002505.1	13.8073	-1.32503	1.07697	1.48628	0.222794	0.493339
IGR:(CDS,VC0175,VC0175,-,deoxycytidylate_deaminase-like_protein,cds-NP_229832.1,-,-,1598/CDS,VC0176,VC0176,-,transcriptional_regulator,cds-NP_229833.1,-,-,308):+:457:NC_002505.1	3.91001	0.200454	2.39615	0.00707906	0.932947	NA
AS_IGR:(CDS,VC0175,VC0175,-,deoxycytidylate_deaminase-like_protein,cds-NP_229832.1,-,-,1598/CDS,VC0176,VC0176,-,transcriptional_regulator,cds-NP_229833.1,-,-,308):+:457:NC_002505.1	516.464	-0.413363	0.199106	4.29578	0.0382072	0.156567
CDS:VC0176,VC0176:-:transcriptional_regulator:cds-NP_229833.1:-:-:308:NC_002505.1	68.8929	-0.897747	0.413994	4.65899	0.0308913	0.132737
AS_CDS:VC0176,VC0176:-:transcriptional_regulator:cds-NP_229833.1:-:-:308:NC_002505.1	3.15194	-5.3285	2.34761	4.80629	0.0283561	NA
IGR:(CDS,VC0176,VC0176,-,transcriptional_regulator,cds-NP_229833.1,-,-,308/CDS,VC0177,VC0177,-,hypothetical_protein,cds-NP_229834.1,-,+,563):+:61:NC_002505.1	0.187346	-1.33004	4.08047	0.19093	0.662144	NA
AS_IGR:(CDS,VC0176,VC0176,-,transcriptional_regulator,cds-NP_229833.1,-,-,308/CDS,VC0177,VC0177,-,hypothetical_protein,cds-NP_229834.1,-,+,563):+:61:NC_002505.1	0.150468	0.593517	4.08047	0.00870138	0.92568	NA
CDS:VC0177,VC0177:-:hypothetical_protein:cds-NP_229834.1:-:+:563:NC_002505.1	7.56117	0.385889	1.24761	0.0962832	0.756336	NA
AS_CDS:VC0177,VC0177:-:hypothetical_protein:cds-NP_229834.1:-:+:563:NC_002505.1	1.14488	3.49793	3.33187	1.37305	0.241288	NA
IGR:(CDS,VC0177,VC0177,-,hypothetical_protein,cds-NP_229834.1,-,+,563/CDS,VC0178,VC0178,-,patatin-like_protein,cds-NP_229835.1,-,+,1067):+:862:NC_002505.1	131.746	0.934298	0.348255	7.09703	0.00772119	0.0448628
AS_IGR:(CDS,VC0177,VC0177,-,hypothetical_protein,cds-NP_229834.1,-,+,563/CDS,VC0178,VC0178,-,patatin-like_protein,cds-NP_229835.1,-,+,1067):+:862:NC_002505.1	27.714	-1.89767	0.624352	8.87482	0.0028913	0.0202592
CDS:VC0178,VC0178:-:patatin-like_protein:cds-NP_229835.1:-:+:1067:NC_002505.1	143.91	1.02025	0.35457	8.15845	0.0042861	0.0278537
AS_CDS:VC0178,VC0178:-:patatin-like_protein:cds-NP_229835.1:-:+:1067:NC_002505.1	14.5364	0.361853	0.806509	0.200152	0.654598	0.853305
CDS:VC0179,VC0179:-:hypothetical_protein:cds-NP_229836.1:-:+:1310:NC_002505.1	455.934	0.175354	0.209153	0.702493	0.401947	0.683361
AS_CDS:VC0179,VC0179:-:hypothetical_protein:cds-NP_229836.1:-:+:1310:NC_002505.1	15.7649	-1.65844	0.901792	3.29676	0.0694167	0.238477
CDS:VC0180,VC0180:-:hypothetical_protein:cds-NP_229837.1:-:+:1754:NC_002505.1	568.284	-0.506075	0.176465	8.18876	0.00421508	0.0274679
AS_CDS:VC0180,VC0180:-:hypothetical_protein:cds-NP_229837.1:-:+:1754:NC_002505.1	44.4386	-0.509757	0.515532	0.97729	0.322869	0.60241
CDS:VC0181,VC0181:-:hypothetical_protein:cds-NP_229838.1:-:+:470:NC_002505.1	72.5713	-0.233693	0.350333	0.444758	0.504835	0.759661
AS_CDS:VC0181,VC0181:-:hypothetical_protein:cds-NP_229838.1:-:+:470:NC_002505.1	33.4523	-0.276832	0.577283	0.230945	0.630824	0.836959
CDS:VC0182,VC0182:-:hypothetical_protein:cds-NP_229839.1:-:-:431:NC_002505.1	78.4278	-0.349203	0.39067	0.800302	0.371003	0.652807
AS_CDS:VC0182,VC0182:-:hypothetical_protein:cds-NP_229839.1:-:-:431:NC_002505.1	31.4786	-0.772054	0.573791	1.80119	0.179569	0.43506
CDS:VC0183,VC0183:-:hypothetical_protein:cds-NP_229840.1:-:-:2111:NC_002505.1	62.2133	0.313691	0.410113	0.585124	0.444311	0.716751
AS_CDS:VC0183,VC0183:-:hypothetical_protein:cds-NP_229840.1:-:-:2111:NC_002505.1	9.48811	-2.23347	1.1884	3.35559	0.0669772	0.232238
CDS:VC0184,VC0184:-:hypothetical_protein:cds-NP_229841.1:-:-:1688:NC_002505.1	5.63867	-0.25594	1.91601	0.0178631	0.893677	NA
AS_CDS:VC0184,VC0184:-:hypothetical_protein:cds-NP_229841.1:-:-:1688:NC_002505.1	1.05327	3.36805	3.94322	0.955415	0.328345	NA
CDS:VC0185,VC0185:-:transposase:cds-NP_229842.1:-:-:1214:NC_002505.1	178.313	-0.294677	0.254356	1.34114	0.246834	0.523333
AS_CDS:VC0185,VC0185:-:transposase:cds-NP_229842.1:-:-:1214:NC_002505.1	6.77033	-0.910055	1.63916	0.304853	0.580856	NA
IGR:(CDS,VC0185,VC0185,-,transposase,cds-NP_229842.1,-,-,1214/CDS,VC0186,VC0186,-,glutathione_reductase,cds-NP_229843.1,-,-,1364):+:25:NC_002505.1	0	NA	NA	NA	NA	NA
AS_IGR:(CDS,VC0185,VC0185,-,transposase,cds-NP_229842.1,-,-,1214/CDS,VC0186,VC0186,-,glutathione_reductase,cds-NP_229843.1,-,-,1364):+:25:NC_002505.1	58.5486	-0.0426695	0.377584	0.0127879	0.909964	0.965543
CDS:VC0186,VC0186:-:glutathione_reductase:cds-NP_229843.1:-:-:1364:NC_002505.1	1681.96	-0.12938	0.123744	1.09287	0.295837	0.57676
AS_CDS:VC0186,VC0186:-:glutathione_reductase:cds-NP_229843.1:-:-:1364:NC_002505.1	19.8843	1.95824	0.901282	4.55798	0.0327658	0.138686
IGR:(CDS,VC0186,VC0186,-,glutathione_reductase,cds-NP_229843.1,-,-,1364/CDS,VC0187,VC0187,-,hypothetical_protein,cds-NP_229844.1,-,-,839):+:42:NC_002505.1	0.150468	0.593517	4.08047	0.00870138	0.92568	NA
AS_IGR:(CDS,VC0186,VC0186,-,glutathione_reductase,cds-NP_229843.1,-,-,1364/CDS,VC0187,VC0187,-,hypothetical_protein,cds-NP_229844.1,-,-,839):+:42:NC_002505.1	17.5711	-0.428887	0.661007	0.421602	0.516139	0.766584
CDS:VC0187,VC0187:-:hypothetical_protein:cds-NP_229844.1:-:-:839:NC_002505.1	204.122	0.0852745	0.248789	0.117439	0.731829	0.887906
AS_CDS:VC0187,VC0187:-:hypothetical_protein:cds-NP_229844.1:-:-:839:NC_002505.1	6.20761	-0.337995	1.17754	0.0821324	0.774428	NA
IGR:(CDS,VC0187,VC0187,-,hypothetical_protein,cds-NP_229844.1,-,-,839/CDS,VC0188,VC0188,-,oligopeptidase_A,cds-NP_229845.1,-,+,2042):+:238:NC_002505.1	6.76955	0.261602	1.09541	0.056804	0.811621	NA
AS_IGR:(CDS,VC0187,VC0187,-,hypothetical_protein,cds-NP_229844.1,-,-,839/CDS,VC0188,VC0188,-,oligopeptidase_A,cds-NP_229845.1,-,+,2042):+:238:NC_002505.1	9.43651	-1.22395	0.909405	1.78693	0.181301	0.437459
CDS:VC0188,VC0188:-:oligopeptidase_A:cds-NP_229845.1:-:+:2042:NC_002505.1	397.29	-0.382927	0.231339	2.73102	0.0984161	0.299353
AS_CDS:VC0188,VC0188:-:oligopeptidase_A:cds-NP_229845.1:-:+:2042:NC_002505.1	18.4961	-0.59531	0.827305	0.515158	0.472914	0.736697
IGR:(CDS,VC0188,VC0188,-,oligopeptidase_A,cds-NP_229845.1,-,+,2042/CDS,VC0190,VC0190,uvrD,uvrD,DNA-dependent_helicase_II,cds-NP_229847.1,-,+,2171):+:86:NC_002505.1	16.9142	-0.410998	0.709136	0.335364	0.562518	0.796547
AS_IGR:(CDS,VC0188,VC0188,-,oligopeptidase_A,cds-NP_229845.1,-,+,2042/CDS,VC0190,VC0190,uvrD,uvrD,DNA-dependent_helicase_II,cds-NP_229847.1,-,+,2171):+:86:NC_002505.1	0.562066	-1.50694	4.01885	0.181581	0.670018	NA
CDS:VC0190,VC0190:uvrD,uvrD:DNA-dependent_helicase_II:cds-NP_229847.1:-:+:2171:NC_002505.1	645.769	-0.165342	0.169433	0.951819	0.329257	0.610361
AS_CDS:VC0190,VC0190:uvrD,uvrD:DNA-dependent_helicase_II:cds-NP_229847.1:-:+:2171:NC_002505.1	29.9249	0.0815262	0.544545	0.0225529	0.880626	0.951624
IGR:(CDS,VC0190,VC0190,uvrD,uvrD,DNA-dependent_helicase_II,cds-NP_229847.1,-,+,2171/CDS,VC0191,VC0191,-,hypothetical_protein,cds-NP_229848.1,-,-,668):+:683:NC_002505.1	79.1853	-0.178128	0.372193	0.229115	0.632181	0.838131
AS_IGR:(CDS,VC0190,VC0190,uvrD,uvrD,DNA-dependent_helicase_II,cds-NP_229847.1,-,+,2171/CDS,VC0191,VC0191,-,hypothetical_protein,cds-NP_229848.1,-,-,668):+:683:NC_002505.1	60180.4	0.545481	0.0880509	38.1545	6.53579e-10	1.64604e-08
CDS:VC0191,VC0191:-:hypothetical_protein:cds-NP_229848.1:-:-:668:NC_002505.1	36.8253	0.0610544	0.766844	0.00662824	0.935113	0.974026
AS_CDS:VC0191,VC0191:-:hypothetical_protein:cds-NP_229848.1:-:-:668:NC_002505.1	5.13029	1.89995	1.90665	0.937892	0.332821	NA
IGR:(CDS,VC0191,VC0191,-,hypothetical_protein,cds-NP_229848.1,-,-,668/CDS,VC0192,VC0192,-,AraC_family_transcriptional_regulator,cds-NP_229849.1,-,-,812):+:23:NC_002505.1	0	NA	NA	NA	NA	NA
AS_IGR:(CDS,VC0191,VC0191,-,hypothetical_protein,cds-NP_229848.1,-,-,668/CDS,VC0192,VC0192,-,AraC_family_transcriptional_regulator,cds-NP_229849.1,-,-,812):+:23:NC_002505.1	1.31583	0.285201	2.32769	0.014952	0.902679	NA
CDS:VC0192,VC0192:-:AraC_family_transcriptional_regulator:cds-NP_229849.1:-:-:812:NC_002505.1	86.067	0.566353	0.417717	1.82947	0.17619	0.430295
AS_CDS:VC0192,VC0192:-:AraC_family_transcriptional_regulator:cds-NP_229849.1:-:-:812:NC_002505.1	49.7498	-1.17561	1.47335	0.621011	0.430672	0.705
IGR:(CDS,VC0192,VC0192,-,AraC_family_transcriptional_regulator,cds-NP_229849.1,-,-,812/CDS,VC0194,VC0194,-,gamma-glutamyltranspeptidase,cds-NP_229851.1,-,-,1766):+:96:NC_002505.1	15.2848	-1.61931	0.943223	2.8665	0.0904413	0.283209
AS_IGR:(CDS,VC0192,VC0192,-,AraC_family_transcriptional_regulator,cds-NP_229849.1,-,-,812/CDS,VC0194,VC0194,-,gamma-glutamyltranspeptidase,cds-NP_229851.1,-,-,1766):+:96:NC_002505.1	0.433982	0.513719	4.04018	0.0300538	0.862368	NA
CDS:VC0194,VC0194:-:gamma-glutamyltranspeptidase:cds-NP_229851.1:-:-:1766:NC_002505.1	46.9293	-1.2043	0.56833	4.40862	0.0357579	0.148508
AS_CDS:VC0194,VC0194:-:gamma-glutamyltranspeptidase:cds-NP_229851.1:-:-:1766:NC_002505.1	15.8998	-0.929287	0.839428	1.21512	0.270321	0.549774
IGR:(CDS,VC0194,VC0194,-,gamma-glutamyltranspeptidase,cds-NP_229851.1,-,-,1766/CDS,VC0195,VC0195,-,RarD_protein,cds-NP_229852.1,-,-,908):+:110:NC_002505.1	1.4774	-2.06195	2.5314	0.640509	0.423527	NA
AS_IGR:(CDS,VC0194,VC0194,-,gamma-glutamyltranspeptidase,cds-NP_229851.1,-,-,1766/CDS,VC0195,VC0195,-,RarD_protein,cds-NP_229852.1,-,-,908):+:110:NC_002505.1	7.63293	-1.46782	1.11208	1.71008	0.190975	NA
CDS:VC0195,VC0195:-:RarD_protein:cds-NP_229852.1:-:-:908:NC_002505.1	138.721	-0.219973	0.33954	0.420776	0.51655	0.766861
AS_CDS:VC0195,VC0195:-:RarD_protein:cds-NP_229852.1:-:-:908:NC_002505.1	15.406	-0.372348	0.729405	0.260158	0.610012	0.82587
IGR:(CDS,VC0195,VC0195,-,RarD_protein,cds-NP_229852.1,-,-,908/CDS,VC0196,VC0196,-,ATP-dependent_DNA_helicase_RecQ,cds-NP_229853.2,-,+,1835):+:119:NC_002505.1	4.66596	-1.17707	1.35258	0.744965	0.388075	NA
AS_IGR:(CDS,VC0195,VC0195,-,RarD_protein,cds-NP_229852.1,-,-,908/CDS,VC0196,VC0196,-,ATP-dependent_DNA_helicase_RecQ,cds-NP_229853.2,-,+,1835):+:119:NC_002505.1	2.20325	1.4794	2.1852	0.448383	0.503104	NA
CDS:VC0196,VC0196:-:ATP-dependent_DNA_helicase_RecQ:cds-NP_229853.2:-:+:1835:NC_002505.1	369.142	0.188332	0.190422	0.977965	0.322702	0.60241
AS_CDS:VC0196,VC0196:-:ATP-dependent_DNA_helicase_RecQ:cds-NP_229853.2:-:+:1835:NC_002505.1	15.066	0.00394972	1.10858	0.000253207	0.987304	0.990719
CDS:VC0197,VC0197:-:hypothetical_protein:cds-NP_229854.1:-:+:299:NC_002505.1	75.4288	0.0715543	0.354615	0.0407054	0.840108	0.931746
AS_CDS:VC0197,VC0197:-:hypothetical_protein:cds-NP_229854.1:-:+:299:NC_002505.1	6.46628	-2.18116	1.24277	2.99381	0.0835834	NA
IGR:(CDS,VC0197,VC0197,-,hypothetical_protein,cds-NP_229854.1,-,+,299/CDS,VC0198,VC0198,-,hypothetical_protein,cds-NP_229855.1,-,+,377):+:104:NC_002505.1	15.9008	-0.278773	0.747455	0.139305	0.708973	0.87826
AS_IGR:(CDS,VC0197,VC0197,-,hypothetical_protein,cds-NP_229854.1,-,+,299/CDS,VC0198,VC0198,-,hypothetical_protein,cds-NP_229855.1,-,+,377):+:104:NC_002505.1	3.57938	-3.55264	1.73322	4.195	0.0405433	NA
CDS:VC0198,VC0198:-:hypothetical_protein:cds-NP_229855.1:-:+:377:NC_002505.1	36.564	-0.556112	0.508862	1.18786	0.275762	0.55537
AS_CDS:VC0198,VC0198:-:hypothetical_protein:cds-NP_229855.1:-:+:377:NC_002505.1	31.1596	-2.63468	0.621876	16.9976	3.74279e-05	0.000432806
CDS:VC0199,VC0199:-:hemolysin_secretion_ATP-binding_protein:cds-NP_229856.1:-:-:1835:NC_002505.1	257.043	-1.95733	0.244464	61.1937	5.17274e-15	2.42434e-13
AS_CDS:VC0199,VC0199:-:hemolysin_secretion_ATP-binding_protein:cds-NP_229856.1:-:-:1835:NC_002505.1	37.5258	-0.251752	0.490202	0.263467	0.607748	0.825535
IGR:(CDS,VC0199,VC0199,-,hemolysin_secretion_ATP-binding_protein,cds-NP_229856.1,-,-,1835/CDS,VC0200,VC0200,-,ironIII_compound_receptor,cds-NP_229857.1,-,+,2156):+:30:NC_002505.1	0.150468	0.593517	4.08047	0.00870138	0.92568	NA
AS_IGR:(CDS,VC0199,VC0199,-,hemolysin_secretion_ATP-binding_protein,cds-NP_229856.1,-,-,1835/CDS,VC0200,VC0200,-,ironIII_compound_receptor,cds-NP_229857.1,-,+,2156):+:30:NC_002505.1	3.00075	-4.23365	2.07545	4.01519	0.0450922	NA
CDS:VC0200,VC0200:-:ironIII_compound_receptor:cds-NP_229857.1:-:+:2156:NC_002505.1	772.874	-3.74268	0.246948	193.783	4.74954e-44	1.08427e-41
AS_CDS:VC0200,VC0200:-:ironIII_compound_receptor:cds-NP_229857.1:-:+:2156:NC_002505.1	24.5453	-0.598687	1.03388	0.333194	0.563785	0.796547
IGR:(CDS,VC0200,VC0200,-,ironIII_compound_receptor,cds-NP_229857.1,-,+,2156/CDS,VC0201,VC0201,-,ironIII_ABC_transporter_ATP-binding_protein,cds-NP_229858.2,-,+,785):+:79:NC_002505.1	45.6877	-2.37842	0.545467	18.0284	2.17634e-05	0.0002654
AS_IGR:(CDS,VC0200,VC0200,-,ironIII_compound_receptor,cds-NP_229857.1,-,+,2156/CDS,VC0201,VC0201,-,ironIII_ABC_transporter_ATP-binding_protein,cds-NP_229858.2,-,+,785):+:79:NC_002505.1	0.115499	0.593517	4.08047	-0.065077	1	NA
CDS:VC0201,VC0201:-:ironIII_ABC_transporter_ATP-binding_protein:cds-NP_229858.2:-:+:785:NC_002505.1	107.605	-2.51071	0.367034	44.1247	3.08105e-11	9.60555e-10
AS_CDS:VC0201,VC0201:-:ironIII_ABC_transporter_ATP-binding_protein:cds-NP_229858.2:-:+:785:NC_002505.1	1.24495	0.901126	2.9249	0.0928387	0.760599	NA
CDS:VC0202,VC0202:-:ironIII_ABC_transporter_substrate-binding_protein:cds-NP_229859.1:-:+:959:NC_002505.1	68.0707	-2.23311	0.399339	30.0269	4.26084e-08	8.05136e-07
AS_CDS:VC0202,VC0202:-:ironIII_ABC_transporter_substrate-binding_protein:cds-NP_229859.1:-:+:959:NC_002505.1	0	NA	NA	NA	NA	NA
CDS:VC0203,VC0203:-:iron-hydroxamate_transporter_permease:cds-NP_229860.1:-:+:1961:NC_002505.1	147.745	-1.97025	0.2807	47.3721	5.87136e-12	1.99768e-10
AS_CDS:VC0203,VC0203:-:iron-hydroxamate_transporter_permease:cds-NP_229860.1:-:+:1961:NC_002505.1	10.6846	-0.234577	0.865242	0.073873	0.785779	0.909227
CDS:VC0204,VC0204:-:hypothetical_protein:cds-NP_229861.1:-:-:848:NC_002505.1	15.2318	-0.410081	0.910162	0.20352	0.651895	0.851757
AS_CDS:VC0204,VC0204:-:hypothetical_protein:cds-NP_229861.1:-:-:848:NC_002505.1	12.0488	-2.31822	1.06526	4.52864	0.0333321	0.140579
IGR:(CDS,VC0204,VC0204,-,hypothetical_protein,cds-NP_229861.1,-,-,848/CDS,VC0205,VC0205,-,hypothetical_protein,cds-NP_229862.1,-,+,191):+:1:NC_002505.1	0	NA	NA	NA	NA	NA
AS_IGR:(CDS,VC0204,VC0204,-,hypothetical_protein,cds-NP_229861.1,-,-,848/CDS,VC0205,VC0205,-,hypothetical_protein,cds-NP_229862.1,-,+,191):+:1:NC_002505.1	0	NA	NA	NA	NA	NA
CDS:VC0205,VC0205:-:hypothetical_protein:cds-NP_229862.1:-:+:191:NC_002505.1	1.56298	-4.29501	3.45418	1.68624	0.194098	NA
AS_CDS:VC0205,VC0205:-:hypothetical_protein:cds-NP_229862.1:-:+:191:NC_002505.1	0.150288	-1.33004	4.08047	0.113305	0.736412	NA
CDS:VC0206,VC0206:murQ,murQ:N-acetylmuramic_acid-6-phosphate_etherase:cds-NP_229863.1:-:+:917:NC_002505.1	0	NA	NA	NA	NA	NA
AS_CDS:VC0206,VC0206:murQ,murQ:N-acetylmuramic_acid-6-phosphate_etherase:cds-NP_229863.1:-:+:917:NC_002505.1	7.57844	0.0273879	1.33281	0.000526832	0.981688	NA
CDS:VC0207,VC0207:murP,murP:PTS_system_N-acetylmuramic_acid_transporter_subunits_IIBC:cds-NP_229864.1:-:+:1448:NC_002505.1	7.67777	-0.698346	1.41759	0.239356	0.624672	NA
AS_CDS:VC0207,VC0207:murP,murP:PTS_system_N-acetylmuramic_acid_transporter_subunits_IIBC:cds-NP_229864.1:-:+:1448:NC_002505.1	166.615	-0.289221	0.3281	0.777831	0.377805	0.659203
IGR:(CDS,VC0207,VC0207,murP,murP,PTS_system_N-acetylmuramic_acid_transporter_subunits_IIBC,cds-NP_229864.1,-,+,1448/CDS,VC0208,VC0208,-,hypothetical_protein,cds-NP_229865.1,-,-,488):+:45:NC_002505.1	0.318483	-0.368264	4.08047	-0.0119495	1	NA
AS_IGR:(CDS,VC0207,VC0207,murP,murP,PTS_system_N-acetylmuramic_acid_transporter_subunits_IIBC,cds-NP_229864.1,-,+,1448/CDS,VC0208,VC0208,-,hypothetical_protein,cds-NP_229865.1,-,-,488):+:45:NC_002505.1	24.1911	0.882036	0.568221	2.40078	0.121275	0.343854
CDS:VC0208,VC0208:-:hypothetical_protein:cds-NP_229865.1:-:-:488:NC_002505.1	294.694	0.710342	0.203076	12.1646	0.000487045	0.00428176
AS_CDS:VC0208,VC0208:-:hypothetical_protein:cds-NP_229865.1:-:-:488:NC_002505.1	2.04328	-0.559302	2.83646	0.0387254	0.843994	NA
IGR:(CDS,VC0208,VC0208,-,hypothetical_protein,cds-NP_229865.1,-,-,488/CDS,VC0209,VC0209,-,hypothetical_protein,cds-NP_229866.1,-,-,866):+:14:NC_002505.1	0	NA	NA	NA	NA	NA
AS_IGR:(CDS,VC0208,VC0208,-,hypothetical_protein,cds-NP_229865.1,-,-,488/CDS,VC0209,VC0209,-,hypothetical_protein,cds-NP_229866.1,-,-,866):+:14:NC_002505.1	4.29668	0.47406	1.26382	0.141204	0.707087	NA
CDS:VC0209,VC0209:-:hypothetical_protein:cds-NP_229866.1:-:-:866:NC_002505.1	499.706	0.398595	0.198478	4.03098	0.044672	0.175337
AS_CDS:VC0209,VC0209:-:hypothetical_protein:cds-NP_229866.1:-:-:866:NC_002505.1	6.05235	0.437576	1.87281	0.0552725	0.81413	NA
IGR:(CDS,VC0209,VC0209,-,hypothetical_protein,cds-NP_229866.1,-,-,866/CDS,VC0210,VC0210,rph,rph,ribonuclease_PH,cds-NP_229867.2,-,+,716):+:122:NC_002505.1	5.24454	-0.217772	1.16198	0.0351692	0.851242	NA
AS_IGR:(CDS,VC0209,VC0209,-,hypothetical_protein,cds-NP_229866.1,-,-,866/CDS,VC0210,VC0210,rph,rph,ribonuclease_PH,cds-NP_229867.2,-,+,716):+:122:NC_002505.1	4.07824	-0.24375	1.33712	0.0332121	0.855393	NA
CDS:VC0210,VC0210:rph,rph:ribonuclease_PH:cds-NP_229867.2:-:+:716:NC_002505.1	1151.18	0.0620655	0.122935	0.255037	0.61355	0.827697
AS_CDS:VC0210,VC0210:rph,rph:ribonuclease_PH:cds-NP_229867.2:-:+:716:NC_002505.1	0	NA	NA	NA	NA	NA
IGR:(CDS,VC0210,VC0210,rph,rph,ribonuclease_PH,cds-NP_229867.2,-,+,716/CDS,VC0211,VC0211,pyrE,pyrE,orotate_phosphoribosyltransferase,cds-NP_229868.2,-,+,641):+:314:NC_002505.1	130.303	0.0476477	0.264501	0.0324948	0.856946	0.939958
AS_IGR:(CDS,VC0210,VC0210,rph,rph,ribonuclease_PH,cds-NP_229867.2,-,+,716/CDS,VC0211,VC0211,pyrE,pyrE,orotate_phosphoribosyltransferase,cds-NP_229868.2,-,+,641):+:314:NC_002505.1	0	NA	NA	NA	NA	NA
CDS:VC0211,VC0211:pyrE,pyrE:orotate_phosphoribosyltransferase:cds-NP_229868.2:-:+:641:NC_002505.1	505.137	0.934949	0.167345	30.8946	2.72429e-08	5.28214e-07
AS_CDS:VC0211,VC0211:pyrE,pyrE:orotate_phosphoribosyltransferase:cds-NP_229868.2:-:+:641:NC_002505.1	1.9519	-3.58024	2.62678	1.81005	0.178502	NA
IGR:(CDS,VC0211,VC0211,pyrE,pyrE,orotate_phosphoribosyltransferase,cds-NP_229868.2,-,+,641/CDS,VC0212,VC0212,-,lipid_A_biosynthesis_KDO2-lauroyl-lipid_IVA_acyltransferase,cds-NP_229869.1,-,-,977):+:24:NC_002505.1	31.3875	1.1559	0.520934	4.87294	0.027281	0.120743
AS_IGR:(CDS,VC0211,VC0211,pyrE,pyrE,orotate_phosphoribosyltransferase,cds-NP_229868.2,-,+,641/CDS,VC0212,VC0212,-,lipid_A_biosynthesis_KDO2-lauroyl-lipid_IVA_acyltransferase,cds-NP_229869.1,-,-,977):+:24:NC_002505.1	2.82799	2.94308	1.97209	2.24184	0.134321	NA
CDS:VC0212,VC0212:-:lipid_A_biosynthesis_KDO2-lauroyl-lipid_IVA_acyltransferase:cds-NP_229869.1:-:-:977:NC_002505.1	226.84	0.282199	0.244399	1.33144	0.24855	0.524652
AS_CDS:VC0212,VC0212:-:lipid_A_biosynthesis_KDO2-lauroyl-lipid_IVA_acyltransferase:cds-NP_229869.1:-:-:977:NC_002505.1	34.1486	0.864943	0.546746	2.50137	0.113748	0.330601
CDS:VC0213,VC0213:-:lipid_A_biosynthesis_lauroyl_acyltransferase:cds-NP_229870.1:-:-:956:NC_002505.1	268.14	-0.0477898	0.190088	0.0634651	0.801101	0.915913
AS_CDS:VC0213,VC0213:-:lipid_A_biosynthesis_lauroyl_acyltransferase:cds-NP_229870.1:-:-:956:NC_002505.1	26.116	-0.350898	0.626625	0.313011	0.575839	0.80363
CDS:VC0214,VC0214:slmA,slmA:nucleoid_occlusion_protein:cds-NP_229871.2:-:-:590:NC_002505.1	138.024	0.0711043	0.255116	0.0778387	0.780248	0.907089
AS_CDS:VC0214,VC0214:slmA,slmA:nucleoid_occlusion_protein:cds-NP_229871.2:-:-:590:NC_002505.1	11.9763	-2.05337	1.03323	3.75086	0.0527803	0.197528
IGR:(CDS,VC0214,VC0214,slmA,slmA,nucleoid_occlusion_protein,cds-NP_229871.2,-,-,590/CDS,VC0215,VC0215,-,bifunctional_phosphopantothenoylcysteine_decarboxylase/phosphopantothenate_synthase,cds-NP_229872.1,-,-,1199):+:107:NC_002505.1	0.899853	-2.28532	3.74222	0.350978	0.55356	NA
AS_IGR:(CDS,VC0214,VC0214,slmA,slmA,nucleoid_occlusion_protein,cds-NP_229871.2,-,-,590/CDS,VC0215,VC0215,-,bifunctional_phosphopantothenoylcysteine_decarboxylase/phosphopantothenate_synthase,cds-NP_229872.1,-,-,1199):+:107:NC_002505.1	33.9611	0.143557	0.484795	0.0875673	0.767293	0.902336
CDS:VC0215,VC0215:-:bifunctional_phosphopantothenoylcysteine_decarboxylase/phosphopantothenate_synthase:cds-NP_229872.1:-:-:1199:NC_002505.1	355.445	0.00678526	0.227035	0.000893228	0.976157	0.987607
AS_CDS:VC0215,VC0215:-:bifunctional_phosphopantothenoylcysteine_decarboxylase/phosphopantothenate_synthase:cds-NP_229872.1:-:-:1199:NC_002505.1	8.44322	-4.13214	1.29944	10.0126	0.00155476	0.0118567
IGR:(CDS,VC0215,VC0215,-,bifunctional_phosphopantothenoylcysteine_decarboxylase/phosphopantothenate_synthase,cds-NP_229872.1,-,-,1199/CDS,VC0216,VC0216,-,methyl-accepting_chemotaxis_protein,cds-NP_229873.1,-,+,1694):+:126:NC_002505.1	0	NA	NA	NA	NA	NA
AS_IGR:(CDS,VC0215,VC0215,-,bifunctional_phosphopantothenoylcysteine_decarboxylase/phosphopantothenate_synthase,cds-NP_229872.1,-,-,1199/CDS,VC0216,VC0216,-,methyl-accepting_chemotaxis_protein,cds-NP_229873.1,-,+,1694):+:126:NC_002505.1	3.11408	-0.0389785	1.59469	0.000598345	0.980485	NA
CDS:VC0216,VC0216:-:methyl-accepting_chemotaxis_protein:cds-NP_229873.1:-:+:1694:NC_002505.1	50.5095	-0.230168	0.440845	0.272526	0.601642	0.821333
AS_CDS:VC0216,VC0216:-:methyl-accepting_chemotaxis_protein:cds-NP_229873.1:-:+:1694:NC_002505.1	2.11355	0.884244	1.77327	0.248064	0.618442	NA
IGR:(CDS,VC0216,VC0216,-,methyl-accepting_chemotaxis_protein,cds-NP_229873.1,-,+,1694/CDS,VC0217,VC0217,radC,radC,DNA_repair_protein_RadC,cds-NP_229874.1,-,+,674):+:60:NC_002505.1	2.51493	0.0547364	1.84661	0.00119331	0.972443	NA
AS_IGR:(CDS,VC0216,VC0216,-,methyl-accepting_chemotaxis_protein,cds-NP_229873.1,-,+,1694/CDS,VC0217,VC0217,radC,radC,DNA_repair_protein_RadC,cds-NP_229874.1,-,+,674):+:60:NC_002505.1	0.47104	0.513719	4.04018	0.0202055	0.886965	NA
CDS:VC0217,VC0217:radC,radC:DNA_repair_protein_RadC:cds-NP_229874.1:-:+:674:NC_002505.1	7.8193	-0.396013	0.949363	0.173794	0.676762	NA
AS_CDS:VC0217,VC0217:radC,radC:DNA_repair_protein_RadC:cds-NP_229874.1:-:+:674:NC_002505.1	5.51676	0.533364	1.93638	0.0753557	0.783693	NA
IGR:(CDS,VC0217,VC0217,radC,radC,DNA_repair_protein_RadC,cds-NP_229874.1,-,+,674/CDS,VC0218,VC0218,rpmB,rpmB,50S_ribosomal_protein_L28,cds-NP_229875.1,-,+,236):+:243:NC_002505.1	388.521	0.474006	0.174665	7.35314	0.00669457	0.0404195
AS_IGR:(CDS,VC0217,VC0217,radC,radC,DNA_repair_protein_RadC,cds-NP_229874.1,-,+,674/CDS,VC0218,VC0218,rpmB,rpmB,50S_ribosomal_protein_L28,cds-NP_229875.1,-,+,236):+:243:NC_002505.1	1.3833	-4.12576	3.12115	1.93944	0.16373	NA
CDS:VC0218,VC0218:rpmB,rpmB:50S_ribosomal_protein_L28:cds-NP_229875.1:-:+:236:NC_002505.1	1640.71	0.439579	0.125229	12.291	0.000455155	0.00404665
AS_CDS:VC0218,VC0218:rpmB,rpmB:50S_ribosomal_protein_L28:cds-NP_229875.1:-:+:236:NC_002505.1	0.857196	-3.42607	3.74988	1.07514	0.299788	NA
CDS:VC0219,VC0219:rpmG,rpmG:50S_ribosomal_protein_L33:cds-NP_229876.1:-:+:167:NC_002505.1	1374.67	0.391484	0.154625	6.39878	0.0114199	0.0613654
AS_CDS:VC0219,VC0219:rpmG,rpmG:50S_ribosomal_protein_L33:cds-NP_229876.1:-:+:167:NC_002505.1	0	NA	NA	NA	NA	NA
IGR:(CDS,VC0219,VC0219,rpmG,rpmG,50S_ribosomal_protein_L33,cds-NP_229876.1,-,+,167/CDS,VC0220,VC0220,-,hypothetical_protein,cds-NP_229877.1,-,+,488):+:169:NC_002505.1	216.938	0.387628	0.248753	2.43072	0.118978	0.339762
AS_IGR:(CDS,VC0219,VC0219,rpmG,rpmG,50S_ribosomal_protein_L33,cds-NP_229876.1,-,+,167/CDS,VC0220,VC0220,-,hypothetical_protein,cds-NP_229877.1,-,+,488):+:169:NC_002505.1	0.337635	-2.11452	4.04939	0.484504	0.486389	NA
CDS:VC0220,VC0220:-:hypothetical_protein:cds-NP_229877.1:-:+:488:NC_002505.1	90.5636	0.0552782	0.385811	0.0206337	0.885781	0.954357
AS_CDS:VC0220,VC0220:-:hypothetical_protein:cds-NP_229877.1:-:+:488:NC_002505.1	8.85157	-2.48568	1.53906	2.40677	0.120811	0.343366
CDS:VC0221,VC0221:-:formamidopyrimidine-DNA_glycosylase:cds-NP_229878.1:-:+:809:NC_002505.1	163.378	0.172159	0.287486	0.358121	0.549551	0.789245
AS_CDS:VC0221,VC0221:-:formamidopyrimidine-DNA_glycosylase:cds-NP_229878.1:-:+:809:NC_002505.1	179.846	-0.706183	0.267495	6.91549	0.00854521	0.048888
IGR:(CDS,VC0221,VC0221,-,formamidopyrimidine-DNA_glycosylase,cds-NP_229878.1,-,+,809/CDS,VC0222,VC0222,coaD,coaD,phosphopantetheine_adenylyltransferase,cds-NP_229879.1,-,-,494):+:35:NC_002505.1	8.10891	0.851594	0.986234	0.741664	0.389128	NA
AS_IGR:(CDS,VC0221,VC0221,-,formamidopyrimidine-DNA_glycosylase,cds-NP_229878.1,-,+,809/CDS,VC0222,VC0222,coaD,coaD,phosphopantetheine_adenylyltransferase,cds-NP_229879.1,-,-,494):+:35:NC_002505.1	22.4629	-0.395759	0.601557	0.43192	0.511048	0.762892
CDS:VC0222,VC0222:coaD,coaD:phosphopantetheine_adenylyltransferase:cds-NP_229879.1:-:-:494:NC_002505.1	188.076	0.107334	0.256145	0.176235	0.674629	0.860709
AS_CDS:VC0222,VC0222:coaD,coaD:phosphopantetheine_adenylyltransferase:cds-NP_229879.1:-:-:494:NC_002505.1	62.5322	-0.255579	0.370309	0.476178	0.490159	0.749274
IGR:(CDS,VC0222,VC0222,coaD,coaD,phosphopantetheine_adenylyltransferase,cds-NP_229879.1,-,-,494/CDS,VC0223,VC0223,-,ADP-heptose--LPS_heptosyltransferase_II,cds-NP_229880.1,-,+,1037):+:69:NC_002505.1	2.70791	-2.19868	1.9996	1.17918	0.277523	NA
AS_IGR:(CDS,VC0222,VC0222,coaD,coaD,phosphopantetheine_adenylyltransferase,cds-NP_229879.1,-,-,494/CDS,VC0223,VC0223,-,ADP-heptose--LPS_heptosyltransferase_II,cds-NP_229880.1,-,+,1037):+:69:NC_002505.1	2.49713	-0.212527	1.61506	0.0175463	0.894619	NA
CDS:VC0223,VC0223:-:ADP-heptose--LPS_heptosyltransferase_II:cds-NP_229880.1:-:+:1037:NC_002505.1	315.168	0.159543	0.210058	0.576054	0.447863	0.718668
AS_CDS:VC0223,VC0223:-:ADP-heptose--LPS_heptosyltransferase_II:cds-NP_229880.1:-:+:1037:NC_002505.1	20.9133	-0.792144	0.639026	1.52838	0.216356	0.485197
CDS:VC0224,VC0224:-:lipopolysaccharide_biosynthesis_glycosyltransferase:cds-NP_229881.1:-:-:779:NC_002505.1	132.287	0.0958801	0.315531	0.0922815	0.761296	0.900464
AS_CDS:VC0224,VC0224:-:lipopolysaccharide_biosynthesis_glycosyltransferase:cds-NP_229881.1:-:-:779:NC_002505.1	30.972	-0.491507	0.512892	0.916887	0.338294	0.620556
CDS:VC0225,VC0225:-:lipopolysaccharide_biosynthesis_protein:cds-NP_229882.1:-:-:1073:NC_002505.1	114.036	-0.259285	0.336075	0.595531	0.440288	0.713515
AS_CDS:VC0225,VC0225:-:lipopolysaccharide_biosynthesis_protein:cds-NP_229882.1:-:-:1073:NC_002505.1	43.4952	-1.75879	0.551281	9.81271	0.0017331	0.0130341
IGR:(CDS,VC0225,VC0225,-,lipopolysaccharide_biosynthesis_protein,cds-NP_229882.1,-,-,1073/CDS,VC0227,VC0227,-,3-deoxy-D-manno-octulosonic_acid_kinase,cds-NP_229884.1,-,+,755):+:38:NC_002505.1	0.749412	-2.02324	3.53909	0.381149	0.536989	NA
AS_IGR:(CDS,VC0225,VC0225,-,lipopolysaccharide_biosynthesis_protein,cds-NP_229882.1,-,-,1073/CDS,VC0227,VC0227,-,3-deoxy-D-manno-octulosonic_acid_kinase,cds-NP_229884.1,-,+,755):+:38:NC_002505.1	0.302845	-0.368264	4.08047	0.00842194	0.92688	NA
CDS:VC0227,VC0227:-:3-deoxy-D-manno-octulosonic_acid_kinase:cds-NP_229884.1:-:+:755:NC_002505.1	219.217	0.488155	0.220551	4.88473	0.0270953	0.119996
AS_CDS:VC0227,VC0227:-:3-deoxy-D-manno-octulosonic_acid_kinase:cds-NP_229884.1:-:+:755:NC_002505.1	1.85922	1.56838	2.57126	0.367565	0.544334	NA
CDS:VC0228,VC0228:-:hypothetical_protein:cds-NP_229885.1:-:+:959:NC_002505.1	284.783	0.314778	0.247374	1.61932	0.203187	0.466263
AS_CDS:VC0228,VC0228:-:hypothetical_protein:cds-NP_229885.1:-:+:959:NC_002505.1	38.747	0.926865	0.482703	3.67599	0.0552016	0.20414
CDS:VC0229,VC0229:-:hypothetical_protein:cds-NP_229886.1:-:-:929:NC_002505.1	298.918	0.379749	0.226292	2.81143	0.093595	0.290641
AS_CDS:VC0229,VC0229:-:hypothetical_protein:cds-NP_229886.1:-:-:929:NC_002505.1	30.6228	0.118154	0.738521	0.0257331	0.872554	0.946577
CDS:VC0230,VC0230:-:hypothetical_protein:cds-NP_229887.1:-:-:743:NC_002505.1	165.663	0.74619	0.268587	7.67705	0.00559276	0.0348415
AS_CDS:VC0230,VC0230:-:hypothetical_protein:cds-NP_229887.1:-:-:743:NC_002505.1	1.69143	-0.908439	2.1748	0.174101	0.676492	NA
CDS:VC0231,VC0231:-:hypothetical_protein:cds-NP_229888.1:-:-:1583:NC_002505.1	398.542	0.366644	0.218785	2.80465	0.0939916	0.290852
AS_CDS:VC0231,VC0231:-:hypothetical_protein:cds-NP_229888.1:-:-:1583:NC_002505.1	48.4226	-0.554194	0.533468	1.07128	0.300656	0.581462
CDS:VC0232,VC0232:-:hypothetical_protein:cds-NP_229889.1:-:-:380:NC_002505.1	127.812	0.393878	0.29127	1.82546	0.176665	0.431271
AS_CDS:VC0232,VC0232:-:hypothetical_protein:cds-NP_229889.1:-:-:380:NC_002505.1	14.6218	-1.5612	1.12348	1.861	0.17251	0.425814
CDS:VC0233,VC0233:-:3-deoxy-D-manno-octulosonic_acid_transferase:cds-NP_229890.1:-:-:1319:NC_002505.1	223.598	0.295868	0.223236	1.75462	0.185297	0.442713
AS_CDS:VC0233,VC0233:-:3-deoxy-D-manno-octulosonic_acid_transferase:cds-NP_229890.1:-:-:1319:NC_002505.1	117.631	-0.593596	0.428297	1.90896	0.167079	0.419297
CDS:VC0234,VC0234:-:hypothetical_protein:cds-NP_229891.1:-:-:788:NC_002505.1	218.874	0.62399	0.261065	5.67662	0.0171924	0.0852751
AS_CDS:VC0234,VC0234:-:hypothetical_protein:cds-NP_229891.1:-:-:788:NC_002505.1	29.5455	-2.39279	0.587796	16.0085	6.30576e-05	0.000696192
CDS:VC0235,VC0235:-:lipopolysaccharide_biosynthesis_protein:cds-NP_229892.1:-:-:1049:NC_002505.1	201.319	0.428388	0.217518	3.8738	0.0490455	0.187924
AS_CDS:VC0235,VC0235:-:lipopolysaccharide_biosynthesis_protein:cds-NP_229892.1:-:-:1049:NC_002505.1	16.565	-0.773012	0.728878	1.12405	0.289047	0.570278
CDS:VC0236,VC0236:-:ADP-heptose--LPS_heptosyltransferase_II:cds-NP_229893.1:-:-:1040:NC_002505.1	308.844	-0.00369747	0.255021	0.000348723	0.985101	0.990267
AS_CDS:VC0236,VC0236:-:ADP-heptose--LPS_heptosyltransferase_II:cds-NP_229893.1:-:-:1040:NC_002505.1	37.4693	0.914496	0.595137	2.33371	0.1266	0.35351
CDS:VC0237,VC0237:-:hypothetical_protein:cds-NP_229894.1:-:-:1199:NC_002505.1	292.575	-0.276751	0.211918	1.70329	0.191858	0.450342
AS_CDS:VC0237,VC0237:-:hypothetical_protein:cds-NP_229894.1:-:-:1199:NC_002505.1	16.7202	0.122303	0.861296	0.0201484	0.887124	0.955291
CDS:VC0238,VC0238:-:hexapaptide_repeat-containing_transferase:cds-NP_229895.1:-:-:566:NC_002505.1	198.211	-0.144969	0.240675	0.363182	0.546744	0.787085
AS_CDS:VC0238,VC0238:-:hexapaptide_repeat-containing_transferase:cds-NP_229895.1:-:-:566:NC_002505.1	0.920174	0.954179	3.28283	0.0878182	0.766969	NA
CDS:VC0239,VC0239:-:hypothetical_protein:cds-NP_229896.1:-:-:1772:NC_002505.1	638.524	-0.112672	0.145397	0.600463	0.438401	0.712415
AS_CDS:VC0239,VC0239:-:hypothetical_protein:cds-NP_229896.1:-:-:1772:NC_002505.1	18.3167	-0.345076	0.703525	0.241477	0.623141	0.832457
protein_binding_site:-:-:-:id-NC_002505.1:243845..243865:-:+:20:NC_002505.1	0.150288	-1.33004	4.08047	0.113305	0.736412	NA
AS_protein_binding_site:-:-:-:id-NC_002505.1:243845..243865:-:+:20:NC_002505.1	5.92177	-0.232169	1.09684	0.0448177	0.83234	NA
IGR:(protein_binding_site,-,-,-,id-NC_002505.1,243845..243865,-,+,20/CDS,VC0240,VC0240,rfaD,rfaD,ADP-L-glycero-D-mannoheptose-6-epimerase,cds-NP_229897.1,-,-,944):+:1246:NC_002505.1	17.039	-0.00863942	0.727609	0.000336264	0.98537	0.990267
AS_IGR:(protein_binding_site,-,-,-,id-NC_002505.1,243845..243865,-,+,20/CDS,VC0240,VC0240,rfaD,rfaD,ADP-L-glycero-D-mannoheptose-6-epimerase,cds-NP_229897.1,-,-,944):+:1246:NC_002505.1	486.269	-0.0430104	0.169405	0.0644727	0.799561	0.915466
CDS:VC0240,VC0240:rfaD,rfaD:ADP-L-glycero-D-mannoheptose-6-epimerase:cds-NP_229897.1:-:-:944:NC_002505.1	954.167	0.173976	0.1254	1.92387	0.165431	0.416936
AS_CDS:VC0240,VC0240:rfaD,rfaD:ADP-L-glycero-D-mannoheptose-6-epimerase:cds-NP_229897.1:-:-:944:NC_002505.1	2.7392	-0.69818	2.05973	0.114271	0.735333	NA
IGR:(CDS,VC0240,VC0240,rfaD,rfaD,ADP-L-glycero-D-mannoheptose-6-epimerase,cds-NP_229897.1,-,-,944/CDS,VC0241,VC0241,-,mannose-1-phosphate_guanylyltransferase,cds-NP_229898.2,-,+,1286):+:511:NC_002505.1	88.8506	-0.419372	0.349555	1.43974	0.230182	0.502791
AS_IGR:(CDS,VC0240,VC0240,rfaD,rfaD,ADP-L-glycero-D-mannoheptose-6-epimerase,cds-NP_229897.1,-,-,944/CDS,VC0241,VC0241,-,mannose-1-phosphate_guanylyltransferase,cds-NP_229898.2,-,+,1286):+:511:NC_002505.1	6.35973	-1.90559	1.1431	2.72838	0.0985793	NA
CDS:VC0241,VC0241:-:mannose-1-phosphate_guanylyltransferase:cds-NP_229898.2:-:+:1286:NC_002505.1	722.495	-0.043904	0.144985	0.0917094	0.762015	0.900464
AS_CDS:VC0241,VC0241:-:mannose-1-phosphate_guanylyltransferase:cds-NP_229898.2:-:+:1286:NC_002505.1	6.69227	-3.34579	1.49886	4.60532	0.0318729	NA
CDS:VC0242,VC0242:-:phosphomannomutase:cds-NP_229899.1:-:+:1391:NC_002505.1	760.221	0.082504	0.1398	0.348887	0.554744	0.792475
AS_CDS:VC0242,VC0242:-:phosphomannomutase:cds-NP_229899.1:-:+:1391:NC_002505.1	6.67399	0.0617169	1.54655	0.00206395	0.963764	NA
CDS:VC0243,VC0243:-:GDP-mannose_4%2C6-dehydratase:cds-NP_229900.1:-:+:1121:NC_002505.1	1147.17	0.370197	0.124297	8.85548	0.00292211	0.0203942
AS_CDS:VC0243,VC0243:-:GDP-mannose_4%2C6-dehydratase:cds-NP_229900.1:-:+:1121:NC_002505.1	5.91481	-1.29363	1.63504	0.609932	0.434814	NA
CDS:VC0244,VC0244:-:perosamine_synthase:cds-NP_229901.1:-:+:1103:NC_002505.1	1868.42	0.265029	0.124858	4.49966	0.0339015	0.142265
AS_CDS:VC0244,VC0244:-:perosamine_synthase:cds-NP_229901.1:-:+:1103:NC_002505.1	10.6866	1.23536	1.16348	1.11552	0.290884	0.572165
CDS:VC0245,VC0245:-:RfbG_protein:cds-NP_229902.1:-:+:1391:NC_002505.1	1243.35	0.430295	0.121395	12.5245	0.000401659	0.00362107
AS_CDS:VC0245,VC0245:-:RfbG_protein:cds-NP_229902.1:-:+:1391:NC_002505.1	8.82074	0.725918	1.27104	0.322109	0.570343	0.799153
CDS:VC0246,VC0246:-:lipopolysaccharide/O-antigen_transport_protein:cds-NP_229903.1:-:+:794:NC_002505.1	351.912	0.730958	0.199642	13.3172	0.000262983	0.00249949
AS_CDS:VC0246,VC0246:-:lipopolysaccharide/O-antigen_transport_protein:cds-NP_229903.1:-:+:794:NC_002505.1	2.84931	-5.1776	2.45527	4.21137	0.0401539	NA
CDS:VC0247,VC0247:-:lipopolysaccharide/O-antigen_transport_protein:cds-NP_229904.1:-:+:815:NC_002505.1	730.358	0.387381	0.163393	5.61129	0.0178452	0.0878413
AS_CDS:VC0247,VC0247:-:lipopolysaccharide/O-antigen_transport_protein:cds-NP_229904.1:-:+:815:NC_002505.1	4.30286	2.09629	1.95279	1.1075	0.292625	NA
CDS:VC0248,VC0248:-:acyl_carrier_protein:cds-NP_229905.1:-:+:242:NC_002505.1	234.466	0.39591	0.263083	2.26156	0.13262	0.36364
AS_CDS:VC0248,VC0248:-:acyl_carrier_protein:cds-NP_229905.1:-:+:242:NC_002505.1	0	NA	NA	NA	NA	NA
CDS:VC0249,VC0249:-:RfbL_protein:cds-NP_229906.1:-:+:1415:NC_002505.1	1086.8	0.254563	0.128761	3.9069	0.0480882	0.185485
AS_CDS:VC0249,VC0249:-:RfbL_protein:cds-NP_229906.1:-:+:1415:NC_002505.1	7.20162	-0.839589	1.02867	0.66364	0.415278	NA
CDS:VC0250,VC0250:-:iron-containing_alcohol_dehydrogenase:cds-NP_229907.1:-:+:1124:NC_002505.1	776.299	0.350218	0.15764	4.92703	0.0264397	0.118352
AS_CDS:VC0250,VC0250:-:iron-containing_alcohol_dehydrogenase:cds-NP_229907.1:-:+:1124:NC_002505.1	201.776	-1.09492	0.248856	19.0327	1.28496e-05	0.000165339
CDS:VC0251,VC0251:-:acyl_protein_synthase/acyl-CoA_reductase_RfbN:cds-NP_229908.1:-:+:2477:NC_002505.1	2189.15	0.348121	0.142451	5.96053	0.0146297	0.0750247
AS_CDS:VC0251,VC0251:-:acyl_protein_synthase/acyl-CoA_reductase_RfbN:cds-NP_229908.1:-:+:2477:NC_002505.1	88.629	-0.767837	0.35189	4.73538	0.0295484	0.128212
IGR:(CDS,VC0251,VC0251,-,acyl_protein_synthase/acyl-CoA_reductase_RfbN,cds-NP_229908.1,-,+,2477/CDS,VC0252,VC0252,-,acetyltransferase,cds-NP_229909.1,-,+,566):+:18:NC_002505.1	23.7776	0.0612877	0.564401	0.0117966	0.91351	0.966924
AS_IGR:(CDS,VC0251,VC0251,-,acyl_protein_synthase/acyl-CoA_reductase_RfbN,cds-NP_229908.1,-,+,2477/CDS,VC0252,VC0252,-,acetyltransferase,cds-NP_229909.1,-,+,566):+:18:NC_002505.1	0.844791	0.112477	2.77694	0.00182136	0.965959	NA
CDS:VC0252,VC0252:-:acetyltransferase:cds-NP_229909.1:-:+:566:NC_002505.1	859.567	-0.0684034	0.123818	0.305288	0.580586	0.806756
AS_CDS:VC0252,VC0252:-:acetyltransferase:cds-NP_229909.1:-:+:566:NC_002505.1	23.5145	0.722586	0.611387	1.38736	0.238851	0.514477
IGR:(CDS,VC0252,VC0252,-,acetyltransferase,cds-NP_229909.1,-,+,566/sequence_feature,-,-,-,id-NC_002505.1,260555..260635,-,+,80):+:118:NC_002505.1	121.764	-0.408196	0.268385	2.31024	0.128524	0.356134
AS_IGR:(CDS,VC0252,VC0252,-,acetyltransferase,cds-NP_229909.1,-,+,566/sequence_feature,-,-,-,id-NC_002505.1,260555..260635,-,+,80):+:118:NC_002505.1	7.30946	-0.748001	1.07557	0.484739	0.486284	NA
sequence_feature:-:-:-:id-NC_002505.1:260555..260635:-:+:80:NC_002505.1	48.8391	-0.375287	0.435866	0.740202	0.389596	0.671335
AS_sequence_feature:-:-:-:id-NC_002505.1:260555..260635:-:+:80:NC_002505.1	3.30935	-0.53489	1.47221	0.131852	0.716519	NA
IGR:(sequence_feature,-,-,-,id-NC_002505.1,260555..260635,-,+,80/pseudogene,VC0254,-,-,gene-VC0254,-,+,1127):+:156:NC_002505.1	61.5362	-0.390346	0.371422	1.10426	0.293333	0.574238
AS_IGR:(sequence_feature,-,-,-,id-NC_002505.1,260555..260635,-,+,80/pseudogene,VC0254,-,-,gene-VC0254,-,+,1127):+:156:NC_002505.1	7.0915	0.264305	1.10632	0.0570985	0.811142	NA
pseudogene:VC0254:-:-:gene-VC0254:-:+:1127:NC_002505.1	438.713	-0.0087982	0.195608	0.00202312	0.964124	0.98344
AS_pseudogene:VC0254:-:-:gene-VC0254:-:+:1127:NC_002505.1	4.74654	1.483	1.45673	1.02028	0.312453	NA
IGR:(pseudogene,VC0254,-,-,gene-VC0254,-,+,1127/CDS,VC0255,VC0255,-,RfbT-like_protein,cds-NP_229911.1,-,+,221):+:156:NC_002505.1	74.1115	0.0117847	0.350372	0.00142354	0.969903	0.986349
AS_IGR:(pseudogene,VC0254,-,-,gene-VC0254,-,+,1127/CDS,VC0255,VC0255,-,RfbT-like_protein,cds-NP_229911.1,-,+,221):+:156:NC_002505.1	2.38717	-1.3674	2.39742	0.313544	0.575514	NA
CDS:VC0255,VC0255:-:RfbT-like_protein:cds-NP_229911.1:-:+:221:NC_002505.1	72.011	-0.194371	0.379928	0.262074	0.608699	0.82587
AS_CDS:VC0255,VC0255:-:RfbT-like_protein:cds-NP_229911.1:-:+:221:NC_002505.1	0.857196	-3.42607	3.74988	1.07514	0.299788	NA
CDS:VC0256,VC0256:-:transposase_OrfAB_subunit_A:cds-NP_229912.1:-:+:344:NC_002505.1	13.1529	-0.37092	0.861002	0.185534	0.66666	0.856564
AS_CDS:VC0256,VC0256:-:transposase_OrfAB_subunit_A:cds-NP_229912.1:-:+:344:NC_002505.1	0.318483	-0.368264	4.08047	-0.0119495	1	NA
CDS:VC0257,VC0257:-:transposase_OrfAB_subunit_B:cds-NP_229913.1:-:+:872:NC_002505.1	24.7383	0.108908	0.610639	0.0317989	0.85847	0.940403
AS_CDS:VC0257,VC0257:-:transposase_OrfAB_subunit_B:cds-NP_229913.1:-:+:872:NC_002505.1	11.4101	0.74405	0.895535	0.682413	0.408757	0.689069
pseudogene:VC0258:-:-:gene-VC0258:-:+:799:NC_002505.1	436.882	-0.425559	0.222528	3.6453	0.0562277	0.206821
AS_pseudogene:VC0258:-:-:gene-VC0258:-:+:799:NC_002505.1	28.8836	0.632035	0.68026	0.866969	0.351796	0.634146
IGR:(pseudogene,VC0258,-,-,gene-VC0258,-,+,799/CDS,VC0259,VC0259,-,lipopolysaccharide_biosynthesis_protein_RfbV,cds-NP_229915.2,-,-,1112):+:3:NC_002505.1	0.995079	-0.368772	2.40055	0.0236043	0.877896	NA
AS_IGR:(pseudogene,VC0258,-,-,gene-VC0258,-,+,799/CDS,VC0259,VC0259,-,lipopolysaccharide_biosynthesis_protein_RfbV,cds-NP_229915.2,-,-,1112):+:3:NC_002505.1	0	NA	NA	NA	NA	NA
CDS:VC0259,VC0259:-:lipopolysaccharide_biosynthesis_protein_RfbV:cds-NP_229915.2:-:-:1112:NC_002505.1	284.265	-0.112102	0.21174	0.280302	0.596503	0.817953
AS_CDS:VC0259,VC0259:-:lipopolysaccharide_biosynthesis_protein_RfbV:cds-NP_229915.2:-:-:1112:NC_002505.1	251.218	-0.574921	0.215632	7.07416	0.00782033	0.0454016
CDS:VC0260,VC0260:-:mannosyltransferase:cds-NP_229916.1:-:-:1865:NC_002505.1	204.893	0.112413	0.266713	0.178755	0.672446	0.86023
AS_CDS:VC0260,VC0260:-:mannosyltransferase:cds-NP_229916.1:-:-:1865:NC_002505.1	169.273	-0.238165	0.260797	0.83317	0.361358	0.642868
IGR:(CDS,VC0260,VC0260,-,mannosyltransferase,cds-NP_229916.1,-,-,1865/CDS,VC0262,VC0262,-,UDP-glucose_4-epimerase,cds-NP_229918.1,-,+,971):+:111:NC_002505.1	11.7864	0.162303	0.985431	0.0278487	0.867465	0.944494
AS_IGR:(CDS,VC0260,VC0260,-,mannosyltransferase,cds-NP_229916.1,-,-,1865/CDS,VC0262,VC0262,-,UDP-glucose_4-epimerase,cds-NP_229918.1,-,+,971):+:111:NC_002505.1	11.9097	0.000773583	0.855131	1.52321e-05	0.996886	0.996886
CDS:VC0262,VC0262:-:UDP-glucose_4-epimerase:cds-NP_229918.1:-:+:971:NC_002505.1	133.754	-0.372995	0.317239	1.38287	0.239613	0.51464
AS_CDS:VC0262,VC0262:-:UDP-glucose_4-epimerase:cds-NP_229918.1:-:+:971:NC_002505.1	75.7448	-1.20493	0.404515	8.72304	0.00314214	0.0215683
CDS:VC0263,VC0263:-:galactosyl-transferase:cds-NP_229919.1:-:+:554:NC_002505.1	88.195	-0.158145	0.366329	0.186372	0.665953	0.856278
AS_CDS:VC0263,VC0263:-:galactosyl-transferase:cds-NP_229919.1:-:+:554:NC_002505.1	4.01605	-1.9302	2.0184	0.880912	0.347952	NA
IGR:(CDS,VC0263,VC0263,-,galactosyl-transferase,cds-NP_229919.1,-,+,554/CDS,VC0264,VC0264,-,hypothetical_protein,cds-NP_229920.1,-,+,1367):+:91:NC_002505.1	7.07405	-1.59685	1.07581	2.16776	0.140932	NA
AS_IGR:(CDS,VC0263,VC0263,-,galactosyl-transferase,cds-NP_229919.1,-,+,554/CDS,VC0264,VC0264,-,hypothetical_protein,cds-NP_229920.1,-,+,1367):+:91:NC_002505.1	0	NA	NA	NA	NA	NA
CDS:VC0264,VC0264:-:hypothetical_protein:cds-NP_229920.1:-:+:1367:NC_002505.1	214.379	-0.455142	0.223834	4.12827	0.0421725	0.168333
AS_CDS:VC0264,VC0264:-:hypothetical_protein:cds-NP_229920.1:-:+:1367:NC_002505.1	10.3599	-0.370863	0.901864	0.168868	0.68112	0.865401
IGR:(CDS,VC0264,VC0264,-,hypothetical_protein,cds-NP_229920.1,-,+,1367/CDS,VC0265,VC0265,-,hypothetical_protein,cds-NP_229921.1,-,-,1238):+:200:NC_002505.1	22.4848	-0.766313	0.593053	1.66508	0.196919	0.457067
AS_IGR:(CDS,VC0264,VC0264,-,hypothetical_protein,cds-NP_229920.1,-,+,1367/CDS,VC0265,VC0265,-,hypothetical_protein,cds-NP_229921.1,-,-,1238):+:200:NC_002505.1	27.2195	-1.07042	0.544387	3.82524	0.0504861	0.191577
CDS:VC0265,VC0265:-:hypothetical_protein:cds-NP_229921.1:-:-:1238:NC_002505.1	111.166	0.392431	0.325719	1.44545	0.22926	0.501536
AS_CDS:VC0265,VC0265:-:hypothetical_protein:cds-NP_229921.1:-:-:1238:NC_002505.1	58.646	-0.290592	0.407516	0.508096	0.475964	0.739332
IGR:(CDS,VC0265,VC0265,-,hypothetical_protein,cds-NP_229921.1,-,-,1238/CDS,VC0266,VC0266,-,hypothetical_protein,cds-NP_229922.1,-,-,572):+:3:NC_002505.1	0	NA	NA	NA	NA	NA
AS_IGR:(CDS,VC0265,VC0265,-,hypothetical_protein,cds-NP_229921.1,-,-,1238/CDS,VC0266,VC0266,-,hypothetical_protein,cds-NP_229922.1,-,-,572):+:3:NC_002505.1	0	NA	NA	NA	NA	NA
CDS:VC0266,VC0266:-:hypothetical_protein:cds-NP_229922.1:-:-:572:NC_002505.1	37.1956	-0.0516346	0.464065	0.0124438	0.911179	0.96591
AS_CDS:VC0266,VC0266:-:hypothetical_protein:cds-NP_229922.1:-:-:572:NC_002505.1	16.9818	-1.01195	0.746291	1.8122	0.178245	0.432741
CDS:VC0267,VC0267:-:D-isomer_specific_2-hydroxyacid_dehydrogenase_family_protein:cds-NP_229923.1:-:-:923:NC_002505.1	55.6665	-0.185676	0.447504	0.172599	0.677812	0.862489
AS_CDS:VC0267,VC0267:-:D-isomer_specific_2-hydroxyacid_dehydrogenase_family_protein:cds-NP_229923.1:-:-:923:NC_002505.1	40.5612	-0.756141	0.552733	1.85048	0.173727	0.427641
IGR:(CDS,VC0267,VC0267,-,D-isomer_specific_2-hydroxyacid_dehydrogenase_family_protein,cds-NP_229923.1,-,-,923/CDS,VC0268,VC0268,-,hypothetical_protein,cds-NP_229924.2,-,+,587):+:32:NC_002505.1	2.05933	0.705036	1.91721	0.133331	0.715003	NA
AS_IGR:(CDS,VC0267,VC0267,-,D-isomer_specific_2-hydroxyacid_dehydrogenase_family_protein,cds-NP_229923.1,-,-,923/CDS,VC0268,VC0268,-,hypothetical_protein,cds-NP_229924.2,-,+,587):+:32:NC_002505.1	1.74431	-1.71819	2.09154	0.664494	0.414978	NA
CDS:VC0268,VC0268:-:hypothetical_protein:cds-NP_229924.2:-:+:587:NC_002505.1	131.345	0.169063	0.310825	0.295425	0.586765	0.810884
AS_CDS:VC0268,VC0268:-:hypothetical_protein:cds-NP_229924.2:-:+:587:NC_002505.1	20.0064	-0.304392	0.731803	0.172774	0.677658	0.862489
IGR:(CDS,VC0268,VC0268,-,hypothetical_protein,cds-NP_229924.2,-,+,587/CDS,VC0269,VC0269,-,mannose-6-phosphate_isomerase,cds-NP_229925.1,-,+,1199):+:311:NC_002505.1	30.2105	-0.156156	0.552647	0.0798467	0.777505	0.905653
AS_IGR:(CDS,VC0268,VC0268,-,hypothetical_protein,cds-NP_229924.2,-,+,587/CDS,VC0269,VC0269,-,mannose-6-phosphate_isomerase,cds-NP_229925.1,-,+,1199):+:311:NC_002505.1	16.3485	-0.206079	0.797571	0.067335	0.795257	0.913642
CDS:VC0269,VC0269:-:mannose-6-phosphate_isomerase:cds-NP_229925.1:-:+:1199:NC_002505.1	110.5	-0.118334	0.347491	0.115934	0.733487	0.888789
AS_CDS:VC0269,VC0269:-:mannose-6-phosphate_isomerase:cds-NP_229925.1:-:+:1199:NC_002505.1	8.80947	-0.767813	1.09485	0.493108	0.482544	0.743353
CDS:VC0270,VC0270:-:ROK_family_protein:cds-NP_229926.1:-:+:980:NC_002505.1	264.509	-0.674412	0.194917	11.9031	0.000560405	0.00488422
AS_CDS:VC0270,VC0270:-:ROK_family_protein:cds-NP_229926.1:-:+:980:NC_002505.1	4.92275	-0.077485	1.66381	0.00223407	0.962301	NA
IGR:(CDS,VC0270,VC0270,-,ROK_family_protein,cds-NP_229926.1,-,+,980/CDS,VC0271,VC0271,-,hypothetical_protein,cds-NP_229927.1,-,-,1058):+:286:NC_002505.1	15.919	-0.147762	0.695745	0.0452831	0.831484	0.928727
AS_IGR:(CDS,VC0270,VC0270,-,ROK_family_protein,cds-NP_229926.1,-,+,980/CDS,VC0271,VC0271,-,hypothetical_protein,cds-NP_229927.1,-,-,1058):+:286:NC_002505.1	6.35934	-1.44164	1.45848	0.948397	0.330128	NA
CDS:VC0271,VC0271:-:hypothetical_protein:cds-NP_229927.1:-:-:1058:NC_002505.1	42.332	0.66257	0.514484	1.65198	0.198689	0.46027
AS_CDS:VC0271,VC0271:-:hypothetical_protein:cds-NP_229927.1:-:-:1058:NC_002505.1	35.4794	-0.388681	0.485771	0.639546	0.423875	0.701701
IGR:(CDS,VC0271,VC0271,-,hypothetical_protein,cds-NP_229927.1,-,-,1058/CDS,VC0273,VC0273,-,DNA-binding_protein_HU,cds-NP_229929.1,-,+,272):+:330:NC_002505.1	66.0061	0.234211	0.351981	0.443071	0.505644	0.760238
AS_IGR:(CDS,VC0271,VC0271,-,hypothetical_protein,cds-NP_229927.1,-,-,1058/CDS,VC0273,VC0273,-,DNA-binding_protein_HU,cds-NP_229929.1,-,+,272):+:330:NC_002505.1	8.87455	0.383987	1.21415	0.0992351	0.752749	0.897884
CDS:VC0273,VC0273:-:DNA-binding_protein_HU:cds-NP_229929.1:-:+:272:NC_002505.1	1936.54	0.545539	0.110111	24.4315	7.70011e-07	1.21367e-05
AS_CDS:VC0273,VC0273:-:DNA-binding_protein_HU:cds-NP_229929.1:-:+:272:NC_002505.1	4.73807	1.03362	1.37448	0.565159	0.452189	NA
CDS:VC0274,VC0274:-:hypothetical_protein:cds-NP_229930.1:-:+:734:NC_002505.1	546.074	0.468779	0.182066	6.61166	0.0101313	0.055797
AS_CDS:VC0274,VC0274:-:hypothetical_protein:cds-NP_229930.1:-:+:734:NC_002505.1	14.0113	-0.3407	0.984137	0.119845	0.729203	0.886928
IGR:(CDS,VC0274,VC0274,-,hypothetical_protein,cds-NP_229930.1,-,+,734/CDS,VC0275,VC0275,-,phosphoribosylamine--glycine_ligase,cds-NP_229931.1,-,-,1289):+:38:NC_002505.1	8.6976	0.414757	0.930824	0.199131	0.655423	0.853602
AS_IGR:(CDS,VC0274,VC0274,-,hypothetical_protein,cds-NP_229930.1,-,+,734/CDS,VC0275,VC0275,-,phosphoribosylamine--glycine_ligase,cds-NP_229931.1,-,-,1289):+:38:NC_002505.1	11.1488	3.0671	1.03442	8.73659	0.00311887	0.0214502
CDS:VC0275,VC0275:-:phosphoribosylamine--glycine_ligase:cds-NP_229931.1:-:-:1289:NC_002505.1	252.667	2.0216	0.333575	34.7331	3.78152e-09	8.41567e-08
AS_CDS:VC0275,VC0275:-:phosphoribosylamine--glycine_ligase:cds-NP_229931.1:-:-:1289:NC_002505.1	13.4481	-0.986139	0.964973	1.03182	0.309732	0.590032
IGR:(CDS,VC0275,VC0275,-,phosphoribosylamine--glycine_ligase,cds-NP_229931.1,-,-,1289/CDS,VC0276,VC0276,purH,purH,bifunctional_phosphoribosylaminoimidazolecarboxamide_formyltransferase/IMP_cyclohydrolase,cds-NP_229932.1,-,-,1592):+:7:NC_002505.1	0	NA	NA	NA	NA	NA
AS_IGR:(CDS,VC0275,VC0275,-,phosphoribosylamine--glycine_ligase,cds-NP_229931.1,-,-,1289/CDS,VC0276,VC0276,purH,purH,bifunctional_phosphoribosylaminoimidazolecarboxamide_formyltransferase/IMP_cyclohydrolase,cds-NP_229932.1,-,-,1592):+:7:NC_002505.1	1.86322	0.681493	1.84923	0.13585	0.712442	NA
CDS:VC0276,VC0276:purH,purH:bifunctional_phosphoribosylaminoimidazolecarboxamide_formyltransferase/IMP_cyclohydrolase:cds-NP_229932.1:-:-:1592:NC_002505.1	208.441	1.80856	0.257823	47.6521	5.08988e-12	1.7486e-10
AS_CDS:VC0276,VC0276:purH,purH:bifunctional_phosphoribosylaminoimidazolecarboxamide_formyltransferase/IMP_cyclohydrolase:cds-NP_229932.1:-:-:1592:NC_002505.1	15.386	-0.164549	0.908234	0.0328079	0.856266	0.939357
IGR:(CDS,VC0276,VC0276,purH,purH,bifunctional_phosphoribosylaminoimidazolecarboxamide_formyltransferase/IMP_cyclohydrolase,cds-NP_229932.1,-,-,1592/CDS,VC0277,VC0277,zntR,zntR,zinc-responsive_transcriptional_regulator,cds-NP_229933.1,-,+,401):+:244:NC_002505.1	34.3042	1.12069	0.611295	3.33793	0.0676995	0.234283
AS_IGR:(CDS,VC0276,VC0276,purH,purH,bifunctional_phosphoribosylaminoimidazolecarboxamide_formyltransferase/IMP_cyclohydrolase,cds-NP_229932.1,-,-,1592/CDS,VC0277,VC0277,zntR,zntR,zinc-responsive_transcriptional_regulator,cds-NP_229933.1,-,+,401):+:244:NC_002505.1	8.9395	2.41365	1.09089	4.79336	0.0285696	0.124576
CDS:VC0277,VC0277:zntR,zntR:zinc-responsive_transcriptional_regulator:cds-NP_229933.1:-:+:401:NC_002505.1	104.608	0.689757	0.386448	3.1757	0.0747413	0.24908
AS_CDS:VC0277,VC0277:zntR,zntR:zinc-responsive_transcriptional_regulator:cds-NP_229933.1:-:+:401:NC_002505.1	18.0208	-0.472847	0.70793	0.445331	0.50456	0.759416
IGR:(CDS,VC0277,VC0277,zntR,zntR,zinc-responsive_transcriptional_regulator,cds-NP_229933.1,-,+,401/protein_binding_site,-,-,-,id-NC_002505.1,283247..283263,-,+,16):+:49:NC_002505.1	16.1528	0.276816	0.732791	0.143031	0.705286	0.876591
AS_IGR:(CDS,VC0277,VC0277,zntR,zntR,zinc-responsive_transcriptional_regulator,cds-NP_229933.1,-,+,401/protein_binding_site,-,-,-,id-NC_002505.1,283247..283263,-,+,16):+:49:NC_002505.1	0.896061	1.74585	3.76331	0.17431	0.67631	NA
protein_binding_site:-:-:-:id-NC_002505.1:283247..283263:-:+:16:NC_002505.1	4.73469	0.400949	1.24224	0.104307	0.746721	NA
AS_protein_binding_site:-:-:-:id-NC_002505.1:283247..283263:-:+:16:NC_002505.1	0.168194	0.593517	4.08047	0.0386188	0.844206	NA
IGR:(protein_binding_site,-,-,-,id-NC_002505.1,283247..283263,-,+,16/CDS,VC0278,VC0278,-,DNA-binding_transcriptional_activator_CadC,cds-NP_229934.2,-,+,1559):+:108:NC_002505.1	115.192	-0.268757	0.324114	0.687478	0.407024	0.6878
AS_IGR:(protein_binding_site,-,-,-,id-NC_002505.1,283247..283263,-,+,16/CDS,VC0278,VC0278,-,DNA-binding_transcriptional_activator_CadC,cds-NP_229934.2,-,+,1559):+:108:NC_002505.1	1.34556	3.71505	3.65604	1.2491	0.263724	NA
CDS:VC0278,VC0278:-:DNA-binding_transcriptional_activator_CadC:cds-NP_229934.2:-:+:1559:NC_002505.1	1221.79	-0.511666	0.150902	11.4407	0.000718536	0.00611187
AS_CDS:VC0278,VC0278:-:DNA-binding_transcriptional_activator_CadC:cds-NP_229934.2:-:+:1559:NC_002505.1	21.1642	0.197445	0.872481	0.0511135	0.821137	0.925053
IGR:(CDS,VC0278,VC0278,-,DNA-binding_transcriptional_activator_CadC,cds-NP_229934.2,-,+,1559/CDS,VC0280,VC0280,cadB,cadB,lysine/cadaverine_antiporter,cds-NP_229936.1,-,+,1337):+:648:NC_002505.1	113.549	-0.62471	0.285227	4.77	0.0289598	0.126045
AS_IGR:(CDS,VC0278,VC0278,-,DNA-binding_transcriptional_activator_CadC,cds-NP_229934.2,-,+,1559/CDS,VC0280,VC0280,cadB,cadB,lysine/cadaverine_antiporter,cds-NP_229936.1,-,+,1337):+:648:NC_002505.1	7.44291	0.112459	1.00633	0.0125697	0.910733	NA
CDS:VC0280,VC0280:cadB,cadB:lysine/cadaverine_antiporter:cds-NP_229936.1:-:+:1337:NC_002505.1	3449.3	-0.434852	0.1611	7.2577	0.00705975	0.0419175
AS_CDS:VC0280,VC0280:cadB,cadB:lysine/cadaverine_antiporter:cds-NP_229936.1:-:+:1337:NC_002505.1	5.56979	-0.6971	1.67528	0.170734	0.67946	NA
CDS:VC0281,VC0281:-:lysine_decarboxylase%2C_inducible:cds-NP_229937.1:-:+:2201:NC_002505.1	4430.47	-0.718972	0.159872	20.0223	7.65433e-06	0.000102984
AS_CDS:VC0281,VC0281:-:lysine_decarboxylase%2C_inducible:cds-NP_229937.1:-:+:2201:NC_002505.1	8.54799	-1.74262	1.30315	1.71425	0.190435	0.448488
IGR:(CDS,VC0281,VC0281,-,lysine_decarboxylase%2C_inducible,cds-NP_229937.1,-,+,2201/CDS,VC0282,VC0282,-,methyl-accepting_chemotaxis_protein,cds-NP_229938.1,-,-,1670):+:56:NC_002505.1	270.467	-0.548104	0.195738	7.81362	0.0051854	0.0327069
AS_IGR:(CDS,VC0281,VC0281,-,lysine_decarboxylase%2C_inducible,cds-NP_229937.1,-,+,2201/CDS,VC0282,VC0282,-,methyl-accepting_chemotaxis_protein,cds-NP_229938.1,-,-,1670):+:56:NC_002505.1	0.265787	-0.368264	4.08047	-0.0143609	1	NA
CDS:VC0282,VC0282:-:methyl-accepting_chemotaxis_protein:cds-NP_229938.1:-:-:1670:NC_002505.1	13.0545	-0.043496	1.05798	0.00189859	0.965245	0.984043
AS_CDS:VC0282,VC0282:-:methyl-accepting_chemotaxis_protein:cds-NP_229938.1:-:-:1670:NC_002505.1	101.526	0.26679	0.37601	0.501692	0.478758	0.741231
IGR:(CDS,VC0282,VC0282,-,methyl-accepting_chemotaxis_protein,cds-NP_229938.1,-,-,1670/CDS,VC0283,VC0283,-,hypothetical_protein,cds-NP_229939.1,-,-,677):+:183:NC_002505.1	1.42954	-0.113417	2.4555	0.00213496	0.963146	NA
AS_IGR:(CDS,VC0282,VC0282,-,methyl-accepting_chemotaxis_protein,cds-NP_229938.1,-,-,1670/CDS,VC0283,VC0283,-,hypothetical_protein,cds-NP_229939.1,-,-,677):+:183:NC_002505.1	2.68859	-0.89105	2.10231	0.176441	0.67445	NA
CDS:VC0283,VC0283:-:hypothetical_protein:cds-NP_229939.1:-:-:677:NC_002505.1	27.7866	-1.36455	0.797088	2.83989	0.0919502	0.287104
AS_CDS:VC0283,VC0283:-:hypothetical_protein:cds-NP_229939.1:-:-:677:NC_002505.1	4.32791	-1.15291	1.59004	0.521495	0.470204	NA
pseudogene:VC0284:-:-:gene-VC0284:-:-:2042:NC_002505.1	104.71	-2.40077	0.363747	41.1943	1.37825e-10	3.93301e-09
AS_pseudogene:VC0284:-:-:gene-VC0284:-:-:2042:NC_002505.1	50.5892	-1.42231	0.468443	8.99268	0.00271063	0.0191258
IGR:(pseudogene,VC0284,-,-,gene-VC0284,-,-,2042/protein_binding_site,-,-,-,id-NC_002505.1,294066..294086,-,+,20):+:67:NC_002505.1	0.989454	-2.40186	3.18835	0.48707	0.485237	NA
AS_IGR:(pseudogene,VC0284,-,-,gene-VC0284,-,-,2042/protein_binding_site,-,-,-,id-NC_002505.1,294066..294086,-,+,20):+:67:NC_002505.1	0.391478	-0.368264	4.08047	0.00754223	0.930794	NA
protein_binding_site:-:-:-:id-NC_002505.1:294066..294086:-:+:20:NC_002505.1	0.560918	-2.82608	3.87694	0.783111	0.376191	NA
AS_protein_binding_site:-:-:-:id-NC_002505.1:294066..294086:-:+:20:NC_002505.1	0	NA	NA	NA	NA	NA
IGR:(protein_binding_site,-,-,-,id-NC_002505.1,294066..294086,-,+,20/CDS,VC0285,VC0285,-,keto-hydroxyglutarate-aldolase/keto-deoxy-phosphogluconate_aldolase,cds-NP_229940.1,-,-,605):+:101:NC_002505.1	2.41731	-2.92135	1.92942	2.25213	0.13343	NA
AS_IGR:(protein_binding_site,-,-,-,id-NC_002505.1,294066..294086,-,+,20/CDS,VC0285,VC0285,-,keto-hydroxyglutarate-aldolase/keto-deoxy-phosphogluconate_aldolase,cds-NP_229940.1,-,-,605):+:101:NC_002505.1	13.3041	0.0128873	0.777316	0.000334129	0.985416	0.990267
CDS:VC0285,VC0285:-:keto-hydroxyglutarate-aldolase/keto-deoxy-phosphogluconate_aldolase:cds-NP_229940.1:-:-:605:NC_002505.1	198.6	0.346624	0.229621	2.27888	0.131146	0.360997
AS_CDS:VC0285,VC0285:-:keto-hydroxyglutarate-aldolase/keto-deoxy-phosphogluconate_aldolase:cds-NP_229940.1:-:-:605:NC_002505.1	13.2679	-0.622619	0.754211	0.677632	0.410403	0.689069
CDS:VC0286,VC0286:-:gluconate_permease:cds-NP_229941.1:-:-:1376:NC_002505.1	40.659	1.52684	0.56914	7.00981	0.00810645	0.0469087
AS_CDS:VC0286,VC0286:-:gluconate_permease:cds-NP_229941.1:-:-:1376:NC_002505.1	5.20521	0.133968	1.53843	0.00780492	0.929602	NA
IGR:(CDS,VC0286,VC0286,-,gluconate_permease,cds-NP_229941.1,-,-,1376/CDS,VC0287,VC0287,-,thermoresistant_gluconokinase,cds-NP_229942.1,-,+,515):+:112:NC_002505.1	0	NA	NA	NA	NA	NA
AS_IGR:(CDS,VC0286,VC0286,-,gluconate_permease,cds-NP_229941.1,-,-,1376/CDS,VC0287,VC0287,-,thermoresistant_gluconokinase,cds-NP_229942.1,-,+,515):+:112:NC_002505.1	0.265967	1.39778	4.04741	0.260054	0.610083	NA
CDS:VC0287,VC0287:-:thermoresistant_gluconokinase:cds-NP_229942.1:-:+:515:NC_002505.1	8.95492	0.371214	1.2243	0.0913554	0.762461	0.900464
AS_CDS:VC0287,VC0287:-:thermoresistant_gluconokinase:cds-NP_229942.1:-:+:515:NC_002505.1	1.34556	3.71505	3.65604	1.2491	0.263724	NA
CDS:VC0288,VC0288:-:phosphogluconate_dehydratase:cds-NP_229943.2:-:+:1796:NC_002505.1	34.987	-0.0531589	0.566115	0.00904027	0.924251	0.9696
AS_CDS:VC0288,VC0288:-:phosphogluconate_dehydratase:cds-NP_229943.2:-:+:1796:NC_002505.1	4.6996	-1.33692	1.4956	0.780362	0.377031	NA
IGR:(CDS,VC0288,VC0288,-,phosphogluconate_dehydratase,cds-NP_229943.2,-,+,1796/CDS,VC0289,VC0289,-,gluconate_utilization_system_gnt-I_transcriptional_repressor,cds-NP_229944.1,-,-,998):+:15:NC_002505.1	1.35846	-0.76663	2.29696	0.112515	0.737299	NA
AS_IGR:(CDS,VC0288,VC0288,-,phosphogluconate_dehydratase,cds-NP_229943.2,-,+,1796/CDS,VC0289,VC0289,-,gluconate_utilization_system_gnt-I_transcriptional_repressor,cds-NP_229944.1,-,-,998):+:15:NC_002505.1	1.59534	1.00502	2.18031	0.211218	0.645815	NA
CDS:VC0289,VC0289:-:gluconate_utilization_system_gnt-I_transcriptional_repressor:cds-NP_229944.1:-:-:998:NC_002505.1	97.3326	0.0815977	0.368829	0.0489359	0.824925	0.927082
AS_CDS:VC0289,VC0289:-:gluconate_utilization_system_gnt-I_transcriptional_repressor:cds-NP_229944.1:-:-:998:NC_002505.1	7.21825	-0.112409	1.33647	0.00762601	0.930412	NA
IGR:(CDS,VC0289,VC0289,-,gluconate_utilization_system_gnt-I_transcriptional_repressor,cds-NP_229944.1,-,-,998/CDS,VC0290,VC0290,fis,fis,Fis_family_transcriptional_regulator,cds-NP_229945.1,-,-,296):+:87:NC_002505.1	0.752338	2.88173	3.95772	0.771462	0.379765	NA
AS_IGR:(CDS,VC0289,VC0289,-,gluconate_utilization_system_gnt-I_transcriptional_repressor,cds-NP_229944.1,-,-,998/CDS,VC0290,VC0290,fis,fis,Fis_family_transcriptional_regulator,cds-NP_229945.1,-,-,296):+:87:NC_002505.1	2.54076	-0.00936506	1.62615	3.59106e-05	0.995219	NA
CDS:VC0290,VC0290:fis,fis:Fis_family_transcriptional_regulator:cds-NP_229945.1:-:-:296:NC_002505.1	168.831	0.446347	0.238501	3.49127	0.0616931	0.22116
AS_CDS:VC0290,VC0290:fis,fis:Fis_family_transcriptional_regulator:cds-NP_229945.1:-:-:296:NC_002505.1	0.897969	0.0448889	3.74839	0.000252158	0.987331	NA
CDS:VC0291,VC0291:-:NifR3/Smm1_family_protein:cds-NP_229946.1:-:-:995:NC_002505.1	699.339	0.619208	0.139795	19.5185	9.96309e-06	0.000131792
AS_CDS:VC0291,VC0291:-:NifR3/Smm1_family_protein:cds-NP_229946.1:-:-:995:NC_002505.1	45.5472	-0.714917	0.469633	2.29855	0.129495	0.357983
IGR:(CDS,VC0291,VC0291,-,NifR3/Smm1_family_protein,cds-NP_229946.1,-,-,995/CDS,VC0293,VC0293,prmA,prmA,ribosomal_protein_L11_methyltransferase,cds-NP_229948.1,-,-,887):+:61:NC_002505.1	5.0939	-0.935449	1.21508	0.590125	0.442371	NA
AS_IGR:(CDS,VC0291,VC0291,-,NifR3/Smm1_family_protein,cds-NP_229946.1,-,-,995/CDS,VC0293,VC0293,prmA,prmA,ribosomal_protein_L11_methyltransferase,cds-NP_229948.1,-,-,887):+:61:NC_002505.1	26.0297	0.916894	0.639365	2.04681	0.152525	0.397392
CDS:VC0293,VC0293:prmA,prmA:ribosomal_protein_L11_methyltransferase:cds-NP_229948.1:-:-:887:NC_002505.1	288.743	0.746587	0.258439	8.29103	0.00398413	0.026253
AS_CDS:VC0293,VC0293:prmA,prmA:ribosomal_protein_L11_methyltransferase:cds-NP_229948.1:-:-:887:NC_002505.1	27.1392	0.138251	0.649528	0.0453837	0.8313	0.928727
IGR:(CDS,VC0293,VC0293,prmA,prmA,ribosomal_protein_L11_methyltransferase,cds-NP_229948.1,-,-,887/CDS,VC0295,VC0295,-,acetyl-CoA_carboxylase_biotin_carboxylase_subunit,cds-NP_229950.1,-,-,1343):+:157:NC_002505.1	1.20079	-0.737821	3.36783	0.0475321	0.827415	NA
AS_IGR:(CDS,VC0293,VC0293,prmA,prmA,ribosomal_protein_L11_methyltransferase,cds-NP_229948.1,-,-,887/CDS,VC0295,VC0295,-,acetyl-CoA_carboxylase_biotin_carboxylase_subunit,cds-NP_229950.1,-,-,1343):+:157:NC_002505.1	155.004	1.01756	0.312705	10.4687	0.00121413	0.00966525
CDS:VC0295,VC0295:-:acetyl-CoA_carboxylase_biotin_carboxylase_subunit:cds-NP_229950.1:-:-:1343:NC_002505.1	914.345	1.01394	0.152046	43.8195	3.60104e-11	1.10802e-09
AS_CDS:VC0295,VC0295:-:acetyl-CoA_carboxylase_biotin_carboxylase_subunit:cds-NP_229950.1:-:-:1343:NC_002505.1	17.5982	-0.930523	0.847023	1.18911	0.275509	0.555176
CDS:VC0296,VC0296:-:acetyl-CoA_carboxylase_biotin_carboxyl_carrier_protein_subunit:cds-NP_229951.2:-:-:461:NC_002505.1	327.41	0.44099	0.208475	4.46593	0.0345773	0.144689
AS_CDS:VC0296,VC0296:-:acetyl-CoA_carboxylase_biotin_carboxyl_carrier_protein_subunit:cds-NP_229951.2:-:-:461:NC_002505.1	1.12467	3.45579	3.41528	1.28682	0.256635	NA
IGR:(CDS,VC0296,VC0296,-,acetyl-CoA_carboxylase_biotin_carboxyl_carrier_protein_subunit,cds-NP_229951.2,-,-,461/CDS,VC0297,VC0297,-,3-dehydroquinate_dehydratase,cds-NP_229952.1,-,-,452):+:5:NC_002505.1	0	NA	NA	NA	NA	NA
AS_IGR:(CDS,VC0296,VC0296,-,acetyl-CoA_carboxylase_biotin_carboxyl_carrier_protein_subunit,cds-NP_229951.2,-,-,461/CDS,VC0297,VC0297,-,3-dehydroquinate_dehydratase,cds-NP_229952.1,-,-,452):+:5:NC_002505.1	2.48455	0.432687	1.63222	0.0705412	0.79055	NA
CDS:VC0297,VC0297:-:3-dehydroquinate_dehydratase:cds-NP_229952.1:-:-:452:NC_002505.1	160.642	0.610499	0.301351	4.09283	0.0430654	0.171172
AS_CDS:VC0297,VC0297:-:3-dehydroquinate_dehydratase:cds-NP_229952.1:-:-:452:NC_002505.1	6.37909	-1.3982	1.95838	0.497992	0.480384	NA
IGR:(CDS,VC0297,VC0297,-,3-dehydroquinate_dehydratase,cds-NP_229952.1,-,-,452/CDS,VC0298,VC0298,-,acetyl-CoA_synthetase,cds-NP_229953.2,-,-,1949):+:328:NC_002505.1	8.63931	-1.5261	1.62728	0.855913	0.354885	0.636795
AS_IGR:(CDS,VC0297,VC0297,-,3-dehydroquinate_dehydratase,cds-NP_229952.1,-,-,452/CDS,VC0298,VC0298,-,acetyl-CoA_synthetase,cds-NP_229953.2,-,-,1949):+:328:NC_002505.1	11.5107	-0.35883	0.885984	0.165311	0.684313	0.866658
CDS:VC0298,VC0298:-:acetyl-CoA_synthetase:cds-NP_229953.2:-:-:1949:NC_002505.1	67.096	-0.527591	0.383662	1.88401	0.169879	0.422321
AS_CDS:VC0298,VC0298:-:acetyl-CoA_synthetase:cds-NP_229953.2:-:-:1949:NC_002505.1	11.6939	-0.395077	0.93872	0.178295	0.672843	0.860446
IGR:(CDS,VC0298,VC0298,-,acetyl-CoA_synthetase,cds-NP_229953.2,-,-,1949/CDS,VC0299,VC0299,-,DNA_polymerase_III_subunit_epsilon,cds-NP_229954.1,-,-,671):+:151:NC_002505.1	3.61321	0.82064	1.38706	0.347702	0.555417	NA
AS_IGR:(CDS,VC0298,VC0298,-,acetyl-CoA_synthetase,cds-NP_229953.2,-,-,1949/CDS,VC0299,VC0299,-,DNA_polymerase_III_subunit_epsilon,cds-NP_229954.1,-,-,671):+:151:NC_002505.1	0.76617	-1.94783	3.5068	0.263934	0.60743	NA
CDS:VC0299,VC0299:-:DNA_polymerase_III_subunit_epsilon:cds-NP_229954.1:-:-:671:NC_002505.1	4.54404	-3.97503	1.85978	4.38612	0.0362326	NA
AS_CDS:VC0299,VC0299:-:DNA_polymerase_III_subunit_epsilon:cds-NP_229954.1:-:-:671:NC_002505.1	25.9915	0.759302	0.717217	1.11058	0.291955	0.57329
CDS:VC0300,VC0300:-:hypothetical_protein:cds-NP_229955.1:-:-:1823:NC_002505.1	4.92756	-5.95698	2.11949	6.99304	0.00818271	NA
AS_CDS:VC0300,VC0300:-:hypothetical_protein:cds-NP_229955.1:-:-:1823:NC_002505.1	85.7386	-0.956532	0.33089	8.26336	0.00404531	0.0265572
CDS:VC0301,VC0301:-:hypothetical_protein:cds-NP_229956.1:-:-:206:NC_002505.1	0	NA	NA	NA	NA	NA
AS_CDS:VC0301,VC0301:-:hypothetical_protein:cds-NP_229956.1:-:-:206:NC_002505.1	6.81649	-1.30291	1.16446	1.23665	0.266117	NA
IGR:(CDS,VC0301,VC0301,-,hypothetical_protein,cds-NP_229956.1,-,-,206/CDS,VC0302,VC0302,-,3-phenylpropionic_acid_transporter,cds-NP_229957.1,-,+,1190):+:57:NC_002505.1	0.788858	-0.73054	3.45576	0.0445895	0.832761	NA
AS_IGR:(CDS,VC0301,VC0301,-,hypothetical_protein,cds-NP_229956.1,-,-,206/CDS,VC0302,VC0302,-,3-phenylpropionic_acid_transporter,cds-NP_229957.1,-,+,1190):+:57:NC_002505.1	0	NA	NA	NA	NA	NA
CDS:VC0302,VC0302:-:3-phenylpropionic_acid_transporter:cds-NP_229957.1:-:+:1190:NC_002505.1	139.777	0.505131	0.391638	1.6585	0.197806	0.458975
AS_CDS:VC0302,VC0302:-:3-phenylpropionic_acid_transporter:cds-NP_229957.1:-:+:1190:NC_002505.1	0.965557	0.160073	3.19321	0.00290476	0.957018	NA
IGR:(CDS,VC0302,VC0302,-,3-phenylpropionic_acid_transporter,cds-NP_229957.1,-,+,1190/CDS,VC0303,VC0303,-,sensor_histidine_kinase,cds-NP_229958.1,-,+,3443):+:41:NC_002505.1	9.12116	-0.0948316	1.2415	0.00593347	0.9386	0.976092
AS_IGR:(CDS,VC0302,VC0302,-,3-phenylpropionic_acid_transporter,cds-NP_229957.1,-,+,1190/CDS,VC0303,VC0303,-,sensor_histidine_kinase,cds-NP_229958.1,-,+,3443):+:41:NC_002505.1	1.32043	-0.584333	2.53927	0.0537841	0.816605	NA
CDS:VC0303,VC0303:-:sensor_histidine_kinase:cds-NP_229958.1:-:+:3443:NC_002505.1	141.4	-0.379184	0.344229	1.21017	0.271299	0.55088
AS_CDS:VC0303,VC0303:-:sensor_histidine_kinase:cds-NP_229958.1:-:+:3443:NC_002505.1	28.4632	0.483441	0.666828	0.527402	0.467701	0.732532
IGR:(CDS,VC0303,VC0303,-,sensor_histidine_kinase,cds-NP_229958.1,-,+,3443/CDS,VC0304,VC0304,-,guanosine_pentaphosphate_phosphohydrolase,cds-NP_229959.1,-,-,1493):+:61:NC_002505.1	0.905326	-0.43806	2.92719	0.0226265	0.880432	NA
AS_IGR:(CDS,VC0303,VC0303,-,sensor_histidine_kinase,cds-NP_229958.1,-,+,3443/CDS,VC0304,VC0304,-,guanosine_pentaphosphate_phosphohydrolase,cds-NP_229959.1,-,-,1493):+:61:NC_002505.1	2.04603	-0.335573	2.0173	0.0277601	0.867674	NA
CDS:VC0304,VC0304:-:guanosine_pentaphosphate_phosphohydrolase:cds-NP_229959.1:-:-:1493:NC_002505.1	999.035	-0.242974	0.174504	1.93596	0.164107	0.415375
AS_CDS:VC0304,VC0304:-:guanosine_pentaphosphate_phosphohydrolase:cds-NP_229959.1:-:-:1493:NC_002505.1	24.0375	-1.22712	0.698413	3.03858	0.0813072	0.263346
CDS:VC0305,VC0305:-:ATP-dependent_RNA_helicase_RhlB:cds-NP_229960.1:-:-:1316:NC_002505.1	1354.21	-0.244133	0.115159	4.4891	0.0341116	0.143014
AS_CDS:VC0305,VC0305:-:ATP-dependent_RNA_helicase_RhlB:cds-NP_229960.1:-:-:1316:NC_002505.1	33.93	-0.926291	0.485278	3.6094	0.0574538	0.210129
IGR:(CDS,VC0305,VC0305,-,ATP-dependent_RNA_helicase_RhlB,cds-NP_229960.1,-,-,1316/CDS,VC0306,VC0306,-,thioredoxin,cds-NP_229961.1,-,+,326):+:70:NC_002505.1	43.1084	-0.0931803	0.507623	0.0341446	0.8534	0.938103
AS_IGR:(CDS,VC0305,VC0305,-,ATP-dependent_RNA_helicase_RhlB,cds-NP_229960.1,-,-,1316/CDS,VC0306,VC0306,-,thioredoxin,cds-NP_229961.1,-,+,326):+:70:NC_002505.1	0.782955	-0.404085	3.94466	0.0105668	0.918126	NA
CDS:VC0306,VC0306:-:thioredoxin:cds-NP_229961.1:-:+:326:NC_002505.1	860.978	-0.0804266	0.23356	0.118675	0.730476	0.886928
AS_CDS:VC0306,VC0306:-:thioredoxin:cds-NP_229961.1:-:+:326:NC_002505.1	15.3201	0.0802368	0.802346	0.0102573	0.91933	0.968166
IGR:(CDS,VC0306,VC0306,-,thioredoxin,cds-NP_229961.1,-,+,326/CDS,VC0307,VC0307,rho,rho,transcription_termination_factor_Rho,cds-NP_229962.1,-,+,1259):+:146:NC_002505.1	154.752	-0.163329	0.25044	0.425617	0.514147	0.764577
AS_IGR:(CDS,VC0306,VC0306,-,thioredoxin,cds-NP_229961.1,-,+,326/CDS,VC0307,VC0307,rho,rho,transcription_termination_factor_Rho,cds-NP_229962.1,-,+,1259):+:146:NC_002505.1	10.661	-0.211828	0.974585	0.0477677	0.826994	0.927387
CDS:VC0307,VC0307:rho,rho:transcription_termination_factor_Rho:cds-NP_229962.1:-:+:1259:NC_002505.1	2566.1	0.0663335	0.0975394	0.462559	0.49643	0.753668
AS_CDS:VC0307,VC0307:rho,rho:transcription_termination_factor_Rho:cds-NP_229962.1:-:+:1259:NC_002505.1	27.2706	-0.0517743	0.698845	0.00586414	0.93896	0.976092
IGR:(CDS,VC0307,VC0307,rho,rho,transcription_termination_factor_Rho,cds-NP_229962.1,-,+,1259/CDS,VC0308,VC0308,-,hypothetical_protein,cds-NP_229963.1,-,+,992):+:47:NC_002505.1	57.2259	0.350438	0.372128	0.887861	0.346058	0.629131
AS_IGR:(CDS,VC0307,VC0307,rho,rho,transcription_termination_factor_Rho,cds-NP_229962.1,-,+,1259/CDS,VC0308,VC0308,-,hypothetical_protein,cds-NP_229963.1,-,+,992):+:47:NC_002505.1	4.346	-1.80703	1.383	1.66943	0.196335	NA
CDS:VC0308,VC0308:-:hypothetical_protein:cds-NP_229963.1:-:+:992:NC_002505.1	264.266	-0.248574	0.284742	0.760948	0.383032	0.665044
AS_CDS:VC0308,VC0308:-:hypothetical_protein:cds-NP_229963.1:-:+:992:NC_002505.1	35.5407	-1.27971	0.574308	4.85424	0.0275783	0.121754
IGR:(CDS,VC0308,VC0308,-,hypothetical_protein,cds-NP_229963.1,-,+,992/CDS,VC0309,VC0309,-,hypothetical_protein,cds-NP_229964.1,-,+,1841):+:30:NC_002505.1	5.86849	0.197392	1.08273	0.0332236	0.855368	NA
AS_IGR:(CDS,VC0308,VC0308,-,hypothetical_protein,cds-NP_229963.1,-,+,992/CDS,VC0309,VC0309,-,hypothetical_protein,cds-NP_229964.1,-,+,1841):+:30:NC_002505.1	0	NA	NA	NA	NA	NA
CDS:VC0309,VC0309:-:hypothetical_protein:cds-NP_229964.1:-:+:1841:NC_002505.1	315.037	-0.130758	0.172436	0.575097	0.448241	0.718668
AS_CDS:VC0309,VC0309:-:hypothetical_protein:cds-NP_229964.1:-:+:1841:NC_002505.1	7.13656	2.0228	1.40806	2.01144	0.156117	NA
CDS:VC0311,VC0311:-:ferredoxin:cds-NP_229965.1:-:+:269:NC_002505.1	89.2198	0.0715936	0.394892	0.0332369	0.855339	0.939214
AS_CDS:VC0311,VC0311:-:ferredoxin:cds-NP_229965.1:-:+:269:NC_002505.1	3.90073	-0.726985	1.61895	0.199951	0.654761	NA
CDS:VC0312,VC0312:fre,fre:FMN_reductase:cds-NP_229966.1:-:+:710:NC_002505.1	223.257	0.0210029	0.237173	0.00801315	0.928672	0.971645
AS_CDS:VC0312,VC0312:fre,fre:FMN_reductase:cds-NP_229966.1:-:+:710:NC_002505.1	26.9381	-0.760384	0.834946	0.818355	0.365662	0.647432
IGR:(CDS,VC0312,VC0312,fre,fre,FMN_reductase,cds-NP_229966.1,-,+,710/rRNA,VCr007,VCr007,ID,VCr007,16Sc,16Sc,16Sc,16S_ribosomal_RNA,ID,16S_ribosomal_RNA,exon-VCr007-1,-,+,1534):+:554:NC_002505.1	103.076	1.33249	0.311764	17.9431	2.2761e-05	0.000276769
AS_IGR:(CDS,VC0312,VC0312,fre,fre,FMN_reductase,cds-NP_229966.1,-,+,710/rRNA,VCr007,VCr007,ID,VCr007,16Sc,16Sc,16Sc,16S_ribosomal_RNA,ID,16S_ribosomal_RNA,exon-VCr007-1,-,+,1534):+:554:NC_002505.1	31.8714	-0.952506	0.652119	2.09935	0.147361	0.388408
rRNA:VCr007,VCr007,ID,VCr007:16Sc,16Sc,16Sc:16S_ribosomal_RNA,ID,16S_ribosomal_RNA:exon-VCr007-1:-:+:1534:NC_002505.1	2185.23	-0.230061	0.147237	2.43881	0.118366	0.338866
AS_rRNA:VCr007,VCr007,ID,VCr007:16Sc,16Sc,16Sc:16S_ribosomal_RNA,ID,16S_ribosomal_RNA:exon-VCr007-1:-:+:1534:NC_002505.1	0.150468	0.593517	4.08047	0.00870138	0.92568	NA
IGR:(rRNA,VCr007,VCr007,ID,VCr007,16Sc,16Sc,16Sc,16S_ribosomal_RNA,ID,16S_ribosomal_RNA,exon-VCr007-1,-,+,1534/tRNA,VCt011,VCt011,ID,VCt011,tRNA-Ile-2,tRNA-Ile-2,tRNA-Ile-2,tRNA-Ile,ID,tRNA-Ile,exon-VCt011-1,-,+,76):+:62:NC_002505.1	36.7475	0.563949	0.488565	1.33291	0.248288	0.524518
AS_IGR:(rRNA,VCr007,VCr007,ID,VCr007,16Sc,16Sc,16Sc,16S_ribosomal_RNA,ID,16S_ribosomal_RNA,exon-VCr007-1,-,+,1534/tRNA,VCt011,VCt011,ID,VCt011,tRNA-Ile-2,tRNA-Ile-2,tRNA-Ile-2,tRNA-Ile,ID,tRNA-Ile,exon-VCt011-1,-,+,76):+:62:NC_002505.1	0.752338	2.88173	3.95772	0.771462	0.379765	NA
tRNA:VCt011,VCt011,ID,VCt011:tRNA-Ile-2,tRNA-Ile-2,tRNA-Ile-2:tRNA-Ile,ID,tRNA-Ile:exon-VCt011-1:-:+:76:NC_002505.1	34.03	0.693681	0.509279	1.85467	0.173241	0.426593
AS_tRNA:VCt011,VCt011,ID,VCt011:tRNA-Ile-2,tRNA-Ile-2,tRNA-Ile-2:tRNA-Ile,ID,tRNA-Ile:exon-VCt011-1:-:+:76:NC_002505.1	0.451403	2.14272	3.99138	0.504564	0.477502	NA
IGR:(tRNA,VCt011,VCt011,ID,VCt011,tRNA-Ile-2,tRNA-Ile-2,tRNA-Ile-2,tRNA-Ile,ID,tRNA-Ile,exon-VCt011-1,-,+,76/tRNA,VCt012,VCt012,ID,VCt012,tRNA-Ala-3,tRNA-Ala-3,tRNA-Ala-3,tRNA-Ala,ID,tRNA-Ala,exon-VCt012-1,-,+,75):+:7:NC_002505.1	4.17767	0.707837	1.29624	0.298446	0.584859	NA
AS_IGR:(tRNA,VCt011,VCt011,ID,VCt011,tRNA-Ile-2,tRNA-Ile-2,tRNA-Ile-2,tRNA-Ile,ID,tRNA-Ile,exon-VCt011-1,-,+,76/tRNA,VCt012,VCt012,ID,VCt012,tRNA-Ala-3,tRNA-Ala-3,tRNA-Ala-3,tRNA-Ala,ID,tRNA-Ala,exon-VCt012-1,-,+,75):+:7:NC_002505.1	0	NA	NA	NA	NA	NA
tRNA:VCt012,VCt012,ID,VCt012:tRNA-Ala-3,tRNA-Ala-3,tRNA-Ala-3:tRNA-Ala,ID,tRNA-Ala:exon-VCt012-1:-:+:75:NC_002505.1	75.6484	0.418852	0.360801	1.35024	0.245235	0.520497
AS_tRNA:VCt012,VCt012,ID,VCt012:tRNA-Ala-3,tRNA-Ala-3,tRNA-Ala-3:tRNA-Ala,ID,tRNA-Ala:exon-VCt012-1:-:+:75:NC_002505.1	0.451403	2.14272	3.99138	0.504564	0.477502	NA
IGR:(tRNA,VCt012,VCt012,ID,VCt012,tRNA-Ala-3,tRNA-Ala-3,tRNA-Ala-3,tRNA-Ala,ID,tRNA-Ala,exon-VCt012-1,-,+,75/rRNA,VCr008,VCr008,ID,VCr008,23Sc,23Sc,23Sc,23S_ribosomal_RNA,ID,23S_ribosomal_RNA,exon-VCr008-1,-,+,2886):+:286:NC_002505.1	143.072	0.455424	0.333443	1.85968	0.172662	0.425907
AS_IGR:(tRNA,VCt012,VCt012,ID,VCt012,tRNA-Ala-3,tRNA-Ala-3,tRNA-Ala-3,tRNA-Ala,ID,tRNA-Ala,exon-VCt012-1,-,+,75/rRNA,VCr008,VCr008,ID,VCr008,23Sc,23Sc,23Sc,23S_ribosomal_RNA,ID,23S_ribosomal_RNA,exon-VCr008-1,-,+,2886):+:286:NC_002505.1	0.751979	0.514383	3.96822	0.0184586	0.89193	NA
rRNA:VCr008,VCr008,ID,VCr008:23Sc,23Sc,23Sc:23S_ribosomal_RNA,ID,23S_ribosomal_RNA:exon-VCr008-1:-:+:2886:NC_002505.1	18217	-0.385141	0.123169	9.74872	0.00179448	0.0134292
AS_rRNA:VCr008,VCr008,ID,VCr008:23Sc,23Sc,23Sc:23S_ribosomal_RNA,ID,23S_ribosomal_RNA:exon-VCr008-1:-:+:2886:NC_002505.1	0	NA	NA	NA	NA	NA
IGR:(rRNA,VCr008,VCr008,ID,VCr008,23Sc,23Sc,23Sc,23S_ribosomal_RNA,ID,23S_ribosomal_RNA,exon-VCr008-1,-,+,2886/rRNA,VCr009,VCr009,ID,VCr009,5Sc,5Sc,5Sc,5S_ribosomal_RNA,ID,5S_ribosomal_RNA,exon-VCr009-1,-,+,117):+:126:NC_002505.1	75.6271	-0.266436	0.354071	0.565919	0.451885	0.720422
AS_IGR:(rRNA,VCr008,VCr008,ID,VCr008,23Sc,23Sc,23Sc,23S_ribosomal_RNA,ID,23S_ribosomal_RNA,exon-VCr008-1,-,+,2886/rRNA,VCr009,VCr009,ID,VCr009,5Sc,5Sc,5Sc,5S_ribosomal_RNA,ID,5S_ribosomal_RNA,exon-VCr009-1,-,+,117):+:126:NC_002505.1	0	NA	NA	NA	NA	NA
rRNA:VCr009,VCr009,ID,VCr009:5Sc,5Sc,5Sc:5S_ribosomal_RNA,ID,5S_ribosomal_RNA:exon-VCr009-1:-:+:117:NC_002505.1	129.712	0.180558	0.294301	0.376372	0.539551	0.782929
AS_rRNA:VCr009,VCr009,ID,VCr009:5Sc,5Sc,5Sc:5S_ribosomal_RNA,ID,5S_ribosomal_RNA:exon-VCr009-1:-:+:117:NC_002505.1	0	NA	NA	NA	NA	NA
IGR:(rRNA,VCr009,VCr009,ID,VCr009,5Sc,5Sc,5Sc,5S_ribosomal_RNA,ID,5S_ribosomal_RNA,exon-VCr009-1,-,+,117/tRNA,VCt013,VCt013,ID,VCt013,tRNA-Asp-2,tRNA-Asp-2,tRNA-Asp-2,tRNA-Asp,ID,tRNA-Asp,exon-VCt013-1,-,+,76):+:24:NC_002505.1	4.1185	-0.111393	1.28735	0.00750923	0.930945	NA
AS_IGR:(rRNA,VCr009,VCr009,ID,VCr009,5Sc,5Sc,5Sc,5S_ribosomal_RNA,ID,5S_ribosomal_RNA,exon-VCr009-1,-,+,117/tRNA,VCt013,VCt013,ID,VCt013,tRNA-Asp-2,tRNA-Asp-2,tRNA-Asp-2,tRNA-Asp,ID,tRNA-Asp,exon-VCt013-1,-,+,76):+:24:NC_002505.1	0	NA	NA	NA	NA	NA
tRNA:VCt013,VCt013,ID,VCt013:tRNA-Asp-2,tRNA-Asp-2,tRNA-Asp-2:tRNA-Asp,ID,tRNA-Asp:exon-VCt013-1:-:+:76:NC_002505.1	17.8366	0.246311	0.658871	0.14026	0.708023	0.878142
AS_tRNA:VCt013,VCt013,ID,VCt013:tRNA-Asp-2,tRNA-Asp-2,tRNA-Asp-2:tRNA-Asp,ID,tRNA-Asp:exon-VCt013-1:-:+:76:NC_002505.1	0.187346	-1.33004	4.08047	0.19093	0.662144	NA
IGR:(tRNA,VCt013,VCt013,ID,VCt013,tRNA-Asp-2,tRNA-Asp-2,tRNA-Asp-2,tRNA-Asp,ID,tRNA-Asp,exon-VCt013-1,-,+,76/CDS,VC0315,VC0315,pssA,pssA,phosphatidylserine_synthase,cds-NP_229969.1,-,-,1340):+:253:NC_002505.1	3.04964	1.86121	1.76112	1.11214	0.291618	NA
AS_IGR:(tRNA,VCt013,VCt013,ID,VCt013,tRNA-Asp-2,tRNA-Asp-2,tRNA-Asp-2,tRNA-Asp,ID,tRNA-Asp,exon-VCt013-1,-,+,76/CDS,VC0315,VC0315,pssA,pssA,phosphatidylserine_synthase,cds-NP_229969.1,-,-,1340):+:253:NC_002505.1	2.31875	-0.260223	1.68247	0.0240942	0.876645	NA
CDS:VC0315,VC0315:pssA,pssA:phosphatidylserine_synthase:cds-NP_229969.1:-:-:1340:NC_002505.1	157.091	-0.0810815	0.238481	0.115672	0.733776	0.888897
AS_CDS:VC0315,VC0315:pssA,pssA:phosphatidylserine_synthase:cds-NP_229969.1:-:-:1340:NC_002505.1	52.7354	-0.119349	0.422409	0.0800232	0.777266	0.905653
IGR:(CDS,VC0315,VC0315,pssA,pssA,phosphatidylserine_synthase,cds-NP_229969.1,-,-,1340/CDS,VC0317,VC0317,-,hypothetical_protein,cds-NP_229971.1,-,-,446):+:43:NC_002505.1	2.78824	0.990273	1.66725	0.349756	0.554251	NA
AS_IGR:(CDS,VC0315,VC0315,pssA,pssA,phosphatidylserine_synthase,cds-NP_229969.1,-,-,1340/CDS,VC0317,VC0317,-,hypothetical_protein,cds-NP_229971.1,-,-,446):+:43:NC_002505.1	0.826885	-1.0448	2.79378	0.139472	0.708806	NA
CDS:VC0317,VC0317:-:hypothetical_protein:cds-NP_229971.1:-:-:446:NC_002505.1	29.5709	-1.50824	0.81193	3.35609	0.0669569	0.232238
AS_CDS:VC0317,VC0317:-:hypothetical_protein:cds-NP_229971.1:-:-:446:NC_002505.1	21.1691	0.554699	0.936029	0.349986	0.554121	0.792259
CDS:VC0318,VC0318:murB,murB:UDP-N-acetylenolpyruvoylglucosamine_reductase:cds-NP_229972.1:-:+:1073:NC_002505.1	637.078	-0.265845	0.163123	2.65462	0.103249	0.309879
AS_CDS:VC0318,VC0318:murB,murB:UDP-N-acetylenolpyruvoylglucosamine_reductase:cds-NP_229972.1:-:+:1073:NC_002505.1	7.51574	-0.754869	1.24665	0.364649	0.545936	NA
CDS:VC0319,VC0319:-:biotin--protein_ligase:cds-NP_229973.1:-:+:962:NC_002505.1	425.787	-0.589173	0.183345	10.2668	0.00135446	0.0106034
AS_CDS:VC0319,VC0319:-:biotin--protein_ligase:cds-NP_229973.1:-:+:962:NC_002505.1	8.81123	-1.53037	1.14053	1.74412	0.186618	0.444532
CDS:VC0320,VC0320:-:pantothenate_kinase:cds-NP_229974.1:-:-:1127:NC_002505.1	40.8902	-0.690752	0.522096	1.74239	0.186837	0.444532
AS_CDS:VC0320,VC0320:-:pantothenate_kinase:cds-NP_229974.1:-:-:1127:NC_002505.1	124.141	-0.237566	0.293191	0.655877	0.418019	0.69624
tRNA:VCt014,VCt014,ID,VCt014:tRNA-Thr-2,tRNA-Thr-2,tRNA-Thr-2:tRNA-Thr,ID,tRNA-Thr:exon-VCt014-1:-:+:75:NC_002505.1	13.9884	-0.432774	0.756671	0.326852	0.567519	0.798617
AS_tRNA:VCt014,VCt014,ID,VCt014:tRNA-Thr-2,tRNA-Thr-2,tRNA-Thr-2:tRNA-Thr,ID,tRNA-Thr:exon-VCt014-1:-:+:75:NC_002505.1	0.450865	-2.54518	4.01315	0.642271	0.42289	NA
IGR:(tRNA,VCt014,VCt014,ID,VCt014,tRNA-Thr-2,tRNA-Thr-2,tRNA-Thr-2,tRNA-Thr,ID,tRNA-Thr,exon-VCt014-1,-,+,75/tRNA,VCt015,VCt015,ID,VCt015,tRNA-Tyr-1,tRNA-Tyr-1,tRNA-Tyr-1,tRNA-Tyr,ID,tRNA-Tyr,exon-VCt015-1,-,+,84):+:34:NC_002505.1	6.61273	-0.0481234	1.09928	0.00191612	0.965085	NA
AS_IGR:(tRNA,VCt014,VCt014,ID,VCt014,tRNA-Thr-2,tRNA-Thr-2,tRNA-Thr-2,tRNA-Thr,ID,tRNA-Thr,exon-VCt014-1,-,+,75/tRNA,VCt015,VCt015,ID,VCt015,tRNA-Tyr-1,tRNA-Tyr-1,tRNA-Tyr-1,tRNA-Tyr,ID,tRNA-Tyr,exon-VCt015-1,-,+,84):+:34:NC_002505.1	0	NA	NA	NA	NA	NA
tRNA:VCt015,VCt015,ID,VCt015:tRNA-Tyr-1,tRNA-Tyr-1,tRNA-Tyr-1:tRNA-Tyr,ID,tRNA-Tyr:exon-VCt015-1:-:+:84:NC_002505.1	53.191	0.0831199	0.383024	0.0471588	0.828083	0.927884
AS_tRNA:VCt015,VCt015,ID,VCt015:tRNA-Tyr-1,tRNA-Tyr-1,tRNA-Tyr-1:tRNA-Tyr,ID,tRNA-Tyr:exon-VCt015-1:-:+:84:NC_002505.1	0	NA	NA	NA	NA	NA
IGR:(tRNA,VCt015,VCt015,ID,VCt015,tRNA-Tyr-1,tRNA-Tyr-1,tRNA-Tyr-1,tRNA-Tyr,ID,tRNA-Tyr,exon-VCt015-1,-,+,84/tRNA,VCt016,VCt016,ID,VCt016,tRNA-Gly-3,tRNA-Gly-3,tRNA-Gly-3,tRNA-Gly,ID,tRNA-Gly,exon-VCt016-1,-,+,74):+:34:NC_002505.1	18.7453	0.715747	0.655407	1.18805	0.275723	0.55537
AS_IGR:(tRNA,VCt015,VCt015,ID,VCt015,tRNA-Tyr-1,tRNA-Tyr-1,tRNA-Tyr-1,tRNA-Tyr,ID,tRNA-Tyr,exon-VCt015-1,-,+,84/tRNA,VCt016,VCt016,ID,VCt016,tRNA-Gly-3,tRNA-Gly-3,tRNA-Gly-3,tRNA-Gly,ID,tRNA-Gly,exon-VCt016-1,-,+,74):+:34:NC_002505.1	1.02987	-1.20651	2.58329	0.214171	0.643518	NA
tRNA:VCt016,VCt016,ID,VCt016:tRNA-Gly-3,tRNA-Gly-3,tRNA-Gly-3:tRNA-Gly,ID,tRNA-Gly:exon-VCt016-1:-:+:74:NC_002505.1	69.9315	0.507831	0.345099	2.15688	0.141933	0.381659
AS_tRNA:VCt016,VCt016,ID,VCt016:tRNA-Gly-3,tRNA-Gly-3,tRNA-Gly-3:tRNA-Gly,ID,tRNA-Gly:exon-VCt016-1:-:+:74:NC_002505.1	4.34497	-1.95741	1.35529	2.02855	0.154368	NA
IGR:(tRNA,VCt016,VCt016,ID,VCt016,tRNA-Gly-3,tRNA-Gly-3,tRNA-Gly-3,tRNA-Gly,ID,tRNA-Gly,exon-VCt016-1,-,+,74/tRNA,VCt017,VCt017,ID,VCt017,tRNA-Thr-3,tRNA-Thr-3,tRNA-Thr-3,tRNA-Thr,ID,tRNA-Thr,exon-VCt017-1,-,+,75):+:12:NC_002505.1	8.59756	0.778885	0.931701	0.700609	0.402579	0.683718
AS_IGR:(tRNA,VCt016,VCt016,ID,VCt016,tRNA-Gly-3,tRNA-Gly-3,tRNA-Gly-3,tRNA-Gly,ID,tRNA-Gly,exon-VCt016-1,-,+,74/tRNA,VCt017,VCt017,ID,VCt017,tRNA-Thr-3,tRNA-Thr-3,tRNA-Thr-3,tRNA-Thr,ID,tRNA-Thr,exon-VCt017-1,-,+,75):+:12:NC_002505.1	0.52386	-2.73534	4.0002	0.708808	0.39984	NA
tRNA:VCt017,VCt017,ID,VCt017:tRNA-Thr-3,tRNA-Thr-3,tRNA-Thr-3:tRNA-Thr,ID,tRNA-Thr:exon-VCt017-1:-:+:75:NC_002505.1	62.614	0.865252	0.41485	4.33615	0.0373112	0.153697
AS_tRNA:VCt017,VCt017,ID,VCt017:tRNA-Thr-3,tRNA-Thr-3,tRNA-Thr-3:tRNA-Thr,ID,tRNA-Thr:exon-VCt017-1:-:+:75:NC_002505.1	4.97108	-1.69984	1.4034	1.42534	0.232527	NA
IGR:(tRNA,VCt017,VCt017,ID,VCt017,tRNA-Thr-3,tRNA-Thr-3,tRNA-Thr-3,tRNA-Thr,ID,tRNA-Thr,exon-VCt017-1,-,+,75/CDS,VC0321,VC0321,tuf,tuf,elongation_factor_Tu,cds-NP_229975.1,-,+,1184):+:91:NC_002505.1	89.386	0.753358	0.371916	4.09237	0.0430773	0.171172
AS_IGR:(tRNA,VCt017,VCt017,ID,VCt017,tRNA-Thr-3,tRNA-Thr-3,tRNA-Thr-3,tRNA-Thr,ID,tRNA-Thr,exon-VCt017-1,-,+,75/CDS,VC0321,VC0321,tuf,tuf,elongation_factor_Tu,cds-NP_229975.1,-,+,1184):+:91:NC_002505.1	11.7595	-1.67385	0.923648	3.18202	0.0744525	0.248655
CDS:VC0321,VC0321:tuf,tuf:elongation_factor_Tu:cds-NP_229975.1:-:+:1184:NC_002505.1	11918.5	0.22617	0.113185	3.98932	0.0457894	0.178738
AS_CDS:VC0321,VC0321:tuf,tuf:elongation_factor_Tu:cds-NP_229975.1:-:+:1184:NC_002505.1	19.3005	-1.58031	0.759004	4.20477	0.0403103	0.162837
IGR:(CDS,VC0321,VC0321,tuf,tuf,elongation_factor_Tu,cds-NP_229975.1,-,+,1184/CDS,VC0322,VC0322,secE,secE,preprotein_translocase_subunit_SecE,cds-NP_229976.1,-,+,395):+:157:NC_002505.1	716.963	0.165412	0.157919	1.09843	0.294612	0.575176
AS_IGR:(CDS,VC0321,VC0321,tuf,tuf,elongation_factor_Tu,cds-NP_229975.1,-,+,1184/CDS,VC0322,VC0322,secE,secE,preprotein_translocase_subunit_SecE,cds-NP_229976.1,-,+,395):+:157:NC_002505.1	0	NA	NA	NA	NA	NA
CDS:VC0322,VC0322:secE,secE:preprotein_translocase_subunit_SecE:cds-NP_229976.1:-:+:395:NC_002505.1	515.418	-0.144671	0.167524	0.746003	0.387745	0.669594
AS_CDS:VC0322,VC0322:secE,secE:preprotein_translocase_subunit_SecE:cds-NP_229976.1:-:+:395:NC_002505.1	6.38111	-1.19771	1.41228	0.700406	0.402647	NA
CDS:VC0323,VC0323:nusG,nusG:transcription_antitermination_protein_NusG:cds-NP_229977.1:-:+:548:NC_002505.1	743.573	0.159134	0.145078	1.20196	0.27293	0.552812
AS_CDS:VC0323,VC0323:nusG,nusG:transcription_antitermination_protein_NusG:cds-NP_229977.1:-:+:548:NC_002505.1	1.31575	-2.97461	2.86638	1.11144	0.291769	NA
IGR:(CDS,VC0323,VC0323,nusG,nusG,transcription_antitermination_protein_NusG,cds-NP_229977.1,-,+,548/CDS,VC0324,VC0324,rplK,rplK,50S_ribosomal_protein_L11,cds-NP_229978.1,-,+,428):+:79:NC_002505.1	195.047	0.295597	0.220583	1.79385	0.180458	0.436318
AS_IGR:(CDS,VC0323,VC0323,nusG,nusG,transcription_antitermination_protein_NusG,cds-NP_229977.1,-,+,548/CDS,VC0324,VC0324,rplK,rplK,50S_ribosomal_protein_L11,cds-NP_229978.1,-,+,428):+:79:NC_002505.1	0.300577	-1.99659	4.05782	0.438304	0.507942	NA
CDS:VC0324,VC0324:rplK,rplK:50S_ribosomal_protein_L11:cds-NP_229978.1:-:+:428:NC_002505.1	1988.14	0.577966	0.0992757	33.7292	6.33426e-09	1.36254e-07
AS_CDS:VC0324,VC0324:rplK,rplK:50S_ribosomal_protein_L11:cds-NP_229978.1:-:+:428:NC_002505.1	0.965557	0.160073	3.19321	0.00290476	0.957018	NA
CDS:VC0325,VC0325:rplA,rplA:50S_ribosomal_protein_L1:cds-NP_229979.1:-:+:701:NC_002505.1	3746.54	0.617048	0.135178	20.6954	5.38459e-06	7.42821e-05
AS_CDS:VC0325,VC0325:rplA,rplA:50S_ribosomal_protein_L1:cds-NP_229979.1:-:+:701:NC_002505.1	6.81342	-1.31344	1.43001	0.823141	0.364263	NA
IGR:(CDS,VC0325,VC0325,rplA,rplA,50S_ribosomal_protein_L1,cds-NP_229979.1,-,+,701/CDS,VC0326,VC0326,rplJ,rplJ,50S_ribosomal_protein_L10,cds-NP_229980.1,-,+,488):+:218:NC_002505.1	665.254	0.641194	0.151986	17.7211	2.55778e-05	0.000309426
AS_IGR:(CDS,VC0325,VC0325,rplA,rplA,50S_ribosomal_protein_L1,cds-NP_229979.1,-,+,701/CDS,VC0326,VC0326,rplJ,rplJ,50S_ribosomal_protein_L10,cds-NP_229980.1,-,+,488):+:218:NC_002505.1	0	NA	NA	NA	NA	NA
CDS:VC0326,VC0326:rplJ,rplJ:50S_ribosomal_protein_L10:cds-NP_229980.1:-:+:488:NC_002505.1	3850.48	0.768771	0.108288	49.8832	1.6318e-12	6.04619e-11
AS_CDS:VC0326,VC0326:rplJ,rplJ:50S_ribosomal_protein_L10:cds-NP_229980.1:-:+:488:NC_002505.1	0	NA	NA	NA	NA	NA
IGR:(CDS,VC0326,VC0326,rplJ,rplJ,50S_ribosomal_protein_L10,cds-NP_229980.1,-,+,488/CDS,VC0327,VC0327,rplL,rplL,50S_ribosomal_protein_L7/L12,cds-NP_229981.1,-,+,365):+:15:NC_002505.1	145.953	0.792777	0.256119	9.54985	0.00199966	0.0146649
AS_IGR:(CDS,VC0326,VC0326,rplJ,rplJ,50S_ribosomal_protein_L10,cds-NP_229980.1,-,+,488/CDS,VC0327,VC0327,rplL,rplL,50S_ribosomal_protein_L7/L12,cds-NP_229981.1,-,+,365):+:15:NC_002505.1	0	NA	NA	NA	NA	NA
CDS:VC0327,VC0327:rplL,rplL:50S_ribosomal_protein_L7/L12:cds-NP_229981.1:-:+:365:NC_002505.1	6164.84	0.755942	0.128439	34.2765	4.78114e-09	1.05081e-07
AS_CDS:VC0327,VC0327:rplL,rplL:50S_ribosomal_protein_L7/L12:cds-NP_229981.1:-:+:365:NC_002505.1	0.90173	-3.5309	3.96091	1.01518	0.313665	NA
IGR:(CDS,VC0327,VC0327,rplL,rplL,50S_ribosomal_protein_L7/L12,cds-NP_229981.1,-,+,365/CDS,VC0328,VC0328,rpoB,rpoB,DNA-directed_RNA_polymerase_subunit_beta,cds-NP_229982.2,-,+,4025):+:189:NC_002505.1	1159.63	0.61059	0.142695	18.2157	1.97245e-05	0.000242766
AS_IGR:(CDS,VC0327,VC0327,rplL,rplL,50S_ribosomal_protein_L7/L12,cds-NP_229981.1,-,+,365/CDS,VC0328,VC0328,rpoB,rpoB,DNA-directed_RNA_polymerase_subunit_beta,cds-NP_229982.2,-,+,4025):+:189:NC_002505.1	1.41735	-1.8824	3.21147	0.327005	0.567428	NA
CDS:VC0328,VC0328:rpoB,rpoB:DNA-directed_RNA_polymerase_subunit_beta:cds-NP_229982.2:-:+:4025:NC_002505.1	7001.95	0.931968	0.0892439	107.369	3.69578e-25	3.39676e-23
AS_CDS:VC0328,VC0328:rpoB,rpoB:DNA-directed_RNA_polymerase_subunit_beta:cds-NP_229982.2:-:+:4025:NC_002505.1	11.1302	-0.442344	0.953847	0.214318	0.643404	0.845554
IGR:(CDS,VC0328,VC0328,rpoB,rpoB,DNA-directed_RNA_polymerase_subunit_beta,cds-NP_229982.2,-,+,4025/CDS,VC0329,VC0329,-,DNA-directed_RNA_polymerase_subunit_beta,cds-NP_229983.1,-,+,4205):+:53:NC_002505.1	148.559	0.888734	0.246599	12.8984	0.000328856	0.00304224
AS_IGR:(CDS,VC0328,VC0328,rpoB,rpoB,DNA-directed_RNA_polymerase_subunit_beta,cds-NP_229982.2,-,+,4025/CDS,VC0329,VC0329,-,DNA-directed_RNA_polymerase_subunit_beta,cds-NP_229983.1,-,+,4205):+:53:NC_002505.1	0	NA	NA	NA	NA	NA
CDS:VC0329,VC0329:-:DNA-directed_RNA_polymerase_subunit_beta:cds-NP_229983.1:-:+:4205:NC_002505.1	8022.22	0.932481	0.0973222	90.3429	2.00265e-21	1.52395e-19
AS_CDS:VC0329,VC0329:-:DNA-directed_RNA_polymerase_subunit_beta:cds-NP_229983.1:-:+:4205:NC_002505.1	25.1111	-1.05382	0.666855	2.47433	0.115718	0.334692
IGR:(CDS,VC0329,VC0329,-,DNA-directed_RNA_polymerase_subunit_beta,cds-NP_229983.1,-,+,4205/CDS,VC0330,VC0330,-,anti-RNA_polymerase_sigma_70_factor,cds-NP_229984.1,-,-,494):+:49:NC_002505.1	126.605	1.07937	0.344034	9.73526	0.00180766	0.0135088
AS_IGR:(CDS,VC0329,VC0329,-,DNA-directed_RNA_polymerase_subunit_beta,cds-NP_229983.1,-,+,4205/CDS,VC0330,VC0330,-,anti-RNA_polymerase_sigma_70_factor,cds-NP_229984.1,-,-,494):+:49:NC_002505.1	32.4285	0.0634579	0.563707	0.0127252	0.910184	0.965576
CDS:VC0330,VC0330:-:anti-RNA_polymerase_sigma_70_factor:cds-NP_229984.1:-:-:494:NC_002505.1	433.896	-0.129974	0.229058	0.321837	0.570506	0.799153
AS_CDS:VC0330,VC0330:-:anti-RNA_polymerase_sigma_70_factor:cds-NP_229984.1:-:-:494:NC_002505.1	18.3637	0.0043091	0.72345	4.57323e-05	0.994604	0.995307
IGR:(CDS,VC0330,VC0330,-,anti-RNA_polymerase_sigma_70_factor,cds-NP_229984.1,-,-,494/CDS,VC0331,VC0331,nudC,nudC,NADH_pyrophosphatase,cds-NP_229985.1,-,+,809):+:103:NC_002505.1	1.38625	0.270588	2.87339	0.00885672	0.925022	NA
AS_IGR:(CDS,VC0330,VC0330,-,anti-RNA_polymerase_sigma_70_factor,cds-NP_229984.1,-,-,494/CDS,VC0331,VC0331,nudC,nudC,NADH_pyrophosphatase,cds-NP_229985.1,-,+,809):+:103:NC_002505.1	44.0459	0.256268	0.5153	0.246589	0.619487	0.830028
CDS:VC0331,VC0331:nudC,nudC:NADH_pyrophosphatase:cds-NP_229985.1:-:+:809:NC_002505.1	56.0303	-0.015431	0.377103	0.00184315	0.965756	0.984253
AS_CDS:VC0331,VC0331:nudC,nudC:NADH_pyrophosphatase:cds-NP_229985.1:-:+:809:NC_002505.1	4.0136	-1.25341	1.35076	0.848123	0.357084	NA
IGR:(CDS,VC0331,VC0331,nudC,nudC,NADH_pyrophosphatase,cds-NP_229985.1,-,+,809/CDS,VC0332,VC0332,hemE,hemE,uroporphyrinogen_decarboxylase,cds-NP_229986.1,-,+,1079):+:191:NC_002505.1	30.4693	-0.519907	0.556506	0.8689	0.35126	0.633803
AS_IGR:(CDS,VC0331,VC0331,nudC,nudC,NADH_pyrophosphatase,cds-NP_229985.1,-,+,809/CDS,VC0332,VC0332,hemE,hemE,uroporphyrinogen_decarboxylase,cds-NP_229986.1,-,+,1079):+:191:NC_002505.1	4.78275	-0.665671	1.32107	0.252337	0.615435	NA
CDS:VC0332,VC0332:hemE,hemE:uroporphyrinogen_decarboxylase:cds-NP_229986.1:-:+:1079:NC_002505.1	504.351	0.0839026	0.179666	0.218427	0.640241	0.843679
AS_CDS:VC0332,VC0332:hemE,hemE:uroporphyrinogen_decarboxylase:cds-NP_229986.1:-:+:1079:NC_002505.1	5.4413	-5.12597	1.7606	8.45076	0.00364891	NA
CDS:VC0333,VC0333:-:TetR_family_transcriptional_regulator:cds-NP_229987.1:-:+:728:NC_002505.1	239.202	0.415432	0.221584	3.51567	0.060791	0.218274
AS_CDS:VC0333,VC0333:-:TetR_family_transcriptional_regulator:cds-NP_229987.1:-:+:728:NC_002505.1	11.2055	-2.03729	0.934134	4.58729	0.0322099	0.136824
IGR:(CDS,VC0333,VC0333,-,TetR_family_transcriptional_regulator,cds-NP_229987.1,-,+,728/CDS,VC0334,VC0334,-,hypothetical_protein,cds-NP_229988.1,-,+,959):+:35:NC_002505.1	16.3378	0.568476	0.691761	0.674736	0.411405	0.690423
AS_IGR:(CDS,VC0333,VC0333,-,TetR_family_transcriptional_regulator,cds-NP_229987.1,-,+,728/CDS,VC0334,VC0334,-,hypothetical_protein,cds-NP_229988.1,-,+,959):+:35:NC_002505.1	0.416255	0.436002	4.04741	0.0230585	0.879305	NA
CDS:VC0334,VC0334:-:hypothetical_protein:cds-NP_229988.1:-:+:959:NC_002505.1	262	0.0871109	0.199265	0.190976	0.662105	0.855229
AS_CDS:VC0334,VC0334:-:hypothetical_protein:cds-NP_229988.1:-:+:959:NC_002505.1	45.3142	-0.518491	0.491852	1.10752	0.292621	0.573334
CDS:VC0335,VC0335:-:NlpD-like_protein:cds-NP_229989.1:-:-:1148:NC_002505.1	126.918	-0.11212	0.303895	0.136802	0.711481	0.878866
AS_CDS:VC0335,VC0335:-:NlpD-like_protein:cds-NP_229989.1:-:-:1148:NC_002505.1	103.309	0.188926	0.315673	0.357599	0.549843	0.789298
IGR:(CDS,VC0335,VC0335,-,NlpD-like_protein,cds-NP_229989.1,-,-,1148/CDS,VC0336,VC0336,-,2%2C3-bisphosphoglycerate-independent_phosphoglycerate_mutase,cds-NP_229990.1,-,-,1532):+:117:NC_002505.1	7.88311	0.537898	1.00108	0.286383	0.592548	NA
AS_IGR:(CDS,VC0335,VC0335,-,NlpD-like_protein,cds-NP_229989.1,-,-,1148/CDS,VC0336,VC0336,-,2%2C3-bisphosphoglycerate-independent_phosphoglycerate_mutase,cds-NP_229990.1,-,-,1532):+:117:NC_002505.1	18.0738	-0.309216	0.663836	0.21674	0.641535	0.844363
CDS:VC0336,VC0336:-:2%2C3-bisphosphoglycerate-independent_phosphoglycerate_mutase:cds-NP_229990.1:-:-:1532:NC_002505.1	945.297	-0.551454	0.169698	10.4995	0.0011941	0.00955119
AS_CDS:VC0336,VC0336:-:2%2C3-bisphosphoglycerate-independent_phosphoglycerate_mutase:cds-NP_229990.1:-:-:1532:NC_002505.1	13.1625	0.413347	0.844137	0.241898	0.622839	0.832294
IGR:(CDS,VC0336,VC0336,-,2%2C3-bisphosphoglycerate-independent_phosphoglycerate_mutase,cds-NP_229990.1,-,-,1532/CDS,VC0337,VC0337,-,hypothetical_protein,cds-NP_229991.1,-,-,941):+:91:NC_002505.1	0.150288	-1.33004	4.08047	0.113305	0.736412	NA
AS_IGR:(CDS,VC0336,VC0336,-,2%2C3-bisphosphoglycerate-independent_phosphoglycerate_mutase,cds-NP_229990.1,-,-,1532/CDS,VC0337,VC0337,-,hypothetical_protein,cds-NP_229991.1,-,-,941):+:91:NC_002505.1	25.2767	-0.937268	0.587284	2.51651	0.112659	0.328509
CDS:VC0337,VC0337:-:hypothetical_protein:cds-NP_229991.1:-:-:941:NC_002505.1	74.6379	-0.179297	0.352307	0.25924	0.610643	0.826064
AS_CDS:VC0337,VC0337:-:hypothetical_protein:cds-NP_229991.1:-:-:941:NC_002505.1	236.148	-0.559952	0.278491	4.02022	0.0449579	0.175977
IGR:(CDS,VC0337,VC0337,-,hypothetical_protein,cds-NP_229991.1,-,-,941/CDS,VC0338,VC0338,-,transporter,cds-NP_229992.1,-,-,1436):+:46:NC_002505.1	6.75971	-1.08206	1.08156	0.990241	0.319683	NA
AS_IGR:(CDS,VC0337,VC0337,-,hypothetical_protein,cds-NP_229991.1,-,-,941/CDS,VC0338,VC0338,-,transporter,cds-NP_229992.1,-,-,1436):+:46:NC_002505.1	2.81264	-2.51171	1.81285	1.86264	0.172321	NA
CDS:VC0338,VC0338:-:transporter:cds-NP_229992.1:-:-:1436:NC_002505.1	62.9099	-1.15745	0.423115	7.34537	0.00672357	0.040488
AS_CDS:VC0338,VC0338:-:transporter:cds-NP_229992.1:-:-:1436:NC_002505.1	65.1975	-1.00929	0.425688	5.54717	0.0185106	0.0903444
IGR:(CDS,VC0338,VC0338,-,transporter,cds-NP_229992.1,-,-,1436/CDS,VC0339,VC0339,psd,psd,phosphatidylserine_decarboxylase,cds-NP_229993.1,-,-,857):+:135:NC_002505.1	10.7706	-2.028	0.959702	4.2871	0.0384025	0.156934
AS_IGR:(CDS,VC0338,VC0338,-,transporter,cds-NP_229992.1,-,-,1436/CDS,VC0339,VC0339,psd,psd,phosphatidylserine_decarboxylase,cds-NP_229993.1,-,-,857):+:135:NC_002505.1	56.0931	-0.34904	0.442549	0.621594	0.430456	0.705
CDS:VC0339,VC0339:psd,psd:phosphatidylserine_decarboxylase:cds-NP_229993.1:-:-:857:NC_002505.1	518.386	-0.314738	0.166104	3.5851	0.0582999	0.212496
AS_CDS:VC0339,VC0339:psd,psd:phosphatidylserine_decarboxylase:cds-NP_229993.1:-:-:857:NC_002505.1	23.4806	-1.78425	0.614409	8.19114	0.00420955	0.0274623
CDS:VC0340,VC0340:-:ribosome-associated_GTPase:cds-NP_229994.1:-:-:1163:NC_002505.1	659.78	-0.302915	0.157602	3.6897	0.0547496	0.203073
AS_CDS:VC0340,VC0340:-:ribosome-associated_GTPase:cds-NP_229994.1:-:-:1163:NC_002505.1	18.8879	-0.9475	1.22522	0.590864	0.442085	0.715067
IGR:(CDS,VC0340,VC0340,-,ribosome-associated_GTPase,cds-NP_229994.1,-,-,1163/CDS,VC0341,VC0341,-,oligoribonuclease,cds-NP_229995.1,-,+,545):+:81:NC_002505.1	0.622476	1.01684	3.76544	0.0542874	0.815764	NA
AS_IGR:(CDS,VC0340,VC0340,-,ribosome-associated_GTPase,cds-NP_229994.1,-,-,1163/CDS,VC0341,VC0341,-,oligoribonuclease,cds-NP_229995.1,-,+,545):+:81:NC_002505.1	10.1779	-0.446902	0.913022	0.240223	0.624045	0.832963
CDS:VC0341,VC0341:-:oligoribonuclease:cds-NP_229995.1:-:+:545:NC_002505.1	159.675	0.357633	0.37182	0.921839	0.336993	0.618811
AS_CDS:VC0341,VC0341:-:oligoribonuclease:cds-NP_229995.1:-:+:545:NC_002505.1	35.6235	-1.1858	0.561212	4.39285	0.03609	0.149537
IGR:(CDS,VC0341,VC0341,-,oligoribonuclease,cds-NP_229995.1,-,+,545/tRNA,VCt018,VCt018,ID,VCt018,tRNA-Gly-4,tRNA-Gly-4,tRNA-Gly-4,tRNA-Gly,ID,tRNA-Gly,exon-VCt018-1,-,+,75):+:127:NC_002505.1	40.0305	0.591816	0.446592	1.7481	0.186116	0.444081
AS_IGR:(CDS,VC0341,VC0341,-,oligoribonuclease,cds-NP_229995.1,-,+,545/tRNA,VCt018,VCt018,ID,VCt018,tRNA-Gly-4,tRNA-Gly-4,tRNA-Gly-4,tRNA-Gly,ID,tRNA-Gly,exon-VCt018-1,-,+,75):+:127:NC_002505.1	0.504583	2.28983	3.98327	0.554064	0.456662	NA
tRNA:VCt018,VCt018,ID,VCt018:tRNA-Gly-4,tRNA-Gly-4,tRNA-Gly-4:tRNA-Gly,ID,tRNA-Gly:exon-VCt018-1:-:+:75:NC_002505.1	93.6502	0.503846	0.321916	2.44295	0.118054	0.338658
AS_tRNA:VCt018,VCt018,ID,VCt018:tRNA-Gly-4,tRNA-Gly-4,tRNA-Gly-4:tRNA-Gly,ID,tRNA-Gly:exon-VCt018-1:-:+:75:NC_002505.1	0.168194	0.593517	4.08047	0.0386188	0.844206	NA
IGR:(tRNA,VCt018,VCt018,ID,VCt018,tRNA-Gly-4,tRNA-Gly-4,tRNA-Gly-4,tRNA-Gly,ID,tRNA-Gly,exon-VCt018-1,-,+,75/tRNA,VCt019,VCt019,ID,VCt019,tRNA-Gly-5,tRNA-Gly-5,tRNA-Gly-5,tRNA-Gly,ID,tRNA-Gly,exon-VCt019-1,-,+,75):+:33:NC_002505.1	67.0145	0.263933	0.35872	0.540383	0.462274	0.729109
AS_IGR:(tRNA,VCt018,VCt018,ID,VCt018,tRNA-Gly-4,tRNA-Gly-4,tRNA-Gly-4,tRNA-Gly,ID,tRNA-Gly,exon-VCt018-1,-,+,75/tRNA,VCt019,VCt019,ID,VCt019,tRNA-Gly-5,tRNA-Gly-5,tRNA-Gly-5,tRNA-Gly,ID,tRNA-Gly,exon-VCt019-1,-,+,75):+:33:NC_002505.1	0	NA	NA	NA	NA	NA
tRNA:VCt019,VCt019,ID,VCt019:tRNA-Gly-5,tRNA-Gly-5,tRNA-Gly-5:tRNA-Gly,ID,tRNA-Gly:exon-VCt019-1:-:+:75:NC_002505.1	158.293	0.225849	0.252622	0.798103	0.371661	0.653477
AS_tRNA:VCt019,VCt019,ID,VCt019:tRNA-Gly-5,tRNA-Gly-5,tRNA-Gly-5:tRNA-Gly,ID,tRNA-Gly:exon-VCt019-1:-:+:75:NC_002505.1	0.115499	0.593517	4.08047	-0.065077	1	NA
IGR:(tRNA,VCt019,VCt019,ID,VCt019,tRNA-Gly-5,tRNA-Gly-5,tRNA-Gly-5,tRNA-Gly,ID,tRNA-Gly,exon-VCt019-1,-,+,75/tRNA,VCt020,VCt020,ID,VCt020,tRNA-Gly-6,tRNA-Gly-6,tRNA-Gly-6,tRNA-Gly,ID,tRNA-Gly,exon-VCt020-1,-,+,75):+:155:NC_002505.1	465.989	0.404591	0.158087	6.53576	0.0105727	0.0573358
AS_IGR:(tRNA,VCt019,VCt019,ID,VCt019,tRNA-Gly-5,tRNA-Gly-5,tRNA-Gly-5,tRNA-Gly,ID,tRNA-Gly,exon-VCt019-1,-,+,75/tRNA,VCt020,VCt020,ID,VCt020,tRNA-Gly-6,tRNA-Gly-6,tRNA-Gly-6,tRNA-Gly,ID,tRNA-Gly,exon-VCt020-1,-,+,75):+:155:NC_002505.1	2.08174	-0.614243	2.20478	0.0783147	0.779594	NA
tRNA:VCt020,VCt020,ID,VCt020:tRNA-Gly-6,tRNA-Gly-6,tRNA-Gly-6:tRNA-Gly,ID,tRNA-Gly:exon-VCt020-1:-:+:75:NC_002505.1	165.503	0.191748	0.237978	0.648836	0.420529	0.698465
AS_tRNA:VCt020,VCt020,ID,VCt020:tRNA-Gly-6,tRNA-Gly-6,tRNA-Gly-6:tRNA-Gly,ID,tRNA-Gly:exon-VCt020-1:-:+:75:NC_002505.1	0.827826	-2.21818	3.40254	0.482998	0.487067	NA
IGR:(tRNA,VCt020,VCt020,ID,VCt020,tRNA-Gly-6,tRNA-Gly-6,tRNA-Gly-6,tRNA-Gly,ID,tRNA-Gly,exon-VCt020-1,-,+,75/tRNA,VCt021,VCt021,ID,VCt021,tRNA-Met-4,tRNA-Met-4,tRNA-Met-4,tRNA-Met,ID,tRNA-Met,exon-VCt021-1,-,+,76):+:38:NC_002505.1	58.5958	0.128355	0.36979	0.120512	0.728479	0.886928
AS_IGR:(tRNA,VCt020,VCt020,ID,VCt020,tRNA-Gly-6,tRNA-Gly-6,tRNA-Gly-6,tRNA-Gly,ID,tRNA-Gly,exon-VCt020-1,-,+,75/tRNA,VCt021,VCt021,ID,VCt021,tRNA-Met-4,tRNA-Met-4,tRNA-Met-4,tRNA-Met,ID,tRNA-Met,exon-VCt021-1,-,+,76):+:38:NC_002505.1	0.187346	-1.33004	4.08047	0.19093	0.662144	NA
tRNA:VCt021,VCt021,ID,VCt021:tRNA-Met-4,tRNA-Met-4,tRNA-Met-4:tRNA-Met,ID,tRNA-Met:exon-VCt021-1:-:+:76:NC_002505.1	119.47	-0.0869694	0.288177	0.0910929	0.762792	0.900464
AS_tRNA:VCt021,VCt021,ID,VCt021:tRNA-Met-4,tRNA-Met-4,tRNA-Met-4:tRNA-Met,ID,tRNA-Met:exon-VCt021-1:-:+:76:NC_002505.1	0	NA	NA	NA	NA	NA
IGR:(tRNA,VCt021,VCt021,ID,VCt021,tRNA-Met-4,tRNA-Met-4,tRNA-Met-4,tRNA-Met,ID,tRNA-Met,exon-VCt021-1,-,+,76/tRNA,VCt022,VCt022,ID,VCt022,tRNA-Gly-7,tRNA-Gly-7,tRNA-Gly-7,tRNA-Gly,ID,tRNA-Gly,exon-VCt022-1,-,+,75):+:33:NC_002505.1	45.9417	0.106945	0.433807	0.0608438	0.805167	0.918615
AS_IGR:(tRNA,VCt021,VCt021,ID,VCt021,tRNA-Met-4,tRNA-Met-4,tRNA-Met-4,tRNA-Met,ID,tRNA-Met,exon-VCt021-1,-,+,76/tRNA,VCt022,VCt022,ID,VCt022,tRNA-Gly-7,tRNA-Gly-7,tRNA-Gly-7,tRNA-Gly,ID,tRNA-Gly,exon-VCt022-1,-,+,75):+:33:NC_002505.1	0	NA	NA	NA	NA	NA
tRNA:VCt022,VCt022,ID,VCt022:tRNA-Gly-7,tRNA-Gly-7,tRNA-Gly-7:tRNA-Gly,ID,tRNA-Gly:exon-VCt022-1:-:+:75:NC_002505.1	104.098	0.129351	0.295492	0.192287	0.66102	0.855229
AS_tRNA:VCt022,VCt022,ID,VCt022:tRNA-Gly-7,tRNA-Gly-7,tRNA-Gly-7:tRNA-Gly,ID,tRNA-Gly:exon-VCt022-1:-:+:75:NC_002505.1	0	NA	NA	NA	NA	NA
IGR:(tRNA,VCt022,VCt022,ID,VCt022,tRNA-Gly-7,tRNA-Gly-7,tRNA-Gly-7,tRNA-Gly,ID,tRNA-Gly,exon-VCt022-1,-,+,75/tRNA,VCt023,VCt023,ID,VCt023,tRNA-Met-5,tRNA-Met-5,tRNA-Met-5,tRNA-Met,ID,tRNA-Met,exon-VCt023-1,-,+,76):+:185:NC_002505.1	150.115	-0.0996058	0.249856	0.158949	0.690126	0.869289
AS_IGR:(tRNA,VCt022,VCt022,ID,VCt022,tRNA-Gly-7,tRNA-Gly-7,tRNA-Gly-7,tRNA-Gly,ID,tRNA-Gly,exon-VCt022-1,-,+,75/tRNA,VCt023,VCt023,ID,VCt023,tRNA-Met-5,tRNA-Met-5,tRNA-Met-5,tRNA-Met,ID,tRNA-Met,exon-VCt023-1,-,+,76):+:185:NC_002505.1	2.47013	-4.97148	2.23207	4.81707	0.0281792	NA
tRNA:VCt023,VCt023,ID,VCt023:tRNA-Met-5,tRNA-Met-5,tRNA-Met-5:tRNA-Met,ID,tRNA-Met:exon-VCt023-1:-:+:76:NC_002505.1	56.0106	-0.184603	0.414613	0.198316	0.656084	0.853826
AS_tRNA:VCt023,VCt023,ID,VCt023:tRNA-Met-5,tRNA-Met-5,tRNA-Met-5:tRNA-Met,ID,tRNA-Met:exon-VCt023-1:-:+:76:NC_002505.1	0	NA	NA	NA	NA	NA
IGR:(tRNA,VCt023,VCt023,ID,VCt023,tRNA-Met-5,tRNA-Met-5,tRNA-Met-5,tRNA-Met,ID,tRNA-Met,exon-VCt023-1,-,+,76/tRNA,VCt024,VCt024,ID,VCt024,tRNA-Met-6,tRNA-Met-6,tRNA-Met-6,tRNA-Met,ID,tRNA-Met,exon-VCt024-1,-,+,76):+:41:NC_002505.1	29.2364	-0.448193	0.521567	0.737551	0.390446	0.672398
AS_IGR:(tRNA,VCt023,VCt023,ID,VCt023,tRNA-Met-5,tRNA-Met-5,tRNA-Met-5,tRNA-Met,ID,tRNA-Met,exon-VCt023-1,-,+,76/tRNA,VCt024,VCt024,ID,VCt024,tRNA-Met-6,tRNA-Met-6,tRNA-Met-6,tRNA-Met,ID,tRNA-Met,exon-VCt024-1,-,+,76):+:41:NC_002505.1	0	NA	NA	NA	NA	NA
tRNA:VCt024,VCt024,ID,VCt024:tRNA-Met-6,tRNA-Met-6,tRNA-Met-6:tRNA-Met,ID,tRNA-Met:exon-VCt024-1:-:+:76:NC_002505.1	71.4997	-0.318519	0.372095	0.732786	0.391982	0.674296
AS_tRNA:VCt024,VCt024,ID,VCt024:tRNA-Met-6,tRNA-Met-6,tRNA-Met-6:tRNA-Met,ID,tRNA-Met:exon-VCt024-1:-:+:76:NC_002505.1	0	NA	NA	NA	NA	NA
IGR:(tRNA,VCt024,VCt024,ID,VCt024,tRNA-Met-6,tRNA-Met-6,tRNA-Met-6,tRNA-Met,ID,tRNA-Met,exon-VCt024-1,-,+,76/tRNA,VCt025,VCt025,ID,VCt025,tRNA-Met-7,tRNA-Met-7,tRNA-Met-7,tRNA-Met,ID,tRNA-Met,exon-VCt025-1,-,+,76):+:41:NC_002505.1	25.5003	-0.399541	0.550347	0.526847	0.467935	0.732532
AS_IGR:(tRNA,VCt024,VCt024,ID,VCt024,tRNA-Met-6,tRNA-Met-6,tRNA-Met-6,tRNA-Met,ID,tRNA-Met,exon-VCt024-1,-,+,76/tRNA,VCt025,VCt025,ID,VCt025,tRNA-Met-7,tRNA-Met-7,tRNA-Met-7,tRNA-Met,ID,tRNA-Met,exon-VCt025-1,-,+,76):+:41:NC_002505.1	0.187346	-1.33004	4.08047	0.19093	0.662144	NA
tRNA:VCt025,VCt025,ID,VCt025:tRNA-Met-7,tRNA-Met-7,tRNA-Met-7:tRNA-Met,ID,tRNA-Met:exon-VCt025-1:-:+:76:NC_002505.1	53.607	-0.21345	0.421461	0.256626	0.612447	0.827313
AS_tRNA:VCt025,VCt025,ID,VCt025:tRNA-Met-7,tRNA-Met-7,tRNA-Met-7:tRNA-Met,ID,tRNA-Met:exon-VCt025-1:-:+:76:NC_002505.1	0.187346	-1.33004	4.08047	0.19093	0.662144	NA
IGR:(tRNA,VCt025,VCt025,ID,VCt025,tRNA-Met-7,tRNA-Met-7,tRNA-Met-7,tRNA-Met,ID,tRNA-Met,exon-VCt025-1,-,+,76/CDS,VC0342,VC0342,-,Fe-S-binding_protein,cds-NP_229996.1,-,-,1109):+:538:NC_002505.1	266.045	-0.628405	0.29193	4.60193	0.031936	0.136041
AS_IGR:(tRNA,VCt025,VCt025,ID,VCt025,tRNA-Met-7,tRNA-Met-7,tRNA-Met-7,tRNA-Met,ID,tRNA-Met,exon-VCt025-1,-,+,76/CDS,VC0342,VC0342,-,Fe-S-binding_protein,cds-NP_229996.1,-,-,1109):+:538:NC_002505.1	69.5545	0.365716	0.349814	1.09103	0.296243	0.577074
CDS:VC0342,VC0342:-:Fe-S-binding_protein:cds-NP_229996.1:-:-:1109:NC_002505.1	193.688	-0.222056	0.255797	0.752772	0.3856	0.667746
AS_CDS:VC0342,VC0342:-:Fe-S-binding_protein:cds-NP_229996.1:-:-:1109:NC_002505.1	60.1212	-1.70372	0.608712	7.47077	0.00627089	0.0382249
IGR:(CDS,VC0342,VC0342,-,Fe-S-binding_protein,cds-NP_229996.1,-,-,1109/CDS,VC0343,VC0343,-,hypothetical_protein,cds-NP_229997.2,-,+,464):+:163:NC_002505.1	3.60763	-0.520861	1.58668	0.107909	0.742538	NA
AS_IGR:(CDS,VC0342,VC0342,-,Fe-S-binding_protein,cds-NP_229996.1,-,-,1109/CDS,VC0343,VC0343,-,hypothetical_protein,cds-NP_229997.2,-,+,464):+:163:NC_002505.1	2.06407	-2.2295	2.44371	0.804781	0.369668	NA
CDS:VC0343,VC0343:-:hypothetical_protein:cds-NP_229997.2:-:+:464:NC_002505.1	68.0846	0.689528	0.372869	3.40954	0.0648204	0.228232
AS_CDS:VC0343,VC0343:-:hypothetical_protein:cds-NP_229997.2:-:+:464:NC_002505.1	3.69266	-3.50855	1.97036	2.96948	0.084849	NA
CDS:VC0344,VC0344:-:N-acetylmuramoyl-L-alanine_amidase:cds-NP_229998.1:-:+:1745:NC_002505.1	209.373	0.0847929	0.213678	0.157358	0.691601	0.870126
AS_CDS:VC0344,VC0344:-:N-acetylmuramoyl-L-alanine_amidase:cds-NP_229998.1:-:+:1745:NC_002505.1	15.202	-0.504459	0.712529	0.499077	0.479906	0.742123
CDS:VC0345,VC0345:mutL,mutL:DNA_mismatch_repair_protein:cds-NP_229999.1:-:+:1961:NC_002505.1	365.963	0.106895	0.176833	0.366461	0.54494	0.786246
AS_CDS:VC0345,VC0345:mutL,mutL:DNA_mismatch_repair_protein:cds-NP_229999.1:-:+:1961:NC_002505.1	40.4167	-0.334908	0.470575	0.506458	0.476676	0.739736
CDS:VC0346,VC0346:miaA,miaA:tRNA_delta2-isopentenylpyrophosphate_transferase:cds-NP_230000.1:-:+:947:NC_002505.1	1514.99	0.146913	0.131496	1.24786	0.263962	0.543041
AS_CDS:VC0346,VC0346:miaA,miaA:tRNA_delta2-isopentenylpyrophosphate_transferase:cds-NP_230000.1:-:+:947:NC_002505.1	12.9923	-0.863239	0.945947	0.824581	0.363844	0.645344
IGR:(CDS,VC0346,VC0346,miaA,miaA,tRNA_delta2-isopentenylpyrophosphate_transferase,cds-NP_230000.1,-,+,947/CDS,VC0347,VC0347,hfq,hfq,RNA-binding_protein_Hfq,cds-NP_230001.1,-,+,263):+:120:NC_002505.1	411.673	-0.119624	0.173309	0.47653	0.489998	0.749274
AS_IGR:(CDS,VC0346,VC0346,miaA,miaA,tRNA_delta2-isopentenylpyrophosphate_transferase,cds-NP_230000.1,-,+,947/CDS,VC0347,VC0347,hfq,hfq,RNA-binding_protein_Hfq,cds-NP_230001.1,-,+,263):+:120:NC_002505.1	0	NA	NA	NA	NA	NA
CDS:VC0347,VC0347:hfq,hfq:RNA-binding_protein_Hfq:cds-NP_230001.1:-:+:263:NC_002505.1	1509.97	0.0452759	0.107137	0.178631	0.672552	0.86023
AS_CDS:VC0347,VC0347:hfq,hfq:RNA-binding_protein_Hfq:cds-NP_230001.1:-:+:263:NC_002505.1	0	NA	NA	NA	NA	NA
CDS:VC0348,VC0348:-:GTPase_HflX:cds-NP_230002.1:-:+:1289:NC_002505.1	2198.46	0.247164	0.104907	5.54563	0.0185269	0.0903618
AS_CDS:VC0348,VC0348:-:GTPase_HflX:cds-NP_230002.1:-:+:1289:NC_002505.1	0	NA	NA	NA	NA	NA
CDS:VC0349,VC0349:-:HflK_protein:cds-NP_230003.1:-:+:1187:NC_002505.1	1506.28	0.341488	0.129262	6.96627	0.00830604	0.0478138
AS_CDS:VC0349,VC0349:-:HflK_protein:cds-NP_230003.1:-:+:1187:NC_002505.1	8.62389	-1.18508	1.44319	0.663589	0.415296	0.694142
CDS:VC0350,VC0350:-:HflC_protein:cds-NP_230004.1:-:+:980:NC_002505.1	1915.92	0.420168	0.118242	12.596	0.000386573	0.00349844
AS_CDS:VC0350,VC0350:-:HflC_protein:cds-NP_230004.1:-:+:980:NC_002505.1	2.3622	-2.6711	2.35751	1.19521	0.274281	NA
CDS:VC0351,VC0351:-:hypothetical_protein:cds-NP_230005.1:-:+:206:NC_002505.1	165.664	0.370235	0.238644	2.40315	0.121091	0.34361
AS_CDS:VC0351,VC0351:-:hypothetical_protein:cds-NP_230005.1:-:+:206:NC_002505.1	35.7385	0.190809	0.512005	0.13859	0.709687	0.87826
CDS:VC0352,VC0352:-:hypothetical_protein:cds-NP_230006.2:-:-:227:NC_002505.1	78.5028	0.309427	0.398431	0.602978	0.437444	0.71184
AS_CDS:VC0352,VC0352:-:hypothetical_protein:cds-NP_230006.2:-:-:227:NC_002505.1	27.7741	0.703629	0.574092	1.49504	0.221437	0.491299
CDS:VC0353,VC0353:-:hypothetical_protein:cds-NP_230007.1:-:-:983:NC_002505.1	75.9336	0.00140693	0.376968	0.000107649	0.991722	0.99321
AS_CDS:VC0353,VC0353:-:hypothetical_protein:cds-NP_230007.1:-:-:983:NC_002505.1	112.005	0.211597	0.404722	0.273847	0.600763	0.82093
IGR:(CDS,VC0353,VC0353,-,hypothetical_protein,cds-NP_230007.1,-,-,983/CDS,VC0354,VC0354,-,FKBP-type_peptidylprolyl_isomerase,cds-NP_230008.1,-,+,779):+:95:NC_002505.1	43.7285	-0.224522	0.442021	0.257829	0.611616	0.826957
AS_IGR:(CDS,VC0353,VC0353,-,hypothetical_protein,cds-NP_230007.1,-,-,983/CDS,VC0354,VC0354,-,FKBP-type_peptidylprolyl_isomerase,cds-NP_230008.1,-,+,779):+:95:NC_002505.1	0.265787	-0.368264	4.08047	-0.0143609	1	NA
CDS:VC0354,VC0354:-:FKBP-type_peptidylprolyl_isomerase:cds-NP_230008.1:-:+:779:NC_002505.1	1461.17	0.0815111	0.135867	0.360094	0.548454	0.788584
AS_CDS:VC0354,VC0354:-:FKBP-type_peptidylprolyl_isomerase:cds-NP_230008.1:-:+:779:NC_002505.1	8.06467	-1.93027	3.20243	0.339579	0.560072	NA
IGR:(CDS,VC0354,VC0354,-,FKBP-type_peptidylprolyl_isomerase,cds-NP_230008.1,-,+,779/CDS,VC0355,VC0355,-,hypothetical_protein,cds-NP_230009.1,-,+,722):+:147:NC_002505.1	182.712	-0.26009	0.238666	1.18723	0.27589	0.555468
AS_IGR:(CDS,VC0354,VC0354,-,FKBP-type_peptidylprolyl_isomerase,cds-NP_230008.1,-,+,779/CDS,VC0355,VC0355,-,hypothetical_protein,cds-NP_230009.1,-,+,722):+:147:NC_002505.1	0	NA	NA	NA	NA	NA
CDS:VC0355,VC0355:-:hypothetical_protein:cds-NP_230009.1:-:+:722:NC_002505.1	145.076	-0.118956	0.307904	0.149744	0.69878	0.872962
AS_CDS:VC0355,VC0355:-:hypothetical_protein:cds-NP_230009.1:-:+:722:NC_002505.1	15.2593	-0.0551909	0.87631	0.00411212	0.94887	0.980316
CDS:VC0356,VC0356:-:sulfur_transfer_complex_subunit_TusD:cds-NP_230010.1:-:+:395:NC_002505.1	94.6665	-0.0477894	0.343458	0.0193651	0.889325	0.956061
AS_CDS:VC0356,VC0356:-:sulfur_transfer_complex_subunit_TusD:cds-NP_230010.1:-:+:395:NC_002505.1	10.3744	-0.108113	1.01198	0.0117973	0.913508	0.966924
CDS:VC0357,VC0357:-:hypothetical_protein:cds-NP_230011.1:-:+:356:NC_002505.1	112.55	-0.124103	0.299799	0.171491	0.67879	0.863046
AS_CDS:VC0357,VC0357:-:hypothetical_protein:cds-NP_230011.1:-:+:356:NC_002505.1	7.19754	-0.749399	1.2645	0.353346	0.552225	NA
CDS:VC0358,VC0358:-:hypothetical_protein:cds-NP_230012.1:-:+:275:NC_002505.1	100.958	-0.453413	0.314913	2.06729	0.150489	0.393865
AS_CDS:VC0358,VC0358:-:hypothetical_protein:cds-NP_230012.1:-:+:275:NC_002505.1	2.43141	-0.138401	2.34967	0.00391641	0.9501	NA
IGR:(CDS,VC0358,VC0358,-,hypothetical_protein,cds-NP_230012.1,-,+,275/CDS,VC0359,VC0359,rpsL,rpsL,30S_ribosomal_protein_S12,cds-NP_230013.1,-,+,374):+:133:NC_002505.1	111.453	0.0581215	0.288483	0.0407523	0.840017	0.931746
AS_IGR:(CDS,VC0358,VC0358,-,hypothetical_protein,cds-NP_230012.1,-,+,275/CDS,VC0359,VC0359,rpsL,rpsL,30S_ribosomal_protein_S12,cds-NP_230013.1,-,+,374):+:133:NC_002505.1	0.230998	1.24367	4.0604	0.212415	0.644881	NA
CDS:VC0359,VC0359:rpsL,rpsL:30S_ribosomal_protein_S12:cds-NP_230013.1:-:+:374:NC_002505.1	1775.97	0.180398	0.117534	2.35412	0.124952	0.351046
AS_CDS:VC0359,VC0359:rpsL,rpsL:30S_ribosomal_protein_S12:cds-NP_230013.1:-:+:374:NC_002505.1	1.26688	-2.84131	3.34309	0.654735	0.418425	NA
IGR:(CDS,VC0359,VC0359,rpsL,rpsL,30S_ribosomal_protein_S12,cds-NP_230013.1,-,+,374/CDS,VC0360,VC0360,-,30S_ribosomal_protein_S7,cds-NP_230014.1,-,+,470):+:64:NC_002505.1	342.611	0.065341	0.193995	0.113399	0.736307	0.890167
AS_IGR:(CDS,VC0359,VC0359,rpsL,rpsL,30S_ribosomal_protein_S12,cds-NP_230013.1,-,+,374/CDS,VC0360,VC0360,-,30S_ribosomal_protein_S7,cds-NP_230014.1,-,+,470):+:64:NC_002505.1	0	NA	NA	NA	NA	NA
CDS:VC0360,VC0360:-:30S_ribosomal_protein_S7:cds-NP_230014.1:-:+:470:NC_002505.1	4146.84	0.0562907	0.107068	0.27644	0.599044	0.819739
AS_CDS:VC0360,VC0360:-:30S_ribosomal_protein_S7:cds-NP_230014.1:-:+:470:NC_002505.1	0.672778	2.70934	3.96413	0.705896	0.40081	NA
IGR:(CDS,VC0360,VC0360,-,30S_ribosomal_protein_S7,cds-NP_230014.1,-,+,470/CDS,VC0361,VC0361,-,elongation_factor_G,cds-NP_230015.1,-,+,2096):+:24:NC_002505.1	147.871	0.0416469	0.235802	0.0312647	0.859651	0.940738
AS_IGR:(CDS,VC0360,VC0360,-,30S_ribosomal_protein_S7,cds-NP_230014.1,-,+,470/CDS,VC0361,VC0361,-,elongation_factor_G,cds-NP_230015.1,-,+,2096):+:24:NC_002505.1	0.168194	0.593517	4.08047	0.0386188	0.844206	NA
CDS:VC0361,VC0361:-:elongation_factor_G:cds-NP_230015.1:-:+:2096:NC_002505.1	3348.98	0.535766	0.12434	18.4731	1.72317e-05	0.000215077
AS_CDS:VC0361,VC0361:-:elongation_factor_G:cds-NP_230015.1:-:+:2096:NC_002505.1	10.1471	-0.473699	0.967725	0.238736	0.62512	0.833455
IGR:(CDS,VC0361,VC0361,-,elongation_factor_G,cds-NP_230015.1,-,+,2096/CDS,VC0362,VC0362,tuf,tuf,elongation_factor_Tu,cds-NP_230016.1,-,+,1184):+:71:NC_002505.1	144.672	0.499016	0.24513	4.13557	0.0419909	0.167703
AS_IGR:(CDS,VC0361,VC0361,-,elongation_factor_G,cds-NP_230015.1,-,+,2096/CDS,VC0362,VC0362,tuf,tuf,elongation_factor_Tu,cds-NP_230016.1,-,+,1184):+:71:NC_002505.1	0.150468	0.593517	4.08047	0.00870138	0.92568	NA
CDS:VC0362,VC0362:tuf,tuf:elongation_factor_Tu:cds-NP_230016.1:-:+:1184:NC_002505.1	13058.6	0.50513	0.0823118	37.4805	9.23316e-10	2.25321e-08
AS_CDS:VC0362,VC0362:tuf,tuf:elongation_factor_Tu:cds-NP_230016.1:-:+:1184:NC_002505.1	11.7727	-1.34343	0.95797	1.93104	0.164644	0.41599
IGR:(CDS,VC0362,VC0362,tuf,tuf,elongation_factor_Tu,cds-NP_230016.1,-,+,1184/CDS,VC0364,VC0364,-,bacterioferritin-associated_ferredoxin,cds-NP_230018.1,-,+,188):+:251:NC_002505.1	1037.01	0.422769	0.133967	9.9284	0.00162748	0.0123713
AS_IGR:(CDS,VC0362,VC0362,tuf,tuf,elongation_factor_Tu,cds-NP_230016.1,-,+,1184/CDS,VC0364,VC0364,-,bacterioferritin-associated_ferredoxin,cds-NP_230018.1,-,+,188):+:251:NC_002505.1	1.95577	3.14019	2.92846	0.958167	0.327649	NA
CDS:VC0364,VC0364:-:bacterioferritin-associated_ferredoxin:cds-NP_230018.1:-:+:188:NC_002505.1	393.398	-3.22495	0.276125	120.437	5.07456e-28	5.79236e-26
AS_CDS:VC0364,VC0364:-:bacterioferritin-associated_ferredoxin:cds-NP_230018.1:-:+:188:NC_002505.1	0.800778	1.56254	3.89516	0.129707	0.718736	NA
IGR:(CDS,VC0364,VC0364,-,bacterioferritin-associated_ferredoxin,cds-NP_230018.1,-,+,188/CDS,VC0365,VC0365,-,bacterioferritin,cds-NP_230019.1,-,+,476):+:18:NC_002505.1	33.9878	-3.23569	0.573142	30.7946	2.8684e-08	5.53125e-07
AS_IGR:(CDS,VC0364,VC0364,-,bacterioferritin-associated_ferredoxin,cds-NP_230018.1,-,+,188/CDS,VC0365,VC0365,-,bacterioferritin,cds-NP_230019.1,-,+,476):+:18:NC_002505.1	0.115499	0.593517	4.08047	-0.065077	1	NA
CDS:VC0365,VC0365:-:bacterioferritin:cds-NP_230019.1:-:+:476:NC_002505.1	896.802	-2.0872	0.176983	130.303	3.51835e-30	4.52716e-28
AS_CDS:VC0365,VC0365:-:bacterioferritin:cds-NP_230019.1:-:+:476:NC_002505.1	2.47074	0.0954569	2.33426	0.00197891	0.964518	NA
IGR:(CDS,VC0365,VC0365,-,bacterioferritin,cds-NP_230019.1,-,+,476/CDS,VC0366,VC0366,rpsF,rpsF,30S_ribosomal_protein_S6,cds-NP_230020.1,-,+,368):+:160:NC_002505.1	153.07	-0.479143	0.270303	3.13932	0.0764258	0.253451
AS_IGR:(CDS,VC0365,VC0365,-,bacterioferritin,cds-NP_230019.1,-,+,476/CDS,VC0366,VC0366,rpsF,rpsF,30S_ribosomal_protein_S6,cds-NP_230020.1,-,+,368):+:160:NC_002505.1	0.825153	1.59701	3.86738	0.136842	0.711441	NA
CDS:VC0366,VC0366:rpsF,rpsF:30S_ribosomal_protein_S6:cds-NP_230020.1:-:+:368:NC_002505.1	1141.54	0.586945	0.132415	19.5596	9.75102e-06	0.000129471
AS_CDS:VC0366,VC0366:rpsF,rpsF:30S_ribosomal_protein_S6:cds-NP_230020.1:-:+:368:NC_002505.1	7.89717	-3.62876	1.3645	6.64118	0.00996479	NA
CDS:VC0367,VC0367:-:primosomal_replication_protein_N:cds-NP_230021.1:-:+:302:NC_002505.1	1220.85	0.802547	0.149805	28.4161	9.78492e-08	1.77559e-06
AS_CDS:VC0367,VC0367:-:primosomal_replication_protein_N:cds-NP_230021.1:-:+:302:NC_002505.1	3.13418	-0.660455	1.78305	0.137512	0.710767	NA
CDS:VC0368,VC0368:rpsR,rpsR:30S_ribosomal_protein_S18:cds-NP_230022.1:-:+:227:NC_002505.1	915.965	0.602361	0.153257	15.3694	8.841e-05	0.000949435
AS_CDS:VC0368,VC0368:rpsR,rpsR:30S_ribosomal_protein_S18:cds-NP_230022.1:-:+:227:NC_002505.1	4.73793	-0.0430444	1.58345	0.000747018	0.978195	NA
CDS:VC0369,VC0369:rplI,rplI:50S_ribosomal_protein_L9:cds-NP_230023.1:-:+:449:NC_002505.1	2233.65	0.96023	0.157961	36.3594	1.64082e-09	3.84506e-08
AS_CDS:VC0369,VC0369:rplI,rplI:50S_ribosomal_protein_L9:cds-NP_230023.1:-:+:449:NC_002505.1	4.67099	-0.621433	1.29042	0.232666	0.629554	NA
CDS:VC0370,VC0370:-:hypothetical_protein:cds-NP_230024.1:-:-:809:NC_002505.1	79.3308	0.659034	0.408133	2.58568	0.107834	0.319058
AS_CDS:VC0370,VC0370:-:hypothetical_protein:cds-NP_230024.1:-:-:809:NC_002505.1	187.589	0.775812	0.301434	6.5778	0.0103258	0.0564524
IGR:(CDS,VC0370,VC0370,-,hypothetical_protein,cds-NP_230024.1,-,-,809/CDS,VC0371,VC0371,-,replicative_DNA_helicase,cds-NP_230025.1,-,+,1406):+:84:NC_002505.1	10.6581	0.0848979	0.858589	0.00980643	0.921117	0.968375
AS_IGR:(CDS,VC0370,VC0370,-,hypothetical_protein,cds-NP_230024.1,-,-,809/CDS,VC0371,VC0371,-,replicative_DNA_helicase,cds-NP_230025.1,-,+,1406):+:84:NC_002505.1	0	NA	NA	NA	NA	NA
CDS:VC0371,VC0371:-:replicative_DNA_helicase:cds-NP_230025.1:-:+:1406:NC_002505.1	432.835	0.127537	0.160194	0.633369	0.426122	0.702298
AS_CDS:VC0371,VC0371:-:replicative_DNA_helicase:cds-NP_230025.1:-:+:1406:NC_002505.1	0	NA	NA	NA	NA	NA
CDS:VC0372,VC0372:alr,alr:alanine_racemase:cds-NP_230026.1:-:+:1127:NC_002505.1	369.192	0.285134	0.202058	1.98745	0.158607	0.406396
AS_CDS:VC0372,VC0372:alr,alr:alanine_racemase:cds-NP_230026.1:-:+:1127:NC_002505.1	4.23762	-1.29005	1.62133	0.627743	0.428185	NA
IGR:(CDS,VC0372,VC0372,alr,alr,alanine_racemase,cds-NP_230026.1,-,+,1127/CDS,VC0373,VC0373,-,hypothetical_protein,cds-NP_230027.1,-,-,419):+:21:NC_002505.1	12.3996	0.384971	0.79157	0.236606	0.626668	0.834427
AS_IGR:(CDS,VC0372,VC0372,alr,alr,alanine_racemase,cds-NP_230026.1,-,+,1127/CDS,VC0373,VC0373,-,hypothetical_protein,cds-NP_230027.1,-,-,419):+:21:NC_002505.1	0.223283	-1.33004	4.08047	0.250229	0.616914	NA
CDS:VC0373,VC0373:-:hypothetical_protein:cds-NP_230027.1:-:-:419:NC_002505.1	5.64792	-1.25875	1.19376	1.09787	0.294734	NA
AS_CDS:VC0373,VC0373:-:hypothetical_protein:cds-NP_230027.1:-:-:419:NC_002505.1	69.4889	0.131643	0.392719	0.113375	0.736334	0.890167
IGR:(CDS,VC0373,VC0373,-,hypothetical_protein,cds-NP_230027.1,-,-,419/CDS,VC0374,VC0374,pgi,pgi,glucose-6-phosphate_isomerase,cds-NP_230028.1,-,+,1652):+:243:NC_002505.1	29.6197	-0.318289	0.670088	0.226165	0.634382	0.839634
AS_IGR:(CDS,VC0373,VC0373,-,hypothetical_protein,cds-NP_230027.1,-,-,419/CDS,VC0374,VC0374,pgi,pgi,glucose-6-phosphate_isomerase,cds-NP_230028.1,-,+,1652):+:243:NC_002505.1	2.95001	4.85728	2.43851	3.88116	0.0488307	NA
CDS:VC0374,VC0374:pgi,pgi:glucose-6-phosphate_isomerase:cds-NP_230028.1:-:+:1652:NC_002505.1	686.876	0.274605	0.165406	2.75267	0.0970919	0.296608
AS_CDS:VC0374,VC0374:pgi,pgi:glucose-6-phosphate_isomerase:cds-NP_230028.1:-:+:1652:NC_002505.1	13.8508	-0.701105	0.836103	0.699022	0.403113	0.684295
IGR:(CDS,VC0374,VC0374,pgi,pgi,glucose-6-phosphate_isomerase,cds-NP_230028.1,-,+,1652/CDS,VC0376,VC0376,-,hypothetical_protein,cds-NP_230030.1,-,+,1178):+:151:NC_002505.1	37.9949	0.455475	0.454382	1.00296	0.316596	0.596049
AS_IGR:(CDS,VC0374,VC0374,pgi,pgi,glucose-6-phosphate_isomerase,cds-NP_230028.1,-,+,1652/CDS,VC0376,VC0376,-,hypothetical_protein,cds-NP_230030.1,-,+,1178):+:151:NC_002505.1	6.43192	-0.2001	1.1313	0.0317507	0.858576	NA
CDS:VC0376,VC0376:-:hypothetical_protein:cds-NP_230030.1:-:+:1178:NC_002505.1	7.2485	-0.279678	1.6518	0.0292579	0.864185	NA
AS_CDS:VC0376,VC0376:-:hypothetical_protein:cds-NP_230030.1:-:+:1178:NC_002505.1	92.892	-0.424295	0.315852	1.79921	0.179808	0.43549
IGR:(CDS,VC0376,VC0376,-,hypothetical_protein,cds-NP_230030.1,-,+,1178/CDS,VC0377,VC0377,-,hypothetical_protein,cds-NP_230031.1,-,-,461):+:55:NC_002505.1	0.302845	-0.368264	4.08047	0.00842194	0.92688	NA
AS_IGR:(CDS,VC0376,VC0376,-,hypothetical_protein,cds-NP_230030.1,-,+,1178/CDS,VC0377,VC0377,-,hypothetical_protein,cds-NP_230031.1,-,-,461):+:55:NC_002505.1	122.16	-0.285207	0.273068	1.0896	0.296559	0.577372
CDS:VC0377,VC0377:-:hypothetical_protein:cds-NP_230031.1:-:-:461:NC_002505.1	964.03	-0.366688	0.145274	6.35493	0.0117056	0.0624268
AS_CDS:VC0377,VC0377:-:hypothetical_protein:cds-NP_230031.1:-:-:461:NC_002505.1	0	NA	NA	NA	NA	NA
CDS:VC0378,VC0378:-:zinc_uptake_regulation_protein:cds-NP_230032.1:-:-:467:NC_002505.1	706.65	-0.288924	0.166134	3.01856	0.0823163	0.265642
AS_CDS:VC0378,VC0378:-:zinc_uptake_regulation_protein:cds-NP_230032.1:-:-:467:NC_002505.1	2.1907	-1.77556	2.79127	0.384583	0.535161	NA
IGR:(CDS,VC0378,VC0378,-,zinc_uptake_regulation_protein,cds-NP_230032.1,-,-,467/CDS,VC0379,VC0379,-,tRNA-dihydrouridine_synthase_A,cds-NP_230033.1,-,+,983):+:313:NC_002505.1	20.1583	-0.320349	0.72575	0.194421	0.659262	0.855229
AS_IGR:(CDS,VC0378,VC0378,-,zinc_uptake_regulation_protein,cds-NP_230032.1,-,-,467/CDS,VC0379,VC0379,-,tRNA-dihydrouridine_synthase_A,cds-NP_230033.1,-,+,983):+:313:NC_002505.1	21.3881	0.0596857	0.707452	0.00711871	0.93276	0.97362
CDS:VC0379,VC0379:-:tRNA-dihydrouridine_synthase_A:cds-NP_230033.1:-:+:983:NC_002505.1	163.903	0.188995	0.287866	0.433321	0.510364	0.762637
AS_CDS:VC0379,VC0379:-:tRNA-dihydrouridine_synthase_A:cds-NP_230033.1:-:+:983:NC_002505.1	10.0884	2.1149	1.03619	4.03025	0.0446914	0.175337
IGR:(CDS,VC0379,VC0379,-,tRNA-dihydrouridine_synthase_A,cds-NP_230033.1,-,+,983/CDS,VC0379a,VC0379a,-,phage_shock_protein_G,cds-YP_008474263.1,-,+,212):+:109:NC_002505.1	14.7973	1.34758	0.771712	3.0103	0.0827371	0.266523
AS_IGR:(CDS,VC0379,VC0379,-,tRNA-dihydrouridine_synthase_A,cds-NP_230033.1,-,+,983/CDS,VC0379a,VC0379a,-,phage_shock_protein_G,cds-YP_008474263.1,-,+,212):+:109:NC_002505.1	4.14859	-5.71189	1.87831	8.61718	0.00333007	NA
CDS:VC0379a,VC0379a:-:phage_shock_protein_G:cds-YP_008474263.1:-:+:212:NC_002505.1	39.0136	-0.117056	0.535886	0.0477164	0.827086	0.927387
AS_CDS:VC0379a,VC0379a:-:phage_shock_protein_G:cds-YP_008474263.1:-:+:212:NC_002505.1	7.81353	-2.6884	1.2161	4.69063	0.0303275	NA
IGR:(CDS,VC0379a,VC0379a,-,phage_shock_protein_G,cds-YP_008474263.1,-,+,212/CDS,VC0381,VC0381,-,hypothetical_protein,cds-NP_230035.1,-,+,665):+:37:NC_002505.1	7.82147	0.336402	1.00507	0.111788	0.738118	NA
AS_IGR:(CDS,VC0379a,VC0379a,-,phage_shock_protein_G,cds-YP_008474263.1,-,+,212/CDS,VC0381,VC0381,-,hypothetical_protein,cds-NP_230035.1,-,+,665):+:37:NC_002505.1	0.487923	-2.64604	4.00607	0.677469	0.41046	NA
CDS:VC0381,VC0381:-:hypothetical_protein:cds-NP_230035.1:-:+:665:NC_002505.1	275.11	-0.273868	0.185513	2.17827	0.139972	0.378518
AS_CDS:VC0381,VC0381:-:hypothetical_protein:cds-NP_230035.1:-:+:665:NC_002505.1	6.90414	0.0915117	1.30872	0.00490493	0.944166	NA
CDS:VC0382,VC0382:-:hypothetical_protein:cds-NP_230036.1:-:+:170:NC_002505.1	58.2037	0.0530639	0.380442	0.0198238	0.88803	0.955807
AS_CDS:VC0382,VC0382:-:hypothetical_protein:cds-NP_230036.1:-:+:170:NC_002505.1	1.80073	-1.32662	2.3652	0.309953	0.577709	NA
CDS:VC0383,VC0383:-:hypothetical_protein:cds-NP_230037.1:-:+:269:NC_002505.1	39.9899	-0.234782	0.490043	0.229646	0.631786	0.837922
AS_CDS:VC0383,VC0383:-:hypothetical_protein:cds-NP_230037.1:-:+:269:NC_002505.1	2.3715	0.950318	2.11186	0.19896	0.655562	NA
IGR:(CDS,VC0383,VC0383,-,hypothetical_protein,cds-NP_230037.1,-,+,269/CDS,VC0384,VC0384,-,sulfite_reductase_NADPH_flavoprotein_subunit_alpha,cds-NP_230038.1,-,+,1844):+:34:NC_002505.1	5.65915	-0.244506	1.19597	0.0422843	0.837079	NA
AS_IGR:(CDS,VC0383,VC0383,-,hypothetical_protein,cds-NP_230037.1,-,+,269/CDS,VC0384,VC0384,-,sulfite_reductase_NADPH_flavoprotein_subunit_alpha,cds-NP_230038.1,-,+,1844):+:34:NC_002505.1	0.150468	0.593517	4.08047	0.00870138	0.92568	NA
CDS:VC0384,VC0384:-:sulfite_reductase_NADPH_flavoprotein_subunit_alpha:cds-NP_230038.1:-:+:1844:NC_002505.1	115.742	-2.44095	0.399845	34.6269	3.9935e-09	8.85955e-08
AS_CDS:VC0384,VC0384:-:sulfite_reductase_NADPH_flavoprotein_subunit_alpha:cds-NP_230038.1:-:+:1844:NC_002505.1	7.73919	-1.67413	1.50549	1.19217	0.274892	NA
CDS:VC0385,VC0385:-:sulfite_reductase_subunit_beta:cds-NP_230039.1:-:+:1733:NC_002505.1	213.188	-3.77955	0.34488	106.01	7.33602e-25	6.65602e-23
AS_CDS:VC0385,VC0385:-:sulfite_reductase_subunit_beta:cds-NP_230039.1:-:+:1733:NC_002505.1	8.1306	-0.863532	1.19645	0.518023	0.471686	NA
CDS:VC0386,VC0386:-:phosphoadenosine_phosphosulfate_reductase:cds-NP_230040.1:-:+:761:NC_002505.1	130.633	-2.37964	0.274412	72.5171	1.6559e-17	9.93118e-16
AS_CDS:VC0386,VC0386:-:phosphoadenosine_phosphosulfate_reductase:cds-NP_230040.1:-:+:761:NC_002505.1	38.4459	-0.136777	0.587659	0.0547189	0.815047	0.92311
IGR:(CDS,VC0386,VC0386,-,phosphoadenosine_phosphosulfate_reductase,cds-NP_230040.1,-,+,761/rRNA,VCr010,VCr010,ID,VCr010,16Sd,16Sd,16Sd,16S_ribosomal_RNA,ID,16S_ribosomal_RNA,exon-VCr010-1,-,+,1535):+:512:NC_002505.1	61.7878	0.401221	0.487189	0.678364	0.410151	0.689069
AS_IGR:(CDS,VC0386,VC0386,-,phosphoadenosine_phosphosulfate_reductase,cds-NP_230040.1,-,+,761/rRNA,VCr010,VCr010,ID,VCr010,16Sd,16Sd,16Sd,16S_ribosomal_RNA,ID,16S_ribosomal_RNA,exon-VCr010-1,-,+,1535):+:512:NC_002505.1	63.3853	-0.221561	0.460357	0.231393	0.630493	0.836834
rRNA:VCr010,VCr010,ID,VCr010:16Sd,16Sd,16Sd:16S_ribosomal_RNA,ID,16S_ribosomal_RNA:exon-VCr010-1:-:+:1535:NC_002505.1	2033.31	-0.177576	0.146579	1.46661	0.225882	0.496757
AS_rRNA:VCr010,VCr010,ID,VCr010:16Sd,16Sd,16Sd:16S_ribosomal_RNA,ID,16S_ribosomal_RNA:exon-VCr010-1:-:+:1535:NC_002505.1	0	NA	NA	NA	NA	NA
IGR:(rRNA,VCr010,VCr010,ID,VCr010,16Sd,16Sd,16Sd,16S_ribosomal_RNA,ID,16S_ribosomal_RNA,exon-VCr010-1,-,+,1535/tRNA,VCt026,VCt026,ID,VCt026,tRNA-Ile-3,tRNA-Ile-3,tRNA-Ile-3,tRNA-Ile,ID,tRNA-Ile,exon-VCt026-1,-,+,76):+:62:NC_002505.1	22.2541	0.326956	0.596159	0.300339	0.58367	0.808659
AS_IGR:(rRNA,VCr010,VCr010,ID,VCr010,16Sd,16Sd,16Sd,16S_ribosomal_RNA,ID,16S_ribosomal_RNA,exon-VCr010-1,-,+,1535/tRNA,VCt026,VCt026,ID,VCt026,tRNA-Ile-3,tRNA-Ile-3,tRNA-Ile-3,tRNA-Ile,ID,tRNA-Ile,exon-VCt026-1,-,+,76):+:62:NC_002505.1	0	NA	NA	NA	NA	NA
tRNA:VCt026,VCt026,ID,VCt026:tRNA-Ile-3,tRNA-Ile-3,tRNA-Ile-3:tRNA-Ile,ID,tRNA-Ile:exon-VCt026-1:-:+:76:NC_002505.1	17.2037	1.07128	0.693634	2.3738	0.123386	0.348307
AS_tRNA:VCt026,VCt026,ID,VCt026:tRNA-Ile-3,tRNA-Ile-3,tRNA-Ile-3:tRNA-Ile,ID,tRNA-Ile:exon-VCt026-1:-:+:76:NC_002505.1	0	NA	NA	NA	NA	NA
IGR:(tRNA,VCt026,VCt026,ID,VCt026,tRNA-Ile-3,tRNA-Ile-3,tRNA-Ile-3,tRNA-Ile,ID,tRNA-Ile,exon-VCt026-1,-,+,76/tRNA,VCt027,VCt027,ID,VCt027,tRNA-Ala-4,tRNA-Ala-4,tRNA-Ala-4,tRNA-Ala,ID,tRNA-Ala,exon-VCt027-1,-,+,76):+:7:NC_002505.1	2.698	0.998998	1.58217	0.398741	0.52774	NA
AS_IGR:(tRNA,VCt026,VCt026,ID,VCt026,tRNA-Ile-3,tRNA-Ile-3,tRNA-Ile-3,tRNA-Ile,ID,tRNA-Ile,exon-VCt026-1,-,+,76/tRNA,VCt027,VCt027,ID,VCt027,tRNA-Ala-4,tRNA-Ala-4,tRNA-Ala-4,tRNA-Ala,ID,tRNA-Ala,exon-VCt027-1,-,+,76):+:7:NC_002505.1	0	NA	NA	NA	NA	NA
tRNA:VCt027,VCt027,ID,VCt027:tRNA-Ala-4,tRNA-Ala-4,tRNA-Ala-4:tRNA-Ala,ID,tRNA-Ala:exon-VCt027-1:-:+:76:NC_002505.1	18.9141	0.844861	0.65293	1.67078	0.196154	0.456242
AS_tRNA:VCt027,VCt027,ID,VCt027:tRNA-Ala-4,tRNA-Ala-4,tRNA-Ala-4:tRNA-Ala,ID,tRNA-Ala:exon-VCt027-1:-:+:76:NC_002505.1	0	NA	NA	NA	NA	NA
IGR:(tRNA,VCt027,VCt027,ID,VCt027,tRNA-Ala-4,tRNA-Ala-4,tRNA-Ala-4,tRNA-Ala,ID,tRNA-Ala,exon-VCt027-1,-,+,76/rRNA,VCr011,VCr011,ID,VCr011,23Sd,23Sd,23Sd,23S_ribosomal_RNA,ID,23S_ribosomal_RNA,exon-VCr011-1,-,+,2886):+:286:NC_002505.1	125.127	0.514981	0.316523	2.64495	0.10388	0.310717
AS_IGR:(tRNA,VCt027,VCt027,ID,VCt027,tRNA-Ala-4,tRNA-Ala-4,tRNA-Ala-4,tRNA-Ala,ID,tRNA-Ala,exon-VCt027-1,-,+,76/rRNA,VCr011,VCr011,ID,VCr011,23Sd,23Sd,23Sd,23S_ribosomal_RNA,ID,23S_ribosomal_RNA,exon-VCr011-1,-,+,2886):+:286:NC_002505.1	0.416076	-1.03482	4.05782	0.0931239	0.760243	NA
rRNA:VCr011,VCr011,ID,VCr011:23Sd,23Sd,23Sd:23S_ribosomal_RNA,ID,23S_ribosomal_RNA:exon-VCr011-1:-:+:2886:NC_002505.1	18308.4	-0.377547	0.124401	9.18445	0.0024408	0.0175011
AS_rRNA:VCr011,VCr011,ID,VCr011:23Sd,23Sd,23Sd:23S_ribosomal_RNA,ID,23S_ribosomal_RNA:exon-VCr011-1:-:+:2886:NC_002505.1	0.168194	0.593517	4.08047	0.0386188	0.844206	NA
IGR:(rRNA,VCr011,VCr011,ID,VCr011,23Sd,23Sd,23Sd,23S_ribosomal_RNA,ID,23S_ribosomal_RNA,exon-VCr011-1,-,+,2886/rRNA,VCr012,VCr012,ID,VCr012,5Sd,5Sd,5Sd,5S_ribosomal_RNA,ID,5S_ribosomal_RNA,exon-VCr012-1,-,+,117):+:126:NC_002505.1	73.8528	-0.101678	0.334358	0.0928413	0.760596	0.900464
AS_IGR:(rRNA,VCr011,VCr011,ID,VCr011,23Sd,23Sd,23Sd,23S_ribosomal_RNA,ID,23S_ribosomal_RNA,exon-VCr011-1,-,+,2886/rRNA,VCr012,VCr012,ID,VCr012,5Sd,5Sd,5Sd,5S_ribosomal_RNA,ID,5S_ribosomal_RNA,exon-VCr012-1,-,+,117):+:126:NC_002505.1	0	NA	NA	NA	NA	NA
rRNA:VCr012,VCr012,ID,VCr012:5Sd,5Sd,5Sd:5S_ribosomal_RNA,ID,5S_ribosomal_RNA:exon-VCr012-1:-:+:117:NC_002505.1	167.884	0.104066	0.268516	0.150099	0.69844	0.872875
AS_rRNA:VCr012,VCr012,ID,VCr012:5Sd,5Sd,5Sd:5S_ribosomal_RNA,ID,5S_ribosomal_RNA:exon-VCr012-1:-:+:117:NC_002505.1	0	NA	NA	NA	NA	NA
IGR:(rRNA,VCr012,VCr012,ID,VCr012,5Sd,5Sd,5Sd,5S_ribosomal_RNA,ID,5S_ribosomal_RNA,exon-VCr012-1,-,+,117/tRNA,VCt028,VCt028,ID,VCt028,tRNA-Asp-3,tRNA-Asp-3,tRNA-Asp-3,tRNA-Asp,ID,tRNA-Asp,exon-VCt028-1,-,+,76):+:24:NC_002505.1	4.96511	0.250483	1.1879	0.0443069	0.833284	NA
AS_IGR:(rRNA,VCr012,VCr012,ID,VCr012,5Sd,5Sd,5Sd,5S_ribosomal_RNA,ID,5S_ribosomal_RNA,exon-VCr012-1,-,+,117/tRNA,VCt028,VCt028,ID,VCt028,tRNA-Asp-3,tRNA-Asp-3,tRNA-Asp-3,tRNA-Asp,ID,tRNA-Asp,exon-VCt028-1,-,+,76):+:24:NC_002505.1	0	NA	NA	NA	NA	NA
tRNA:VCt028,VCt028,ID,VCt028:tRNA-Asp-3,tRNA-Asp-3,tRNA-Asp-3:tRNA-Asp,ID,tRNA-Asp:exon-VCt028-1:-:+:76:NC_002505.1	21.3905	0.120987	0.613935	0.0393895	0.842679	0.93314
AS_tRNA:VCt028,VCt028,ID,VCt028:tRNA-Asp-3,tRNA-Asp-3,tRNA-Asp-3:tRNA-Asp,ID,tRNA-Asp:exon-VCt028-1:-:+:76:NC_002505.1	0.187346	-1.33004	4.08047	0.19093	0.662144	NA
IGR:(tRNA,VCt028,VCt028,ID,VCt028,tRNA-Asp-3,tRNA-Asp-3,tRNA-Asp-3,tRNA-Asp,ID,tRNA-Asp,exon-VCt028-1,-,+,76/CDS,VC0389,VC0389,-,Na+/H+_antiporter,cds-NP_230043.1,-,-,1334):+:442:NC_002505.1	27.2121	-0.901376	0.746944	1.43367	0.231167	0.503684
AS_IGR:(tRNA,VCt028,VCt028,ID,VCt028,tRNA-Asp-3,tRNA-Asp-3,tRNA-Asp-3,tRNA-Asp,ID,tRNA-Asp,exon-VCt028-1,-,+,76/CDS,VC0389,VC0389,-,Na+/H+_antiporter,cds-NP_230043.1,-,-,1334):+:442:NC_002505.1	10.28	0.771977	0.952205	0.656774	0.417701	0.696201
CDS:VC0389,VC0389:-:Na+/H+_antiporter:cds-NP_230043.1:-:-:1334:NC_002505.1	232.463	-0.199961	0.276443	0.523616	0.469303	0.733092
AS_CDS:VC0389,VC0389:-:Na+/H+_antiporter:cds-NP_230043.1:-:-:1334:NC_002505.1	46.6386	-0.0445414	0.605913	0.0056303	0.940187	0.976616
IGR:(CDS,VC0389,VC0389,-,Na+/H+_antiporter,cds-NP_230043.1,-,-,1334/CDS,VC0390,VC0390,metH,metH,B12-dependent_methionine_synthase,cds-NP_230044.1,-,+,3680):+:155:NC_002505.1	5.4647	0.215099	1.18102	0.0332113	0.855395	NA
AS_IGR:(CDS,VC0389,VC0389,-,Na+/H+_antiporter,cds-NP_230043.1,-,-,1334/CDS,VC0390,VC0390,metH,metH,B12-dependent_methionine_synthase,cds-NP_230044.1,-,+,3680):+:155:NC_002505.1	2.59794	-0.500849	1.67739	0.0891027	0.765321	NA
CDS:VC0390,VC0390:metH,metH:B12-dependent_methionine_synthase:cds-NP_230044.1:-:+:3680:NC_002505.1	419.468	0.503691	0.195281	6.6312	0.0100208	0.0555443
AS_CDS:VC0390,VC0390:metH,metH:B12-dependent_methionine_synthase:cds-NP_230044.1:-:+:3680:NC_002505.1	164.014	-0.273474	0.298683	0.837488	0.360116	0.642099
IGR:(CDS,VC0390,VC0390,metH,metH,B12-dependent_methionine_synthase,cds-NP_230044.1,-,+,3680/CDS,VC0391,VC0391,-,aspartate_kinase,cds-NP_230045.2,-,-,1355):+:11:NC_002505.1	5.19386	0.646602	1.19383	0.292214	0.588805	NA
AS_IGR:(CDS,VC0390,VC0390,metH,metH,B12-dependent_methionine_synthase,cds-NP_230044.1,-,+,3680/CDS,VC0391,VC0391,-,aspartate_kinase,cds-NP_230045.2,-,-,1355):+:11:NC_002505.1	154.233	-0.303535	0.302972	1.00339	0.316492	0.596012
CDS:VC0391,VC0391:-:aspartate_kinase:cds-NP_230045.2:-:-:1355:NC_002505.1	6762.88	0.237417	0.18595	1.62849	0.201912	0.464239
AS_CDS:VC0391,VC0391:-:aspartate_kinase:cds-NP_230045.2:-:-:1355:NC_002505.1	10.276	0.127971	0.985549	0.0170846	0.896006	0.958295
IGR:(CDS,VC0391,VC0391,-,aspartate_kinase,cds-NP_230045.2,-,-,1355/CDS,VC0392,VC0392,-,class_V_aminotransferase,cds-NP_230046.1,-,+,1118):+:422:NC_002505.1	1.65005	-1.31368	2.36884	0.300664	0.583466	NA
AS_IGR:(CDS,VC0391,VC0391,-,aspartate_kinase,cds-NP_230045.2,-,-,1355/CDS,VC0392,VC0392,-,class_V_aminotransferase,cds-NP_230046.1,-,+,1118):+:422:NC_002505.1	948.62	0.767921	0.203537	14.0918	0.000174103	0.00173051
CDS:VC0392,VC0392:-:class_V_aminotransferase:cds-NP_230046.1:-:+:1118:NC_002505.1	208.125	-0.0842845	0.228783	0.135996	0.712295	0.878961
AS_CDS:VC0392,VC0392:-:class_V_aminotransferase:cds-NP_230046.1:-:+:1118:NC_002505.1	18.6772	-0.375897	0.737729	0.26039	0.609852	0.82587
IGR:(CDS,VC0392,VC0392,-,class_V_aminotransferase,cds-NP_230046.1,-,+,1118/CDS,VC0393,VC0393,-,hypothetical_protein,cds-NP_230047.1,-,-,1793):+:17:NC_002505.1	4.77072	0.272584	1.27274	0.0471313	0.828132	NA
AS_IGR:(CDS,VC0392,VC0392,-,class_V_aminotransferase,cds-NP_230046.1,-,+,1118/CDS,VC0393,VC0393,-,hypothetical_protein,cds-NP_230047.1,-,-,1793):+:17:NC_002505.1	1.64042	1.08086	2.14555	0.253567	0.614575	NA
CDS:VC0393,VC0393:-:hypothetical_protein:cds-NP_230047.1:-:-:1793:NC_002505.1	168.905	0.175586	0.268583	0.428486	0.512733	0.764079
AS_CDS:VC0393,VC0393:-:hypothetical_protein:cds-NP_230047.1:-:-:1793:NC_002505.1	147.899	-0.107343	0.293862	0.133562	0.714767	0.880182
IGR:(CDS,VC0393,VC0393,-,hypothetical_protein,cds-NP_230047.1,-,-,1793/CDS,VC0394,VC0394,uvrA,uvrA,excinuclease_ABC_subunit_A,cds-NP_230048.1,-,-,2822):+:4:NC_002505.1	0.676596	-0.580048	3.30984	0.0306577	0.861006	NA
AS_IGR:(CDS,VC0393,VC0393,-,hypothetical_protein,cds-NP_230047.1,-,-,1793/CDS,VC0394,VC0394,uvrA,uvrA,excinuclease_ABC_subunit_A,cds-NP_230048.1,-,-,2822):+:4:NC_002505.1	3.97575	0.103601	1.31363	0.00658184	0.93534	NA
CDS:VC0394,VC0394:uvrA,uvrA:excinuclease_ABC_subunit_A:cds-NP_230048.1:-:-:2822:NC_002505.1	1206.79	-0.267119	0.123946	4.63975	0.0312395	0.133827
AS_CDS:VC0394,VC0394:uvrA,uvrA:excinuclease_ABC_subunit_A:cds-NP_230048.1:-:-:2822:NC_002505.1	185.624	-1.50792	0.256981	33.5668	6.8857e-09	1.46337e-07
IGR:(CDS,VC0394,VC0394,uvrA,uvrA,excinuclease_ABC_subunit_A,cds-NP_230048.1,-,-,2822/CDS,VC0395,VC0395,-,UTP-glucose-1-phosphate_uridylyltransferase,cds-NP_230049.1,-,-,875):+:104:NC_002505.1	7.06642	-0.822467	1.0815	0.575601	0.448042	NA
AS_IGR:(CDS,VC0394,VC0394,uvrA,uvrA,excinuclease_ABC_subunit_A,cds-NP_230048.1,-,-,2822/CDS,VC0395,VC0395,-,UTP-glucose-1-phosphate_uridylyltransferase,cds-NP_230049.1,-,-,875):+:104:NC_002505.1	17.0313	1.09985	0.684797	2.56811	0.109038	0.321794
CDS:VC0395,VC0395:-:UTP-glucose-1-phosphate_uridylyltransferase:cds-NP_230049.1:-:-:875:NC_002505.1	410.055	0.0810998	0.243538	0.111084	0.738914	0.891285
AS_CDS:VC0395,VC0395:-:UTP-glucose-1-phosphate_uridylyltransferase:cds-NP_230049.1:-:-:875:NC_002505.1	8.00055	-0.490617	1.06165	0.214547	0.643227	NA
IGR:(CDS,VC0395,VC0395,-,UTP-glucose-1-phosphate_uridylyltransferase,cds-NP_230049.1,-,-,875/CDS,VC0396,VC0396,-,LuxR_family_transcriptional_regulator,cds-NP_230050.1,-,-,644):+:118:NC_002505.1	2.31442	-4.86861	2.60569	3.43185	0.0639503	NA
AS_IGR:(CDS,VC0395,VC0395,-,UTP-glucose-1-phosphate_uridylyltransferase,cds-NP_230049.1,-,-,875/CDS,VC0396,VC0396,-,LuxR_family_transcriptional_regulator,cds-NP_230050.1,-,-,644):+:118:NC_002505.1	0.674686	1.18094	3.99138	0.0664568	0.796567	NA
CDS:VC0396,VC0396:-:LuxR_family_transcriptional_regulator:cds-NP_230050.1:-:-:644:NC_002505.1	8.98532	-1.2575	1.10266	1.2839	0.257175	0.533736
AS_CDS:VC0396,VC0396:-:LuxR_family_transcriptional_regulator:cds-NP_230050.1:-:-:644:NC_002505.1	18.8415	-1.3824	0.788279	3.00604	0.0829545	0.266975
IGR:(CDS,VC0396,VC0396,-,LuxR_family_transcriptional_regulator,cds-NP_230050.1,-,-,644/CDS,VC0397,VC0397,-,single-stranded_DNA-binding_protein,cds-NP_230051.1,-,+,533):+:250:NC_002505.1	12.3961	0.542225	0.865126	0.389057	0.532795	0.779368
AS_IGR:(CDS,VC0396,VC0396,-,LuxR_family_transcriptional_regulator,cds-NP_230050.1,-,-,644/CDS,VC0397,VC0397,-,single-stranded_DNA-binding_protein,cds-NP_230051.1,-,+,533):+:250:NC_002505.1	0.150288	-1.33004	4.08047	0.113305	0.736412	NA
CDS:VC0397,VC0397:-:single-stranded_DNA-binding_protein:cds-NP_230051.1:-:+:533:NC_002505.1	509.761	0.428203	0.246873	3.00204	0.0831596	0.267509
AS_CDS:VC0397,VC0397:-:single-stranded_DNA-binding_protein:cds-NP_230051.1:-:+:533:NC_002505.1	0.168194	0.593517	4.08047	0.0386188	0.844206	NA
IGR:(CDS,VC0397,VC0397,-,single-stranded_DNA-binding_protein,cds-NP_230051.1,-,+,533/CDS,VC0398,VC0398,-,regulatory_protein_CsrD,cds-NP_230052.1,-,+,2021):+:63:NC_002505.1	14.798	0.524644	0.796097	0.436523	0.508806	0.761594
AS_IGR:(CDS,VC0397,VC0397,-,single-stranded_DNA-binding_protein,cds-NP_230051.1,-,+,533/CDS,VC0398,VC0398,-,regulatory_protein_CsrD,cds-NP_230052.1,-,+,2021):+:63:NC_002505.1	0.955807	2.00812	3.22648	0.446345	0.504076	NA
CDS:VC0398,VC0398:-:regulatory_protein_CsrD:cds-NP_230052.1:-:+:2021:NC_002505.1	252.47	0.20694	0.216153	0.91536	0.338696	0.620633
AS_CDS:VC0398,VC0398:-:regulatory_protein_CsrD:cds-NP_230052.1:-:+:2021:NC_002505.1	19.4474	-0.0484863	0.810412	0.0040068	0.949528	0.980316
CDS:VC0399,VC0399:-:MSHA_biogenesis_protein_MshI:cds-NP_230053.1:-:+:1439:NC_002505.1	496.634	-0.366756	0.184081	3.96338	0.0465003	0.181014
AS_CDS:VC0399,VC0399:-:MSHA_biogenesis_protein_MshI:cds-NP_230053.1:-:+:1439:NC_002505.1	2.09675	-4.73	2.78372	2.90124	0.0885116	NA
CDS:VC0400,VC0400:-:MSHA_biogenesis_protein_MshJ:cds-NP_230054.1:-:+:650:NC_002505.1	111.225	0.55268	0.344453	2.56575	0.109201	0.322006
AS_CDS:VC0400,VC0400:-:MSHA_biogenesis_protein_MshJ:cds-NP_230054.1:-:+:650:NC_002505.1	1.83622	-4.55008	2.52297	3.33178	0.0679531	NA
CDS:VC0401,VC0401:-:MSHA_biogenesis_protein_MshK:cds-NP_230055.1:-:+:317:NC_002505.1	86.1201	0.0751175	0.3346	0.0503772	0.822408	0.925589
AS_CDS:VC0401,VC0401:-:MSHA_biogenesis_protein_MshK:cds-NP_230055.1:-:+:317:NC_002505.1	1.98896	-3.60743	2.90991	1.48224	0.223425	NA
CDS:VC0402,VC0402:-:MSHA_biogenesis_protein_MshL:cds-NP_230056.1:-:+:1679:NC_002505.1	535.515	-0.0780037	0.17719	0.194152	0.659483	0.855229
AS_CDS:VC0402,VC0402:-:MSHA_biogenesis_protein_MshL:cds-NP_230056.1:-:+:1679:NC_002505.1	26.0585	-0.133102	0.542347	0.0603614	0.805926	0.919332
CDS:VC0403,VC0403:-:MSHA_biogenesis_protein_MshM:cds-NP_230057.1:-:+:845:NC_002505.1	245.265	0.175069	0.238469	0.538845	0.462912	0.729149
AS_CDS:VC0403,VC0403:-:MSHA_biogenesis_protein_MshM:cds-NP_230057.1:-:+:845:NC_002505.1	3.20478	1.42738	1.9061	0.539198	0.462765	NA
CDS:VC0404,VC0404:-:MSHA_biogenesis_protein_MshN:cds-NP_230058.1:-:+:1169:NC_002505.1	372.215	-0.274685	0.170728	2.58559	0.10784	0.319058
AS_CDS:VC0404,VC0404:-:MSHA_biogenesis_protein_MshN:cds-NP_230058.1:-:+:1169:NC_002505.1	6.2133	-1.08538	1.65055	0.423054	0.515417	NA
CDS:VC0405,VC0405:-:MSHA_biogenesis_protein_MshE:cds-NP_230059.1:-:+:1727:NC_002505.1	406.566	0.262868	0.20082	1.70975	0.191018	0.449115
AS_CDS:VC0405,VC0405:-:MSHA_biogenesis_protein_MshE:cds-NP_230059.1:-:+:1727:NC_002505.1	8.08596	-1.16696	1.19859	0.92666	0.335732	NA
CDS:VC0406,VC0406:-:MSHA_biogenesis_protein_MshG:cds-NP_230060.1:-:+:1223:NC_002505.1	221.554	0.156665	0.235377	0.442336	0.505997	0.760459
AS_CDS:VC0406,VC0406:-:MSHA_biogenesis_protein_MshG:cds-NP_230060.1:-:+:1223:NC_002505.1	22.3964	-0.777869	0.797855	0.945632	0.330834	0.612267
CDS:VC0407,VC0407:-:MSHA_biogenesis_protein_MshF:cds-NP_230061.1:-:+:452:NC_002505.1	159.684	0.415449	0.282086	2.16868	0.140847	0.380158
AS_CDS:VC0407,VC0407:-:MSHA_biogenesis_protein_MshF:cds-NP_230061.1:-:+:452:NC_002505.1	3.77262	1.37077	1.6337	0.681299	0.40914	NA
CDS:VC0408,VC0408:-:MSHA_pilin_protein_MshB:cds-NP_230062.1:-:+:590:NC_002505.1	389.304	0.783013	0.168905	21.3407	3.84473e-06	5.43097e-05
AS_CDS:VC0408,VC0408:-:MSHA_pilin_protein_MshB:cds-NP_230062.1:-:+:590:NC_002505.1	3.9855	-4.63805	2.10163	4.19895	0.0404489	NA
CDS:VC0409,VC0409:-:MSHA_pilin_protein_MshA:cds-NP_230063.1:-:+:536:NC_002505.1	2480.03	0.902522	0.104007	74.3167	6.65391e-18	4.13068e-16
AS_CDS:VC0409,VC0409:-:MSHA_pilin_protein_MshA:cds-NP_230063.1:-:+:536:NC_002505.1	8.62881	-1.83955	1.28577	1.97839	0.15956	0.407571
CDS:VC0410,VC0410:-:MSHA_pilin_protein_MshC:cds-NP_230064.1:-:+:488:NC_002505.1	833.989	0.47567	0.139581	11.581	0.000666276	0.00571544
AS_CDS:VC0410,VC0410:-:MSHA_pilin_protein_MshC:cds-NP_230064.1:-:+:488:NC_002505.1	2.23283	-4.81074	3.08012	2.43622	0.118561	NA
CDS:VC0411,VC0411:-:MSHA_pilin_protein_MshD:cds-NP_230065.1:-:+:611:NC_002505.1	218.523	-0.2944	0.211297	1.93982	0.163688	0.414951
AS_CDS:VC0411,VC0411:-:MSHA_pilin_protein_MshD:cds-NP_230065.1:-:+:611:NC_002505.1	4.05074	-0.361523	1.38178	0.0683917	0.793693	NA
CDS:VC0412,VC0412:-:hypothetical_protein:cds-NP_230066.1:-:+:770:NC_002505.1	147.382	0.0818405	0.306006	0.0723152	0.787995	0.910075
AS_CDS:VC0412,VC0412:-:hypothetical_protein:cds-NP_230066.1:-:+:770:NC_002505.1	8.00858	-0.0900966	1.1294	0.00637196	0.936377	NA
CDS:VC0413,VC0413:-:hypothetical_protein:cds-NP_230067.1:-:+:431:NC_002505.1	92.8514	0.216676	0.390039	0.308181	0.578798	0.805695
AS_CDS:VC0413,VC0413:-:hypothetical_protein:cds-NP_230067.1:-:+:431:NC_002505.1	0	NA	NA	NA	NA	NA
CDS:VC0414,VC0414:-:hypothetical_protein:cds-NP_230068.1:-:+:3758:NC_002505.1	610.324	0.679052	0.162173	17.4177	3.00016e-05	0.000357443
AS_CDS:VC0414,VC0414:-:hypothetical_protein:cds-NP_230068.1:-:+:3758:NC_002505.1	19.899	0.861179	0.993001	0.742369	0.388903	0.67063
IGR:(CDS,VC0414,VC0414,-,hypothetical_protein,cds-NP_230068.1,-,+,3758/CDS,VC0415,VC0415,-,rod_shape-determining_protein_MreB,cds-NP_230069.1,-,+,1043):+:116:NC_002505.1	39.4063	0.976567	0.495972	3.8497	0.0497549	0.190025
AS_IGR:(CDS,VC0414,VC0414,-,hypothetical_protein,cds-NP_230068.1,-,+,3758/CDS,VC0415,VC0415,-,rod_shape-determining_protein_MreB,cds-NP_230069.1,-,+,1043):+:116:NC_002505.1	0.674686	1.18094	3.99138	0.0664568	0.796567	NA
CDS:VC0415,VC0415:-:rod_shape-determining_protein_MreB:cds-NP_230069.1:-:+:1043:NC_002505.1	936.103	0.188823	0.122652	2.36842	0.123812	0.348845
AS_CDS:VC0415,VC0415:-:rod_shape-determining_protein_MreB:cds-NP_230069.1:-:+:1043:NC_002505.1	2.8347	-1.88476	2.60001	0.49792	0.480416	NA
IGR:(CDS,VC0415,VC0415,-,rod_shape-determining_protein_MreB,cds-NP_230069.1,-,+,1043/CDS,VC0416,VC0416,-,rod_shape-determining_protein_MreC,cds-NP_230070.1,-,+,890):+:5:NC_002505.1	13.2801	0.280781	0.738626	0.144425	0.703921	0.875672
AS_IGR:(CDS,VC0415,VC0415,-,rod_shape-determining_protein_MreB,cds-NP_230069.1,-,+,1043/CDS,VC0416,VC0416,-,rod_shape-determining_protein_MreC,cds-NP_230070.1,-,+,890):+:5:NC_002505.1	0	NA	NA	NA	NA	NA
CDS:VC0416,VC0416:-:rod_shape-determining_protein_MreC:cds-NP_230070.1:-:+:890:NC_002505.1	578.597	0.0998431	0.177899	0.315077	0.574581	0.80235
AS_CDS:VC0416,VC0416:-:rod_shape-determining_protein_MreC:cds-NP_230070.1:-:+:890:NC_002505.1	8.50461	-0.754877	1.13766	0.437885	0.508145	0.761443
CDS:VC0417,VC0417:-:rod_shape-determining_protein_MreD:cds-NP_230071.1:-:+:488:NC_002505.1	134.667	0.0780662	0.266188	0.0866692	0.768455	0.902932
AS_CDS:VC0417,VC0417:-:rod_shape-determining_protein_MreD:cds-NP_230071.1:-:+:488:NC_002505.1	0.150468	0.593517	4.08047	0.00870138	0.92568	NA
CDS:VC0418,VC0418:maf,maf:Maf-like_protein:cds-NP_230072.1:-:+:617:NC_002505.1	217.681	0.0382823	0.229151	0.0280448	0.867004	0.944357
AS_CDS:VC0418,VC0418:maf,maf:Maf-like_protein:cds-NP_230072.1:-:+:617:NC_002505.1	3.93507	2.57997	1.87391	1.8017	0.179507	NA
CDS:VC0419,VC0419:-:ribonuclease_G:cds-NP_230073.1:-:+:1469:NC_002505.1	439.421	0.252229	0.204291	1.52595	0.216721	0.485288
AS_CDS:VC0419,VC0419:-:ribonuclease_G:cds-NP_230073.1:-:+:1469:NC_002505.1	46.748	0.366599	0.531496	0.474673	0.490845	0.749847
CDS:VC0420,VC0420:-:hypothetical_protein:cds-NP_230074.1:-:+:3875:NC_002505.1	465.484	0.220998	0.172586	1.64003	0.200321	0.462062
AS_CDS:VC0420,VC0420:-:hypothetical_protein:cds-NP_230074.1:-:+:3875:NC_002505.1	19.9348	0.425105	0.851075	0.248241	0.618316	0.830028
CDS:VC0421,VC0421:-:hypothetical_protein:cds-NP_230075.1:-:+:827:NC_002505.1	296.186	0.332068	0.188473	3.10586	0.0780109	0.256425
AS_CDS:VC0421,VC0421:-:hypothetical_protein:cds-NP_230075.1:-:+:827:NC_002505.1	1.64613	2.06702	3.08185	0.440137	0.507056	NA
CDS:VC0422,VC0422:-:tldD_protein:cds-NP_230076.1:-:+:1445:NC_002505.1	652.133	-0.11726	0.152496	0.591172	0.441966	0.715067
AS_CDS:VC0422,VC0422:-:tldD_protein:cds-NP_230076.1:-:+:1445:NC_002505.1	167.22	0.30532	0.240409	1.61067	0.204398	0.467979
IGR:(CDS,VC0422,VC0422,-,tldD_protein,cds-NP_230076.1,-,+,1445/CDS,VC0423,VC0423,-,arginine_deiminase,cds-NP_230077.1,-,-,1223):+:34:NC_002505.1	23.1366	0.183794	0.585538	0.0988076	0.753265	0.898056
AS_IGR:(CDS,VC0422,VC0422,-,tldD_protein,cds-NP_230076.1,-,+,1445/CDS,VC0423,VC0423,-,arginine_deiminase,cds-NP_230077.1,-,-,1223):+:34:NC_002505.1	21.3942	0.297769	0.588332	0.256254	0.612706	0.827345
CDS:VC0423,VC0423:-:arginine_deiminase:cds-NP_230077.1:-:-:1223:NC_002505.1	1124.31	0.221364	0.127103	3.0332	0.0815771	0.263995
AS_CDS:VC0423,VC0423:-:arginine_deiminase:cds-NP_230077.1:-:-:1223:NC_002505.1	36.7801	0.287198	0.472106	0.369927	0.543044	0.784792
IGR:(CDS,VC0423,VC0423,-,arginine_deiminase,cds-NP_230077.1,-,-,1223/CDS,VC0424,VC0424,-,hypothetical_protein,cds-NP_230078.1,-,+,422):+:685:NC_002505.1	8.28054	0.934486	1.32537	0.490027	0.483915	NA
AS_IGR:(CDS,VC0423,VC0423,-,arginine_deiminase,cds-NP_230077.1,-,-,1223/CDS,VC0424,VC0424,-,hypothetical_protein,cds-NP_230078.1,-,+,422):+:685:NC_002505.1	238.129	0.41206	0.216423	3.62696	0.0568504	0.208786
CDS:VC0424,VC0424:-:hypothetical_protein:cds-NP_230078.1:-:+:422:NC_002505.1	407.284	0.411823	0.223376	3.39633	0.0653416	0.229497
AS_CDS:VC0424,VC0424:-:hypothetical_protein:cds-NP_230078.1:-:+:422:NC_002505.1	4.35245	0.0993862	2.0413	0.00237037	0.961169	NA
IGR:(CDS,VC0424,VC0424,-,hypothetical_protein,cds-NP_230078.1,-,+,422/CDS,VC0425,VC0425,-,hypothetical_protein,cds-NP_230079.1,-,+,797):+:95:NC_002505.1	21.7612	1.11013	0.67402	2.69243	0.100826	0.304674
AS_IGR:(CDS,VC0424,VC0424,-,hypothetical_protein,cds-NP_230078.1,-,+,422/CDS,VC0425,VC0425,-,hypothetical_protein,cds-NP_230079.1,-,+,797):+:95:NC_002505.1	2.17309	-2.66393	2.4392	1.12191	0.289508	NA
CDS:VC0425,VC0425:-:hypothetical_protein:cds-NP_230079.1:-:+:797:NC_002505.1	103.519	0.589622	0.312722	3.53708	0.0600111	0.216794
AS_CDS:VC0425,VC0425:-:hypothetical_protein:cds-NP_230079.1:-:+:797:NC_002505.1	74.9256	-4.48102	0.453494	102.097	5.28801e-24	4.73712e-22
IGR:(CDS,VC0425,VC0425,-,hypothetical_protein,cds-NP_230079.1,-,+,797/CDS,VC0426,VC0426,-,hypothetical_protein,cds-NP_230080.1,-,-,383):+:7:NC_002505.1	1.27877	0.361051	2.17007	0.0275713	0.868121	NA
AS_IGR:(CDS,VC0425,VC0425,-,hypothetical_protein,cds-NP_230079.1,-,+,797/CDS,VC0426,VC0426,-,hypothetical_protein,cds-NP_230080.1,-,-,383):+:7:NC_002505.1	21.6355	-4.58889	0.853056	30.6826	3.03885e-08	5.84401e-07
CDS:VC0426,VC0426:-:hypothetical_protein:cds-NP_230080.1:-:-:383:NC_002505.1	2034.7	-3.83867	0.207393	280.193	6.81581e-63	2.53871e-60
AS_CDS:VC0426,VC0426:-:hypothetical_protein:cds-NP_230080.1:-:-:383:NC_002505.1	15.323	0.346026	0.898959	0.147204	0.701222	0.874061
IGR:(CDS,VC0426,VC0426,-,hypothetical_protein,cds-NP_230080.1,-,-,383/CDS,VC0428,VC0428,-,hypothetical_protein,cds-NP_230082.1,-,-,437):+:99:NC_002505.1	2.00925	-1.21206	2.28253	0.277992	0.59802	NA
AS_IGR:(CDS,VC0426,VC0426,-,hypothetical_protein,cds-NP_230080.1,-,-,383/CDS,VC0428,VC0428,-,hypothetical_protein,cds-NP_230082.1,-,-,437):+:99:NC_002505.1	62.4243	-0.497576	0.376016	1.74577	0.186409	0.444532
CDS:VC0428,VC0428:-:hypothetical_protein:cds-NP_230082.1:-:-:437:NC_002505.1	788.616	1.62537	0.174307	83.7283	5.67676e-20	3.93867e-18
AS_CDS:VC0428,VC0428:-:hypothetical_protein:cds-NP_230082.1:-:-:437:NC_002505.1	12.3167	0.122573	0.951421	0.0176053	0.894442	0.958295
IGR:(CDS,VC0428,VC0428,-,hypothetical_protein,cds-NP_230082.1,-,-,437/CDS,VC0429,VC0429,-,hypothetical_protein,cds-NP_230083.1,-,-,2564):+:70:NC_002505.1	0.90173	-3.5309	3.96091	1.01518	0.313665	NA
AS_IGR:(CDS,VC0428,VC0428,-,hypothetical_protein,cds-NP_230082.1,-,-,437/CDS,VC0429,VC0429,-,hypothetical_protein,cds-NP_230083.1,-,-,2564):+:70:NC_002505.1	55.8743	1.52444	0.420148	12.9448	0.000320807	0.00297555
CDS:VC0429,VC0429:-:hypothetical_protein:cds-NP_230083.1:-:-:2564:NC_002505.1	469.89	0.266897	0.198924	1.80197	0.179474	0.43506
AS_CDS:VC0429,VC0429:-:hypothetical_protein:cds-NP_230083.1:-:-:2564:NC_002505.1	28.3577	-1.08463	0.768763	1.953	0.162264	0.412332
IGR:(CDS,VC0429,VC0429,-,hypothetical_protein,cds-NP_230083.1,-,-,2564/CDS,VC0430,VC0430,-,hypothetical_protein,cds-NP_230084.1,-,-,986):+:119:NC_002505.1	4.18201	-0.861804	1.441	0.353318	0.552241	NA
AS_IGR:(CDS,VC0429,VC0429,-,hypothetical_protein,cds-NP_230083.1,-,-,2564/CDS,VC0430,VC0430,-,hypothetical_protein,cds-NP_230084.1,-,-,986):+:119:NC_002505.1	415.241	-0.0846741	0.218128	0.150685	0.697882	0.872875
CDS:VC0430,VC0430:-:hypothetical_protein:cds-NP_230084.1:-:-:986:NC_002505.1	2578.7	-0.0363916	0.15495	0.0551778	0.814287	0.922795
AS_CDS:VC0430,VC0430:-:hypothetical_protein:cds-NP_230084.1:-:-:986:NC_002505.1	13.2288	-0.507213	1.12838	0.20095	0.653955	0.853223
IGR:(CDS,VC0430,VC0430,-,hypothetical_protein,cds-NP_230084.1,-,-,986/CDS,VC0431,VC0431,-,arginine_repressor_ArgR,cds-NP_230085.2,-,-,470):+:254:NC_002505.1	19.4862	-1.95915	0.80873	5.60357	0.017924	0.0880469
AS_IGR:(CDS,VC0430,VC0430,-,hypothetical_protein,cds-NP_230084.1,-,-,986/CDS,VC0431,VC0431,-,arginine_repressor_ArgR,cds-NP_230085.2,-,-,470):+:254:NC_002505.1	96.2904	-0.361943	0.344626	1.10066	0.294122	0.575176
CDS:VC0431,VC0431:-:arginine_repressor_ArgR:cds-NP_230085.2:-:-:470:NC_002505.1	431.464	0.213377	0.175706	1.4737	0.224762	0.495472
AS_CDS:VC0431,VC0431:-:arginine_repressor_ArgR:cds-NP_230085.2:-:-:470:NC_002505.1	33.9677	-2.00048	0.624718	9.7532	0.0017901	0.0134201
IGR:(CDS,VC0431,VC0431,-,arginine_repressor_ArgR,cds-NP_230085.2,-,-,470/CDS,VC0432,VC0432,-,malate_dehydrogenase,cds-NP_230086.2,-,+,935):+:286:NC_002505.1	21.0534	0.355329	0.680846	0.273054	0.601291	0.821018
AS_IGR:(CDS,VC0431,VC0431,-,arginine_repressor_ArgR,cds-NP_230085.2,-,-,470/CDS,VC0432,VC0432,-,malate_dehydrogenase,cds-NP_230086.2,-,+,935):+:286:NC_002505.1	13.1858	-0.0228529	0.980193	0.000720607	0.978584	0.987897
CDS:VC0432,VC0432:-:malate_dehydrogenase:cds-NP_230086.2:-:+:935:NC_002505.1	378.06	0.0797723	0.169819	0.220549	0.638622	0.843365
AS_CDS:VC0432,VC0432:-:malate_dehydrogenase:cds-NP_230086.2:-:+:935:NC_002505.1	0.597034	-1.50694	4.01885	0.138784	0.709493	NA
IGR:(CDS,VC0432,VC0432,-,malate_dehydrogenase,cds-NP_230086.2,-,+,935/CDS,VC0433,VC0433,-,arginine/ornithine_antiporter,cds-NP_230087.1,-,+,1406):+:422:NC_002505.1	27.0145	-0.705351	0.545176	1.66583	0.196818	0.456983
AS_IGR:(CDS,VC0432,VC0432,-,malate_dehydrogenase,cds-NP_230086.2,-,+,935/CDS,VC0433,VC0433,-,arginine/ornithine_antiporter,cds-NP_230087.1,-,+,1406):+:422:NC_002505.1	6.83551	-1.40816	1.56661	0.789581	0.374227	NA
CDS:VC0433,VC0433:-:arginine/ornithine_antiporter:cds-NP_230087.1:-:+:1406:NC_002505.1	272.615	-0.406464	0.195572	4.30902	0.0379108	0.155443
AS_CDS:VC0433,VC0433:-:arginine/ornithine_antiporter:cds-NP_230087.1:-:+:1406:NC_002505.1	5.85428	0.884315	1.85728	0.224268	0.635807	NA
IGR:(CDS,VC0433,VC0433,-,arginine/ornithine_antiporter,cds-NP_230087.1,-,+,1406/CDS,VC0434,VC0434,-,octaprenyl-diphosphate_synthase,cds-NP_230088.2,-,-,971):+:87:NC_002505.1	3.56622	2.93627	1.8017	2.55056	0.110255	NA
AS_IGR:(CDS,VC0433,VC0433,-,arginine/ornithine_antiporter,cds-NP_230087.1,-,+,1406/CDS,VC0434,VC0434,-,octaprenyl-diphosphate_synthase,cds-NP_230088.2,-,-,971):+:87:NC_002505.1	41.7743	-0.136983	0.500837	0.0759147	0.782912	0.908635
CDS:VC0434,VC0434:-:octaprenyl-diphosphate_synthase:cds-NP_230088.2:-:-:971:NC_002505.1	518.948	-0.0664935	0.176829	0.141915	0.706384	0.877185
AS_CDS:VC0434,VC0434:-:octaprenyl-diphosphate_synthase:cds-NP_230088.2:-:-:971:NC_002505.1	17.0424	-0.951183	0.899235	1.09779	0.294751	0.575176
IGR:(CDS,VC0434,VC0434,-,octaprenyl-diphosphate_synthase,cds-NP_230088.2,-,-,971/CDS,VC0435,VC0435,rplU,rplU,50S_ribosomal_protein_L21,cds-NP_230089.1,-,+,311):+:229:NC_002505.1	46.057	0.296465	0.446173	0.441157	0.506565	0.760691
AS_IGR:(CDS,VC0434,VC0434,-,octaprenyl-diphosphate_synthase,cds-NP_230088.2,-,-,971/CDS,VC0435,VC0435,rplU,rplU,50S_ribosomal_protein_L21,cds-NP_230089.1,-,+,311):+:229:NC_002505.1	10.8616	0.231565	0.844138	0.0752236	0.783878	0.908635
CDS:VC0435,VC0435:rplU,rplU:50S_ribosomal_protein_L21:cds-NP_230089.1:-:+:311:NC_002505.1	2069.85	0.170648	0.124244	1.88667	0.169578	0.421977
AS_CDS:VC0435,VC0435:rplU,rplU:50S_ribosomal_protein_L21:cds-NP_230089.1:-:+:311:NC_002505.1	0	NA	NA	NA	NA	NA
CDS:VC0436,VC0436:rpmA,rpmA:50S_ribosomal_protein_L27:cds-NP_230090.1:-:+:260:NC_002505.1	3410.69	0.175778	0.116053	2.29329	0.129934	0.358777
AS_CDS:VC0436,VC0436:rpmA,rpmA:50S_ribosomal_protein_L27:cds-NP_230090.1:-:+:260:NC_002505.1	0	NA	NA	NA	NA	NA
IGR:(CDS,VC0436,VC0436,rpmA,rpmA,50S_ribosomal_protein_L27,cds-NP_230090.1,-,+,260/CDS,VC0437,VC0437,obgE,obgE,GTPase_ObgE,cds-NP_230091.2,-,+,1172):+:171:NC_002505.1	390.584	0.022267	0.163214	0.0186762	0.891299	0.957021
AS_IGR:(CDS,VC0436,VC0436,rpmA,rpmA,50S_ribosomal_protein_L27,cds-NP_230090.1,-,+,260/CDS,VC0437,VC0437,obgE,obgE,GTPase_ObgE,cds-NP_230091.2,-,+,1172):+:171:NC_002505.1	0.451403	2.14272	3.99138	0.504564	0.477502	NA
CDS:VC0437,VC0437:obgE,obgE:GTPase_ObgE:cds-NP_230091.2:-:+:1172:NC_002505.1	709.21	-0.00598367	0.143991	0.00174377	0.966691	0.984476
AS_CDS:VC0437,VC0437:obgE,obgE:GTPase_ObgE:cds-NP_230091.2:-:+:1172:NC_002505.1	15.5002	0.276669	0.769681	0.131147	0.717246	0.882007
CDS:VC0438,VC0438:-:hypothetical_protein:cds-NP_230092.1:-:+:869:NC_002505.1	261.631	1.09203	0.213851	25.7547	3.87688e-07	6.35109e-06
AS_CDS:VC0438,VC0438:-:hypothetical_protein:cds-NP_230092.1:-:+:869:NC_002505.1	2.95588	1.9106	2.57794	0.529319	0.466893	NA
CDS:VC0439,VC0439:-:hypothetical_protein:cds-NP_230093.1:-:+:485:NC_002505.1	95.5968	0.672966	0.344661	3.78511	0.0517104	0.194553
AS_CDS:VC0439,VC0439:-:hypothetical_protein:cds-NP_230093.1:-:+:485:NC_002505.1	1.20231	-3.94341	3.76334	1.28853	0.256318	NA
CDS:VC0440,VC0440:-:dihydrofolate_reductase:cds-NP_230094.1:-:+:497:NC_002505.1	163.654	0.292023	0.329583	0.785795	0.375375	0.657719
AS_CDS:VC0440,VC0440:-:dihydrofolate_reductase:cds-NP_230094.1:-:+:497:NC_002505.1	60.9436	0.184457	0.38699	0.227452	0.633419	0.83883
IGR:(CDS,VC0440,VC0440,-,dihydrofolate_reductase,cds-NP_230094.1,-,+,497/CDS,VC0441,VC0441,apaH,apaH,diadenosine_tetraphosphatase,cds-NP_230095.1,-,-,809):+:87:NC_002505.1	37.0392	0.340366	0.482259	0.499576	0.479687	0.742123
AS_IGR:(CDS,VC0440,VC0440,-,dihydrofolate_reductase,cds-NP_230094.1,-,+,497/CDS,VC0441,VC0441,apaH,apaH,diadenosine_tetraphosphatase,cds-NP_230095.1,-,-,809):+:87:NC_002505.1	24.7816	0.234424	0.5755	0.165628	0.684027	0.866646
CDS:VC0441,VC0441:apaH,apaH:diadenosine_tetraphosphatase:cds-NP_230095.1:-:-:809:NC_002505.1	248.497	0.0535279	0.194447	0.0757953	0.783078	0.908635
AS_CDS:VC0441,VC0441:apaH,apaH:diadenosine_tetraphosphatase:cds-NP_230095.1:-:-:809:NC_002505.1	31.524	-0.335296	0.566141	0.352386	0.552765	0.791566
CDS:VC0442,VC0442:apaG,apaG:ApaG_protein:cds-NP_230096.1:-:-:380:NC_002505.1	146.23	0.23101	0.241293	0.915527	0.338652	0.620633
AS_CDS:VC0442,VC0442:apaG,apaG:ApaG_protein:cds-NP_230096.1:-:-:380:NC_002505.1	0.187346	-1.33004	4.08047	0.19093	0.662144	NA
IGR:(CDS,VC0442,VC0442,apaG,apaG,ApaG_protein,cds-NP_230096.1,-,-,380/CDS,VC0443,VC0443,ksgA,ksgA,16S_rRNA_adenine1518-N6/adenine1519-N6-dimethyltransferase,cds-NP_230097.1,-,-,848):+:20:NC_002505.1	0	NA	NA	NA	NA	NA
AS_IGR:(CDS,VC0442,VC0442,apaG,apaG,ApaG_protein,cds-NP_230096.1,-,-,380/CDS,VC0443,VC0443,ksgA,ksgA,16S_rRNA_adenine1518-N6/adenine1519-N6-dimethyltransferase,cds-NP_230097.1,-,-,848):+:20:NC_002505.1	6.07387	-0.0635797	1.06679	0.00355685	0.952443	NA
CDS:VC0443,VC0443:ksgA,ksgA:16S_rRNA_adenine1518-N6/adenine1519-N6-dimethyltransferase:cds-NP_230097.1:-:-:848:NC_002505.1	354.586	0.0191131	0.188834	0.0108241	0.917139	0.967445
AS_CDS:VC0443,VC0443:ksgA,ksgA:16S_rRNA_adenine1518-N6/adenine1519-N6-dimethyltransferase:cds-NP_230097.1:-:-:848:NC_002505.1	8.87814	-0.0215588	1.06124	0.000710424	0.978736	0.987897
CDS:VC0444,VC0444:pdxA,pdxA:4-hydroxythreonine-4-phosphate_dehydrogenase:cds-NP_230098.1:-:-:992:NC_002505.1	290.138	0.0638894	0.213182	0.0898055	0.764425	0.901038
AS_CDS:VC0444,VC0444:pdxA,pdxA:4-hydroxythreonine-4-phosphate_dehydrogenase:cds-NP_230098.1:-:-:992:NC_002505.1	19.0508	-0.0889428	0.777623	0.0133337	0.908071	0.964059
CDS:VC0445,VC0445:-:survival_protein_SurA:cds-NP_230099.1:-:-:1295:NC_002505.1	323.954	0.268916	0.198179	1.84211	0.174704	0.428852
AS_CDS:VC0445,VC0445:-:survival_protein_SurA:cds-NP_230099.1:-:-:1295:NC_002505.1	5.06533	1.48643	1.47479	1.00872	0.31521	NA
IGR:(CDS,VC0445,VC0445,-,survival_protein_SurA,cds-NP_230099.1,-,-,1295/CDS,VC0446,VC0446,-,organic_solvent_tolerance_protein,cds-NP_230100.1,-,-,2363):+:1:NC_002505.1	0	NA	NA	NA	NA	NA
AS_IGR:(CDS,VC0445,VC0445,-,survival_protein_SurA,cds-NP_230099.1,-,-,1295/CDS,VC0446,VC0446,-,organic_solvent_tolerance_protein,cds-NP_230100.1,-,-,2363):+:1:NC_002505.1	0.115499	0.593517	4.08047	-0.065077	1	NA
CDS:VC0446,VC0446:-:organic_solvent_tolerance_protein:cds-NP_230100.1:-:-:2363:NC_002505.1	649.666	-0.00882249	0.154003	0.00338605	0.953597	0.98147
AS_CDS:VC0446,VC0446:-:organic_solvent_tolerance_protein:cds-NP_230100.1:-:-:2363:NC_002505.1	257.241	0.0433164	0.20938	0.0428427	0.836022	0.93118
IGR:(CDS,VC0446,VC0446,-,organic_solvent_tolerance_protein,cds-NP_230100.1,-,-,2363/CDS,VC0447,VC0447,djlA,djlA,Dna-J_like_membrane_chaperone_protein,cds-NP_230101.1,-,+,854):+:105:NC_002505.1	108.18	-0.0568401	0.292654	0.038024	0.845395	0.934844
AS_IGR:(CDS,VC0446,VC0446,-,organic_solvent_tolerance_protein,cds-NP_230100.1,-,-,2363/CDS,VC0447,VC0447,djlA,djlA,Dna-J_like_membrane_chaperone_protein,cds-NP_230101.1,-,+,854):+:105:NC_002505.1	8.75351	-0.0198232	1.00382	0.000424693	0.983558	0.989571
CDS:VC0447,VC0447:djlA,djlA:Dna-J_like_membrane_chaperone_protein:cds-NP_230101.1:-:+:854:NC_002505.1	402.415	0.0677372	0.159509	0.180362	0.671062	0.858634
AS_CDS:VC0447,VC0447:djlA,djlA:Dna-J_like_membrane_chaperone_protein:cds-NP_230101.1:-:+:854:NC_002505.1	2.12266	-0.850922	2.50111	0.115168	0.734335	NA
IGR:(CDS,VC0447,VC0447,djlA,djlA,Dna-J_like_membrane_chaperone_protein,cds-NP_230101.1,-,+,854/tRNA,VCt029,VCt029,ID,VCt029,tRNA-Asn-2,tRNA-Asn-2,tRNA-Asn-2,tRNA-Asn,ID,tRNA-Asn,exon-VCt029-1,-,-,75):+:123:NC_002505.1	17.6844	-0.430342	0.722632	0.353309	0.552246	0.791143
AS_IGR:(CDS,VC0447,VC0447,djlA,djlA,Dna-J_like_membrane_chaperone_protein,cds-NP_230101.1,-,+,854/tRNA,VCt029,VCt029,ID,VCt029,tRNA-Asn-2,tRNA-Asn-2,tRNA-Asn-2,tRNA-Asn,ID,tRNA-Asn,exon-VCt029-1,-,-,75):+:123:NC_002505.1	9.95368	1.48718	0.967411	2.34128	0.125986	0.352274
tRNA:VCt029,VCt029,ID,VCt029:tRNA-Asn-2,tRNA-Asn-2,tRNA-Asn-2:tRNA-Asn,ID,tRNA-Asn:exon-VCt029-1:-:-:75:NC_002505.1	40.8116	1.00878	0.446854	5.07217	0.0243129	0.111015
AS_tRNA:VCt029,VCt029,ID,VCt029:tRNA-Asn-2,tRNA-Asn-2,tRNA-Asn-2:tRNA-Asn,ID,tRNA-Asn:exon-VCt029-1:-:-:75:NC_002505.1	2.00236	-3.57701	2.24411	2.23884	0.134582	NA
IGR:(tRNA,VCt029,VCt029,ID,VCt029,tRNA-Asn-2,tRNA-Asn-2,tRNA-Asn-2,tRNA-Asn,ID,tRNA-Asn,exon-VCt029-1,-,-,75/tRNA,VCt030,VCt030,ID,VCt030,tRNA-Thr-4,tRNA-Thr-4,tRNA-Thr-4,tRNA-Thr,ID,tRNA-Thr,exon-VCt030-1,-,-,75):+:13:NC_002505.1	0.355541	-0.368264	4.08047	0.000921778	0.975779	NA
AS_IGR:(tRNA,VCt029,VCt029,ID,VCt029,tRNA-Asn-2,tRNA-Asn-2,tRNA-Asn-2,tRNA-Asn,ID,tRNA-Asn,exon-VCt029-1,-,-,75/tRNA,VCt030,VCt030,ID,VCt030,tRNA-Thr-4,tRNA-Thr-4,tRNA-Thr-4,tRNA-Thr,ID,tRNA-Thr,exon-VCt030-1,-,-,75):+:13:NC_002505.1	5.50959	1.27075	1.1569	1.20196	0.27293	NA
tRNA:VCt030,VCt030,ID,VCt030:tRNA-Thr-4,tRNA-Thr-4,tRNA-Thr-4:tRNA-Thr,ID,tRNA-Thr:exon-VCt030-1:-:-:75:NC_002505.1	33.7941	1.38012	0.519893	6.97898	0.00824726	0.0476067
AS_tRNA:VCt030,VCt030,ID,VCt030:tRNA-Thr-4,tRNA-Thr-4,tRNA-Thr-4:tRNA-Thr,ID,tRNA-Thr:exon-VCt030-1:-:-:75:NC_002505.1	3.02775	-3.09446	1.9332	2.41779	0.119964	NA
IGR:(tRNA,VCt030,VCt030,ID,VCt030,tRNA-Thr-4,tRNA-Thr-4,tRNA-Thr-4,tRNA-Thr,ID,tRNA-Thr,exon-VCt030-1,-,-,75/tRNA,VCt031,VCt031,ID,VCt031,tRNA-Asn-3,tRNA-Asn-3,tRNA-Asn-3,tRNA-Asn,ID,tRNA-Asn,exon-VCt031-1,-,-,75):+:27:NC_002505.1	0.916459	-2.27971	2.94835	0.520498	0.470629	NA
AS_IGR:(tRNA,VCt030,VCt030,ID,VCt030,tRNA-Thr-4,tRNA-Thr-4,tRNA-Thr-4,tRNA-Thr,ID,tRNA-Thr,exon-VCt030-1,-,-,75/tRNA,VCt031,VCt031,ID,VCt031,tRNA-Asn-3,tRNA-Asn-3,tRNA-Asn-3,tRNA-Asn,ID,tRNA-Asn,exon-VCt031-1,-,-,75):+:27:NC_002505.1	12.3764	1.19923	0.791616	2.28498	0.130632	0.360002
tRNA:VCt031,VCt031,ID,VCt031:tRNA-Asn-3,tRNA-Asn-3,tRNA-Asn-3:tRNA-Asn,ID,tRNA-Asn:exon-VCt031-1:-:-:75:NC_002505.1	56.2863	0.87932	0.421712	4.31509	0.0377758	0.155159
AS_tRNA:VCt031,VCt031,ID,VCt031:tRNA-Asn-3,tRNA-Asn-3,tRNA-Asn-3:tRNA-Asn,ID,tRNA-Asn:exon-VCt031-1:-:-:75:NC_002505.1	1.66472	-3.28029	2.38507	1.65733	0.197964	NA
IGR:(tRNA,VCt031,VCt031,ID,VCt031,tRNA-Asn-3,tRNA-Asn-3,tRNA-Asn-3,tRNA-Asn,ID,tRNA-Asn,exon-VCt031-1,-,-,75/tRNA,VCt032,VCt032,ID,VCt032,tRNA-Thr-5,tRNA-Thr-5,tRNA-Thr-5,tRNA-Thr,ID,tRNA-Thr,exon-VCt032-1,-,-,75):+:14:NC_002505.1	0.337635	-2.11452	4.04939	0.484504	0.486389	NA
AS_IGR:(tRNA,VCt031,VCt031,ID,VCt031,tRNA-Asn-3,tRNA-Asn-3,tRNA-Asn-3,tRNA-Asn,ID,tRNA-Asn,exon-VCt031-1,-,-,75/tRNA,VCt032,VCt032,ID,VCt032,tRNA-Thr-5,tRNA-Thr-5,tRNA-Thr-5,tRNA-Thr,ID,tRNA-Thr,exon-VCt032-1,-,-,75):+:14:NC_002505.1	8.18245	0.856695	0.973574	0.771978	0.379606	NA
tRNA:VCt032,VCt032,ID,VCt032:tRNA-Thr-5,tRNA-Thr-5,tRNA-Thr-5:tRNA-Thr,ID,tRNA-Thr:exon-VCt032-1:-:-:75:NC_002505.1	38.058	1.00379	0.559753	3.18761	0.0741982	0.248339
AS_tRNA:VCt032,VCt032,ID,VCt032:tRNA-Thr-5,tRNA-Thr-5,tRNA-Thr-5:tRNA-Thr,ID,tRNA-Thr:exon-VCt032-1:-:-:75:NC_002505.1	1.61633	-3.29962	2.67584	1.52244	0.21725	NA
IGR:(tRNA,VCt032,VCt032,ID,VCt032,tRNA-Thr-5,tRNA-Thr-5,tRNA-Thr-5,tRNA-Thr,ID,tRNA-Thr,exon-VCt032-1,-,-,75/tRNA,VCt033,VCt033,ID,VCt033,tRNA-Phe-1,tRNA-Phe-1,tRNA-Phe-1,tRNA-Phe,ID,tRNA-Phe,exon-VCt033-1,-,-,75):+:40:NC_002505.1	0.337635	-2.11452	4.04939	0.484504	0.486389	NA
AS_IGR:(tRNA,VCt032,VCt032,ID,VCt032,tRNA-Thr-5,tRNA-Thr-5,tRNA-Thr-5,tRNA-Thr,ID,tRNA-Thr,exon-VCt032-1,-,-,75/tRNA,VCt033,VCt033,ID,VCt033,tRNA-Phe-1,tRNA-Phe-1,tRNA-Phe-1,tRNA-Phe,ID,tRNA-Phe,exon-VCt033-1,-,-,75):+:40:NC_002505.1	14.4721	0.818428	0.761045	1.15267	0.282992	0.563538
tRNA:VCt033,VCt033,ID,VCt033:tRNA-Phe-1,tRNA-Phe-1,tRNA-Phe-1:tRNA-Phe,ID,tRNA-Phe:exon-VCt033-1:-:-:75:NC_002505.1	24.1565	0.708595	0.61562	1.32451	0.249785	0.5262
AS_tRNA:VCt033,VCt033,ID,VCt033:tRNA-Phe-1,tRNA-Phe-1,tRNA-Phe-1:tRNA-Phe,ID,tRNA-Phe:exon-VCt033-1:-:-:75:NC_002505.1	0.168194	0.593517	4.08047	0.0386188	0.844206	NA
IGR:(tRNA,VCt033,VCt033,ID,VCt033,tRNA-Phe-1,tRNA-Phe-1,tRNA-Phe-1,tRNA-Phe,ID,tRNA-Phe,exon-VCt033-1,-,-,75/CDS,VC0449,VC0449,-,methyl-accepting_chemotaxis_protein,cds-NP_230103.1,-,-,1625):+:384:NC_002505.1	16.0865	-0.626167	0.855241	0.533961	0.464946	0.730394
AS_IGR:(tRNA,VCt033,VCt033,ID,VCt033,tRNA-Phe-1,tRNA-Phe-1,tRNA-Phe-1,tRNA-Phe,ID,tRNA-Phe,exon-VCt033-1,-,-,75/CDS,VC0449,VC0449,-,methyl-accepting_chemotaxis_protein,cds-NP_230103.1,-,-,1625):+:384:NC_002505.1	6.00691	-1.27414	1.30917	0.929891	0.334891	NA
CDS:VC0449,VC0449:-:methyl-accepting_chemotaxis_protein:cds-NP_230103.1:-:-:1625:NC_002505.1	79.1826	-1.37994	0.507576	7.17506	0.00739238	0.0433797
AS_CDS:VC0449,VC0449:-:methyl-accepting_chemotaxis_protein:cds-NP_230103.1:-:-:1625:NC_002505.1	24.2896	-0.207638	0.783841	0.070151	0.791117	0.911781
IGR:(CDS,VC0449,VC0449,-,methyl-accepting_chemotaxis_protein,cds-NP_230103.1,-,-,1625/tRNA,VCt034,VCt034,ID,VCt034,tRNA-Asn-4,tRNA-Asn-4,tRNA-Asn-4,tRNA-Asn,ID,tRNA-Asn,exon-VCt034-1,-,-,75):+:234:NC_002505.1	1.74225	-0.235615	2.62665	0.00804995	0.928509	NA
AS_IGR:(CDS,VC0449,VC0449,-,methyl-accepting_chemotaxis_protein,cds-NP_230103.1,-,-,1625/tRNA,VCt034,VCt034,ID,VCt034,tRNA-Asn-4,tRNA-Asn-4,tRNA-Asn-4,tRNA-Asn,ID,tRNA-Asn,exon-VCt034-1,-,-,75):+:234:NC_002505.1	10.7731	1.08177	0.873409	1.53104	0.215957	0.485197
tRNA:VCt034,VCt034,ID,VCt034:tRNA-Asn-4,tRNA-Asn-4,tRNA-Asn-4:tRNA-Asn,ID,tRNA-Asn:exon-VCt034-1:-:-:75:NC_002505.1	28.4975	1.11777	0.611681	3.31619	0.0686008	0.236477
AS_tRNA:VCt034,VCt034,ID,VCt034:tRNA-Asn-4,tRNA-Asn-4,tRNA-Asn-4:tRNA-Asn,ID,tRNA-Asn:exon-VCt034-1:-:-:75:NC_002505.1	0.150288	-1.33004	4.08047	0.113305	0.736412	NA
IGR:(tRNA,VCt034,VCt034,ID,VCt034,tRNA-Asn-4,tRNA-Asn-4,tRNA-Asn-4,tRNA-Asn,ID,tRNA-Asn,exon-VCt034-1,-,-,75/tRNA,VCt035,VCt035,ID,VCt035,tRNA-Phe-2,tRNA-Phe-2,tRNA-Phe-2,tRNA-Phe,ID,tRNA-Phe,exon-VCt035-1,-,-,75):+:36:NC_002505.1	0	NA	NA	NA	NA	NA
AS_IGR:(tRNA,VCt034,VCt034,ID,VCt034,tRNA-Asn-4,tRNA-Asn-4,tRNA-Asn-4,tRNA-Asn,ID,tRNA-Asn,exon-VCt034-1,-,-,75/tRNA,VCt035,VCt035,ID,VCt035,tRNA-Phe-2,tRNA-Phe-2,tRNA-Phe-2,tRNA-Phe,ID,tRNA-Phe,exon-VCt035-1,-,-,75):+:36:NC_002505.1	12.875	1.36603	0.794097	2.9359	0.0866303	0.274769
tRNA:VCt035,VCt035,ID,VCt035:tRNA-Phe-2,tRNA-Phe-2,tRNA-Phe-2:tRNA-Phe,ID,tRNA-Phe:exon-VCt035-1:-:-:75:NC_002505.1	30.315	1.16793	0.544878	4.56886	0.0325583	0.137973
AS_tRNA:VCt035,VCt035,ID,VCt035:tRNA-Phe-2,tRNA-Phe-2,tRNA-Phe-2:tRNA-Phe,ID,tRNA-Phe:exon-VCt035-1:-:-:75:NC_002505.1	0	NA	NA	NA	NA	NA
IGR:(tRNA,VCt035,VCt035,ID,VCt035,tRNA-Phe-2,tRNA-Phe-2,tRNA-Phe-2,tRNA-Phe,ID,tRNA-Phe,exon-VCt035-1,-,-,75/tRNA,VCt036,VCt036,ID,VCt036,tRNA-Thr-6,tRNA-Thr-6,tRNA-Thr-6,tRNA-Thr,ID,tRNA-Thr,exon-VCt036-1,-,-,75):+:9:NC_002505.1	0	NA	NA	NA	NA	NA
AS_IGR:(tRNA,VCt035,VCt035,ID,VCt035,tRNA-Phe-2,tRNA-Phe-2,tRNA-Phe-2,tRNA-Phe,ID,tRNA-Phe,exon-VCt035-1,-,-,75/tRNA,VCt036,VCt036,ID,VCt036,tRNA-Thr-6,tRNA-Thr-6,tRNA-Thr-6,tRNA-Thr,ID,tRNA-Thr,exon-VCt036-1,-,-,75):+:9:NC_002505.1	3.56711	1.19681	1.426	0.701603	0.402246	NA
tRNA:VCt036,VCt036,ID,VCt036:tRNA-Thr-6,tRNA-Thr-6,tRNA-Thr-6:tRNA-Thr,ID,tRNA-Thr:exon-VCt036-1:-:-:75:NC_002505.1	30.8068	1.22988	0.530266	5.33128	0.020946	0.0990295
AS_tRNA:VCt036,VCt036,ID,VCt036:tRNA-Thr-6,tRNA-Thr-6,tRNA-Thr-6:tRNA-Thr,ID,tRNA-Thr:exon-VCt036-1:-:-:75:NC_002505.1	0.302845	-0.368264	4.08047	0.00842194	0.92688	NA
IGR:(tRNA,VCt036,VCt036,ID,VCt036,tRNA-Thr-6,tRNA-Thr-6,tRNA-Thr-6,tRNA-Thr,ID,tRNA-Thr,exon-VCt036-1,-,-,75/tRNA,VCt037,VCt037,ID,VCt037,tRNA-Phe-3,tRNA-Phe-3,tRNA-Phe-3,tRNA-Phe,ID,tRNA-Phe,exon-VCt037-1,-,-,75):+:47:NC_002505.1	0	NA	NA	NA	NA	NA
AS_IGR:(tRNA,VCt036,VCt036,ID,VCt036,tRNA-Thr-6,tRNA-Thr-6,tRNA-Thr-6,tRNA-Thr,ID,tRNA-Thr,exon-VCt036-1,-,-,75/tRNA,VCt037,VCt037,ID,VCt037,tRNA-Phe-3,tRNA-Phe-3,tRNA-Phe-3,tRNA-Phe,ID,tRNA-Phe,exon-VCt037-1,-,-,75):+:47:NC_002505.1	15.4167	0.856207	0.710425	1.44608	0.229159	0.501471
tRNA:VCt037,VCt037,ID,VCt037:tRNA-Phe-3,tRNA-Phe-3,tRNA-Phe-3:tRNA-Phe,ID,tRNA-Phe:exon-VCt037-1:-:-:75:NC_002505.1	21.0365	0.853995	0.61333	1.93422	0.164298	0.415411
AS_tRNA:VCt037,VCt037,ID,VCt037:tRNA-Phe-3,tRNA-Phe-3,tRNA-Phe-3:tRNA-Phe,ID,tRNA-Phe:exon-VCt037-1:-:-:75:NC_002505.1	0.346497	1.79821	4.01385	0.393776	0.530321	NA
IGR:(tRNA,VCt037,VCt037,ID,VCt037,tRNA-Phe-3,tRNA-Phe-3,tRNA-Phe-3,tRNA-Phe,ID,tRNA-Phe,exon-VCt037-1,-,-,75/CDS,VC0450,VC0450,-,membrane-bound_lytic_murein_transglycosylase_C,cds-NP_230104.2,-,-,1127):+:78:NC_002505.1	0.346497	1.79821	4.01385	0.393776	0.530321	NA
AS_IGR:(tRNA,VCt037,VCt037,ID,VCt037,tRNA-Phe-3,tRNA-Phe-3,tRNA-Phe-3,tRNA-Phe,ID,tRNA-Phe,exon-VCt037-1,-,-,75/CDS,VC0450,VC0450,-,membrane-bound_lytic_murein_transglycosylase_C,cds-NP_230104.2,-,-,1127):+:78:NC_002505.1	4.99482	-0.952867	1.21384	0.611671	0.434159	NA
CDS:VC0450,VC0450:-:membrane-bound_lytic_murein_transglycosylase_C:cds-NP_230104.2:-:-:1127:NC_002505.1	149.274	0.397591	0.288667	1.89468	0.168675	0.421062
AS_CDS:VC0450,VC0450:-:membrane-bound_lytic_murein_transglycosylase_C:cds-NP_230104.2:-:-:1127:NC_002505.1	19.108	-2.68639	0.741295	12.6614	0.000373273	0.00340859
IGR:(CDS,VC0450,VC0450,-,membrane-bound_lytic_murein_transglycosylase_C,cds-NP_230104.2,-,-,1127/CDS,VC0451,VC0451,-,hypothetical_protein,cds-NP_230105.1,-,-,272):+:50:NC_002505.1	0.869209	-1.41433	3.32768	0.183754	0.668166	NA
AS_IGR:(CDS,VC0450,VC0450,-,membrane-bound_lytic_murein_transglycosylase_C,cds-NP_230104.2,-,-,1127/CDS,VC0451,VC0451,-,hypothetical_protein,cds-NP_230105.1,-,-,272):+:50:NC_002505.1	45.577	-0.0352045	0.436913	0.0066544	0.934985	0.974026
CDS:VC0451,VC0451:-:hypothetical_protein:cds-NP_230105.1:-:-:272:NC_002505.1	258.661	-0.115698	0.262891	0.194498	0.659199	0.855229
AS_CDS:VC0451,VC0451:-:hypothetical_protein:cds-NP_230105.1:-:-:272:NC_002505.1	2.38451	-0.0339105	1.93308	0.000316062	0.985816	NA
CDS:VC0452,VC0452:-:A/G-specific_adenine_glycosylase:cds-NP_230106.1:-:-:1061:NC_002505.1	108.696	-0.487049	0.306758	2.51476	0.112785	0.328738
AS_CDS:VC0452,VC0452:-:A/G-specific_adenine_glycosylase:cds-NP_230106.1:-:-:1061:NC_002505.1	11.4629	-0.189246	0.921987	0.0425922	0.836495	0.931237
IGR:(CDS,VC0452,VC0452,-,A/G-specific_adenine_glycosylase,cds-NP_230106.1,-,-,1061/CDS,VC0453,VC0453,trmB,trmB,tRNA_guanine-N7--methyltransferase,cds-NP_230107.1,-,+,719):+:198:NC_002505.1	18.0437	-1.99527	0.722981	7.38784	0.00656662	0.0397877
AS_IGR:(CDS,VC0452,VC0452,-,A/G-specific_adenine_glycosylase,cds-NP_230106.1,-,-,1061/CDS,VC0453,VC0453,trmB,trmB,tRNA_guanine-N7--methyltransferase,cds-NP_230107.1,-,+,719):+:198:NC_002505.1	4.58766	0.128465	1.72153	0.00557242	0.940494	NA
CDS:VC0453,VC0453:trmB,trmB:tRNA_guanine-N7--methyltransferase:cds-NP_230107.1:-:+:719:NC_002505.1	237.852	0.188589	0.245038	0.592771	0.44135	0.714525
AS_CDS:VC0453,VC0453:trmB,trmB:tRNA_guanine-N7--methyltransferase:cds-NP_230107.1:-:+:719:NC_002505.1	6.45362	-3.84937	1.51516	6.18674	0.0128711	NA
IGR:(CDS,VC0453,VC0453,trmB,trmB,tRNA_guanine-N7--methyltransferase,cds-NP_230107.1,-,+,719/CDS,VC0454,VC0454,-,glutaminase,cds-NP_230108.1,-,+,950):+:29:NC_002505.1	5.35105	0.586249	1.14335	0.263594	0.607661	NA
AS_IGR:(CDS,VC0453,VC0453,trmB,trmB,tRNA_guanine-N7--methyltransferase,cds-NP_230107.1,-,+,719/CDS,VC0454,VC0454,-,glutaminase,cds-NP_230108.1,-,+,950):+:29:NC_002505.1	0	NA	NA	NA	NA	NA
CDS:VC0454,VC0454:-:glutaminase:cds-NP_230108.1:-:+:950:NC_002505.1	146.461	0.883836	0.28667	9.42814	0.00213681	0.01551
AS_CDS:VC0454,VC0454:-:glutaminase:cds-NP_230108.1:-:+:950:NC_002505.1	11.7129	-1.04407	0.91729	1.27841	0.258196	0.535223
IGR:(CDS,VC0454,VC0454,-,glutaminase,cds-NP_230108.1,-,+,950/CDS,VC0455,VC0455,-,coproporphyrinogen_III_oxidase,cds-NP_230109.1,-,-,1175):+:159:NC_002505.1	26.5066	1.46587	0.664938	4.79872	0.0284808	0.124406
AS_IGR:(CDS,VC0454,VC0454,-,glutaminase,cds-NP_230108.1,-,+,950/CDS,VC0455,VC0455,-,coproporphyrinogen_III_oxidase,cds-NP_230109.1,-,-,1175):+:159:NC_002505.1	14.3681	-0.0396217	0.828471	0.00233371	0.96147	0.983345
CDS:VC0455,VC0455:-:coproporphyrinogen_III_oxidase:cds-NP_230109.1:-:-:1175:NC_002505.1	200.347	-0.282129	0.236467	1.42145	0.233165	0.5067
AS_CDS:VC0455,VC0455:-:coproporphyrinogen_III_oxidase:cds-NP_230109.1:-:-:1175:NC_002505.1	65.8511	0.200177	0.447448	0.199676	0.654982	0.853491
CDS:VC0456,VC0456:-:deoxyribonucleotide_triphosphate_pyrophosphatase:cds-NP_230110.1:-:-:602:NC_002505.1	153.028	-0.243779	0.283036	0.741915	0.389048	0.670717
AS_CDS:VC0456,VC0456:-:deoxyribonucleotide_triphosphate_pyrophosphatase:cds-NP_230110.1:-:-:602:NC_002505.1	50.0974	-0.543014	0.541563	0.99757	0.317899	0.597495
IGR:(CDS,VC0456,VC0456,-,deoxyribonucleotide_triphosphate_pyrophosphatase,cds-NP_230110.1,-,-,602/CDS,VC0457,VC0457,-,hypothetical_protein,cds-NP_230111.1,-,-,431):+:18:NC_002505.1	0	NA	NA	NA	NA	NA
AS_IGR:(CDS,VC0456,VC0456,-,deoxyribonucleotide_triphosphate_pyrophosphatase,cds-NP_230110.1,-,-,602/CDS,VC0457,VC0457,-,hypothetical_protein,cds-NP_230111.1,-,-,431):+:18:NC_002505.1	4.00367	0.0181028	1.29359	0.000199599	0.988728	NA
CDS:VC0457,VC0457:-:hypothetical_protein:cds-NP_230111.1:-:-:431:NC_002505.1	129.158	0.229884	0.302099	0.577754	0.447194	0.718668
AS_CDS:VC0457,VC0457:-:hypothetical_protein:cds-NP_230111.1:-:-:431:NC_002505.1	30.2627	-0.748296	0.657417	1.2853	0.256917	0.533666
CDS:VC0458,VC0458:-:hypothetical_protein:cds-NP_230112.1:-:-:290:NC_002505.1	189.217	-0.303045	0.236822	1.63466	0.20106	0.463306
AS_CDS:VC0458,VC0458:-:hypothetical_protein:cds-NP_230112.1:-:-:290:NC_002505.1	7.60579	-0.396281	1.10182	0.129498	0.718953	NA
CDS:VC0459,VC0459:-:hypothetical_protein:cds-NP_230113.1:-:-:557:NC_002505.1	149.037	-0.247401	0.256593	0.929737	0.334931	0.617702
AS_CDS:VC0459,VC0459:-:hypothetical_protein:cds-NP_230113.1:-:-:557:NC_002505.1	10.9099	-0.925736	0.934664	0.96824	0.325119	0.605492
IGR:(CDS,VC0459,VC0459,-,hypothetical_protein,cds-NP_230113.1,-,-,557/CDS,VC0460,VC0460,-,pyrroline-5-carboxylate_reductase,cds-NP_230114.1,-,-,818):+:2:NC_002505.1	0	NA	NA	NA	NA	NA
AS_IGR:(CDS,VC0459,VC0459,-,hypothetical_protein,cds-NP_230113.1,-,-,557/CDS,VC0460,VC0460,-,pyrroline-5-carboxylate_reductase,cds-NP_230114.1,-,-,818):+:2:NC_002505.1	0.453313	0.436002	4.04741	0.0151744	0.901961	NA
CDS:VC0460,VC0460:-:pyrroline-5-carboxylate_reductase:cds-NP_230114.1:-:-:818:NC_002505.1	247.02	0.232007	0.29396	0.621304	0.430563	0.705
AS_CDS:VC0460,VC0460:-:pyrroline-5-carboxylate_reductase:cds-NP_230114.1:-:-:818:NC_002505.1	11.2486	-0.239653	0.881458	0.0749778	0.784222	0.908635
IGR:(CDS,VC0460,VC0460,-,pyrroline-5-carboxylate_reductase,cds-NP_230114.1,-,-,818/CDS,VC0461,VC0461,-,hypothetical_protein,cds-NP_230115.1,-,-,710):+:1:NC_002505.1	0	NA	NA	NA	NA	NA
AS_IGR:(CDS,VC0460,VC0460,-,pyrroline-5-carboxylate_reductase,cds-NP_230114.1,-,-,818/CDS,VC0461,VC0461,-,hypothetical_protein,cds-NP_230115.1,-,-,710):+:1:NC_002505.1	0.168194	0.593517	4.08047	0.0386188	0.844206	NA
CDS:VC0461,VC0461:-:hypothetical_protein:cds-NP_230115.1:-:-:710:NC_002505.1	180.57	0.319798	0.261929	1.48561	0.222898	0.493416
AS_CDS:VC0461,VC0461:-:hypothetical_protein:cds-NP_230115.1:-:-:710:NC_002505.1	11.3096	-1.46906	0.833687	3.05093	0.0806908	0.262069
CDS:VC0462,VC0462:-:twitching_motility_protein_PilT:cds-NP_230116.1:-:+:1037:NC_002505.1	180.509	-1.3018	0.27641	21.6619	3.25188e-06	4.66807e-05
AS_CDS:VC0462,VC0462:-:twitching_motility_protein_PilT:cds-NP_230116.1:-:+:1037:NC_002505.1	12.0108	-1.1659	0.993661	1.36026	0.243492	0.518932
CDS:VC0463,VC0463:-:twitching_motility_protein_PilT:cds-NP_230117.1:-:+:1106:NC_002505.1	168.792	-1.36956	0.303681	19.829	8.4689e-06	0.000113298
AS_CDS:VC0463,VC0463:-:twitching_motility_protein_PilT:cds-NP_230117.1:-:+:1106:NC_002505.1	3.21332	-1.28206	2.12127	0.362704	0.547009	NA
IGR:(CDS,VC0463,VC0463,-,twitching_motility_protein_PilT,cds-NP_230117.1,-,+,1106/CDS,VC0464,VC0464,-,LuxR_family_transcriptional_regulator,cds-NP_230118.1,-,+,803):+:60:NC_002505.1	20.6117	-2.4559	0.779505	9.38909	0.00218281	0.0158114
AS_IGR:(CDS,VC0463,VC0463,-,twitching_motility_protein_PilT,cds-NP_230117.1,-,+,1106/CDS,VC0464,VC0464,-,LuxR_family_transcriptional_regulator,cds-NP_230118.1,-,+,803):+:60:NC_002505.1	0.187346	-1.33004	4.08047	0.19093	0.662144	NA
CDS:VC0464,VC0464:-:LuxR_family_transcriptional_regulator:cds-NP_230118.1:-:+:803:NC_002505.1	137.711	-0.612924	0.463145	1.73933	0.187224	0.444842
AS_CDS:VC0464,VC0464:-:LuxR_family_transcriptional_regulator:cds-NP_230118.1:-:+:803:NC_002505.1	5.71637	-2.5313	1.60636	2.36385	0.124175	NA
IGR:(CDS,VC0464,VC0464,-,LuxR_family_transcriptional_regulator,cds-NP_230118.1,-,+,803/CDS,VC0465,VC0465,-,tyrosyl-tRNA_synthetase,cds-NP_230119.1,-,+,1304):+:33:NC_002505.1	3.60056	1.14475	1.61781	0.492017	0.483029	NA
AS_IGR:(CDS,VC0464,VC0464,-,LuxR_family_transcriptional_regulator,cds-NP_230118.1,-,+,803/CDS,VC0465,VC0465,-,tyrosyl-tRNA_synthetase,cds-NP_230119.1,-,+,1304):+:33:NC_002505.1	0	NA	NA	NA	NA	NA
CDS:VC0465,VC0465:-:tyrosyl-tRNA_synthetase:cds-NP_230119.1:-:+:1304:NC_002505.1	171.967	-0.421543	0.274931	2.34614	0.125594	0.351909
AS_CDS:VC0465,VC0465:-:tyrosyl-tRNA_synthetase:cds-NP_230119.1:-:+:1304:NC_002505.1	55.4048	-0.0156419	0.446245	0.00197263	0.964574	0.983757
CDS:VC0466,VC0466:-:Holliday_junction_resolvase-like_protein:cds-NP_230120.1:-:-:422:NC_002505.1	121.95	-0.779657	0.271628	8.1908	0.00421034	0.0274623
AS_CDS:VC0466,VC0466:-:Holliday_junction_resolvase-like_protein:cds-NP_230120.1:-:-:422:NC_002505.1	76.7293	-0.467217	0.332461	1.97209	0.160226	0.408181
IGR:(CDS,VC0466,VC0466,-,Holliday_junction_resolvase-like_protein,cds-NP_230120.1,-,-,422/CDS,VC0467,VC0467,-,hypothetical_protein,cds-NP_230121.2,-,-,563):+:29:NC_002505.1	2.87058	0.117969	1.58	0.00595391	0.938495	NA
AS_IGR:(CDS,VC0466,VC0466,-,Holliday_junction_resolvase-like_protein,cds-NP_230120.1,-,-,422/CDS,VC0467,VC0467,-,hypothetical_protein,cds-NP_230121.2,-,-,563):+:29:NC_002505.1	6.38619	-0.718472	1.0526	0.463938	0.495789	NA
CDS:VC0467,VC0467:-:hypothetical_protein:cds-NP_230121.2:-:-:563:NC_002505.1	543.863	-0.786371	0.152052	26.5324	2.59156e-07	4.41939e-06
AS_CDS:VC0467,VC0467:-:hypothetical_protein:cds-NP_230121.2:-:-:563:NC_002505.1	13.6469	1.25716	0.905205	1.90822	0.167161	0.419355
CDS:VC0468,VC0468:-:glutathione_synthetase:cds-NP_230122.1:-:-:956:NC_002505.1	515.737	-0.529773	0.192069	7.57299	0.00592494	0.0365132
AS_CDS:VC0468,VC0468:-:glutathione_synthetase:cds-NP_230122.1:-:-:956:NC_002505.1	5.57638	-0.745547	1.44977	0.261358	0.609189	NA
CDS:VC0469,VC0469:-:16S_rRNA_uracil1498-N3-methyltransferase:cds-NP_230123.1:-:-:731:NC_002505.1	350.082	-0.508201	0.173144	8.59058	0.00337906	0.022877
AS_CDS:VC0469,VC0469:-:16S_rRNA_uracil1498-N3-methyltransferase:cds-NP_230123.1:-:-:731:NC_002505.1	3.03071	-1.75048	1.96314	0.76868	0.380626	NA
IGR:(CDS,VC0469,VC0469,-,16S_rRNA_uracil1498-N3-methyltransferase,cds-NP_230123.1,-,-,731/CDS,VC0470,VC0470,-,extracellular_deoxyribonuclease,cds-NP_230124.1,-,-,695):+:86:NC_002505.1	1.50306	-3.15599	3.14523	0.903113	0.341948	NA
AS_IGR:(CDS,VC0469,VC0469,-,16S_rRNA_uracil1498-N3-methyltransferase,cds-NP_230123.1,-,-,731/CDS,VC0470,VC0470,-,extracellular_deoxyribonuclease,cds-NP_230124.1,-,-,695):+:86:NC_002505.1	18.6048	-0.223433	0.642292	0.12104	0.72791	0.886928
CDS:VC0470,VC0470:-:extracellular_deoxyribonuclease:cds-NP_230124.1:-:-:695:NC_002505.1	153.115	-0.36496	0.272328	1.79564	0.180241	0.436158
AS_CDS:VC0470,VC0470:-:extracellular_deoxyribonuclease:cds-NP_230124.1:-:-:695:NC_002505.1	4.64904	-3.33165	1.62628	4.02223	0.0449042	NA
IGR:(CDS,VC0470,VC0470,-,extracellular_deoxyribonuclease,cds-NP_230124.1,-,-,695/CDS,VC0471,VC0471,-,hypothetical_protein,cds-NP_230125.1,-,-,488):+:76:NC_002505.1	0.150468	0.593517	4.08047	0.00870138	0.92568	NA
AS_IGR:(CDS,VC0470,VC0470,-,extracellular_deoxyribonuclease,cds-NP_230124.1,-,-,695/CDS,VC0471,VC0471,-,hypothetical_protein,cds-NP_230125.1,-,-,488):+:76:NC_002505.1	0.187346	-1.33004	4.08047	0.19093	0.662144	NA
CDS:VC0471,VC0471:-:hypothetical_protein:cds-NP_230125.1:-:-:488:NC_002505.1	11.2687	0.859779	0.957109	0.803883	0.369935	0.651471
AS_CDS:VC0471,VC0471:-:hypothetical_protein:cds-NP_230125.1:-:-:488:NC_002505.1	14.2309	0.234904	0.891682	0.0711984	0.7896	0.910988
IGR:(CDS,VC0471,VC0471,-,hypothetical_protein,cds-NP_230125.1,-,-,488/CDS,VC0472,VC0472,-,S-adenosylmethionine_synthetase,cds-NP_230126.1,-,-,1157):+:70:NC_002505.1	1.90679	-0.53899	2.02947	0.0718222	0.788702	NA
AS_IGR:(CDS,VC0471,VC0471,-,hypothetical_protein,cds-NP_230125.1,-,-,488/CDS,VC0472,VC0472,-,S-adenosylmethionine_synthetase,cds-NP_230126.1,-,-,1157):+:70:NC_002505.1	25.4	1.16334	0.616033	3.54211	0.0598291	0.216524
CDS:VC0472,VC0472:-:S-adenosylmethionine_synthetase:cds-NP_230126.1:-:-:1157:NC_002505.1	701.681	0.151324	0.150234	1.01403	0.313939	0.593099
AS_CDS:VC0472,VC0472:-:S-adenosylmethionine_synthetase:cds-NP_230126.1:-:-:1157:NC_002505.1	22.4353	-0.978654	0.731443	1.7819	0.181917	0.438048
IGR:(CDS,VC0472,VC0472,-,S-adenosylmethionine_synthetase,cds-NP_230126.1,-,-,1157/CDS,VC0473,VC0473,-,transketolase,cds-NP_230127.1,-,+,2084):+:236:NC_002505.1	12.5134	-0.993033	0.885161	1.24305	0.264884	0.543946
AS_IGR:(CDS,VC0472,VC0472,-,S-adenosylmethionine_synthetase,cds-NP_230126.1,-,-,1157/CDS,VC0473,VC0473,-,transketolase,cds-NP_230127.1,-,+,2084):+:236:NC_002505.1	19.7728	0.317637	0.680281	0.217873	0.640665	0.843749
CDS:VC0473,VC0473:-:transketolase:cds-NP_230127.1:-:+:2084:NC_002505.1	1508.7	0.177527	0.142622	1.54961	0.213193	0.480891
AS_CDS:VC0473,VC0473:-:transketolase:cds-NP_230127.1:-:+:2084:NC_002505.1	16.728	-1.11909	1.03914	1.14586	0.284418	0.564767
IGR:(CDS,VC0473,VC0473,-,transketolase,cds-NP_230127.1,-,+,2084/CDS,VC0474,VC0474,-,iron-regulated_virulence_regulatory_protein_IrgB,cds-NP_230128.1,-,-,896):+:10:NC_002505.1	24.2056	0.53817	0.563129	0.911222	0.33979	0.621387
AS_IGR:(CDS,VC0473,VC0473,-,transketolase,cds-NP_230127.1,-,+,2084/CDS,VC0474,VC0474,-,iron-regulated_virulence_regulatory_protein_IrgB,cds-NP_230128.1,-,-,896):+:10:NC_002505.1	0.150468	0.593517	4.08047	0.00870138	0.92568	NA
CDS:VC0474,VC0474:-:iron-regulated_virulence_regulatory_protein_IrgB:cds-NP_230128.1:-:-:896:NC_002505.1	74.3216	-2.32689	0.386499	34.6025	4.04377e-09	8.94304e-08
AS_CDS:VC0474,VC0474:-:iron-regulated_virulence_regulatory_protein_IrgB:cds-NP_230128.1:-:-:896:NC_002505.1	103.149	0.415922	0.314631	1.74219	0.186861	0.444532
IGR:(CDS,VC0474,VC0474,-,iron-regulated_virulence_regulatory_protein_IrgB,cds-NP_230128.1,-,-,896/protein_binding_site,-,-,-,id-NC_002505.1,504769..504789,-,-,20):+:90:NC_002505.1	0.902447	0.927065	3.73723	0.0643843	0.799696	NA
AS_IGR:(CDS,VC0474,VC0474,-,iron-regulated_virulence_regulatory_protein_IrgB,cds-NP_230128.1,-,-,896/protein_binding_site,-,-,-,id-NC_002505.1,504769..504789,-,-,20):+:90:NC_002505.1	4.53476	0.00549072	1.28444	9.74539e-05	0.992124	NA
protein_binding_site:-:-:-:id-NC_002505.1:504769..504789:-:-:20:NC_002505.1	0.699948	1.47445	3.2136	0.266779	0.605501	NA
AS_protein_binding_site:-:-:-:id-NC_002505.1:504769..504789:-:-:20:NC_002505.1	0.300756	-0.368264	4.08047	-0.0109467	1	NA
CDS:VC0475,VC0475:-:enterobactin_receptor_protein:cds-NP_230129.1:-:+:1958:NC_002505.1	38.2967	-0.534744	0.590579	0.816253	0.366278	0.647875
AS_CDS:VC0475,VC0475:-:enterobactin_receptor_protein:cds-NP_230129.1:-:+:1958:NC_002505.1	53.8942	-0.385097	0.464859	0.685407	0.407731	0.688174
IGR:(CDS,VC0475,VC0475,-,enterobactin_receptor_protein,cds-NP_230129.1,-,+,1958/CDS,VC0476,VC0476,-,erythrose_4-phosphate_dehydrogenase,cds-NP_230130.2,-,+,1025):+:100:NC_002505.1	9.37641	-0.0892978	0.989784	0.00820874	0.927809	0.971645
AS_IGR:(CDS,VC0475,VC0475,-,enterobactin_receptor_protein,cds-NP_230129.1,-,+,1958/CDS,VC0476,VC0476,-,erythrose_4-phosphate_dehydrogenase,cds-NP_230130.2,-,+,1025):+:100:NC_002505.1	1.79792	-0.101128	2.61719	0.0015366	0.968731	NA
CDS:VC0476,VC0476:-:erythrose_4-phosphate_dehydrogenase:cds-NP_230130.2:-:+:1025:NC_002505.1	1439.94	-0.800707	0.145791	29.8196	4.74183e-08	8.83104e-07
AS_CDS:VC0476,VC0476:-:erythrose_4-phosphate_dehydrogenase:cds-NP_230130.2:-:+:1025:NC_002505.1	21.3963	0.13418	0.909914	0.021759	0.88273	0.952734
IGR:(CDS,VC0476,VC0476,-,erythrose_4-phosphate_dehydrogenase,cds-NP_230130.2,-,+,1025/CDS,VC0477,VC0477,pgk,pgk,phosphoglycerate_kinase,cds-NP_230131.1,-,+,1178):+:82:NC_002505.1	148.569	-0.704491	0.300137	5.4649	0.0194022	0.0935988
AS_IGR:(CDS,VC0476,VC0476,-,erythrose_4-phosphate_dehydrogenase,cds-NP_230130.2,-,+,1025/CDS,VC0477,VC0477,pgk,pgk,phosphoglycerate_kinase,cds-NP_230131.1,-,+,1178):+:82:NC_002505.1	0	NA	NA	NA	NA	NA
CDS:VC0477,VC0477:pgk,pgk:phosphoglycerate_kinase:cds-NP_230131.1:-:+:1178:NC_002505.1	3191.86	-0.683416	0.121314	31.4601	2.0358e-08	4.05841e-07
AS_CDS:VC0477,VC0477:pgk,pgk:phosphoglycerate_kinase:cds-NP_230131.1:-:+:1178:NC_002505.1	4.38924	1.65936	1.73856	0.886717	0.346368	NA
IGR:(CDS,VC0477,VC0477,pgk,pgk,phosphoglycerate_kinase,cds-NP_230131.1,-,+,1178/CDS,VC0478,VC0478,-,fructose-bisphosphate_aldolase,cds-NP_230132.1,-,+,1076):+:104:NC_002505.1	267.732	-0.535512	0.199847	7.15678	0.0074681	0.0437153
AS_IGR:(CDS,VC0477,VC0477,pgk,pgk,phosphoglycerate_kinase,cds-NP_230131.1,-,+,1178/CDS,VC0478,VC0478,-,fructose-bisphosphate_aldolase,cds-NP_230132.1,-,+,1076):+:104:NC_002505.1	0	NA	NA	NA	NA	NA
CDS:VC0478,VC0478:-:fructose-bisphosphate_aldolase:cds-NP_230132.1:-:+:1076:NC_002505.1	4793.76	-0.0372841	0.115031	0.105071	0.745827	0.893982
AS_CDS:VC0478,VC0478:-:fructose-bisphosphate_aldolase:cds-NP_230132.1:-:+:1076:NC_002505.1	12.472	0.233403	0.98124	0.0570217	0.811267	0.921509
IGR:(CDS,VC0478,VC0478,-,fructose-bisphosphate_aldolase,cds-NP_230132.1,-,+,1076/CDS,VC0479,VC0479,-,hypothetical_protein,cds-NP_230133.1,-,+,95):+:136:NC_002505.1	198.161	0.046078	0.275895	0.0284344	0.866091	0.943814
AS_IGR:(CDS,VC0478,VC0478,-,fructose-bisphosphate_aldolase,cds-NP_230132.1,-,+,1076/CDS,VC0479,VC0479,-,hypothetical_protein,cds-NP_230133.1,-,+,95):+:136:NC_002505.1	0	NA	NA	NA	NA	NA
CDS:VC0479,VC0479:-:hypothetical_protein:cds-NP_230133.1:-:+:95:NC_002505.1	94.8858	0.138711	0.3223	0.18591	0.666343	0.856324
AS_CDS:VC0479,VC0479:-:hypothetical_protein:cds-NP_230133.1:-:+:95:NC_002505.1	0	NA	NA	NA	NA	NA
CDS:VC0480,VC0480:-:hypothetical_protein:cds-NP_230134.1:-:+:863:NC_002505.1	765.93	0.650938	0.164814	15.513	8.19409e-05	0.000883988
AS_CDS:VC0480,VC0480:-:hypothetical_protein:cds-NP_230134.1:-:+:863:NC_002505.1	10.5779	1.47744	1.02692	2.00761	0.156512	0.403596
IGR:(CDS,VC0480,VC0480,-,hypothetical_protein,cds-NP_230134.1,-,+,863/CDS,VC0481,VC0481,-,LysE/YggA_family_protein,cds-NP_230135.1,-,-,635):+:2:NC_002505.1	3.50555	0.545395	1.38639	0.155386	0.69344	NA
AS_IGR:(CDS,VC0480,VC0480,-,hypothetical_protein,cds-NP_230134.1,-,+,863/CDS,VC0481,VC0481,-,LysE/YggA_family_protein,cds-NP_230135.1,-,-,635):+:2:NC_002505.1	0	NA	NA	NA	NA	NA
CDS:VC0481,VC0481:-:LysE/YggA_family_protein:cds-NP_230135.1:-:-:635:NC_002505.1	14.7623	0.355796	1.10559	0.104969	0.745946	0.893982
AS_CDS:VC0481,VC0481:-:LysE/YggA_family_protein:cds-NP_230135.1:-:-:635:NC_002505.1	62.0659	-0.182397	0.452196	0.163	0.68641	0.86745
IGR:(CDS,VC0481,VC0481,-,LysE/YggA_family_protein,cds-NP_230135.1,-,-,635/CDS,VC0482,VC0482,-,chromosome_replication_initiation_inhibitor_protein,cds-NP_230136.1,-,+,896):+:123:NC_002505.1	3.12331	-1.07381	2.20214	0.235161	0.627723	NA
AS_IGR:(CDS,VC0481,VC0481,-,LysE/YggA_family_protein,cds-NP_230135.1,-,-,635/CDS,VC0482,VC0482,-,chromosome_replication_initiation_inhibitor_protein,cds-NP_230136.1,-,+,896):+:123:NC_002505.1	0.566722	1.07366	3.90028	0.109184	0.741075	NA
CDS:VC0482,VC0482:-:chromosome_replication_initiation_inhibitor_protein:cds-NP_230136.1:-:+:896:NC_002505.1	76.162	-1.34897	0.357003	14.0067	0.000182157	0.00179544
AS_CDS:VC0482,VC0482:-:chromosome_replication_initiation_inhibitor_protein:cds-NP_230136.1:-:+:896:NC_002505.1	28.978	-1.69808	0.627547	7.10405	0.00769098	0.044724
IGR:(CDS,VC0482,VC0482,-,chromosome_replication_initiation_inhibitor_protein,cds-NP_230136.1,-,+,896/CDS,VC0483,VC0483,-,hypothetical_protein,cds-NP_230137.1,-,+,716):+:28:NC_002505.1	2.6461	-1.01564	1.61005	0.394232	0.530083	NA
AS_IGR:(CDS,VC0482,VC0482,-,chromosome_replication_initiation_inhibitor_protein,cds-NP_230136.1,-,+,896/CDS,VC0483,VC0483,-,hypothetical_protein,cds-NP_230137.1,-,+,716):+:28:NC_002505.1	0.265967	1.39778	4.04741	0.260054	0.610083	NA
CDS:VC0483,VC0483:-:hypothetical_protein:cds-NP_230137.1:-:+:716:NC_002505.1	1305.8	0.321912	0.145292	4.90511	0.0267773	0.119334
AS_CDS:VC0483,VC0483:-:hypothetical_protein:cds-NP_230137.1:-:+:716:NC_002505.1	2.14546	4.40181	2.37636	3.54382	0.0597678	NA
IGR:(CDS,VC0483,VC0483,-,hypothetical_protein,cds-NP_230137.1,-,+,716/CDS,VC0485,VC0485,-,pyruvate_kinase,cds-NP_230139.1,-,-,1412):+:474:NC_002505.1	227.003	0.724823	0.214261	11.3975	0.00073541	0.00624041
AS_IGR:(CDS,VC0483,VC0483,-,hypothetical_protein,cds-NP_230137.1,-,+,716/CDS,VC0485,VC0485,-,pyruvate_kinase,cds-NP_230139.1,-,-,1412):+:474:NC_002505.1	34.476	0.461168	0.531533	0.751121	0.386121	0.667807
CDS:VC0485,VC0485:-:pyruvate_kinase:cds-NP_230139.1:-:-:1412:NC_002505.1	427.171	1.17288	0.20729	31.4338	2.06356e-08	4.10219e-07
AS_CDS:VC0485,VC0485:-:pyruvate_kinase:cds-NP_230139.1:-:-:1412:NC_002505.1	178.544	-0.0431993	0.263158	0.0270445	0.869375	0.945385
IGR:(CDS,VC0485,VC0485,-,pyruvate_kinase,cds-NP_230139.1,-,-,1412/CDS,VC0486,VC0486,-,DeoR_family_transcriptional_regulator,cds-NP_230140.1,-,+,782):+:374:NC_002505.1	8.66808	0.181677	1.19089	0.023329	0.878605	0.950021
AS_IGR:(CDS,VC0485,VC0485,-,pyruvate_kinase,cds-NP_230139.1,-,-,1412/CDS,VC0486,VC0486,-,DeoR_family_transcriptional_regulator,cds-NP_230140.1,-,+,782):+:374:NC_002505.1	54.1187	0.742854	0.409277	3.27951	0.0701499	0.240179
CDS:VC0486,VC0486:-:DeoR_family_transcriptional_regulator:cds-NP_230140.1:-:+:782:NC_002505.1	84.7216	2.84976	0.527227	26.9702	2.06612e-07	3.5838e-06
AS_CDS:VC0486,VC0486:-:DeoR_family_transcriptional_regulator:cds-NP_230140.1:-:+:782:NC_002505.1	2.40461	-4.94137	2.98781	2.68514	0.101288	NA
protein_binding_site:VC0486:-:-:id-VC0486:-:+:14:NC_002505.1	0.931126	3.19863	3.15722	1.34005	0.247024	NA
AS_protein_binding_site:VC0486:-:-:id-VC0486:-:+:14:NC_002505.1	0.150288	-1.33004	4.08047	0.113305	0.736412	NA
IGR:(protein_binding_site,VC0486,-,-,id-VC0486,-,+,14/CDS,VC0487,VC0487,-,glucosamine--fructose-6-phosphate_aminotransferase,cds-NP_230141.1,-,+,1832):+:273:NC_002505.1	20.875	2.26957	0.721269	9.69937	0.00184331	0.0137606
AS_IGR:(protein_binding_site,VC0486,-,-,id-VC0486,-,+,14/CDS,VC0487,VC0487,-,glucosamine--fructose-6-phosphate_aminotransferase,cds-NP_230141.1,-,+,1832):+:273:NC_002505.1	0.90173	-3.5309	3.96091	1.01518	0.313665	NA
CDS:VC0487,VC0487:-:glucosamine--fructose-6-phosphate_aminotransferase:cds-NP_230141.1:-:+:1832:NC_002505.1	1649.57	4.45854	0.167091	600.67	1.19714e-132	2.82406e-129
AS_CDS:VC0487,VC0487:-:glucosamine--fructose-6-phosphate_aminotransferase:cds-NP_230141.1:-:+:1832:NC_002505.1	28.1208	-0.481208	0.638317	0.565158	0.452189	0.720422
CDS:VC0488,VC0488:-:ABC_transporter_substrate-binding_protein:cds-NP_230142.1:-:-:1079:NC_002505.1	33.7394	-0.00203878	0.535568	0.000183403	0.989195	0.991926
AS_CDS:VC0488,VC0488:-:ABC_transporter_substrate-binding_protein:cds-NP_230142.1:-:-:1079:NC_002505.1	95.8782	4.0761	0.420555	94.7886	2.11843e-22	1.74327e-20
IGR:(CDS,VC0488,VC0488,-,ABC_transporter_substrate-binding_protein,cds-NP_230142.1,-,-,1079/CDS,VC0489,VC0489,-,hemolysin,cds-NP_230143.1,-,-,1760):+:205:NC_002505.1	8.98847	0.649413	1.12992	0.325438	0.568358	0.798852
AS_IGR:(CDS,VC0488,VC0488,-,ABC_transporter_substrate-binding_protein,cds-NP_230142.1,-,-,1079/CDS,VC0489,VC0489,-,hemolysin,cds-NP_230143.1,-,-,1760):+:205:NC_002505.1	0.223283	-1.33004	4.08047	0.250229	0.616914	NA
CDS:VC0489,VC0489:-:hemolysin:cds-NP_230143.1:-:-:1760:NC_002505.1	10.2187	-1.65736	1.23407	1.73693	0.187528	0.44498
AS_CDS:VC0489,VC0489:-:hemolysin:cds-NP_230143.1:-:-:1760:NC_002505.1	34.658	0.373461	0.621505	0.363919	0.546338	0.786928
IGR:(CDS,VC0489,VC0489,-,hemolysin,cds-NP_230143.1,-,-,1760/CDS,VC0490,VC0490,-,hypothetical_protein,cds-NP_230144.1,-,-,1961):+:710:NC_002505.1	12.1545	-0.454822	1.02945	0.19615	0.657847	0.85502
AS_IGR:(CDS,VC0489,VC0489,-,hemolysin,cds-NP_230143.1,-,-,1760/CDS,VC0490,VC0490,-,hypothetical_protein,cds-NP_230144.1,-,-,1961):+:710:NC_002505.1	42.9279	0.300142	0.474273	0.401656	0.526235	0.773992
CDS:VC0490,VC0490:-:hypothetical_protein:cds-NP_230144.1:-:-:1961:NC_002505.1	158.939	-0.431557	0.268655	2.57223	0.108755	0.321359
AS_CDS:VC0490,VC0490:-:hypothetical_protein:cds-NP_230144.1:-:-:1961:NC_002505.1	61.1822	-0.415862	0.543725	0.5829	0.445178	0.717659
CDS:VC0491,VC0491:-:hypothetical_protein:cds-NP_230145.1:-:-:536:NC_002505.1	28.8526	-0.0732455	0.627835	0.0140906	0.90551	0.962989
AS_CDS:VC0491,VC0491:-:hypothetical_protein:cds-NP_230145.1:-:-:536:NC_002505.1	0.283693	1.4755	4.04018	0.282341	0.595171	NA
CDS:VC0492,VC0492:-:hypothetical_protein:cds-NP_230146.1:-:-:1166:NC_002505.1	85.6435	-0.507244	0.391539	1.67284	0.195879	0.455848
AS_CDS:VC0492,VC0492:-:hypothetical_protein:cds-NP_230146.1:-:-:1166:NC_002505.1	4.84596	1.06936	1.86495	0.322303	0.570227	NA
IGR:(CDS,VC0492,VC0492,-,hypothetical_protein,cds-NP_230146.1,-,-,1166/CDS,VC0493,VC0493,-,hypothetical_protein,cds-NP_230147.1,-,-,875):+:204:NC_002505.1	1.49447	-3.12055	2.76527	1.15314	0.282892	NA
AS_IGR:(CDS,VC0492,VC0492,-,hypothetical_protein,cds-NP_230146.1,-,-,1166/CDS,VC0493,VC0493,-,hypothetical_protein,cds-NP_230147.1,-,-,875):+:204:NC_002505.1	22.9357	-1.47196	0.637015	5.25241	0.0219164	0.102445
CDS:VC0493,VC0493:-:hypothetical_protein:cds-NP_230147.1:-:-:875:NC_002505.1	118.272	-0.221905	0.273958	0.656133	0.417928	0.69624
AS_CDS:VC0493,VC0493:-:hypothetical_protein:cds-NP_230147.1:-:-:875:NC_002505.1	28.9957	-0.239099	0.550558	0.189399	0.663417	0.855504
IGR:(CDS,VC0493,VC0493,-,hypothetical_protein,cds-NP_230147.1,-,-,875/CDS,VC0494,VC0494,-,hypothetical_protein,cds-NP_230148.1,-,+,644):+:343:NC_002505.1	16.2693	0.131425	0.977907	0.0186209	0.891459	0.957047
AS_IGR:(CDS,VC0493,VC0493,-,hypothetical_protein,cds-NP_230147.1,-,-,875/CDS,VC0494,VC0494,-,hypothetical_protein,cds-NP_230148.1,-,+,644):+:343:NC_002505.1	1.79422	3.0297	2.64253	1.2235	0.268675	NA
CDS:VC0494,VC0494:-:hypothetical_protein:cds-NP_230148.1:-:+:644:NC_002505.1	7.11514	-1.76452	1.32134	1.72007	0.189684	NA
AS_CDS:VC0494,VC0494:-:hypothetical_protein:cds-NP_230148.1:-:+:644:NC_002505.1	6.72001	1.76931	1.81574	0.901239	0.34245	NA
IGR:(CDS,VC0494,VC0494,-,hypothetical_protein,cds-NP_230148.1,-,+,644/CDS,VC0495,VC0495,-,hypothetical_protein,cds-NP_230149.1,-,+,674):+:10:NC_002505.1	0	NA	NA	NA	NA	NA
AS_IGR:(CDS,VC0494,VC0494,-,hypothetical_protein,cds-NP_230148.1,-,+,644/CDS,VC0495,VC0495,-,hypothetical_protein,cds-NP_230149.1,-,+,674):+:10:NC_002505.1	0.223283	-1.33004	4.08047	0.250229	0.616914	NA
CDS:VC0495,VC0495:-:hypothetical_protein:cds-NP_230149.1:-:+:674:NC_002505.1	4.88749	-1.31228	1.38505	0.880675	0.348017	NA
AS_CDS:VC0495,VC0495:-:hypothetical_protein:cds-NP_230149.1:-:+:674:NC_002505.1	20.0207	0.251782	0.956573	0.0691648	0.792557	0.912218
IGR:(CDS,VC0495,VC0495,-,hypothetical_protein,cds-NP_230149.1,-,+,674/CDS,VC0496,VC0496,-,hypothetical_protein,cds-NP_230150.1,-,+,599):+:2:NC_002505.1	0	NA	NA	NA	NA	NA
AS_IGR:(CDS,VC0495,VC0495,-,hypothetical_protein,cds-NP_230149.1,-,+,674/CDS,VC0496,VC0496,-,hypothetical_protein,cds-NP_230150.1,-,+,599):+:2:NC_002505.1	0	NA	NA	NA	NA	NA
CDS:VC0496,VC0496:-:hypothetical_protein:cds-NP_230150.1:-:+:599:NC_002505.1	6.03108	-2.2708	1.222	3.33239	0.0679282	NA
AS_CDS:VC0496,VC0496:-:hypothetical_protein:cds-NP_230150.1:-:+:599:NC_002505.1	4.97496	-1.29195	1.76793	0.526835	0.467941	NA
IGR:(CDS,VC0496,VC0496,-,hypothetical_protein,cds-NP_230150.1,-,+,599/CDS,VC0497,VC0497,-,transcriptional_regulator,cds-NP_230151.1,-,+,200):+:12:NC_002505.1	0.300577	-1.99659	4.05782	0.438304	0.507942	NA
AS_IGR:(CDS,VC0496,VC0496,-,hypothetical_protein,cds-NP_230150.1,-,+,599/CDS,VC0497,VC0497,-,transcriptional_regulator,cds-NP_230151.1,-,+,200):+:12:NC_002505.1	0	NA	NA	NA	NA	NA
CDS:VC0497,VC0497:-:transcriptional_regulator:cds-NP_230151.1:-:+:200:NC_002505.1	9.95424	-1.67414	1.22297	1.80889	0.178641	0.43349
AS_CDS:VC0497,VC0497:-:transcriptional_regulator:cds-NP_230151.1:-:+:200:NC_002505.1	0.300577	-1.99659	4.05782	0.438304	0.507942	NA
IGR:(CDS,VC0497,VC0497,-,transcriptional_regulator,cds-NP_230151.1,-,+,200/CDS,VC0498,VC0498,-,ribonuclease_H,cds-NP_230152.1,-,+,440):+:30:NC_002505.1	0.956873	-1.0651	2.9089	0.132523	0.715831	NA
AS_IGR:(CDS,VC0497,VC0497,-,transcriptional_regulator,cds-NP_230151.1,-,+,200/CDS,VC0498,VC0498,-,ribonuclease_H,cds-NP_230152.1,-,+,440):+:30:NC_002505.1	0.150468	0.593517	4.08047	0.00870138	0.92568	NA
CDS:VC0498,VC0498:-:ribonuclease_H:cds-NP_230152.1:-:+:440:NC_002505.1	5.94037	0.402451	1.22062	0.108428	0.741941	NA
AS_CDS:VC0498,VC0498:-:ribonuclease_H:cds-NP_230152.1:-:+:440:NC_002505.1	2.66	-0.153497	1.81682	0.00715208	0.932603	NA
IGR:(CDS,VC0498,VC0498,-,ribonuclease_H,cds-NP_230152.1,-,+,440/pseudogene,VC0499,-,-,gene-VC0499,-,-,830):+:49:NC_002505.1	0.807733	0.223181	2.8134	0.00628073	0.936833	NA
AS_IGR:(CDS,VC0498,VC0498,-,ribonuclease_H,cds-NP_230152.1,-,+,440/pseudogene,VC0499,-,-,gene-VC0499,-,-,830):+:49:NC_002505.1	1.85648	-0.122596	2.04477	0.00384004	0.950588	NA
pseudogene:VC0499:-:-:gene-VC0499:-:-:830:NC_002505.1	51.5868	-0.232768	0.544378	0.182812	0.668968	0.857816
AS_pseudogene:VC0499:-:-:gene-VC0499:-:-:830:NC_002505.1	4.43646	1.65393	2.08598	0.615738	0.432636	NA
IGR:(pseudogene,VC0499,-,-,gene-VC0499,-,-,830/pseudogene,VC0500,-,-,gene-VC0500,-,-,340):+:34:NC_002505.1	0.790948	-0.972464	3.10534	0.0980598	0.754171	NA
AS_IGR:(pseudogene,VC0499,-,-,gene-VC0499,-,-,830/pseudogene,VC0500,-,-,gene-VC0500,-,-,340):+:34:NC_002505.1	1.77821	0.131407	2.12305	0.00446239	0.94674	NA
pseudogene:VC0500:-:-:gene-VC0500:-:-:340:NC_002505.1	25.0354	0.250655	0.637844	0.153963	0.694776	0.871672
AS_pseudogene:VC0500:-:-:gene-VC0500:-:-:340:NC_002505.1	8.06397	-2.26295	1.23883	3.20902	0.0732333	NA
IGR:(pseudogene,VC0500,-,-,gene-VC0500,-,-,340/pseudogene,VC0501,-,-,gene-VC0501,-,-,910):+:486:NC_002505.1	28.6707	-0.124378	0.589332	0.0455216	0.831048	0.928727
AS_IGR:(pseudogene,VC0500,-,-,gene-VC0500,-,-,340/pseudogene,VC0501,-,-,gene-VC0501,-,-,910):+:486:NC_002505.1	8.46253	-1.06078	1.1456	0.852883	0.355738	0.637371
pseudogene:VC0501:-:-:gene-VC0501:-:-:910:NC_002505.1	73.6674	-0.558175	0.526196	1.11868	0.290204	0.571604
AS_pseudogene:VC0501:-:-:gene-VC0501:-:-:910:NC_002505.1	19.964	-0.703731	0.917528	0.587909	0.443229	0.715918
IGR:(pseudogene,VC0501,-,-,gene-VC0501,-,-,910/CDS,VC0502,VC0502,-,type_IV_pilin,cds-NP_230153.1,-,-,524):+:357:NC_002505.1	8.46029	0.951243	1.01147	0.882089	0.34763	0.630297
AS_IGR:(pseudogene,VC0501,-,-,gene-VC0501,-,-,910/CDS,VC0502,VC0502,-,type_IV_pilin,cds-NP_230153.1,-,-,524):+:357:NC_002505.1	19.4202	-0.9095	0.835203	1.18224	0.2769	0.556559
CDS:VC0502,VC0502:-:type_IV_pilin:cds-NP_230153.1:-:-:524:NC_002505.1	66.966	-0.557431	0.370492	2.25295	0.13336	0.364961
AS_CDS:VC0502,VC0502:-:type_IV_pilin:cds-NP_230153.1:-:-:524:NC_002505.1	71.7483	-0.502989	0.378201	1.76105	0.184494	0.441467
IGR:(CDS,VC0502,VC0502,-,type_IV_pilin,cds-NP_230153.1,-,-,524/CDS,VC0503,VC0503,-,hypothetical_protein,cds-NP_230154.1,-,+,1280):+:654:NC_002505.1	23.2216	-1.54918	0.68713	4.93843	0.0262659	0.117797
AS_IGR:(CDS,VC0502,VC0502,-,type_IV_pilin,cds-NP_230153.1,-,-,524/CDS,VC0503,VC0503,-,hypothetical_protein,cds-NP_230154.1,-,+,1280):+:654:NC_002505.1	19.5765	-0.813757	0.814312	0.99069	0.319574	0.598947
CDS:VC0503,VC0503:-:hypothetical_protein:cds-NP_230154.1:-:+:1280:NC_002505.1	95.5048	0.331786	0.303768	1.19119	0.275089	0.554912
AS_CDS:VC0503,VC0503:-:hypothetical_protein:cds-NP_230154.1:-:+:1280:NC_002505.1	46.2406	-0.624949	0.628396	0.985716	0.320792	0.600372
IGR:(CDS,VC0503,VC0503,-,hypothetical_protein,cds-NP_230154.1,-,+,1280/CDS,VC0504,VC0504,-,hypothetical_protein,cds-NP_230155.1,-,-,227):+:116:NC_002505.1	20.5713	-0.598502	0.653755	0.833293	0.361322	0.642868
AS_IGR:(CDS,VC0503,VC0503,-,hypothetical_protein,cds-NP_230154.1,-,+,1280/CDS,VC0504,VC0504,-,hypothetical_protein,cds-NP_230155.1,-,-,227):+:116:NC_002505.1	0	NA	NA	NA	NA	NA
CDS:VC0504,VC0504:-:hypothetical_protein:cds-NP_230155.1:-:-:227:NC_002505.1	0.230998	1.24367	4.0604	0.212415	0.644881	NA
AS_CDS:VC0504,VC0504:-:hypothetical_protein:cds-NP_230155.1:-:-:227:NC_002505.1	54.0086	-0.987748	0.42335	5.38024	0.0203661	0.0969923
CDS:VC0505,VC0505:-:hypothetical_protein:cds-NP_230156.1:-:-:368:NC_002505.1	0	NA	NA	NA	NA	NA
AS_CDS:VC0505,VC0505:-:hypothetical_protein:cds-NP_230156.1:-:-:368:NC_002505.1	109.057	-0.450055	0.329359	1.86053	0.172564	0.425814
CDS:VC0506,VC0506:-:hypothetical_protein:cds-NP_230157.1:-:-:734:NC_002505.1	0.562039	-2.83195	3.99422	0.74418	0.388325	NA
AS_CDS:VC0506,VC0506:-:hypothetical_protein:cds-NP_230157.1:-:-:734:NC_002505.1	496.003	-0.963337	0.156215	37.5664	8.83532e-10	2.16358e-08
IGR:(CDS,VC0506,VC0506,-,hypothetical_protein,cds-NP_230157.1,-,-,734/CDS,VC0507,VC0507,-,hypothetical_protein,cds-NP_230158.1,-,-,176):+:87:NC_002505.1	22.0068	-0.980176	0.641762	2.30355	0.129079	0.35711
AS_IGR:(CDS,VC0506,VC0506,-,hypothetical_protein,cds-NP_230157.1,-,-,734/CDS,VC0507,VC0507,-,hypothetical_protein,cds-NP_230158.1,-,-,176):+:87:NC_002505.1	0	NA	NA	NA	NA	NA
CDS:VC0507,VC0507:-:hypothetical_protein:cds-NP_230158.1:-:-:176:NC_002505.1	0	NA	NA	NA	NA	NA
AS_CDS:VC0507,VC0507:-:hypothetical_protein:cds-NP_230158.1:-:-:176:NC_002505.1	37.0381	-1.44606	0.499111	8.22313	0.00413598	0.0271021
CDS:VC0508,VC0508:-:hypothetical_protein:cds-NP_230159.1:-:-:443:NC_002505.1	0	NA	NA	NA	NA	NA
AS_CDS:VC0508,VC0508:-:hypothetical_protein:cds-NP_230159.1:-:-:443:NC_002505.1	54.5599	-1.52129	0.412099	13.3162	0.000263123	0.00249949
CDS:VC0509,VC0509:-:hypothetical_protein:cds-NP_230160.1:-:-:443:NC_002505.1	0	NA	NA	NA	NA	NA
AS_CDS:VC0509,VC0509:-:hypothetical_protein:cds-NP_230160.1:-:-:443:NC_002505.1	12.5601	-1.47849	0.836726	3.05704	0.0803881	0.261633
CDS:VC0510,VC0510:-:DNA_repair_protein_RadC-like_protein:cds-NP_230161.1:-:-:473:NC_002505.1	0	NA	NA	NA	NA	NA
AS_CDS:VC0510,VC0510:-:DNA_repair_protein_RadC-like_protein:cds-NP_230161.1:-:-:473:NC_002505.1	8.32945	-0.885749	1.19228	0.550852	0.45797	NA
IGR:(CDS,VC0510,VC0510,-,DNA_repair_protein_RadC-like_protein,cds-NP_230161.1,-,-,473/CDS,VC0512,VC0512,-,methyl-accepting_chemotaxis_protein,cds-NP_230163.1,-,+,1589):+:1273:NC_002505.1	0	NA	NA	NA	NA	NA
AS_IGR:(CDS,VC0510,VC0510,-,DNA_repair_protein_RadC-like_protein,cds-NP_230161.1,-,-,473/CDS,VC0512,VC0512,-,methyl-accepting_chemotaxis_protein,cds-NP_230163.1,-,+,1589):+:1273:NC_002505.1	1.00917	3.29892	3.945	0.927634	0.335478	NA
CDS:VC0512,VC0512:-:methyl-accepting_chemotaxis_protein:cds-NP_230163.1:-:+:1589:NC_002505.1	0	NA	NA	NA	NA	NA
AS_CDS:VC0512,VC0512:-:methyl-accepting_chemotaxis_protein:cds-NP_230163.1:-:+:1589:NC_002505.1	0	NA	NA	NA	NA	NA
IGR:(CDS,VC0512,VC0512,-,methyl-accepting_chemotaxis_protein,cds-NP_230163.1,-,+,1589/CDS,VC0513,VC0513,-,AraC_family_transcriptional_regulator,cds-NP_230164.1,-,+,815):+:1402:NC_002505.1	0	NA	NA	NA	NA	NA
AS_IGR:(CDS,VC0512,VC0512,-,methyl-accepting_chemotaxis_protein,cds-NP_230163.1,-,+,1589/CDS,VC0513,VC0513,-,AraC_family_transcriptional_regulator,cds-NP_230164.1,-,+,815):+:1402:NC_002505.1	0	NA	NA	NA	NA	NA
CDS:VC0513,VC0513:-:AraC_family_transcriptional_regulator:cds-NP_230164.1:-:+:815:NC_002505.1	0	NA	NA	NA	NA	NA
AS_CDS:VC0513,VC0513:-:AraC_family_transcriptional_regulator:cds-NP_230164.1:-:+:815:NC_002505.1	0	NA	NA	NA	NA	NA
CDS:VC0514,VC0514:-:methyl-accepting_chemotaxis_protein:cds-NP_230165.1:-:+:1880:NC_002505.1	0	NA	NA	NA	NA	NA
AS_CDS:VC0514,VC0514:-:methyl-accepting_chemotaxis_protein:cds-NP_230165.1:-:+:1880:NC_002505.1	0	NA	NA	NA	NA	NA
IGR:(CDS,VC0514,VC0514,-,methyl-accepting_chemotaxis_protein,cds-NP_230165.1,-,+,1880/CDS,VC0515,VC0515,-,hypothetical_protein,cds-NP_230166.1,-,+,1232):+:52:NC_002505.1	0	NA	NA	NA	NA	NA
AS_IGR:(CDS,VC0514,VC0514,-,methyl-accepting_chemotaxis_protein,cds-NP_230165.1,-,+,1880/CDS,VC0515,VC0515,-,hypothetical_protein,cds-NP_230166.1,-,+,1232):+:52:NC_002505.1	0	NA	NA	NA	NA	NA
CDS:VC0515,VC0515:-:hypothetical_protein:cds-NP_230166.1:-:+:1232:NC_002505.1	0	NA	NA	NA	NA	NA
AS_CDS:VC0515,VC0515:-:hypothetical_protein:cds-NP_230166.1:-:+:1232:NC_002505.1	0	NA	NA	NA	NA	NA
IGR:(CDS,VC0515,VC0515,-,hypothetical_protein,cds-NP_230166.1,-,+,1232/CDS,VC0516,VC0516,-,phage_integrase,cds-NP_230167.1,-,-,1241):+:328:NC_002505.1	0	NA	NA	NA	NA	NA
AS_IGR:(CDS,VC0515,VC0515,-,hypothetical_protein,cds-NP_230166.1,-,+,1232/CDS,VC0516,VC0516,-,phage_integrase,cds-NP_230167.1,-,-,1241):+:328:NC_002505.1	0	NA	NA	NA	NA	NA
CDS:VC0516,VC0516:-:phage_integrase:cds-NP_230167.1:-:-:1241:NC_002505.1	96.1322	-0.610485	0.326702	3.47224	0.0624069	0.222945
AS_CDS:VC0516,VC0516:-:phage_integrase:cds-NP_230167.1:-:-:1241:NC_002505.1	13.2925	1.27058	0.811764	2.42335	0.119539	0.340846
IGR:(CDS,VC0516,VC0516,-,phage_integrase,cds-NP_230167.1,-,-,1241/tRNA,VCt038,VCt038,ID,VCt038,tRNA-Met-8,tRNA-Met-8,tRNA-Met-8,tRNA-Met,ID,tRNA-Met,exon-VCt038-1,-,-,75):+:144:NC_002505.1	5.94779	-1.23757	1.35338	0.813732	0.367019	NA
AS_IGR:(CDS,VC0516,VC0516,-,phage_integrase,cds-NP_230167.1,-,-,1241/tRNA,VCt038,VCt038,ID,VCt038,tRNA-Met-8,tRNA-Met-8,tRNA-Met-8,tRNA-Met,ID,tRNA-Met,exon-VCt038-1,-,-,75):+:144:NC_002505.1	11.0132	-0.422471	0.912997	0.213703	0.64388	0.84572
tRNA:VCt038,VCt038,ID,VCt038:tRNA-Met-8,tRNA-Met-8,tRNA-Met-8:tRNA-Met,ID,tRNA-Met:exon-VCt038-1:-:-:75:NC_002505.1	4.53357	0.550628	1.43543	0.145422	0.702949	NA
AS_tRNA:VCt038,VCt038,ID,VCt038:tRNA-Met-8,tRNA-Met-8,tRNA-Met-8:tRNA-Met,ID,tRNA-Met:exon-VCt038-1:-:-:75:NC_002505.1	2.67239	-2.94445	1.90239	2.30536	0.128928	NA
IGR:(tRNA,VCt038,VCt038,ID,VCt038,tRNA-Met-8,tRNA-Met-8,tRNA-Met-8,tRNA-Met,ID,tRNA-Met,exon-VCt038-1,-,-,75/CDS,VC0517,VC0517,-,RNA_polymerase_sigma_factor_RpoD,cds-NP_230168.1,-,-,1877):+:113:NC_002505.1	3.81207	-5.58885	1.9222	7.89804	0.00494885	NA
AS_IGR:(tRNA,VCt038,VCt038,ID,VCt038,tRNA-Met-8,tRNA-Met-8,tRNA-Met-8,tRNA-Met,ID,tRNA-Met,exon-VCt038-1,-,-,75/CDS,VC0517,VC0517,-,RNA_polymerase_sigma_factor_RpoD,cds-NP_230168.1,-,-,1877):+:113:NC_002505.1	59.7133	0.0380222	0.426842	0.00807614	0.928393	0.971645
CDS:VC0517,VC0517:-:RNA_polymerase_sigma_factor_RpoD:cds-NP_230168.1:-:-:1877:NC_002505.1	2444.82	0.238941	0.0967178	6.09903	0.0135256	0.0701765
AS_CDS:VC0517,VC0517:-:RNA_polymerase_sigma_factor_RpoD:cds-NP_230168.1:-:-:1877:NC_002505.1	6.00224	-1.00363	1.40041	0.506626	0.476603	NA
IGR:(CDS,VC0517,VC0517,-,RNA_polymerase_sigma_factor_RpoD,cds-NP_230168.1,-,-,1877/CDS,VC0518,dnaG,DNA_primase,cds-NP_230169.1,-,-,1184):+:47:NC_002505.1	0.638391	-1.68706	3.72721	0.201768	0.653298	NA
AS_IGR:(CDS,VC0517,VC0517,-,RNA_polymerase_sigma_factor_RpoD,cds-NP_230168.1,-,-,1877/CDS,VC0518,dnaG,DNA_primase,cds-NP_230169.1,-,-,1184):+:47:NC_002505.1	21.6679	-0.603275	0.587309	1.0522	0.305001	0.585957
CDS:VC0518:dnaG:DNA_primase:cds-NP_230169.1:-:-:1184:NC_002505.1	169.438	-0.455409	0.245077	3.44684	0.063373	0.225372
AS_CDS:VC0518:dnaG:DNA_primase:cds-NP_230169.1:-:-:1184:NC_002505.1	17.0394	-0.323856	0.742306	0.191096	0.662006	0.855229
gene:VC0518:dnaG:-:gene-VC0518:-:-:1762:NC_002505.1	246.941	-0.486219	0.232188	4.37203	0.0365336	0.151109
AS_gene:VC0518:dnaG:-:gene-VC0518:-:-:1762:NC_002505.1	18.8615	-0.171743	0.676472	0.0648106	0.799048	0.915325
CDS:VC0518:dnaG:DNA_primase:cds-NP_230169.1:-:-:578:NC_002505.1	95.9	-0.548277	0.400165	1.86854	0.171643	0.424478
AS_CDS:VC0518:dnaG:DNA_primase:cds-NP_230169.1:-:-:578:NC_002505.1	3.47342	0.564445	1.4627	0.147096	0.701326	NA
IGR:(CDS,VC0518,dnaG,DNA_primase,cds-NP_230169.1,-,-,578/CDS,VC0519,VC0519,-,hypothetical_protein,cds-NP_230170.1,-,-,443):+:38:NC_002505.1	0.434161	2.0888	3.99456	0.486285	0.485589	NA
AS_IGR:(CDS,VC0518,dnaG,DNA_primase,cds-NP_230169.1,-,-,578/CDS,VC0519,VC0519,-,hypothetical_protein,cds-NP_230170.1,-,-,443):+:38:NC_002505.1	183.845	0.0214933	0.267472	0.00678882	0.934333	0.974026
CDS:VC0519,VC0519:-:hypothetical_protein:cds-NP_230170.1:-:-:443:NC_002505.1	2220.77	0.14699	0.121973	1.45241	0.228142	0.500019
AS_CDS:VC0519,VC0519:-:hypothetical_protein:cds-NP_230170.1:-:-:443:NC_002505.1	0.283693	1.4755	4.04018	0.282341	0.595171	NA
protein_binding_site:-:-:-:id-NC_002505.1:554649..554669:-:+:20:NC_002505.1	0	NA	NA	NA	NA	NA
AS_protein_binding_site:-:-:-:id-NC_002505.1:554649..554669:-:+:20:NC_002505.1	88.5974	0.0279853	0.305904	0.0084982	0.926551	0.970861
IGR:(protein_binding_site,-,-,-,id-NC_002505.1,554649..554669,-,+,20/CDS,VC0520,VC0520,rpsU,rpsU,30S_ribosomal_protein_S21,cds-NP_230171.1,-,-,215):+:7:NC_002505.1	0	NA	NA	NA	NA	NA
AS_IGR:(protein_binding_site,-,-,-,id-NC_002505.1,554649..554669,-,+,20/CDS,VC0520,VC0520,rpsU,rpsU,30S_ribosomal_protein_S21,cds-NP_230171.1,-,-,215):+:7:NC_002505.1	30.5835	0.0464174	0.49888	0.00874775	0.925483	0.970317
CDS:VC0520,VC0520:rpsU,rpsU:30S_ribosomal_protein_S21:cds-NP_230171.1:-:-:215:NC_002505.1	1049.29	0.0380922	0.13904	0.0751144	0.784031	0.908635
AS_CDS:VC0520,VC0520:rpsU,rpsU:30S_ribosomal_protein_S21:cds-NP_230171.1:-:-:215:NC_002505.1	0	NA	NA	NA	NA	NA
IGR:(CDS,VC0520,VC0520,rpsU,rpsU,30S_ribosomal_protein_S21,cds-NP_230171.1,-,-,215/CDS,VC0521,gcp,DNA-binding/iron_metalloprotein/AP_endonuclease,cds-NP_230172.3,-,+,239):+:199:NC_002505.1	0.168194	0.593517	4.08047	0.0386188	0.844206	NA
AS_IGR:(CDS,VC0520,VC0520,rpsU,rpsU,30S_ribosomal_protein_S21,cds-NP_230171.1,-,-,215/CDS,VC0521,gcp,DNA-binding/iron_metalloprotein/AP_endonuclease,cds-NP_230172.3,-,+,239):+:199:NC_002505.1	109.578	0.00251111	0.279322	0.00011675	0.991379	0.99321
CDS:VC0521:gcp:DNA-binding/iron_metalloprotein/AP_endonuclease:cds-NP_230172.3:-:+:239:NC_002505.1	47.5238	-0.640048	0.436035	2.14005	0.143498	0.383075
AS_CDS:VC0521:gcp:DNA-binding/iron_metalloprotein/AP_endonuclease:cds-NP_230172.3:-:+:239:NC_002505.1	0	NA	NA	NA	NA	NA
gene:VC0521:gcp:-:gene-VC0521:-:+:1018:NC_002505.1	300.982	-0.221154	0.232172	0.906216	0.34112	0.622996
AS_gene:VC0521:gcp:-:gene-VC0521:-:+:1018:NC_002505.1	0.150288	-1.33004	4.08047	0.113305	0.736412	NA
CDS:VC0521:gcp:DNA-binding/iron_metalloprotein/AP_endonuclease:cds-NP_230172.3:-:+:779:NC_002505.1	282.099	-0.153775	0.234029	0.431867	0.511074	0.762892
AS_CDS:VC0521:gcp:DNA-binding/iron_metalloprotein/AP_endonuclease:cds-NP_230172.3:-:+:779:NC_002505.1	0.150288	-1.33004	4.08047	0.113305	0.736412	NA
IGR:(CDS,VC0521,gcp,DNA-binding/iron_metalloprotein/AP_endonuclease,cds-NP_230172.3,-,+,779/CDS,VC0522,VC0522,-,beta-ketoadipate_enol-lactone_hydrolase,cds-NP_230173.1,-,+,812):+:102:NC_002505.1	25.0163	-0.535706	0.592503	0.813556	0.367071	0.648404
AS_IGR:(CDS,VC0521,gcp,DNA-binding/iron_metalloprotein/AP_endonuclease,cds-NP_230172.3,-,+,779/CDS,VC0522,VC0522,-,beta-ketoadipate_enol-lactone_hydrolase,cds-NP_230173.1,-,+,812):+:102:NC_002505.1	0	NA	NA	NA	NA	NA
CDS:VC0522,VC0522:-:beta-ketoadipate_enol-lactone_hydrolase:cds-NP_230173.1:-:+:812:NC_002505.1	436.704	0.0149609	0.159914	0.00875221	0.925464	0.970317
AS_CDS:VC0522,VC0522:-:beta-ketoadipate_enol-lactone_hydrolase:cds-NP_230173.1:-:+:812:NC_002505.1	87.7324	-0.687413	0.42192	2.63348	0.104632	0.31244
CDS:VC0523,VC0523:-:glycerol-3-phosphate_acyltransferase_PlsY:cds-NP_230174.1:-:-:626:NC_002505.1	360.969	0.0656436	0.17893	0.134574	0.713736	0.879677
AS_CDS:VC0523,VC0523:-:glycerol-3-phosphate_acyltransferase_PlsY:cds-NP_230174.1:-:-:626:NC_002505.1	64.5856	0.329542	0.481987	0.467061	0.494342	0.752034
IGR:(CDS,VC0523,VC0523,-,glycerol-3-phosphate_acyltransferase_PlsY,cds-NP_230174.1,-,-,626/CDS,VC0524,VC0524,-,dihydroneopterin_aldolase_FolB,cds-NP_230175.1,-,+,389):+:111:NC_002505.1	2.5225	-1.10686	1.81	0.372488	0.541651	NA
AS_IGR:(CDS,VC0523,VC0523,-,glycerol-3-phosphate_acyltransferase_PlsY,cds-NP_230174.1,-,-,626/CDS,VC0524,VC0524,-,dihydroneopterin_aldolase_FolB,cds-NP_230175.1,-,+,389):+:111:NC_002505.1	8.51576	0.540762	1.07359	0.254705	0.613781	0.82785
CDS:VC0524,VC0524:-:dihydroneopterin_aldolase_FolB:cds-NP_230175.1:-:+:389:NC_002505.1	199.112	-0.242479	0.293763	0.680209	0.409515	0.689069
AS_CDS:VC0524,VC0524:-:dihydroneopterin_aldolase_FolB:cds-NP_230175.1:-:+:389:NC_002505.1	0.300935	1.55529	4.03313	0.306971	0.579545	NA
CDS:VC0525,VC0525:-:2-amino-4-hydroxy-6-hydroxymethyldihydropteridine_diphosphokinase:cds-NP_230176.2:-:+:506:NC_002505.1	181.222	-0.160064	0.243529	0.431979	0.51102	0.762892
AS_CDS:VC0525,VC0525:-:2-amino-4-hydroxy-6-hydroxymethyldihydropteridine_diphosphokinase:cds-NP_230176.2:-:+:506:NC_002505.1	3.80622	5.21798	2.27707	4.93135	0.0263737	NA
CDS:VC0526,VC0526:uppP,uppP:UDP_pyrophosphate_phosphatase:cds-NP_230177.1:-:+:803:NC_002505.1	160.114	0.156175	0.286599	0.297028	0.585751	0.809958
AS_CDS:VC0526,VC0526:uppP,uppP:UDP_pyrophosphate_phosphatase:cds-NP_230177.1:-:+:803:NC_002505.1	19.0764	-0.223683	1.10498	0.0409027	0.839726	0.931746
IGR:(CDS,VC0526,VC0526,uppP,uppP,UDP_pyrophosphate_phosphatase,cds-NP_230177.1,-,+,803/CDS,VC0527,VC0527,ftsB,ftsB,cell_division_protein_FtsB,cds-NP_230178.1,-,+,290):+:57:NC_002505.1	15.2432	0.142819	0.728827	0.0391041	0.843243	0.933317
AS_IGR:(CDS,VC0526,VC0526,uppP,uppP,UDP_pyrophosphate_phosphatase,cds-NP_230177.1,-,+,803/CDS,VC0527,VC0527,ftsB,ftsB,cell_division_protein_FtsB,cds-NP_230178.1,-,+,290):+:57:NC_002505.1	0.223283	-1.33004	4.08047	0.250229	0.616914	NA
CDS:VC0527,VC0527:ftsB,ftsB:cell_division_protein_FtsB:cds-NP_230178.1:-:+:290:NC_002505.1	78.6631	-0.0103709	0.350863	0.00108758	0.973692	0.987364
AS_CDS:VC0527,VC0527:ftsB,ftsB:cell_division_protein_FtsB:cds-NP_230178.1:-:+:290:NC_002505.1	1.78627	-4.48807	3.30452	1.94297	0.163346	NA
CDS:VC0528,VC0528:ispD,ispD:2-C-methyl-D-erythritol_4-phosphate_cytidylyltransferase:cds-NP_230179.1:-:+:698:NC_002505.1	165.551	0.31394	0.265673	1.39822	0.237022	0.511722
AS_CDS:VC0528,VC0528:ispD,ispD:2-C-methyl-D-erythritol_4-phosphate_cytidylyltransferase:cds-NP_230179.1:-:+:698:NC_002505.1	2.32016	0.130578	2.75547	0.00231754	0.961604	NA
CDS:VC0529,VC0529:ispF,ispF:2-C-methyl-D-erythritol_2%2C4-cyclodiphosphate_synthase:cds-NP_230180.1:-:+:476:NC_002505.1	124.637	0.331606	0.273376	1.47174	0.225072	0.495599
AS_CDS:VC0529,VC0529:ispF,ispF:2-C-methyl-D-erythritol_2%2C4-cyclodiphosphate_synthase:cds-NP_230180.1:-:+:476:NC_002505.1	0	NA	NA	NA	NA	NA
CDS:VC0530,VC0530:truD,truD:tRNA_pseudouridine_synthase_D:cds-NP_230181.1:-:+:1085:NC_002505.1	259.523	0.452032	0.277799	2.63852	0.104301	0.311714
AS_CDS:VC0530,VC0530:truD,truD:tRNA_pseudouridine_synthase_D:cds-NP_230181.1:-:+:1085:NC_002505.1	4.7767	0.429843	1.79867	0.0567958	0.811634	NA
CDS:VC0531,VC0531:surE,surE:5-nucleotidase_SurE:cds-NP_230182.1:-:+:791:NC_002505.1	239.474	0.500049	0.198583	6.33214	0.0118569	0.0630913
AS_CDS:VC0531,VC0531:surE,surE:5-nucleotidase_SurE:cds-NP_230182.1:-:+:791:NC_002505.1	10.1238	0.96554	1.02187	0.88744	0.346172	0.629137
CDS:VC0532,VC0532:pcm,pcm:protein-L-isoaspartate_O-methyltransferase:cds-NP_230183.1:-:+:626:NC_002505.1	141.215	0.908742	0.282381	10.2362	0.00137707	0.01072
AS_CDS:VC0532,VC0532:pcm,pcm:protein-L-isoaspartate_O-methyltransferase:cds-NP_230183.1:-:+:626:NC_002505.1	12.952	-1.00842	0.956399	1.1046	0.293259	0.574238
CDS:VC0533,VC0533:-:lipoprotein_NlpD:cds-NP_230184.1:-:+:935:NC_002505.1	4423.34	-0.881449	0.106387	67.7023	1.90144e-16	1.05957e-14
AS_CDS:VC0533,VC0533:-:lipoprotein_NlpD:cds-NP_230184.1:-:+:935:NC_002505.1	12.4524	-1.72535	0.966037	3.12003	0.0773354	0.255034
protein_binding_site:-:-:-:id-NC_002505.1:564605..564625:-:-:20:NC_002505.1	0	NA	NA	NA	NA	NA
AS_protein_binding_site:-:-:-:id-NC_002505.1:564605..564625:-:-:20:NC_002505.1	129.761	-1.13892	0.256654	19.4579	1.02842e-05	0.000134684
IGR:(protein_binding_site,-,-,-,id-NC_002505.1,564605..564625,-,-,20/CDS,VC0534,VC0534,-,RNA_polymerase_sigma-38_factor,cds-NP_230185.1,-,+,1007):+:85:NC_002505.1	492.175	-1.0694	0.151365	49.254	2.24874e-12	8.16119e-11
AS_IGR:(protein_binding_site,-,-,-,id-NC_002505.1,564605..564625,-,-,20/CDS,VC0534,VC0534,-,RNA_polymerase_sigma-38_factor,cds-NP_230185.1,-,+,1007):+:85:NC_002505.1	0	NA	NA	NA	NA	NA
CDS:VC0534,VC0534:-:RNA_polymerase_sigma-38_factor:cds-NP_230185.1:-:+:1007:NC_002505.1	5964.44	-1.46408	0.143973	99.394	2.06952e-23	1.7861e-21
AS_CDS:VC0534,VC0534:-:RNA_polymerase_sigma-38_factor:cds-NP_230185.1:-:+:1007:NC_002505.1	5.89084	-1.26121	1.2099	1.06793	0.301413	NA
IGR:(CDS,VC0534,VC0534,-,RNA_polymerase_sigma-38_factor,cds-NP_230185.1,-,+,1007/CDS,VC0535,VC0535,-,DNA_mismatch_repair_protein_MutS,cds-NP_230186.1,-,-,2588):+:31:NC_002505.1	115.613	-1.43189	0.32453	18.952	1.3405e-05	0.000171226
AS_IGR:(CDS,VC0534,VC0534,-,RNA_polymerase_sigma-38_factor,cds-NP_230185.1,-,+,1007/CDS,VC0535,VC0535,-,DNA_mismatch_repair_protein_MutS,cds-NP_230186.1,-,-,2588):+:31:NC_002505.1	7.65372	-0.0191181	1.14481	0.00102717	0.974433	NA
CDS:VC0535,VC0535:-:DNA_mismatch_repair_protein_MutS:cds-NP_230186.1:-:-:2588:NC_002505.1	295.271	0.247835	0.196547	1.58838	0.207558	0.472616
AS_CDS:VC0535,VC0535:-:DNA_mismatch_repair_protein_MutS:cds-NP_230186.1:-:-:2588:NC_002505.1	25.5103	-1.13466	0.706539	2.55072	0.110244	0.324059
IGR:(CDS,VC0535,VC0535,-,DNA_mismatch_repair_protein_MutS,cds-NP_230186.1,-,-,2588/CDS,VC0537,VC0537,cysM,cysM,cysteine_synthase_B,cds-NP_230188.1,-,-,887):+:216:NC_002505.1	13.0092	0.23017	1.13693	0.0408691	0.839791	0.931746
AS_IGR:(CDS,VC0535,VC0535,-,DNA_mismatch_repair_protein_MutS,cds-NP_230186.1,-,-,2588/CDS,VC0537,VC0537,cysM,cysM,cysteine_synthase_B,cds-NP_230188.1,-,-,887):+:216:NC_002505.1	22.0307	0.0628308	0.631686	0.0101998	0.919555	0.968166
CDS:VC0537,VC0537:cysM,cysM:cysteine_synthase_B:cds-NP_230188.1:-:-:887:NC_002505.1	203.427	0.136858	0.248762	0.302366	0.582403	0.807853
AS_CDS:VC0537,VC0537:cysM,cysM:cysteine_synthase_B:cds-NP_230188.1:-:-:887:NC_002505.1	38.441	-0.277851	0.48766	0.324424	0.568961	0.798852
IGR:(CDS,VC0537,VC0537,cysM,cysM,cysteine_synthase_B,cds-NP_230188.1,-,-,887/CDS,VC0538,VC0538,-,thiosulfate_ABC_transporter_substrate-binding_protein,cds-NP_230189.1,-,+,1001):+:342:NC_002505.1	19.7766	-1.67051	0.873131	3.52717	0.0603709	0.217206
AS_IGR:(CDS,VC0537,VC0537,cysM,cysM,cysteine_synthase_B,cds-NP_230188.1,-,-,887/CDS,VC0538,VC0538,-,thiosulfate_ABC_transporter_substrate-binding_protein,cds-NP_230189.1,-,+,1001):+:342:NC_002505.1	26.1478	-1.13596	0.589411	3.66826	0.055458	0.204841
CDS:VC0538,VC0538:-:thiosulfate_ABC_transporter_substrate-binding_protein:cds-NP_230189.1:-:+:1001:NC_002505.1	187.358	-1.88042	0.266911	47.5721	5.30186e-12	1.81262e-10
AS_CDS:VC0538,VC0538:-:thiosulfate_ABC_transporter_substrate-binding_protein:cds-NP_230189.1:-:+:1001:NC_002505.1	4.80545	-1.66049	1.69518	0.917393	0.338161	NA
IGR:(CDS,VC0538,VC0538,-,thiosulfate_ABC_transporter_substrate-binding_protein,cds-NP_230189.1,-,+,1001/CDS,VC0539,VC0539,-,sulfate_ABC_transporter_permease,cds-NP_230190.1,-,+,851):+:25:NC_002505.1	7.84918	-1.35211	0.970132	1.92169	0.165671	NA
AS_IGR:(CDS,VC0538,VC0538,-,thiosulfate_ABC_transporter_substrate-binding_protein,cds-NP_230189.1,-,+,1001/CDS,VC0539,VC0539,-,sulfate_ABC_transporter_permease,cds-NP_230190.1,-,+,851):+:25:NC_002505.1	0.187346	-1.33004	4.08047	0.19093	0.662144	NA
CDS:VC0539,VC0539:-:sulfate_ABC_transporter_permease:cds-NP_230190.1:-:+:851:NC_002505.1	60.0934	-1.12758	0.418123	7.18786	0.00733983	0.0432146
AS_CDS:VC0539,VC0539:-:sulfate_ABC_transporter_permease:cds-NP_230190.1:-:+:851:NC_002505.1	2.72783	-2.3374	2.26363	1.00252	0.316701	NA
CDS:VC0540,VC0540:-:sulfate_ABC_transporter_permease:cds-NP_230191.1:-:+:863:NC_002505.1	73.8868	-2.10816	0.449488	20.9174	4.7953e-06	6.7334e-05
AS_CDS:VC0540,VC0540:-:sulfate_ABC_transporter_permease:cds-NP_230191.1:-:+:863:NC_002505.1	4.27168	1.0787	1.75019	0.375346	0.540105	NA
CDS:VC0541,VC0541:-:sulfate_ABC_transporter_ATP-binding_protein:cds-NP_230192.1:-:+:1130:NC_002505.1	143.251	-0.92899	0.282193	10.7242	0.00105745	0.00858206
AS_CDS:VC0541,VC0541:-:sulfate_ABC_transporter_ATP-binding_protein:cds-NP_230192.1:-:+:1130:NC_002505.1	0.712327	-3.17842	3.97574	0.876487	0.349166	NA
IGR:(CDS,VC0541,VC0541,-,sulfate_ABC_transporter_ATP-binding_protein,cds-NP_230192.1,-,+,1130/CDS,VC0542,VC0542,-,CinA-like_protein,cds-NP_230193.1,-,+,506):+:115:NC_002505.1	5.441	-0.390676	1.22232	0.102749	0.748556	NA
AS_IGR:(CDS,VC0541,VC0541,-,sulfate_ABC_transporter_ATP-binding_protein,cds-NP_230192.1,-,+,1130/CDS,VC0542,VC0542,-,CinA-like_protein,cds-NP_230193.1,-,+,506):+:115:NC_002505.1	0.597976	-2.9126	3.98953	0.773392	0.37917	NA
CDS:VC0542,VC0542:-:CinA-like_protein:cds-NP_230193.1:-:+:506:NC_002505.1	49.5846	-0.687647	0.507162	1.83203	0.175888	0.430295
AS_CDS:VC0542,VC0542:-:CinA-like_protein:cds-NP_230193.1:-:+:506:NC_002505.1	2.89885	-4.14621	2.31442	2.72832	0.0985827	NA
IGR:(CDS,VC0542,VC0542,-,CinA-like_protein,cds-NP_230193.1,-,+,506/CDS,VC0543,VC0543,recA,recA,recombinase_A,cds-NP_230194.2,-,+,1064):+:82:NC_002505.1	49.3757	-0.712911	0.440968	2.59386	0.107279	0.318194
AS_IGR:(CDS,VC0542,VC0542,-,CinA-like_protein,cds-NP_230193.1,-,+,506/CDS,VC0543,VC0543,recA,recA,recombinase_A,cds-NP_230194.2,-,+,1064):+:82:NC_002505.1	0	NA	NA	NA	NA	NA
CDS:VC0543,VC0543:recA,recA:recombinase_A:cds-NP_230194.2:-:+:1064:NC_002505.1	2418.44	-0.572071	0.127884	19.892	8.1941e-06	0.000110037
AS_CDS:VC0543,VC0543:recA,recA:recombinase_A:cds-NP_230194.2:-:+:1064:NC_002505.1	2.19518	4.42397	2.67298	2.84517	0.0916487	NA
IGR:(CDS,VC0543,VC0543,recA,recA,recombinase_A,cds-NP_230194.2,-,+,1064/CDS,VC0544,VC0544,recX,recX,recombination_regulator_RecX,cds-NP_230195.1,-,+,458):+:81:NC_002505.1	90.631	-0.13906	0.409944	0.115866	0.733562	0.888789
AS_IGR:(CDS,VC0543,VC0543,recA,recA,recombinase_A,cds-NP_230194.2,-,+,1064/CDS,VC0544,VC0544,recX,recX,recombination_regulator_RecX,cds-NP_230195.1,-,+,458):+:81:NC_002505.1	1.07219	-1.50739	2.80352	0.285549	0.593087	NA
CDS:VC0544,VC0544:recX,recX:recombination_regulator_RecX:cds-NP_230195.1:-:+:458:NC_002505.1	60.0057	-0.337527	0.40405	0.697638	0.403578	0.684758
AS_CDS:VC0544,VC0544:recX,recX:recombination_regulator_RecX:cds-NP_230195.1:-:+:458:NC_002505.1	6.99153	-0.800558	1.41205	0.321119	0.570936	NA
IGR:(CDS,VC0544,VC0544,recX,recX,recombination_regulator_RecX,cds-NP_230195.1,-,+,458/CDS,VC0545,VC0545,alaS,alaS,alanyl-tRNA_synthetase,cds-NP_230196.1,-,+,2582):+:121:NC_002505.1	8.74605	-0.435341	0.921278	0.223123	0.636671	0.841561
AS_IGR:(CDS,VC0544,VC0544,recX,recX,recombination_regulator_RecX,cds-NP_230195.1,-,+,458/CDS,VC0545,VC0545,alaS,alaS,alanyl-tRNA_synthetase,cds-NP_230196.1,-,+,2582):+:121:NC_002505.1	0	NA	NA	NA	NA	NA
CDS:VC0545,VC0545:alaS,alaS:alanyl-tRNA_synthetase:cds-NP_230196.1:-:+:2582:NC_002505.1	1700.28	0.529587	0.135827	15.1386	9.98992e-05	0.00105836
AS_CDS:VC0545,VC0545:alaS,alaS:alanyl-tRNA_synthetase:cds-NP_230196.1:-:+:2582:NC_002505.1	1.82572	0.0296539	2.91464	0.000408941	0.983866	NA
IGR:(CDS,VC0545,VC0545,alaS,alaS,alanyl-tRNA_synthetase,cds-NP_230196.1,-,+,2582/CDS,VC0547,VC0547,-,aspartate_kinase,cds-NP_230198.1,-,+,1187):+:152:NC_002505.1	52.3196	0.808088	0.431789	3.49056	0.0617198	0.22116
AS_IGR:(CDS,VC0545,VC0545,alaS,alaS,alanyl-tRNA_synthetase,cds-NP_230196.1,-,+,2582/CDS,VC0547,VC0547,-,aspartate_kinase,cds-NP_230198.1,-,+,1187):+:152:NC_002505.1	0.562039	-2.83195	3.99422	0.74418	0.388325	NA
CDS:VC0547,VC0547:-:aspartate_kinase:cds-NP_230198.1:-:+:1187:NC_002505.1	318.858	1.26287	0.188088	44.3069	2.80721e-11	8.79054e-10
AS_CDS:VC0547,VC0547:-:aspartate_kinase:cds-NP_230198.1:-:+:1187:NC_002505.1	16.6666	1.27945	0.71902	3.14271	0.076267	0.253043
IGR:(CDS,VC0547,VC0547,-,aspartate_kinase,cds-NP_230198.1,-,+,1187/CDS,VC0548,VC0548,-,carbon_storage_regulator,cds-NP_230199.1,-,+,197):+:40:NC_002505.1	103.286	0.298057	0.29434	1.02574	0.31116	0.59085
AS_IGR:(CDS,VC0547,VC0547,-,aspartate_kinase,cds-NP_230198.1,-,+,1187/CDS,VC0548,VC0548,-,carbon_storage_regulator,cds-NP_230199.1,-,+,197):+:40:NC_002505.1	0	NA	NA	NA	NA	NA
CDS:VC0548,VC0548:-:carbon_storage_regulator:cds-NP_230199.1:-:+:197:NC_002505.1	1185.59	0.175339	0.156017	1.2631	0.261065	0.538961
AS_CDS:VC0548,VC0548:-:carbon_storage_regulator:cds-NP_230199.1:-:+:197:NC_002505.1	0.374693	-2.24656	4.03715	0.52918	0.466952	NA
IGR:(CDS,VC0548,VC0548,-,carbon_storage_regulator,cds-NP_230199.1,-,+,197/tRNA,VCt039,VCt039,ID,VCt039,tRNA-Ser-4,tRNA-Ser-4,tRNA-Ser-4,tRNA-Ser,ID,tRNA-Ser,exon-VCt039-1,-,+,92):+:150:NC_002505.1	109.745	0.317424	0.308164	1.06271	0.302597	0.583827
AS_IGR:(CDS,VC0548,VC0548,-,carbon_storage_regulator,cds-NP_230199.1,-,+,197/tRNA,VCt039,VCt039,ID,VCt039,tRNA-Ser-4,tRNA-Ser-4,tRNA-Ser-4,tRNA-Ser,ID,tRNA-Ser,exon-VCt039-1,-,+,92):+:150:NC_002505.1	1.31142	-4.05468	3.66014	1.40463	0.23595	NA
tRNA:VCt039,VCt039,ID,VCt039:tRNA-Ser-4,tRNA-Ser-4,tRNA-Ser-4:tRNA-Ser,ID,tRNA-Ser:exon-VCt039-1:-:+:92:NC_002505.1	109.716	0.307182	0.292967	1.09767	0.294778	0.575176
AS_tRNA:VCt039,VCt039,ID,VCt039:tRNA-Ser-4,tRNA-Ser-4,tRNA-Ser-4:tRNA-Ser,ID,tRNA-Ser:exon-VCt039-1:-:+:92:NC_002505.1	0.374693	-2.24656	4.03715	0.52918	0.466952	NA
IGR:(tRNA,VCt039,VCt039,ID,VCt039,tRNA-Ser-4,tRNA-Ser-4,tRNA-Ser-4,tRNA-Ser,ID,tRNA-Ser,exon-VCt039-1,-,+,92/tRNA,VCt040,VCt040,ID,VCt040,tRNA-Arg-3,tRNA-Arg-3,tRNA-Arg-3,tRNA-Arg,ID,tRNA-Arg,exon-VCt040-1,-,+,76):+:32:NC_002505.1	34.0556	0.223441	0.478421	0.217814	0.64071	0.843749
AS_IGR:(tRNA,VCt039,VCt039,ID,VCt039,tRNA-Ser-4,tRNA-Ser-4,tRNA-Ser-4,tRNA-Ser,ID,tRNA-Ser,exon-VCt039-1,-,+,92/tRNA,VCt040,VCt040,ID,VCt040,tRNA-Arg-3,tRNA-Arg-3,tRNA-Arg-3,tRNA-Arg,ID,tRNA-Arg,exon-VCt040-1,-,+,76):+:32:NC_002505.1	0	NA	NA	NA	NA	NA
tRNA:VCt040,VCt040,ID,VCt040:tRNA-Arg-3,tRNA-Arg-3,tRNA-Arg-3:tRNA-Arg,ID,tRNA-Arg:exon-VCt040-1:-:+:76:NC_002505.1	85.8808	0.162034	0.31601	0.262649	0.608306	0.825658
AS_tRNA:VCt040,VCt040,ID,VCt040:tRNA-Arg-3,tRNA-Arg-3,tRNA-Arg-3:tRNA-Arg,ID,tRNA-Arg:exon-VCt040-1:-:+:76:NC_002505.1	0	NA	NA	NA	NA	NA
IGR:(tRNA,VCt040,VCt040,ID,VCt040,tRNA-Arg-3,tRNA-Arg-3,tRNA-Arg-3,tRNA-Arg,ID,tRNA-Arg,exon-VCt040-1,-,+,76/tRNA,VCt041,VCt041,ID,VCt041,tRNA-Ser-5,tRNA-Ser-5,tRNA-Ser-5,tRNA-Ser,ID,tRNA-Ser,exon-VCt041-1,-,+,92):+:21:NC_002505.1	23.8095	0.0693996	0.562201	0.0152405	0.901749	0.961241
AS_IGR:(tRNA,VCt040,VCt040,ID,VCt040,tRNA-Arg-3,tRNA-Arg-3,tRNA-Arg-3,tRNA-Arg,ID,tRNA-Arg,exon-VCt040-1,-,+,76/tRNA,VCt041,VCt041,ID,VCt041,tRNA-Ser-5,tRNA-Ser-5,tRNA-Ser-5,tRNA-Ser,ID,tRNA-Ser,exon-VCt041-1,-,+,92):+:21:NC_002505.1	0	NA	NA	NA	NA	NA
tRNA:VCt041,VCt041,ID,VCt041:tRNA-Ser-5,tRNA-Ser-5,tRNA-Ser-5:tRNA-Ser,ID,tRNA-Ser:exon-VCt041-1:-:+:92:NC_002505.1	128.815	0.173916	0.269687	0.415169	0.519357	0.767968
AS_tRNA:VCt041,VCt041,ID,VCt041:tRNA-Ser-5,tRNA-Ser-5,tRNA-Ser-5:tRNA-Ser,ID,tRNA-Ser:exon-VCt041-1:-:+:92:NC_002505.1	0.223283	-1.33004	4.08047	0.250229	0.616914	NA
IGR:(tRNA,VCt041,VCt041,ID,VCt041,tRNA-Ser-5,tRNA-Ser-5,tRNA-Ser-5,tRNA-Ser,ID,tRNA-Ser,exon-VCt041-1,-,+,92/tRNA,VCt042,VCt042,ID,VCt042,tRNA-Arg-4,tRNA-Arg-4,tRNA-Arg-4,tRNA-Arg,ID,tRNA-Arg,exon-VCt042-1,-,+,76):+:65:NC_002505.1	51.0675	0.246722	0.394678	0.390391	0.532094	0.778827
AS_IGR:(tRNA,VCt041,VCt041,ID,VCt041,tRNA-Ser-5,tRNA-Ser-5,tRNA-Ser-5,tRNA-Ser,ID,tRNA-Ser,exon-VCt041-1,-,+,92/tRNA,VCt042,VCt042,ID,VCt042,tRNA-Arg-4,tRNA-Arg-4,tRNA-Arg-4,tRNA-Arg,ID,tRNA-Arg,exon-VCt042-1,-,+,76):+:65:NC_002505.1	0	NA	NA	NA	NA	NA
tRNA:VCt042,VCt042,ID,VCt042:tRNA-Arg-4,tRNA-Arg-4,tRNA-Arg-4:tRNA-Arg,ID,tRNA-Arg:exon-VCt042-1:-:+:76:NC_002505.1	65.5911	0.525658	0.348477	2.26931	0.131958	0.362423
AS_tRNA:VCt042,VCt042,ID,VCt042:tRNA-Arg-4,tRNA-Arg-4,tRNA-Arg-4:tRNA-Arg,ID,tRNA-Arg:exon-VCt042-1:-:+:76:NC_002505.1	0.150468	0.593517	4.08047	0.00870138	0.92568	NA
IGR:(tRNA,VCt042,VCt042,ID,VCt042,tRNA-Arg-4,tRNA-Arg-4,tRNA-Arg-4,tRNA-Arg,ID,tRNA-Arg,exon-VCt042-1,-,+,76/tRNA,VCt043,VCt043,ID,VCt043,tRNA-Arg-5,tRNA-Arg-5,tRNA-Arg-5,tRNA-Arg,ID,tRNA-Arg,exon-VCt043-1,-,+,76):+:54:NC_002505.1	34.4482	0.619936	0.48464	1.63147	0.2015	0.463756
AS_IGR:(tRNA,VCt042,VCt042,ID,VCt042,tRNA-Arg-4,tRNA-Arg-4,tRNA-Arg-4,tRNA-Arg,ID,tRNA-Arg,exon-VCt042-1,-,+,76/tRNA,VCt043,VCt043,ID,VCt043,tRNA-Arg-5,tRNA-Arg-5,tRNA-Arg-5,tRNA-Arg,ID,tRNA-Arg,exon-VCt043-1,-,+,76):+:54:NC_002505.1	0	NA	NA	NA	NA	NA
tRNA:VCt043,VCt043,ID,VCt043:tRNA-Arg-5,tRNA-Arg-5,tRNA-Arg-5:tRNA-Arg,ID,tRNA-Arg:exon-VCt043-1:-:+:76:NC_002505.1	49.2485	0.465597	0.410294	1.28767	0.256478	0.533657
AS_tRNA:VCt043,VCt043,ID,VCt043:tRNA-Arg-5,tRNA-Arg-5,tRNA-Arg-5:tRNA-Arg,ID,tRNA-Arg:exon-VCt043-1:-:+:76:NC_002505.1	0	NA	NA	NA	NA	NA
IGR:(tRNA,VCt043,VCt043,ID,VCt043,tRNA-Arg-5,tRNA-Arg-5,tRNA-Arg-5,tRNA-Arg,ID,tRNA-Arg,exon-VCt043-1,-,+,76/tRNA,VCt044,VCt044,ID,VCt044,tRNA-Arg-6,tRNA-Arg-6,tRNA-Arg-6,tRNA-Arg,ID,tRNA-Arg,exon-VCt044-1,-,+,76):+:71:NC_002505.1	37.6926	0.467176	0.456182	1.04938	0.305649	0.586359
AS_IGR:(tRNA,VCt043,VCt043,ID,VCt043,tRNA-Arg-5,tRNA-Arg-5,tRNA-Arg-5,tRNA-Arg,ID,tRNA-Arg,exon-VCt043-1,-,+,76/tRNA,VCt044,VCt044,ID,VCt044,tRNA-Arg-6,tRNA-Arg-6,tRNA-Arg-6,tRNA-Arg,ID,tRNA-Arg,exon-VCt044-1,-,+,76):+:71:NC_002505.1	0	NA	NA	NA	NA	NA
tRNA:VCt044,VCt044,ID,VCt044:tRNA-Arg-6,tRNA-Arg-6,tRNA-Arg-6:tRNA-Arg,ID,tRNA-Arg:exon-VCt044-1:-:+:76:NC_002505.1	61.0262	0.153952	0.370664	0.172279	0.678095	0.862489
AS_tRNA:VCt044,VCt044,ID,VCt044:tRNA-Arg-6,tRNA-Arg-6,tRNA-Arg-6:tRNA-Arg,ID,tRNA-Arg:exon-VCt044-1:-:+:76:NC_002505.1	0	NA	NA	NA	NA	NA
IGR:(tRNA,VCt044,VCt044,ID,VCt044,tRNA-Arg-6,tRNA-Arg-6,tRNA-Arg-6,tRNA-Arg,ID,tRNA-Arg,exon-VCt044-1,-,+,76/tRNA,VCt045,VCt045,ID,VCt045,tRNA-Arg-7,tRNA-Arg-7,tRNA-Arg-7,tRNA-Arg,ID,tRNA-Arg,exon-VCt045-1,-,+,76):+:55:NC_002505.1	34.6502	0.536332	0.555865	0.925624	0.336003	0.618009
AS_IGR:(tRNA,VCt044,VCt044,ID,VCt044,tRNA-Arg-6,tRNA-Arg-6,tRNA-Arg-6,tRNA-Arg,ID,tRNA-Arg,exon-VCt044-1,-,+,76/tRNA,VCt045,VCt045,ID,VCt045,tRNA-Arg-7,tRNA-Arg-7,tRNA-Arg-7,tRNA-Arg,ID,tRNA-Arg,exon-VCt045-1,-,+,76):+:55:NC_002505.1	0	NA	NA	NA	NA	NA
tRNA:VCt045,VCt045,ID,VCt045:tRNA-Arg-7,tRNA-Arg-7,tRNA-Arg-7:tRNA-Arg,ID,tRNA-Arg:exon-VCt045-1:-:+:76:NC_002505.1	38.199	0.0408725	0.502581	0.00697907	0.933422	0.974023
AS_tRNA:VCt045,VCt045,ID,VCt045:tRNA-Arg-7,tRNA-Arg-7,tRNA-Arg-7:tRNA-Arg,ID,tRNA-Arg:exon-VCt045-1:-:+:76:NC_002505.1	0	NA	NA	NA	NA	NA
IGR:(tRNA,VCt045,VCt045,ID,VCt045,tRNA-Arg-7,tRNA-Arg-7,tRNA-Arg-7,tRNA-Arg,ID,tRNA-Arg,exon-VCt045-1,-,+,76/tRNA,VCt046,VCt046,ID,VCt046,tRNA-Arg-8,tRNA-Arg-8,tRNA-Arg-8,tRNA-Arg,ID,tRNA-Arg,exon-VCt046-1,-,+,76):+:70:NC_002505.1	26.5465	0.124924	0.557251	0.0502509	0.822627	0.925589
AS_IGR:(tRNA,VCt045,VCt045,ID,VCt045,tRNA-Arg-7,tRNA-Arg-7,tRNA-Arg-7,tRNA-Arg,ID,tRNA-Arg,exon-VCt045-1,-,+,76/tRNA,VCt046,VCt046,ID,VCt046,tRNA-Arg-8,tRNA-Arg-8,tRNA-Arg-8,tRNA-Arg,ID,tRNA-Arg,exon-VCt046-1,-,+,76):+:70:NC_002505.1	0	NA	NA	NA	NA	NA
tRNA:VCt046,VCt046,ID,VCt046:tRNA-Arg-8,tRNA-Arg-8,tRNA-Arg-8:tRNA-Arg,ID,tRNA-Arg:exon-VCt046-1:-:+:76:NC_002505.1	26.5804	0.0620226	0.55452	0.0125083	0.91095	0.965812
AS_tRNA:VCt046,VCt046,ID,VCt046:tRNA-Arg-8,tRNA-Arg-8,tRNA-Arg-8:tRNA-Arg,ID,tRNA-Arg:exon-VCt046-1:-:+:76:NC_002505.1	0.150468	0.593517	4.08047	0.00870138	0.92568	NA
IGR:(tRNA,VCt046,VCt046,ID,VCt046,tRNA-Arg-8,tRNA-Arg-8,tRNA-Arg-8,tRNA-Arg,ID,tRNA-Arg,exon-VCt046-1,-,+,76/CDS,VC0549,VC0549,-,oxaloacetate_decarboxylase_subunit_gamma,cds-NP_230200.2,-,+,260):+:345:NC_002505.1	5.93683	0.990891	1.14123	0.750319	0.386375	NA
AS_IGR:(tRNA,VCt046,VCt046,ID,VCt046,tRNA-Arg-8,tRNA-Arg-8,tRNA-Arg-8,tRNA-Arg,ID,tRNA-Arg,exon-VCt046-1,-,+,76/CDS,VC0549,VC0549,-,oxaloacetate_decarboxylase_subunit_gamma,cds-NP_230200.2,-,+,260):+:345:NC_002505.1	5.6124	0.377447	1.35024	0.0790465	0.778594	NA
CDS:VC0549,VC0549:-:oxaloacetate_decarboxylase_subunit_gamma:cds-NP_230200.2:-:+:260:NC_002505.1	12.0944	2.35776	1.0271	5.07213	0.0243135	0.111015
AS_CDS:VC0549,VC0549:-:oxaloacetate_decarboxylase_subunit_gamma:cds-NP_230200.2:-:+:260:NC_002505.1	1.97044	3.21352	2.3839	1.83656	0.175355	NA
CDS:VC0550,VC0550:-:oxaloacetate_decarboxylase:cds-NP_230201.1:-:+:1793:NC_002505.1	108.839	-0.0337802	0.337836	0.0110967	0.916105	0.967445
AS_CDS:VC0550,VC0550:-:oxaloacetate_decarboxylase:cds-NP_230201.1:-:+:1793:NC_002505.1	39.7316	0.200518	0.745395	0.0722394	0.788104	0.910075
CDS:VC0551,VC0551:-:oxaloacetate_decarboxylase_subunit_beta:cds-NP_230202.1:-:+:1130:NC_002505.1	76.4052	0.567744	0.363631	2.43312	0.118797	0.339502
AS_CDS:VC0551,VC0551:-:oxaloacetate_decarboxylase_subunit_beta:cds-NP_230202.1:-:+:1130:NC_002505.1	12.2198	0.585421	1.11792	0.273158	0.601221	0.821018
IGR:(CDS,VC0551,VC0551,-,oxaloacetate_decarboxylase_subunit_beta,cds-NP_230202.1,-,+,1130/CDS,VC0552,VC0552,-,quinone_oxidoreductase,cds-NP_230203.2,-,+,950):+:71:NC_002505.1	13.3366	1.46154	0.792681	3.36772	0.0664855	0.231616
AS_IGR:(CDS,VC0551,VC0551,-,oxaloacetate_decarboxylase_subunit_beta,cds-NP_230202.1,-,+,1130/CDS,VC0552,VC0552,-,quinone_oxidoreductase,cds-NP_230203.2,-,+,950):+:71:NC_002505.1	0	NA	NA	NA	NA	NA
CDS:VC0552,VC0552:-:quinone_oxidoreductase:cds-NP_230203.2:-:+:950:NC_002505.1	154.345	0.318839	0.288308	1.22358	0.268658	0.548029
AS_CDS:VC0552,VC0552:-:quinone_oxidoreductase:cds-NP_230203.2:-:+:950:NC_002505.1	5.69739	-0.0125326	1.95172	0.000346685	0.985145	NA
CDS:VC0553,VC0553:-:hypothetical_protein:cds-NP_230204.1:-:+:461:NC_002505.1	61.9444	0.0553506	0.459166	0.0154823	0.900976	0.960852
AS_CDS:VC0553,VC0553:-:hypothetical_protein:cds-NP_230204.1:-:+:461:NC_002505.1	0.230998	1.24367	4.0604	0.212415	0.644881	NA
CDS:VC0554,VC0554:-:insulinase_family_protease/insulinase_family_protease:cds-NP_230205.1:-:+:2858:NC_002505.1	235.454	0.159332	0.216512	0.541266	0.461909	0.728696
AS_CDS:VC0554,VC0554:-:insulinase_family_protease/insulinase_family_protease:cds-NP_230205.1:-:+:2858:NC_002505.1	34.9194	-1.31531	0.50732	6.59122	0.0102483	0.0562197
IGR:(CDS,VC0554,VC0554,-,insulinase_family_protease/insulinase_family_protease,cds-NP_230205.1,-,+,2858/CDS,VC0556,VC0556,-,glutamate--cysteine_ligase,cds-NP_230207.1,-,+,1574):+:60:NC_002505.1	14.7457	-0.128322	0.742247	0.030349	0.861701	0.94139
AS_IGR:(CDS,VC0554,VC0554,-,insulinase_family_protease/insulinase_family_protease,cds-NP_230205.1,-,+,2858/CDS,VC0556,VC0556,-,glutamate--cysteine_ligase,cds-NP_230207.1,-,+,1574):+:60:NC_002505.1	0	NA	NA	NA	NA	NA
CDS:VC0556,VC0556:-:glutamate--cysteine_ligase:cds-NP_230207.1:-:+:1574:NC_002505.1	492.592	0.044113	0.195814	0.0507825	0.821707	0.925144
AS_CDS:VC0556,VC0556:-:glutamate--cysteine_ligase:cds-NP_230207.1:-:+:1574:NC_002505.1	11.2035	-0.940474	1.00859	0.865747	0.352135	0.634597
CDS:VC0557,VC0557:-:S-ribosylhomocysteinase:cds-NP_230208.1:-:+:518:NC_002505.1	545.827	0.290033	0.146523	3.9172	0.0477943	0.184528
AS_CDS:VC0557,VC0557:-:S-ribosylhomocysteinase:cds-NP_230208.1:-:+:518:NC_002505.1	18.0753	-0.26307	0.642104	0.167888	0.681996	0.865737
IGR:(CDS,VC0557,VC0557,-,S-ribosylhomocysteinase,cds-NP_230208.1,-,+,518/CDS,VC0558,VC0558,-,hemolysin,cds-NP_230209.1,-,-,1280):+:8:NC_002505.1	13.8899	0.011908	0.72389	0.000290303	0.986406	0.990605
AS_IGR:(CDS,VC0557,VC0557,-,S-ribosylhomocysteinase,cds-NP_230208.1,-,+,518/CDS,VC0558,VC0558,-,hemolysin,cds-NP_230209.1,-,-,1280):+:8:NC_002505.1	3.47165	-0.283366	1.43226	0.0398142	0.841844	NA
CDS:VC0558,VC0558:-:hemolysin:cds-NP_230209.1:-:-:1280:NC_002505.1	698.719	-0.207462	0.162908	1.62077	0.202984	0.465949
AS_CDS:VC0558,VC0558:-:hemolysin:cds-NP_230209.1:-:-:1280:NC_002505.1	50.93	0.0416626	0.419318	0.0102044	0.919537	0.968166
IGR:(CDS,VC0558,VC0558,-,hemolysin,cds-NP_230209.1,-,-,1280/CDS,VC0559,VC0559,-,hypothetical_protein,cds-NP_230210.1,-,-,803):+:31:NC_002505.1	0	NA	NA	NA	NA	NA
AS_IGR:(CDS,VC0558,VC0558,-,hemolysin,cds-NP_230209.1,-,-,1280/CDS,VC0559,VC0559,-,hypothetical_protein,cds-NP_230210.1,-,-,803):+:31:NC_002505.1	22.4184	0.265694	0.609039	0.190526	0.662479	0.855229
CDS:VC0559,VC0559:-:hypothetical_protein:cds-NP_230210.1:-:-:803:NC_002505.1	362.718	0.012344	0.188941	0.00427176	0.947888	0.979872
AS_CDS:VC0559,VC0559:-:hypothetical_protein:cds-NP_230210.1:-:-:803:NC_002505.1	10.5296	-0.454675	1.30853	0.120471	0.728524	0.886928
IGR:(CDS,VC0559,VC0559,-,hypothetical_protein,cds-NP_230210.1,-,-,803/protein_binding_site,-,-,-,id-NC_002505.1,594564..594584,-,-,20):+:81:NC_002505.1	0.486677	0.734556	4.02155	0.0541965	0.815916	NA
AS_IGR:(CDS,VC0559,VC0559,-,hypothetical_protein,cds-NP_230210.1,-,-,803/protein_binding_site,-,-,-,id-NC_002505.1,594564..594584,-,-,20):+:81:NC_002505.1	1.97615	0.921781	2.03785	0.20477	0.650898	NA
protein_binding_site:-:-:-:id-NC_002505.1:594564..594584:-:-:20:NC_002505.1	0.451223	0.593506	4.03313	0.0381941	0.845054	NA
AS_protein_binding_site:-:-:-:id-NC_002505.1:594564..594584:-:-:20:NC_002505.1	0.150288	-1.33004	4.08047	0.113305	0.736412	NA
IGR:(protein_binding_site,-,-,-,id-NC_002505.1,594564..594584,-,-,20/CDS,VC0560,VC0560,-,signal_recognition_particle_protein,cds-NP_230211.1,-,+,1385):+:59:NC_002505.1	1.68239	-0.234266	2.38059	0.0104119	0.918726	NA
AS_IGR:(protein_binding_site,-,-,-,id-NC_002505.1,594564..594584,-,-,20/CDS,VC0560,VC0560,-,signal_recognition_particle_protein,cds-NP_230211.1,-,+,1385):+:59:NC_002505.1	3.01934	-1.21644	1.77806	0.45957	0.497825	NA
CDS:VC0560,VC0560:-:signal_recognition_particle_protein:cds-NP_230211.1:-:+:1385:NC_002505.1	1230.58	0.159868	0.158388	1.01877	0.31281	0.592231
AS_CDS:VC0560,VC0560:-:signal_recognition_particle_protein:cds-NP_230211.1:-:+:1385:NC_002505.1	10.2071	-2.17919	1.13255	3.5308	0.0602388	0.216952
IGR:(CDS,VC0560,VC0560,-,signal_recognition_particle_protein,cds-NP_230211.1,-,+,1385/CDS,VC0561,VC0561,rpsP,rpsP,30S_ribosomal_protein_S16,cds-NP_230212.1,-,+,248):+:184:NC_002505.1	301.006	0.285753	0.206458	1.91882	0.165986	0.417443
AS_IGR:(CDS,VC0560,VC0560,-,signal_recognition_particle_protein,cds-NP_230211.1,-,+,1385/CDS,VC0561,VC0561,rpsP,rpsP,30S_ribosomal_protein_S16,cds-NP_230212.1,-,+,248):+:184:NC_002505.1	0	NA	NA	NA	NA	NA
CDS:VC0561,VC0561:rpsP,rpsP:30S_ribosomal_protein_S16:cds-NP_230212.1:-:+:248:NC_002505.1	628.574	0.321438	0.181685	3.13007	0.0768604	0.254239
AS_CDS:VC0561,VC0561:rpsP,rpsP:30S_ribosomal_protein_S16:cds-NP_230212.1:-:+:248:NC_002505.1	0.902088	-1.03362	3.72157	0.0765304	0.782056	NA
CDS:VC0562,VC0562:rimM,rimM:16S_rRNA-processing_protein_RimM:cds-NP_230213.1:-:+:554:NC_002505.1	1373.11	0.234033	0.128583	3.3115	0.0687967	0.236922
AS_CDS:VC0562,VC0562:rimM,rimM:16S_rRNA-processing_protein_RimM:cds-NP_230213.1:-:+:554:NC_002505.1	1.95259	-0.692368	2.50054	0.0762333	0.782468	NA
CDS:VC0563,VC0563:trmD,trmD:tRNA_guanine-N1--methyltransferase:cds-NP_230214.1:-:+:743:NC_002505.1	1714.14	0.373354	0.129581	8.28578	0.00399568	0.0262801
AS_CDS:VC0563,VC0563:trmD,trmD:tRNA_guanine-N1--methyltransferase:cds-NP_230214.1:-:+:743:NC_002505.1	10.564	-2.64141	1.16037	4.85055	0.0276373	0.121938
CDS:VC0564,VC0564:rplS,rplS:50S_ribosomal_protein_L19:cds-NP_230215.1:-:+:353:NC_002505.1	1656.76	0.337055	0.174043	3.74472	0.0529747	0.197942
AS_CDS:VC0564,VC0564:rplS,rplS:50S_ribosomal_protein_L19:cds-NP_230215.1:-:+:353:NC_002505.1	23.1411	-1.38699	0.657742	4.34473	0.0371238	0.153192
IGR:(CDS,VC0564,VC0564,rplS,rplS,50S_ribosomal_protein_L19,cds-NP_230215.1,-,+,353/CDS,VC0565,VC0565,-,protease_DegS,cds-NP_230216.1,-,-,1058):+:59:NC_002505.1	138.801	0.364957	0.315331	1.34068	0.246914	0.523333
AS_IGR:(CDS,VC0564,VC0564,rplS,rplS,50S_ribosomal_protein_L19,cds-NP_230215.1,-,+,353/CDS,VC0565,VC0565,-,protease_DegS,cds-NP_230216.1,-,-,1058):+:59:NC_002505.1	19.9735	-0.935476	0.73081	1.6308	0.201592	0.463806
CDS:VC0565,VC0565:-:protease_DegS:cds-NP_230216.1:-:-:1058:NC_002505.1	410.318	-0.516847	0.184145	7.85477	0.00506869	0.0321426
AS_CDS:VC0565,VC0565:-:protease_DegS:cds-NP_230216.1:-:-:1058:NC_002505.1	18.4159	0.74883	0.776471	0.924262	0.336358	0.618288
IGR:(CDS,VC0565,VC0565,-,protease_DegS,cds-NP_230216.1,-,-,1058/CDS,VC0566,VC0566,-,protease_Do,cds-NP_230217.1,-,-,1370):+:125:NC_002505.1	0.828032	-0.163309	3.40307	0.00237784	0.961108	NA
AS_IGR:(CDS,VC0565,VC0565,-,protease_DegS,cds-NP_230216.1,-,-,1058/CDS,VC0566,VC0566,-,protease_Do,cds-NP_230217.1,-,-,1370):+:125:NC_002505.1	21.2597	-0.0906901	0.666314	0.0191936	0.889813	0.956441
CDS:VC0566,VC0566:-:protease_Do:cds-NP_230217.1:-:-:1370:NC_002505.1	667.818	-0.366736	0.160307	5.22568	0.0222557	0.103553
AS_CDS:VC0566,VC0566:-:protease_Do:cds-NP_230217.1:-:-:1370:NC_002505.1	23.085	-0.99221	0.635776	2.40172	0.121202	0.343785
IGR:(CDS,VC0566,VC0566,-,protease_Do,cds-NP_230217.1,-,-,1370/CDS,VC0567,VC0567,-,cytochrome_d_ubiquinol_oxidase_subunit_III,cds-NP_230218.1,-,-,437):+:77:NC_002505.1	14.2775	-1.00834	0.730816	1.88334	0.169955	0.422321
AS_IGR:(CDS,VC0566,VC0566,-,protease_Do,cds-NP_230217.1,-,-,1370/CDS,VC0567,VC0567,-,cytochrome_d_ubiquinol_oxidase_subunit_III,cds-NP_230218.1,-,-,437):+:77:NC_002505.1	317.818	-0.244204	0.180786	1.82321	0.176932	0.431477
CDS:VC0567,VC0567:-:cytochrome_d_ubiquinol_oxidase_subunit_III:cds-NP_230218.1:-:-:437:NC_002505.1	2273.35	-0.295565	0.109713	7.24642	0.00710424	0.0420374
AS_CDS:VC0567,VC0567:-:cytochrome_d_ubiquinol_oxidase_subunit_III:cds-NP_230218.1:-:-:437:NC_002505.1	71.8292	-1.13283	0.464178	5.84313	0.015638	0.0791633
IGR:(CDS,VC0567,VC0567,-,cytochrome_d_ubiquinol_oxidase_subunit_III,cds-NP_230218.1,-,-,437/CDS,VC0568,VC0568,-,hypothetical_protein,cds-NP_230219.1,-,+,1103):+:112:NC_002505.1	15.2181	-0.358349	0.718367	0.248489	0.618141	0.830028
AS_IGR:(CDS,VC0567,VC0567,-,cytochrome_d_ubiquinol_oxidase_subunit_III,cds-NP_230218.1,-,-,437/CDS,VC0568,VC0568,-,hypothetical_protein,cds-NP_230219.1,-,+,1103):+:112:NC_002505.1	126.611	-0.555809	0.282713	3.84821	0.0497992	0.190072
CDS:VC0568,VC0568:-:hypothetical_protein:cds-NP_230219.1:-:+:1103:NC_002505.1	275.042	-0.156848	0.203266	0.595536	0.440286	0.713515
AS_CDS:VC0568,VC0568:-:hypothetical_protein:cds-NP_230219.1:-:+:1103:NC_002505.1	89.4562	-1.25173	0.498871	6.14198	0.013201	0.0687948
IGR:(CDS,VC0568,VC0568,-,hypothetical_protein,cds-NP_230219.1,-,+,1103/CDS,VC0570,VC0570,rplM,rplM,50S_ribosomal_protein_L13,cds-NP_230221.1,-,+,428):+:172:NC_002505.1	150.616	-0.34755	0.264102	1.72766	0.18871	0.4465
AS_IGR:(CDS,VC0568,VC0568,-,hypothetical_protein,cds-NP_230219.1,-,+,1103/CDS,VC0570,VC0570,rplM,rplM,50S_ribosomal_protein_L13,cds-NP_230221.1,-,+,428):+:172:NC_002505.1	14.6672	-1.7327	0.821221	4.30926	0.0379055	0.155443
CDS:VC0570,VC0570:rplM,rplM:50S_ribosomal_protein_L13:cds-NP_230221.1:-:+:428:NC_002505.1	1704.35	0.0730146	0.108221	0.455026	0.499958	0.75581
AS_CDS:VC0570,VC0570:rplM,rplM:50S_ribosomal_protein_L13:cds-NP_230221.1:-:+:428:NC_002505.1	2.39602	-4.92888	2.57377	3.58093	0.0584465	NA
CDS:VC0571,VC0571:rpsI,rpsI:30S_ribosomal_protein_S9:cds-NP_230222.1:-:+:392:NC_002505.1	3011.64	0.519647	0.142086	13.3134	0.000263511	0.00249982
AS_CDS:VC0571,VC0571:rpsI,rpsI:30S_ribosomal_protein_S9:cds-NP_230222.1:-:+:392:NC_002505.1	0	NA	NA	NA	NA	NA
IGR:(CDS,VC0571,VC0571,rpsI,rpsI,30S_ribosomal_protein_S9,cds-NP_230222.1,-,+,392/CDS,VC0573,VC0573,-,ubiquinol--cytochrome_c_reductase_iron-sulfur_subunit,cds-NP_230224.1,-,+,593):+:276:NC_002505.1	471.891	0.5251	0.224883	5.43729	0.0197112	0.094459
AS_IGR:(CDS,VC0571,VC0571,rpsI,rpsI,30S_ribosomal_protein_S9,cds-NP_230222.1,-,+,392/CDS,VC0573,VC0573,-,ubiquinol--cytochrome_c_reductase_iron-sulfur_subunit,cds-NP_230224.1,-,+,593):+:276:NC_002505.1	0	NA	NA	NA	NA	NA
CDS:VC0573,VC0573:-:ubiquinol--cytochrome_c_reductase_iron-sulfur_subunit:cds-NP_230224.1:-:+:593:NC_002505.1	371.528	-0.294168	0.175816	2.79582	0.0945104	0.291819
AS_CDS:VC0573,VC0573:-:ubiquinol--cytochrome_c_reductase_iron-sulfur_subunit:cds-NP_230224.1:-:+:593:NC_002505.1	3.27839	-2.18013	2.15794	0.982322	0.321626	NA
CDS:VC0574,VC0574:-:ubiquinol--cytochrome_c_reductase_cytochrome_B:cds-NP_230225.1:-:+:1265:NC_002505.1	906.846	0.208844	0.169522	1.51789	0.217939	0.486393
AS_CDS:VC0574,VC0574:-:ubiquinol--cytochrome_c_reductase_cytochrome_B:cds-NP_230225.1:-:+:1265:NC_002505.1	22.5774	-2.71042	0.821872	10.1659	0.0014306	0.0110468
CDS:VC0575,VC0575:-:ubiquinol--cytochrome_c_reductase_cytochrome_c1:cds-NP_230226.1:-:+:737:NC_002505.1	777.64	0.223019	0.144661	2.3781	0.123047	0.347905
AS_CDS:VC0575,VC0575:-:ubiquinol--cytochrome_c_reductase_cytochrome_c1:cds-NP_230226.1:-:+:737:NC_002505.1	5.41798	-1.5014	1.87448	0.625954	0.428843	NA
IGR:(CDS,VC0575,VC0575,-,ubiquinol--cytochrome_c_reductase_cytochrome_c1,cds-NP_230226.1,-,+,737/CDS,VC0576,VC0576,sspA,sspA,stringent_starvation_protein_A,cds-NP_230227.1,-,+,635):+:48:NC_002505.1	113.567	0.165899	0.287138	0.334559	0.562987	0.796547
AS_IGR:(CDS,VC0575,VC0575,-,ubiquinol--cytochrome_c_reductase_cytochrome_c1,cds-NP_230226.1,-,+,737/CDS,VC0576,VC0576,sspA,sspA,stringent_starvation_protein_A,cds-NP_230227.1,-,+,635):+:48:NC_002505.1	0.168194	0.593517	4.08047	0.0386188	0.844206	NA
CDS:VC0576,VC0576:sspA,sspA:stringent_starvation_protein_A:cds-NP_230227.1:-:+:635:NC_002505.1	802.948	-0.142392	0.129168	1.21542	0.27026	0.549774
AS_CDS:VC0576,VC0576:sspA,sspA:stringent_starvation_protein_A:cds-NP_230227.1:-:+:635:NC_002505.1	19.0926	-0.145958	0.636878	0.0525863	0.818622	0.924469
CDS:VC0577,VC0577:-:ClpXP_protease_specificity-enhancing_factor:cds-NP_230228.1:-:+:476:NC_002505.1	564.052	0.133989	0.177852	0.568315	0.450929	0.720277
AS_CDS:VC0577,VC0577:-:ClpXP_protease_specificity-enhancing_factor:cds-NP_230228.1:-:+:476:NC_002505.1	99.6827	-0.913055	0.345048	6.9246	0.0085018	0.0487579
IGR:(CDS,VC0577,VC0577,-,ClpXP_protease_specificity-enhancing_factor,cds-NP_230228.1,-,+,476/CDS,VC0578,VC0578,-,hemolysin,cds-NP_230229.1,-,-,569):+:6:NC_002505.1	8.99413	0.346712	0.909571	0.146118	0.702273	0.874658
AS_IGR:(CDS,VC0577,VC0577,-,ClpXP_protease_specificity-enhancing_factor,cds-NP_230228.1,-,+,476/CDS,VC0578,VC0578,-,hemolysin,cds-NP_230229.1,-,-,569):+:6:NC_002505.1	6.199	-0.622229	1.06883	0.337765	0.561122	NA
CDS:VC0578,VC0578:-:hemolysin:cds-NP_230229.1:-:-:569:NC_002505.1	414.176	-0.472633	0.180024	6.86801	0.00877522	0.0498813
AS_CDS:VC0578,VC0578:-:hemolysin:cds-NP_230229.1:-:-:569:NC_002505.1	41.9897	-0.0139417	0.487587	0.000876806	0.976377	0.987607
CDS:VC0579,VC0579:-:phosphoheptose_isomerase:cds-NP_230230.1:-:-:590:NC_002505.1	230.255	0.0685879	0.201246	0.1161	0.733303	0.888789
AS_CDS:VC0579,VC0579:-:phosphoheptose_isomerase:cds-NP_230230.1:-:-:590:NC_002505.1	49.4376	-1.14789	0.475037	5.72716	0.0167044	0.0836049
CDS:VC0580,VC0580:-:hypothetical_protein:cds-NP_230231.1:-:-:368:NC_002505.1	176.842	-0.0874905	0.246021	0.126524	0.722063	0.883632
AS_CDS:VC0580,VC0580:-:hypothetical_protein:cds-NP_230231.1:-:-:368:NC_002505.1	6.47876	-0.824304	1.29265	0.403757	0.525155	NA
CDS:VC0581,VC0581:-:lipoprotein:cds-NP_230232.2:-:-:1805:NC_002505.1	1012.88	-0.0434004	0.153365	0.0801292	0.777122	0.905653
[truncated: 10,407 more rows]

## Sheet: Sheet 2
	baseMean	log2FoldChange	lfcSE	stat	pvalue	padj
CDS:VC0008,VC0008:-:amino_acid_ABC_transporter_ATP-binding_protein:cds-NP_062592.1:-:-:737:NC_002505.1	51.8163	-1.3674	0.454297	8.85249	0.00292689	0.0204075
AS_IGR:(CDS,VC0009,VC0009,-,amino_acid_ABC_transporter_permease,cds-NP_062593.1,-,-,671/CDS,VC0010,VC0010,-,amino_acid_ABC_transporter_substrate-binding_protein,cds-NP_062594.1,-,-,746):+:26:NC_002505.1	10.8324	-2.62887	0.926356	7.83808	0.00511569	0.0323536
CDS:VC0010,VC0010:-:amino_acid_ABC_transporter_substrate-binding_protein:cds-NP_062594.1:-:-:746:NC_002505.1	135.661	-2.25736	0.282006	61.5678	4.27767e-15	2.04548e-13
CDS:VC0017,VC0017:-:hypothetical_protein:cds-NP_229676.1:-:+:116:NC_002505.1	31.2837	-1.86288	0.622547	8.62355	0.00331845	0.022556
IGR:(CDS,VC0017,VC0017,-,hypothetical_protein,cds-NP_229676.1,-,+,116/CDS,VC0018,VC0018,-,16_kDa_heat_shock_protein_A,cds-NP_229677.1,-,+,437):+:224:NC_002505.1	142.44	-1.22922	0.322369	14.232	0.000161598	0.00162679
CDS:VC0018,VC0018:-:16_kDa_heat_shock_protein_A:cds-NP_229677.1:-:+:437:NC_002505.1	788.025	-1.46849	0.228003	39.9588	2.59373e-10	7.0329e-09
IGR:(CDS,VC0018,VC0018,-,16_kDa_heat_shock_protein_A,cds-NP_229677.1,-,+,437/CDS,VC0019,VC0019,avtA,avtA,valine--pyruvate_transaminase,cds-NP_229678.1,-,-,1256):+:26:NC_002505.1	64.9058	-1.50686	0.427487	12.0626	0.000514444	0.00450585
AS_CDS:VC0019,VC0019:avtA,avtA:valine--pyruvate_transaminase:cds-NP_229678.1:-:-:1256:NC_002505.1	50.5159	-1.51086	0.460491	10.4748	0.00121011	0.00965496
CDS:VC0025,VC0025:-:hypothetical_protein:cds-NP_229684.1:-:+:200:NC_002505.1	249.475	1.54073	0.261334	33.6804	6.49533e-09	1.39295e-07
IGR:(CDS,VC0025,VC0025,-,hypothetical_protein,cds-NP_229684.1,-,+,200/CDS,VC0026,VC0026,-,zinc-binding_alcohol_dehydrogenase,cds-NP_229685.1,-,-,980):+:110:NC_002505.1	70.9955	1.5424	0.382783	15.9133	6.63097e-05	0.000727556
AS_CDS:VC0029,VC0029:-:branched-chain_amino_acid_aminotransferase:cds-NP_229688.1:-:-:959:NC_002505.1	12.1237	-3.63742	1.06626	11.0236	0.000899574	0.00743725
AS_CDS:VC0041,VC0041:-:hypothetical_protein:cds-NP_229700.1:-:-:656:NC_002505.1	373.835	-1.0635	0.199845	27.8486	1.31188e-07	2.35042e-06
CDS:VC0050,VC0050:-:DNA_topoisomerase_I-like_protein:cds-NP_229709.1:-:+:572:NC_002505.1	700.806	-1.00655	0.142832	48.9574	2.61583e-12	9.39708e-11
CDS:VC0051,VC0051:-:5-carboxyaminoimidazole_ribonucleotide_synthase:cds-NP_229710.1:-:-:1133:NC_002505.1	135.315	1.1453	0.335363	11.5016	0.000695377	0.00592914
AS_CDS:VC0051,VC0051:-:5-carboxyaminoimidazole_ribonucleotide_synthase:cds-NP_229710.1:-:-:1133:NC_002505.1	31.4367	-1.96044	0.540312	12.7618	0.000353779	0.00324733
CDS:VC0074,VC0074:-:hypothetical_protein:cds-NP_229733.1:-:+:389:NC_002505.1	339.967	-1.70197	0.229082	53.0253	3.29282e-13	1.36276e-11
CDS:VC0078,VC0078:-:ferritin:cds-NP_229737.1:-:+:545:NC_002505.1	1723.38	-1.68088	0.115896	201.635	9.18514e-46	2.40753e-43
IGR:(CDS,VC0078,VC0078,-,ferritin,cds-NP_229737.1,-,+,545/CDS,VC0079,VC0079,-,universal_stress_protein_UspB,cds-NP_229738.1,-,+,323):+:24:NC_002505.1	131.105	-1.661	0.270318	36.7754	1.3255e-09	3.14638e-08
CDS:VC0079,VC0079:-:universal_stress_protein_UspB:cds-NP_229738.1:-:+:323:NC_002505.1	752.419	-1.64129	0.169317	90.2352	2.11468e-21	1.59208e-19
IGR:(CDS,VC0079,VC0079,-,universal_stress_protein_UspB,cds-NP_229738.1,-,+,323/CDS,VC0080,VC0080,-,hypothetical_protein,cds-NP_229739.1,-,+,1196):+:81:NC_002505.1	100.243	-1.74173	0.330176	26.9406	2.09804e-07	3.63027e-06
CDS:VC0080,VC0080:-:hypothetical_protein:cds-NP_229739.1:-:+:1196:NC_002505.1	163.871	-2.07653	0.285857	50.2782	1.33423e-12	5.02253e-11
AS_CDS:VC0081,VC0081:-:hypothetical_protein:cds-NP_229740.1:-:-:911:NC_002505.1	116.504	-2.70396	0.510913	25.3657	4.74285e-07	7.69843e-06
CDS:VC0084,VC0084:-:hypothetical_protein:cds-NP_229743.1:-:+:623:NC_002505.1	497.376	-1.16178	0.147163	61.3537	4.76887e-15	2.24995e-13
CDS:VC0085,VC0085:ubiB,ubiB:ubiquinone_biosynthesis_protein_UbiB:cds-NP_229744.1:-:+:1634:NC_002505.1	1124.95	-1.26194	0.124856	99.8603	1.63534e-23	1.4288e-21
CDS:VC0091,VC0091:-:O-methyltransferase-like_protein:cds-NP_229750.1:-:-:869:NC_002505.1	733.978	-1.96078	0.177927	114.827	8.5886e-27	8.80891e-25
AS_CDS:VC0093,VC0093:-:glycerol-3-phosphate_acyltransferase:cds-NP_229752.2:-:+:2426:NC_002505.1	15.7952	-3.91258	0.924437	17.6771	2.61761e-05	0.000315584
AS_CDS:VC0095,VC0095:-:chorismate--pyruvate_lyase:cds-NP_229754.1:-:-:551:NC_002505.1	13.6364	-3.12748	0.951212	10.2694	0.00135257	0.0106034
CDS:VC0100,VC0100:glpE,glpE:thiosulfate_sulfurtransferase:cds-NP_229759.1:-:-:320:NC_002505.1	266.095	-1.10814	0.216518	25.8205	3.74689e-07	6.16669e-06
IGR:(protein_binding_site,-,-,-,id-NC_002505.1,102429..102449,-,+,20/CDS,VC0108,VC0108,-,DNA_polymerase_I,cds-NP_229767.1,-,+,2804):+:627:NC_002505.1	4581.48	-3.43809	0.17552	320.838	9.51633e-72	4.4898e-69
AS_CDS:VC0129,VC0129:-:hypothetical_protein:cds-NP_229787.1:-:+:719:NC_002505.1	11.7813	-4.78865	1.51809	9.0765	0.00258915	0.0184155
AS_CDS:VC0136,VC0136:rhtB,rhtB:homoserine/homoserine_lactone_efflux_protein:cds-NP_229794.1:-:+:617:NC_002505.1	18.2439	-4.05063	1.01537	14.8824	0.000114424	0.00119436
AS_CDS:VC0137,VC0137:-:hypothetical_protein:cds-NP_229795.2:-:+:1226:NC_002505.1	669.194	-4.21247	0.282653	181.897	1.86702e-41	3.77511e-39
AS_IGR:(CDS,VC0137,VC0137,-,hypothetical_protein,cds-NP_229795.2,-,+,1226/CDS,VC0139,VC0139,-,DPS_family_protein,cds-NP_229797.1,-,-,470):+:118:NC_002505.1	997.849	-4.74582	0.237303	321.124	8.24463e-72	4.16766e-69
CDS:VC0139,VC0139:-:DPS_family_protein:cds-NP_229797.1:-:-:470:NC_002505.1	2978.19	-3.65603	0.193088	295.7	2.84912e-66	1.18607e-63
AS_IGR:(CDS,VC0139,VC0139,-,DPS_family_protein,cds-NP_229797.1,-,-,470/CDS,VC0140,VC0140,-,hypothetical_protein,cds-NP_229798.1,-,-,329):+:118:NC_002505.1	46.8873	-2.35111	0.460973	24.967	5.8321e-07	9.42324e-06
CDS:VC0142a,VC0142a:-:hypothetical_protein:cds-YP_007648021.1:-:-:80:NC_002505.1	30.0488	-3.16534	0.611219	25.7574	3.87147e-07	6.35109e-06
AS_IGR:(CDS,VC0142a,VC0142a,-,hypothetical_protein,cds-YP_007648021.1,-,-,80/protein_binding_site,-,-,-,id-NC_002505.1,134811..134831,-,-,20):+:314:NC_002505.1	148.808	-3.38034	0.291885	127.754	1.2705e-29	1.57742e-27
protein_binding_site:-:-:-:id-NC_002505.1:134811..134831:-:-:20:NC_002505.1	11.1523	-3.54552	1.00579	12.1994	0.00047804	0.00422358
AS_CDS:VC0143,VC0143:-:hypothetical_protein:cds-NP_229801.1:-:+:257:NC_002505.1	92.4678	-4.36236	1.22064	9.92074	0.00163427	0.0123963
CDS:VC0151,VC0151:-:soluble_pyridine_nucleotide_transhydrogenase:cds-NP_229809.1:-:-:1400:NC_002505.1	229.824	-1.33591	0.273874	23.1858	1.47076e-06	2.25294e-05
CDS:VC0156,VC0156:-:vitamin_B12_receptor:cds-NP_229813.1:-:+:1835:NC_002505.1	350.968	1.42496	0.281924	24.801	6.35646e-07	1.01775e-05
AS_IGR:(CDS,VC0177,VC0177,-,hypothetical_protein,cds-NP_229834.1,-,+,563/CDS,VC0178,VC0178,-,patatin-like_protein,cds-NP_229835.1,-,+,1067):+:862:NC_002505.1	27.714	-1.89767	0.624352	8.87482	0.0028913	0.0202592
CDS:VC0178,VC0178:-:patatin-like_protein:cds-NP_229835.1:-:+:1067:NC_002505.1	143.91	1.02025	0.35457	8.15845	0.0042861	0.0278537
AS_CDS:VC0198,VC0198:-:hypothetical_protein:cds-NP_229855.1:-:+:377:NC_002505.1	31.1596	-2.63468	0.621876	16.9976	3.74279e-05	0.000432806
CDS:VC0199,VC0199:-:hemolysin_secretion_ATP-binding_protein:cds-NP_229856.1:-:-:1835:NC_002505.1	257.043	-1.95733	0.244464	61.1937	5.17274e-15	2.42434e-13
CDS:VC0200,VC0200:-:ironIII_compound_receptor:cds-NP_229857.1:-:+:2156:NC_002505.1	772.874	-3.74268	0.246948	193.783	4.74954e-44	1.08427e-41
IGR:(CDS,VC0200,VC0200,-,ironIII_compound_receptor,cds-NP_229857.1,-,+,2156/CDS,VC0201,VC0201,-,ironIII_ABC_transporter_ATP-binding_protein,cds-NP_229858.2,-,+,785):+:79:NC_002505.1	45.6877	-2.37842	0.545467	18.0284	2.17634e-05	0.0002654
CDS:VC0201,VC0201:-:ironIII_ABC_transporter_ATP-binding_protein:cds-NP_229858.2:-:+:785:NC_002505.1	107.605	-2.51071	0.367034	44.1247	3.08105e-11	9.60555e-10
CDS:VC0202,VC0202:-:ironIII_ABC_transporter_substrate-binding_protein:cds-NP_229859.1:-:+:959:NC_002505.1	68.0707	-2.23311	0.399339	30.0269	4.26084e-08	8.05136e-07
CDS:VC0203,VC0203:-:iron-hydroxamate_transporter_permease:cds-NP_229860.1:-:+:1961:NC_002505.1	147.745	-1.97025	0.2807	47.3721	5.87136e-12	1.99768e-10
AS_CDS:VC0215,VC0215:-:bifunctional_phosphopantothenoylcysteine_decarboxylase/phosphopantothenate_synthase:cds-NP_229872.1:-:-:1199:NC_002505.1	8.44322	-4.13214	1.29944	10.0126	0.00155476	0.0118567
AS_CDS:VC0225,VC0225:-:lipopolysaccharide_biosynthesis_protein:cds-NP_229882.1:-:-:1073:NC_002505.1	43.4952	-1.75879	0.551281	9.81271	0.0017331	0.0130341
AS_CDS:VC0234,VC0234:-:hypothetical_protein:cds-NP_229891.1:-:-:788:NC_002505.1	29.5455	-2.39279	0.587796	16.0085	6.30576e-05	0.000696192
AS_CDS:VC0250,VC0250:-:iron-containing_alcohol_dehydrogenase:cds-NP_229907.1:-:+:1124:NC_002505.1	201.776	-1.09492	0.248856	19.0327	1.28496e-05	0.000165339
AS_CDS:VC0262,VC0262:-:UDP-glucose_4-epimerase:cds-NP_229918.1:-:+:971:NC_002505.1	75.7448	-1.20493	0.404515	8.72304	0.00314214	0.0215683
AS_IGR:(CDS,VC0274,VC0274,-,hypothetical_protein,cds-NP_229930.1,-,+,734/CDS,VC0275,VC0275,-,phosphoribosylamine--glycine_ligase,cds-NP_229931.1,-,-,1289):+:38:NC_002505.1	11.1488	3.0671	1.03442	8.73659	0.00311887	0.0214502
CDS:VC0275,VC0275:-:phosphoribosylamine--glycine_ligase:cds-NP_229931.1:-:-:1289:NC_002505.1	252.667	2.0216	0.333575	34.7331	3.78152e-09	8.41567e-08
CDS:VC0276,VC0276:purH,purH:bifunctional_phosphoribosylaminoimidazolecarboxamide_formyltransferase/IMP_cyclohydrolase:cds-NP_229932.1:-:-:1592:NC_002505.1	208.441	1.80856	0.257823	47.6521	5.08988e-12	1.7486e-10
pseudogene:VC0284:-:-:gene-VC0284:-:-:2042:NC_002505.1	104.71	-2.40077	0.363747	41.1943	1.37825e-10	3.93301e-09
AS_pseudogene:VC0284:-:-:gene-VC0284:-:-:2042:NC_002505.1	50.5892	-1.42231	0.468443	8.99268	0.00271063	0.0191258
CDS:VC0286,VC0286:-:gluconate_permease:cds-NP_229941.1:-:-:1376:NC_002505.1	40.659	1.52684	0.56914	7.00981	0.00810645	0.0469087
AS_IGR:(CDS,VC0293,VC0293,prmA,prmA,ribosomal_protein_L11_methyltransferase,cds-NP_229948.1,-,-,887/CDS,VC0295,VC0295,-,acetyl-CoA_carboxylase_biotin_carboxylase_subunit,cds-NP_229950.1,-,-,1343):+:157:NC_002505.1	155.004	1.01756	0.312705	10.4687	0.00121413	0.00966525
CDS:VC0295,VC0295:-:acetyl-CoA_carboxylase_biotin_carboxylase_subunit:cds-NP_229950.1:-:-:1343:NC_002505.1	914.345	1.01394	0.152046	43.8195	3.60104e-11	1.10802e-09
IGR:(CDS,VC0312,VC0312,fre,fre,FMN_reductase,cds-NP_229966.1,-,+,710/rRNA,VCr007,VCr007,ID,VCr007,16Sc,16Sc,16Sc,16S_ribosomal_RNA,ID,16S_ribosomal_RNA,exon-VCr007-1,-,+,1534):+:554:NC_002505.1	103.076	1.33249	0.311764	17.9431	2.2761e-05	0.000276769
IGR:(CDS,VC0329,VC0329,-,DNA-directed_RNA_polymerase_subunit_beta,cds-NP_229983.1,-,+,4205/CDS,VC0330,VC0330,-,anti-RNA_polymerase_sigma_70_factor,cds-NP_229984.1,-,-,494):+:49:NC_002505.1	126.605	1.07937	0.344034	9.73526	0.00180766	0.0135088
CDS:VC0338,VC0338:-:transporter:cds-NP_229992.1:-:-:1436:NC_002505.1	62.9099	-1.15745	0.423115	7.34537	0.00672357	0.040488
AS_CDS:VC0339,VC0339:psd,psd:phosphatidylserine_decarboxylase:cds-NP_229993.1:-:-:857:NC_002505.1	23.4806	-1.78425	0.614409	8.19114	0.00420955	0.0274623
AS_CDS:VC0342,VC0342:-:Fe-S-binding_protein:cds-NP_229996.1:-:-:1109:NC_002505.1	60.1212	-1.70372	0.608712	7.47077	0.00627089	0.0382249
CDS:VC0364,VC0364:-:bacterioferritin-associated_ferredoxin:cds-NP_230018.1:-:+:188:NC_002505.1	393.398	-3.22495	0.276125	120.437	5.07456e-28	5.79236e-26
IGR:(CDS,VC0364,VC0364,-,bacterioferritin-associated_ferredoxin,cds-NP_230018.1,-,+,188/CDS,VC0365,VC0365,-,bacterioferritin,cds-NP_230019.1,-,+,476):+:18:NC_002505.1	33.9878	-3.23569	0.573142	30.7946	2.8684e-08	5.53125e-07
CDS:VC0365,VC0365:-:bacterioferritin:cds-NP_230019.1:-:+:476:NC_002505.1	896.802	-2.0872	0.176983	130.303	3.51835e-30	4.52716e-28
CDS:VC0384,VC0384:-:sulfite_reductase_NADPH_flavoprotein_subunit_alpha:cds-NP_230038.1:-:+:1844:NC_002505.1	115.742	-2.44095	0.399845	34.6269	3.9935e-09	8.85955e-08
CDS:VC0385,VC0385:-:sulfite_reductase_subunit_beta:cds-NP_230039.1:-:+:1733:NC_002505.1	213.188	-3.77955	0.34488	106.01	7.33602e-25	6.65602e-23
CDS:VC0386,VC0386:-:phosphoadenosine_phosphosulfate_reductase:cds-NP_230040.1:-:+:761:NC_002505.1	130.633	-2.37964	0.274412	72.5171	1.6559e-17	9.93118e-16
AS_CDS:VC0394,VC0394:uvrA,uvrA:excinuclease_ABC_subunit_A:cds-NP_230048.1:-:-:2822:NC_002505.1	185.624	-1.50792	0.256981	33.5668	6.8857e-09	1.46337e-07
AS_CDS:VC0425,VC0425:-:hypothetical_protein:cds-NP_230079.1:-:+:797:NC_002505.1	74.9256	-4.48102	0.453494	102.097	5.28801e-24	4.73712e-22
AS_IGR:(CDS,VC0425,VC0425,-,hypothetical_protein,cds-NP_230079.1,-,+,797/CDS,VC0426,VC0426,-,hypothetical_protein,cds-NP_230080.1,-,-,383):+:7:NC_002505.1	21.6355	-4.58889	0.853056	30.6826	3.03885e-08	5.84401e-07
CDS:VC0426,VC0426:-:hypothetical_protein:cds-NP_230080.1:-:-:383:NC_002505.1	2034.7	-3.83867	0.207393	280.193	6.81581e-63	2.53871e-60
CDS:VC0428,VC0428:-:hypothetical_protein:cds-NP_230082.1:-:-:437:NC_002505.1	788.616	1.62537	0.174307	83.7283	5.67676e-20	3.93867e-18
AS_IGR:(CDS,VC0428,VC0428,-,hypothetical_protein,cds-NP_230082.1,-,-,437/CDS,VC0429,VC0429,-,hypothetical_protein,cds-NP_230083.1,-,-,2564):+:70:NC_002505.1	55.8743	1.52444	0.420148	12.9448	0.000320807	0.00297555
AS_CDS:VC0431,VC0431:-:arginine_repressor_ArgR:cds-NP_230085.2:-:-:470:NC_002505.1	33.9677	-2.00048	0.624718	9.7532	0.0017901	0.0134201
CDS:VC0438,VC0438:-:hypothetical_protein:cds-NP_230092.1:-:+:869:NC_002505.1	261.631	1.09203	0.213851	25.7547	3.87688e-07	6.35109e-06
tRNA:VCt030,VCt030,ID,VCt030:tRNA-Thr-4,tRNA-Thr-4,tRNA-Thr-4:tRNA-Thr,ID,tRNA-Thr:exon-VCt030-1:-:-:75:NC_002505.1	33.7941	1.38012	0.519893	6.97898	0.00824726	0.0476067
CDS:VC0449,VC0449:-:methyl-accepting_chemotaxis_protein:cds-NP_230103.1:-:-:1625:NC_002505.1	79.1826	-1.37994	0.507576	7.17506	0.00739238	0.0433797
AS_CDS:VC0450,VC0450:-:membrane-bound_lytic_murein_transglycosylase_C:cds-NP_230104.2:-:-:1127:NC_002505.1	19.108	-2.68639	0.741295	12.6614	0.000373273	0.00340859
IGR:(CDS,VC0452,VC0452,-,A/G-specific_adenine_glycosylase,cds-NP_230106.1,-,-,1061/CDS,VC0453,VC0453,trmB,trmB,tRNA_guanine-N7--methyltransferase,cds-NP_230107.1,-,+,719):+:198:NC_002505.1	18.0437	-1.99527	0.722981	7.38784	0.00656662	0.0397877
CDS:VC0462,VC0462:-:twitching_motility_protein_PilT:cds-NP_230116.1:-:+:1037:NC_002505.1	180.509	-1.3018	0.27641	21.6619	3.25188e-06	4.66807e-05
CDS:VC0463,VC0463:-:twitching_motility_protein_PilT:cds-NP_230117.1:-:+:1106:NC_002505.1	168.792	-1.36956	0.303681	19.829	8.4689e-06	0.000113298
IGR:(CDS,VC0463,VC0463,-,twitching_motility_protein_PilT,cds-NP_230117.1,-,+,1106/CDS,VC0464,VC0464,-,LuxR_family_transcriptional_regulator,cds-NP_230118.1,-,+,803):+:60:NC_002505.1	20.6117	-2.4559	0.779505	9.38909	0.00218281	0.0158114
CDS:VC0474,VC0474:-:iron-regulated_virulence_regulatory_protein_IrgB:cds-NP_230128.1:-:-:896:NC_002505.1	74.3216	-2.32689	0.386499	34.6025	4.04377e-09	8.94304e-08
CDS:VC0482,VC0482:-:chromosome_replication_initiation_inhibitor_protein:cds-NP_230136.1:-:+:896:NC_002505.1	76.162	-1.34897	0.357003	14.0067	0.000182157	0.00179544
AS_CDS:VC0482,VC0482:-:chromosome_replication_initiation_inhibitor_protein:cds-NP_230136.1:-:+:896:NC_002505.1	28.978	-1.69808	0.627547	7.10405	0.00769098	0.044724
CDS:VC0485,VC0485:-:pyruvate_kinase:cds-NP_230139.1:-:-:1412:NC_002505.1	427.171	1.17288	0.20729	31.4338	2.06356e-08	4.10219e-07
CDS:VC0486,VC0486:-:DeoR_family_transcriptional_regulator:cds-NP_230140.1:-:+:782:NC_002505.1	84.7216	2.84976	0.527227	26.9702	2.06612e-07	3.5838e-06
IGR:(protein_binding_site,VC0486,-,-,id-VC0486,-,+,14/CDS,VC0487,VC0487,-,glucosamine--fructose-6-phosphate_aminotransferase,cds-NP_230141.1,-,+,1832):+:273:NC_002505.1	20.875	2.26957	0.721269	9.69937	0.00184331	0.0137606
CDS:VC0487,VC0487:-:glucosamine--fructose-6-phosphate_aminotransferase:cds-NP_230141.1:-:+:1832:NC_002505.1	1649.57	4.45854	0.167091	600.67	1.19714e-132	2.82406e-129
AS_CDS:VC0488,VC0488:-:ABC_transporter_substrate-binding_protein:cds-NP_230142.1:-:-:1079:NC_002505.1	95.8782	4.0761	0.420555	94.7886	2.11843e-22	1.74327e-20
AS_CDS:VC0507,VC0507:-:hypothetical_protein:cds-NP_230158.1:-:-:176:NC_002505.1	37.0381	-1.44606	0.499111	8.22313	0.00413598	0.0271021
AS_CDS:VC0508,VC0508:-:hypothetical_protein:cds-NP_230159.1:-:-:443:NC_002505.1	54.5599	-1.52129	0.412099	13.3162	0.000263123	0.00249949
AS_protein_binding_site:-:-:-:id-NC_002505.1:564605..564625:-:-:20:NC_002505.1	129.761	-1.13892	0.256654	19.4579	1.02842e-05	0.000134684
IGR:(protein_binding_site,-,-,-,id-NC_002505.1,564605..564625,-,-,20/CDS,VC0534,VC0534,-,RNA_polymerase_sigma-38_factor,cds-NP_230185.1,-,+,1007):+:85:NC_002505.1	492.175	-1.0694	0.151365	49.254	2.24874e-12	8.16119e-11
CDS:VC0534,VC0534:-:RNA_polymerase_sigma-38_factor:cds-NP_230185.1:-:+:1007:NC_002505.1	5964.44	-1.46408	0.143973	99.394	2.06952e-23	1.7861e-21
IGR:(CDS,VC0534,VC0534,-,RNA_polymerase_sigma-38_factor,cds-NP_230185.1,-,+,1007/CDS,VC0535,VC0535,-,DNA_mismatch_repair_protein_MutS,cds-NP_230186.1,-,-,2588):+:31:NC_002505.1	115.613	-1.43189	0.32453	18.952	1.3405e-05	0.000171226
CDS:VC0538,VC0538:-:thiosulfate_ABC_transporter_substrate-binding_protein:cds-NP_230189.1:-:+:1001:NC_002505.1	187.358	-1.88042	0.266911	47.5721	5.30186e-12	1.81262e-10
CDS:VC0539,VC0539:-:sulfate_ABC_transporter_permease:cds-NP_230190.1:-:+:851:NC_002505.1	60.0934	-1.12758	0.418123	7.18786	0.00733983	0.0432146
CDS:VC0540,VC0540:-:sulfate_ABC_transporter_permease:cds-NP_230191.1:-:+:863:NC_002505.1	73.8868	-2.10816	0.449488	20.9174	4.7953e-06	6.7334e-05
CDS:VC0547,VC0547:-:aspartate_kinase:cds-NP_230198.1:-:+:1187:NC_002505.1	318.858	1.26287	0.188088	44.3069	2.80721e-11	8.79054e-10
AS_CDS:VC0574,VC0574:-:ubiquinol--cytochrome_c_reductase_cytochrome_B:cds-NP_230225.1:-:+:1265:NC_002505.1	22.5774	-2.71042	0.821872	10.1659	0.0014306	0.0110468
CDS:VC0608,VC0608:-:ironIII_ABC_transporter_substrate-binding_protein:cds-NP_230257.1:-:+:1058:NC_002505.1	230.454	-1.89617	0.22045	71.5391	2.71815e-17	1.58978e-15
IGR:(protein_binding_site,-,-,-,id-NC_002505.1,638890..638910,-,-,20/CDS,VC0609,VC0609,-,ironIII_ABC_transporter_permease,cds-NP_230258.1,-,+,1625):+:1095:NC_002505.1	237.372	-1.86171	0.225348	65.9241	4.68632e-16	2.53169e-14
CDS:VC0654,VC0654:-:hypothetical_protein:cds-NP_230303.1:-:+:527:NC_002505.1	124.926	1.74217	0.325395	27.7193	1.40254e-07	2.48144e-06
CDS:VC0655,VC0655:-:acetyltransferase:cds-NP_230304.1:-:+:551:NC_002505.1	252.144	1.68737	0.252858	43.095	5.21466e-11	1.5771e-09
IGR:(CDS,VC0655,VC0655,-,acetyltransferase,cds-NP_230304.1,-,+,551/CDS,VC0656,VC0656,-,DNA_polymerase_III_subunit_psi,cds-NP_230305.1,-,+,407):+:59:NC_002505.1	21.9894	1.72499	0.650989	6.92087	0.00851957	0.0488202
AS_CDS:VC0656,VC0656:-:DNA_polymerase_III_subunit_psi:cds-NP_230305.1:-:+:407:NC_002505.1	22.7083	-5.29983	0.969809	34.2474	4.85331e-09	1.06337e-07
AS_CDS:VC0657,VC0657:-:ribosomal-protein-alanine_acetyltransferase:cds-NP_230306.1:-:+:485:NC_002505.1	97.733	-2.08069	0.405834	24.8642	6.15129e-07	9.89379e-06
CDS:VC0658,VC0658:-:c-di-GMP_phosphodiesterase_A-like_protein:cds-NP_230307.1:-:-:2057:NC_002505.1	649.351	-1.86514	0.167841	117.753	1.96432e-27	2.13869e-25
IGR:(protein_binding_site,-,-,-,id-NC_002505.1,712260..712274,-,+,14/CDS,VC0665,VC0665,-,Fis_family_transcriptional_regulator,cds-NP_230314.1,-,+,1334):+:99:NC_002505.1	27.3548	-1.64507	0.550916	8.73062	0.0031291	0.0214996
CDS:VC0665,VC0665:-:Fis_family_transcriptional_regulator:cds-NP_230314.1:-:+:1334:NC_002505.1	430.878	-1.08027	0.164762	42.4059	7.4165e-11	2.17787e-09
AS_IGR:(CDS,VC0665,VC0665,-,Fis_family_transcriptional_regulator,cds-NP_230314.1,-,+,1334/CDS,VC0666,VC0666,-,hypothetical_protein,cds-NP_230315.2,-,+,251):+:526:NC_002505.1	10.8715	-3.88671	1.17493	10.5039	0.00119124	0.00954748
IGR:(CDS,VC0683,VC0683,lspA,lspA,lipoprotein_signal_peptidase,cds-NP_230332.1,-,+,515/CDS,VC0684,VC0684,-,FKBP-type_peptidylprolyl_isomerase,cds-NP_230333.1,-,+,434):+:111:NC_002505.1	75.2314	1.08208	0.398668	7.30671	0.00686975	0.0411662
AS_IGR:(CDS,VC0685,VC0685,ispH,ispH,4-hydroxy-3-methylbut-2-enyl_diphosphate_reductase,cds-NP_230334.2,-,+,950/CDS,VC0687,VC0687,-,carbon_starvation_protein_A,cds-NP_230336.1,-,-,1484):+:75:NC_002505.1	42.4419	-4.62594	0.645803	52.4627	4.38495e-13	1.78347e-11
CDS:VC0687,VC0687:-:carbon_starvation_protein_A:cds-NP_230336.1:-:-:1484:NC_002505.1	766.456	-5.32752	0.258783	348.123	1.08607e-77	6.40508e-75
AS_CDS:VC0696,VC0696:tyrA,tyrA:bifunctional_chorismate_mutase/prephenate_dehydrogenase:cds-NP_230345.1:-:+:1127:NC_002505.1	64.7405	-1.18841	0.369068	10.2344	0.00137843	0.01072
CDS:VC0706,VC0706:-:sigma-54_modulation_protein:cds-NP_230355.1:-:-:326:NC_002505.1	1618.9	2.16943	0.177668	138.346	6.12371e-32	8.33414e-30
AS_IGR:(CDS,VC0706,VC0706,-,sigma-54_modulation_protein,cds-NP_230355.1,-,-,326/CDS,VC0708,VC0708,-,hypothetical_protein,cds-NP_230357.1,-,-,761):+:350:NC_002505.1	51.9259	1.50094	0.40265	13.7107	0.00021324	0.00207579
AS_IGR:(CDS,VC0711,VC0711,-,clpB_protein,cds-NP_230360.1,-,+,2573/CDS,VC0713,VC0713,-,hypothetical_protein,cds-NP_230362.1,-,+,197):+:302:NC_002505.1	13.1494	-3.04774	1.06875	7.62358	0.00576101	0.0357011
CDS:VC0718,VC0718:rdgC,rdgC:recombination_associated_protein:cds-NP_230367.1:-:-:914:NC_002505.1	184.185	1.28116	0.253229	25.2067	5.15037e-07	8.34077e-06
AS_CDS:VC0727,VC0727:-:transcriptional_regulator_PhoU:cds-NP_230376.1:-:+:710:NC_002505.1	19.5206	-2.03328	0.742147	7.20208	0.00728192	0.0429451
CDS:VC0728,VC0728:-:hypothetical_protein:cds-NP_230377.1:-:-:776:NC_002505.1	184.864	-1.6673	0.313822	27.1539	1.87884e-07	3.27502e-06
AS_CDS:VC0736,VC0736:-:isocitrate_lyase:cds-NP_230385.1:-:+:1313:NC_002505.1	137.42	-2.02836	0.300371	43.6347	3.95766e-11	1.21248e-09
AS_IGR:(CDS,VC0736,VC0736,-,isocitrate_lyase,cds-NP_230385.1,-,+,1313/CDS,VC0737,VC0737,-,acetoin_utilization_protein_AcuB,cds-NP_230386.1,-,-,509):+:91:NC_002505.1	76.3149	-2.51316	0.380584	41.5715	1.13638e-10	3.25592e-09
CDS:VC0737,VC0737:-:acetoin_utilization_protein_AcuB:cds-NP_230386.1:-:-:509:NC_002505.1	252.179	-2.57128	0.323173	57.8321	2.85476e-14	1.23946e-12
CDS:VC0755,VC0755:-:aminopeptidase:cds-NP_230404.2:-:+:1289:NC_002505.1	671.592	1.03222	0.177818	33.1312	8.61469e-09	1.80909e-07
IGR:(CDS,VC0755,VC0755,-,aminopeptidase,cds-NP_230404.2,-,+,1289/CDS,VC0756,VC0756,ndk,ndk,nucleoside_diphosphate_kinase,cds-NP_230405.1,-,+,428):+:151:NC_002505.1	81.7791	1.02549	0.322497	10.0222	0.00154662	0.0118074
CDS:VC0762,VC0762:-:outer_membrane_protein_assembly_complex_subunit_YfgL:cds-NP_230411.1:-:+:1160:NC_002505.1	660.004	1.03873	0.148581	48.2339	3.7829e-12	1.3188e-10
IGR:(CDS,VC0762,VC0762,-,outer_membrane_protein_assembly_complex_subunit_YfgL,cds-NP_230411.1,-,+,1160/CDS,VC0763,VC0763,engA,engA,GTP-binding_protein_EngA,cds-NP_230412.1,-,+,1484):+:141:NC_002505.1	37.1698	1.57187	0.491541	10.0541	0.0015201	0.01163
CDS:VC0764,VC0764:-:hypothetical_protein:cds-NP_230413.1:-:+:917:NC_002505.1	145.853	1.537	0.273111	31.0447	2.52156e-08	4.92959e-07
IGR:(CDS,VC0764,VC0764,-,hypothetical_protein,cds-NP_230413.1,-,+,917/CDS,VC0765,VC0765,-,hypothetical_protein,cds-NP_230414.1,-,+,233):+:253:NC_002505.1	44.9073	1.44817	0.45261	10.0633	0.00151253	0.0115972
IGR:(CDS,VC0768,VC0768,guaA,guaA,GMP_synthase,cds-NP_230417.1,-,+,1553/CDS,VC0769,VC0769,-,chitinase,cds-NP_230418.1,-,+,1724):+:184:NC_002505.1	155.719	1.3906	0.267032	26.6453	2.44444e-07	4.19886e-06
CDS:VC0771,VC0771:-:vibriobactin-specific_isochorismatase:cds-NP_230420.1:-:+:881:NC_002505.1	119.712	-2.82858	0.344193	63.1359	1.92928e-15	9.75251e-14
CDS:VC0772,VC0772:-:2%2C3-dihydroxybenzoate-AMP_ligase:cds-NP_230421.1:-:-:1631:NC_002505.1	88.2645	-2.64352	0.479106	27.904	1.27489e-07	2.29577e-06
CDS:VC0773,VC0773:-:vibriobactin-specific_isochorismate_synthase:cds-NP_230422.1:-:-:1187:NC_002505.1	37.8256	-4.40894	0.730096	34.297	4.73119e-09	1.04307e-07
CDS:VC0774,VC0774:-:2%2C3-dihydro-2%2C3-dihydroxybenzoate_dehydrogenase:cds-NP_230423.1:-:+:788:NC_002505.1	65.9972	-2.84328	0.439403	39.6213	3.08306e-10	8.20257e-09
CDS:VC0775,VC0775:-:vibriobactin_synthesis_protein:cds-NP_230424.1:-:-:1316:NC_002505.1	26.8269	-3.1456	0.846914	12.6362	0.00037835	0.0034328
AS_CDS:VC0775,VC0775:-:vibriobactin_synthesis_protein:cds-NP_230424.1:-:-:1316:NC_002505.1	174.38	-1.56604	0.325146	22.4699	2.13466e-06	3.12774e-05
CDS:VC0776,VC0776:-:iron-enterobactin_transporter_substrate-binding_protein:cds-NP_230425.1:-:+:977:NC_002505.1	82.6935	-2.85595	0.396805	48.6949	2.99048e-12	1.06887e-10
CDS:VC0777,VC0777:-:ferric_vibriobactin_ABC_transporter_permease:cds-NP_230426.1:-:+:1052:NC_002505.1	96.8619	-1.40663	0.320245	18.8726	1.39748e-05	0.000177557
CDS:VC0778,VC0778:-:ferric_vibriobactin_ABC_transporter_permease:cds-NP_230427.1:-:+:1076:NC_002505.1	74.1152	-1.18003	0.386371	9.15927	0.00247462	0.0177256
CDS:VC0779,VC0779:-:ferric_vibriobactin_ABC_transporter_ATP-binding_protein:cds-NP_230428.1:-:+:839:NC_002505.1	102.433	-1.38339	0.336215	16.5904	4.63847e-05	0.000529459
CDS:VC0780,VC0780:-:vibriobactin_synthase_component_D:cds-NP_230429.1:-:+:785:NC_002505.1	64.4184	-1.61417	0.40273	15.6068	7.7972e-05	0.000845035
CDS:VC0806,VC0806:-:hypothetical_protein:cds-NP_230455.1:-:+:1616:NC_002505.1	263.275	1.05213	0.223018	21.9453	2.80535e-06	4.06001e-05
AS_CDS:VC0825,VC0825:-:toxin_co-regulated_pilus_biosynthesis_protein_I:cds-NP_230473.1:-:-:1862:NC_002505.1	57.7615	-1.19588	0.430747	7.57326	0.00592406	0.0365132
IGR:(CDS,VC0827,VC0827,-,toxin_co-regulated_pilus_biosynthesis_protein_H,cds-NP_230475.1,-,+,410/CDS,VC0828,VC0828,-,toxin_co-regulated_pilin,cds-NP_230476.1,-,+,674):+:491:NC_002505.1	788.343	-1.00283	0.156396	40.5066	1.95957e-10	5.43838e-09
CDS:VC0852,VC0852:-:recombination_and_repair_protein:cds-NP_230499.1:-:-:1664:NC_002505.1	479.508	-1.10745	0.21017	27.2258	1.81031e-07	3.16335e-06
CDS:VC0869,VC0869:-:phosphoribosylformylglycinamidine_synthase:cds-NP_230516.1:-:+:3893:NC_002505.1	911.846	1.97078	0.136448	199.645	2.49606e-45	6.30879e-43
CDS:VC0878,VC0878:rpmE2,rpmE2:50S_ribosomal_protein_L31_type_B:cds-NP_230525.1:-:+:257:NC_002505.1	39.6999	-2.37999	0.477991	24.0159	9.55425e-07	1.49592e-05
CDS:VC0879,VC0879:rpmJ,rpmJ:50S_ribosomal_protein_L36:cds-NP_230526.1:-:+:125:NC_002505.1	37.1839	-2.19825	0.49828	18.8948	1.38131e-05	0.000175819
CDS:VC0880,VC0880:-:hypothetical_protein:cds-NP_230527.1:-:+:1604:NC_002505.1	103.638	1.22982	0.337131	13.1012	0.000295102	0.00275519
CDS:VC0899,VC0899:-:hypothetical_protein:cds-NP_230546.1:-:-:1373:NC_002505.1	60.7508	-1.23508	0.463765	6.9563	0.00835247	0.0480182
AS_CDS:VC0900,VC0900:-:GGDEF_family_protein:cds-NP_230547.1:-:-:1574:NC_002505.1	39.1375	-1.37244	0.496093	7.49033	0.00620312	0.037877
CDS:VC0902,VC0902:queF,queF:7-cyano-7-deazaguanine_reductase:cds-NP_230549.2:-:-:845:NC_002505.1	65.6061	1.48789	0.419903	12.2973	0.000453604	0.00403793
AS_CDS:VC0906,VC0906:-:ABC_transporter_permease:cds-NP_230553.1:-:-:677:NC_002505.1	13.4939	-2.99278	0.970503	9.01398	0.00267922	0.0189609
CDS:VC0910,VC0910:-:PTS_system_trehalosemaltose-specific_transporter_subunits_IIBC:cds-NP_230557.1:-:+:1436:NC_002505.1	140.593	-1.0601	0.274009	14.7606	0.000122058	0.00126379
CDS:VC0917,VC0917:-:UDP-N-acetylglucosamine_2-epimerase:cds-NP_230564.1:-:+:1118:NC_002505.1	46.3327	1.37673	0.457069	8.92192	0.00281769	0.0198022
CDS:VC0919,VC0919:-:serine_acetyltransferase-like_protein:cds-NP_230566.1:-:+:554:NC_002505.1	47.9688	1.47145	0.469738	9.64363	0.0019001	0.0140657
AS_CDS:VC0925,VC0925:-:polysaccharide_biosynthesis_protein:cds-NP_230572.1:-:+:1097:NC_002505.1	8.40917	-3.71702	1.23225	8.82107	0.00297771	0.0206804
CDS:VC0926,VC0926:-:hypothetical_protein:cds-NP_230573.1:-:+:1172:NC_002505.1	60.4992	1.32076	0.461387	8.04323	0.00456741	0.0294118
CDS:VC0935,VC0935:-:hypothetical_protein:cds-NP_230582.1:-:+:1196:NC_002505.1	153.758	1.00841	0.319851	9.83006	0.00171682	0.0129328
AS_CDS:VC0939,VC0939:-:hypothetical_protein:cds-NP_230586.1:-:+:434:NC_002505.1	8.92903	2.88214	1.05476	7.50116	0.00616594	0.0376825
CDS:VC0940,VC0940:-:hypothetical_protein:cds-NP_230587.1:-:-:596:NC_002505.1	35.2953	2.18661	0.688178	9.60295	0.00194265	0.0143061
CDS:VC0941,VC0941:glyA,glyA:serine_hydroxymethyltransferase:cds-NP_230588.2:-:+:1250:NC_002505.1	1085.04	1.64471	0.183255	77.2393	1.51451e-18	9.92427e-17
IGR:(CDS,VC0941,VC0941,glyA,glyA,serine_hydroxymethyltransferase,cds-NP_230588.2,-,+,1250/CDS,VC0942,VC0942,-,hypothetical_protein,cds-NP_230589.1,-,-,353):+:102:NC_002505.1	110.687	1.90266	0.38853	23.1114	1.5288e-06	2.32674e-05
CDS:VC0944,VC0944:lipB,lipB:lipoate-protein_ligase_B:cds-NP_230591.1:-:-:659:NC_002505.1	196.939	-1.13658	0.277656	16.4679	4.94798e-05	0.000561167
AS_CDS:VC0950,VC0950:-:penicillin-binding_protein_2:cds-NP_230597.1:-:-:1916:NC_002505.1	38.7235	-1.60053	0.53239	8.77829	0.00304837	0.0210298
CDS:VC0951,VC0951:-:23S_rRNA_pseudouridine1915-N3-methyltransferase_RlmH:cds-NP_230598.1:-:-:470:NC_002505.1	138.661	1.07682	0.367019	8.48817	0.00357464	0.0239554
CDS:VC0952,VC0952:-:hypothetical_protein:cds-NP_230599.1:-:-:317:NC_002505.1	110.781	1.12717	0.323094	12.002	0.000531426	0.00464882
CDS:VC0957,VC0957:-:hypothetical_protein:cds-NP_230604.1:-:+:470:NC_002505.1	104.92	-2.03308	0.33342	35.8171	2.16733e-09	5.04546e-08
CDS:VC0968,VC0968:-:cysteine_synthase_A:cds-NP_230615.1:-:-:968:NC_002505.1	972.905	-1.7647	0.143669	144.412	2.88695e-33	4.34701e-31
CDS:VC0991,VC0991:asnB,asnB:asparagine_synthetase_B:cds-NP_230637.1:-:-:1664:NC_002505.1	360.19	1.11467	0.235356	22.0343	2.67826e-06	3.88402e-05
CDS:VC1000,VC1000:-:acetyl-CoA_carboxylase_carboxyltransferase_subunit_beta:cds-NP_230646.1:-:+:926:NC_002505.1	725.365	1.00779	0.177771	31.6855	1.8127e-08	3.66529e-07
CDS:VC1004,VC1004:-:amidophosphoribosyltransferase:cds-NP_230650.1:-:+:1514:NC_002505.1	675.163	1.42062	0.208559	45.0128	1.95746e-11	6.32554e-10
IGR:(CDS,VC1004,VC1004,-,amidophosphoribosyltransferase,cds-NP_230650.1,-,+,1514/CDS,VC1005,VC1005,-,hypothetical_protein,cds-NP_230651.1,-,-,1325):+:66:NC_002505.1	19.4142	2.05411	0.676484	9.09737	0.00255978	0.0182714
AS_CDS:VC1008,VC1008:-:sodium-type_flagellar_protein_MotY:cds-NP_230654.1:-:+:884:NC_002505.1	116.368	-2.43162	0.339646	48.2898	3.67666e-12	1.28967e-10
CDS:VC1009,VC1009:-:hypothetical_protein:cds-NP_230655.1:-:-:440:NC_002505.1	237.746	-2.21175	0.267011	64.5963	9.19299e-16	4.81917e-14
CDS:VC1013,VC1013:-:electron_transport_complex_protein_RnfG:cds-NP_230659.1:-:-:629:NC_002505.1	228.056	-1.04114	0.259926	15.7764	7.1287e-05	0.000776151
CDS:VC1024,VC1024:moaA,moaA:molybdenum_cofactor_biosynthesis_protein_A:cds-NP_230669.1:-:+:1004:NC_002505.1	358.473	-1.965	0.271429	49.5174	1.96615e-12	7.20957e-11
CDS:VC1025,VC1025:-:molybdenum_cofactor_biosynthesis_protein_B:cds-NP_230670.1:-:+:512:NC_002505.1	152.247	-2.40856	0.362887	40.9441	1.56644e-10	4.39907e-09
CDS:VC1026,VC1026:moaC,moaC:molybdenum_cofactor_biosynthesis_protein_MoaC:cds-NP_230671.1:-:+:482:NC_002505.1	204.5	-3.05678	0.264846	123.999	8.4278e-29	9.94059e-27
CDS:VC1027,VC1027:moaD,moaD:molybdopterin_synthase_small_subunit:cds-NP_230672.1:-:+:245:NC_002505.1	118.253	-2.36133	0.298836	59.8261	1.03618e-14	4.612e-13
CDS:VC1028,VC1028:-:molybdenum_cofactor_biosynthesis_protein_E:cds-NP_230673.1:-:+:452:NC_002505.1	186.114	-2.28268	0.268574	68.7416	1.12248e-16	6.40626e-15
AS_CDS:VC1029,VC1029:-:GGDEF_family_protein:cds-NP_230674.1:-:-:974:NC_002505.1	160.82	-2.39476	0.297085	61.1697	5.23619e-15	2.43793e-13
IGR:(CDS,VC1029,VC1029,-,GGDEF_family_protein,cds-NP_230674.1,-,-,974/CDS,VC1031,VC1031,-,inosine_monophosphate_dehydrogenase-like_protein,cds-NP_230676.1,-,+,440):+:163:NC_002505.1	14.0521	-3.92916	1.06831	12.7903	0.000348414	0.00320641
CDS:VC1031,VC1031:-:inosine_monophosphate_dehydrogenase-like_protein:cds-NP_230676.1:-:+:440:NC_002505.1	145.516	-2.53495	0.363408	44.9449	2.02659e-11	6.48967e-10
AS_CDS:VC1039,VC1039:-:asmA_protein:cds-NP_230684.1:-:+:2111:NC_002505.1	13.932	-2.55207	0.90807	7.50125	0.00616562	0.0376825
IGR:(CDS,VC1045,VC1045,-,RNA_polymerase_sigma_factor,cds-NP_230690.1,-,-,566/CDS,VC1046,VC1046,fadI,fadI,3-ketoacyl-CoA_thiolase,cds-NP_230691.2,-,+,1307):+:486:NC_002505.1	128.245	2.21029	0.386776	30.9345	2.66884e-08	5.18885e-07
CDS:VC1048,VC1048:-:hypothetical_protein:cds-NP_230693.1:-:+:548:NC_002505.1	575.383	-1.42699	0.165309	72.4927	1.6765e-17	9.97026e-16
CDS:VC1049,VC1049:-:LysR_family_transcriptional_regulator:cds-NP_230694.1:-:-:899:NC_002505.1	144.425	1.15601	0.27126	17.916	2.30875e-05	0.000280257
AS_CDS:VC1049,VC1049:-:LysR_family_transcriptional_regulator:cds-NP_230694.1:-:-:899:NC_002505.1	98.222	-1.46084	0.333896	18.6899	1.53798e-05	0.000193319
CDS:VC1050,VC1050:-:response_regulator:cds-NP_230695.1:-:+:1106:NC_002505.1	267.661	-1.57235	0.203525	58.0523	2.55245e-14	1.11504e-12
AS_CDS:VC1060,VC1060:-:periplasmic_protease:cds-NP_230705.2:-:+:1061:NC_002505.1	18.136	-3.74969	1.10126	10.2626	0.00135751	0.0106156
CDS:VC1061,VC1061:-:cysteine_synthase/cystathionine_beta-synthase_family_protein:cds-NP_230706.1:-:-:1067:NC_002505.1	184.214	-1.3149	0.296903	19.1332	1.21906e-05	0.000157433
AS_CDS:VC1065,VC1065:-:methylated-DNA--protein-cysteine_methyltransferase-like_protein:cds-NP_230710.1:-:-:302:NC_002505.1	84.7789	1.00242	0.361565	7.58574	0.00588317	0.0363944
CDS:VC1075,VC1075:-:hypothetical_protein:cds-NP_230720.1:-:+:542:NC_002505.1	701.486	-2.0583	0.165602	146.068	1.25445e-33	1.92994e-31
CDS:VC1076,VC1076:-:AraC_family_transcriptional_regulator:cds-NP_230721.1:-:+:839:NC_002505.1	538.325	-2.08159	0.187733	116.077	4.57287e-27	4.75914e-25
AS_CDS:VC1076,VC1076:-:AraC_family_transcriptional_regulator:cds-NP_230721.1:-:+:839:NC_002505.1	51.0398	1.24323	0.45851	7.28436	0.00695575	0.0415218
CDS:VC1077,VC1077:-:hypothetical_protein:cds-NP_230722.1:-:-:488:NC_002505.1	266.487	1.03329	0.289213	12.5892	0.000387975	0.00350664
CDS:VC1080,VC1080:-:hypothetical_protein:cds-NP_230725.1:-:+:365:NC_002505.1	52.1274	-2.01614	0.562298	12.2505	0.000465126	0.00412494
CDS:VC1081,VC1081:-:response_regulator:cds-NP_230726.1:-:+:1142:NC_002505.1	146.211	-2.881	0.443305	37.8625	7.59116e-10	1.87841e-08
CDS:VC1082,VC1082:-:response_regulator:cds-NP_230727.1:-:+:365:NC_002505.1	74.2805	-3.02463	0.43634	45.0135	1.95679e-11	6.32554e-10
CDS:VC1083,VC1083:-:hypothetical_protein:cds-NP_230728.1:-:+:584:NC_002505.1	96.0542	-2.09637	0.372202	30.1833	3.93084e-08	7.45805e-07
CDS:VC1084,VC1084:-:sensory_box_sensor_histidine_kinase:cds-NP_230729.1:-:+:1319:NC_002505.1	156.523	-2.69581	0.360569	51.3214	7.84147e-13	3.10023e-11
CDS:VC1085,VC1085:-:sensor_histidine_kinase:cds-NP_230730.1:-:+:1304:NC_002505.1	120.426	-2.00467	0.304663	41.7268	1.04961e-10	3.03188e-09
CDS:VC1086,VC1086:-:response_regulator:cds-NP_230731.1:-:+:1610:NC_002505.1	170.658	-1.73403	0.280079	36.9981	1.18242e-09	2.83661e-08
CDS:VC1087,VC1087:-:response_regulator:cds-NP_230732.1:-:+:1343:NC_002505.1	298.125	-1.22515	0.207944	34.0466	5.38082e-09	1.1681e-07
CDS:VC1089,VC1089:-:periplasmic_binding_protein-like_protein:cds-NP_230734.1:-:-:812:NC_002505.1	44.8896	-1.4164	0.512958	7.43283	0.00640447	0.038972
AS_CDS:VC1100,VC1100:-:hypothetical_protein:cds-NP_230745.1:-:-:410:NC_002505.1	138.733	-1.0443	0.328538	9.92598	0.00162962	0.0123743
CDS:VC1114,VC1114:-:biotin_synthesis_protein_BioC:cds-NP_230759.2:-:+:803:NC_002505.1	41.6579	1.4277	0.453535	9.78997	0.00175466	0.0131823
CDS:VC1115,VC1115:bioD,bioD:dithiobiotin_synthetase:cds-NP_230760.1:-:+:716:NC_002505.1	294.538	2.29623	0.260979	72.9711	1.31565e-17	7.95801e-16
AS_IGR:(CDS,VC1125,VC1125,-,hypothetical_protein,cds-NP_230770.1,-,+,527/CDS,VC1126,VC1126,-,adenylosuccinate_lyase,cds-NP_230771.1,-,-,1370):+:29:NC_002505.1	55.9407	1.60163	0.3999	15.8187	6.97101e-05	0.000762501
CDS:VC1126,VC1126:-:adenylosuccinate_lyase:cds-NP_230771.1:-:-:1370:NC_002505.1	1463.3	1.20397	0.119737	99.031	2.48577e-23	2.1195e-21
CDS:VC1130,VC1130:-:DNA-binding_protein_H-NS:cds-NP_230775.1:-:-:413:NC_002505.1	724.393	1.1291	0.212242	27.7495	1.38084e-07	2.45532e-06
CDS:VC1147,VC1147:-:iron-containing_alcohol_dehydrogenase:cds-NP_230792.1:-:+:1268:NC_002505.1	112.562	1.06984	0.299194	12.6573	0.000374104	0.00341177
AS_IGR:(CDS,VC1167,VC1167,-,thymidine_kinase,cds-NP_230812.1,-,+,578/CDS,VC1168,VC1168,-,proton/glutamate_symporter,cds-NP_230813.2,-,-,1256):+:40:NC_002505.1	35.4558	2.11631	0.518134	16.3881	5.16094e-05	0.00058252
CDS:VC1168,VC1168:-:proton/glutamate_symporter:cds-NP_230813.2:-:-:1256:NC_002505.1	568.462	1.50727	0.155663	91.486	1.12382e-21	8.64485e-20
CDS:VC1200,VC1200:-:serine_protease:cds-NP_230845.1:-:+:1211:NC_002505.1	151.843	1.06354	0.321826	10.7483	0.00104374	0.00850443
CDS:VC1206,VC1206:-:histidine_utilization_repressor:cds-NP_230851.1:-:-:710:NC_002505.1	93.4423	-1.17606	0.300012	15.1855	9.74502e-05	0.00103552
CDS:VC1207,VC1207:-:hypothetical_protein:cds-NP_230852.1:-:-:947:NC_002505.1	210.382	-1.13121	0.320253	12.2196	0.000472907	0.00418869
CDS:VC1216,VC1216:-:GGDEF_family_protein:cds-NP_230861.1:-:+:1118:NC_002505.1	286.518	1.04018	0.217901	22.5038	2.09725e-06	3.09213e-05
CDS:VC1227,VC1227:-:hypothetical_protein:cds-NP_230872.1:-:-:170:NC_002505.1	42.2234	2.60331	0.536362	22.8429	1.75796e-06	2.63583e-05
CDS:VC1228,VC1228:purT,purT:phosphoribosylglycinamide_formyltransferase_2:cds-NP_230873.1:-:-:1181:NC_002505.1	255.346	2.18263	0.227145	88.5654	4.91807e-21	3.55155e-19
CDS:VC1231,VC1231:-:cytidine_deaminase:cds-NP_230876.1:-:-:887:NC_002505.1	130.912	1.21709	0.345465	12.1653	0.000486865	0.00428176
AS_CDS:VC1232,VC1232:-:hypothetical_protein:cds-NP_230877.1:-:-:674:NC_002505.1	29.2408	-2.36799	0.603957	14.7593	0.000122147	0.00126379
CDS:VC1235,VC1235:-:sodium/dicarboxylate_symporter:cds-NP_230880.1:-:-:1415:NC_002505.1	226.221	-3.26005	0.351511	76.419	2.29438e-18	1.47612e-16
AS_CDS:VC1236,VC1236:-:PilB-like_protein:cds-NP_230881.1:-:+:446:NC_002505.1	165.177	-3.51773	0.320153	110.713	6.83834e-26	6.53985e-24
AS_IGR:(CDS,VC1236,VC1236,-,PilB-like_protein,cds-NP_230881.1,-,+,446/CDS,VC1237,VC1237,cobT,cobT,nicotinate-nucleotide--dimethylbenzimidazole_phosphoribosyltransferase,cds-NP_230882.1,-,+,1109):+:475:NC_002505.1	413.829	-3.01836	0.203188	202.631	5.56805e-46	1.51558e-43
AS_CDS:VC1237,VC1237:cobT,cobT:nicotinate-nucleotide--dimethylbenzimidazole_phosphoribosyltransferase:cds-NP_230882.1:-:+:1109:NC_002505.1	8.39134	-5.7358	1.85358	8.56284	0.00343094	0.0231908
CDS:VC1253,VC1253:-:hypothetical_protein:cds-NP_230898.1:-:-:428:NC_002505.1	184.967	1.46899	0.258812	31.4674	2.0282e-08	4.05468e-07
AS_IGR:(CDS,VC1253,VC1253,-,hypothetical_protein,cds-NP_230898.1,-,-,428/CDS,VC1254,VC1254,-,Fe-S-binding_protein,cds-NP_230899.1,-,-,278):+:49:NC_002505.1	116.255	1.9846	0.315648	38.2725	6.15233e-10	1.56058e-08
CDS:VC1254,VC1254:-:Fe-S-binding_protein:cds-NP_230899.1:-:-:278:NC_002505.1	672.067	1.70319	0.196788	71.7194	2.48078e-17	1.46304e-15
CDS:VC1255,VC1255:nrdB,nrdB:ribonucleotide-diphosphate_reductase_subunit_beta:cds-NP_230900.2:-:-:1133:NC_002505.1	1381.81	1.27429	0.139564	81.2627	1.97626e-19	1.31944e-17
AS_IGR:(CDS,VC1255,VC1255,nrdB,nrdB,ribonucleotide-diphosphate_reductase_subunit_beta,cds-NP_230900.2,-,-,1133/CDS,VC1256,VC1256,-,ribonucleotide-diphosphate_reductase_subunit_alpha,cds-NP_230901.1,-,-,2285):+:44:NC_002505.1	94.3569	1.61742	0.305573	27.5784	1.50852e-07	2.65568e-06
CDS:VC1256,VC1256:-:ribonucleotide-diphosphate_reductase_subunit_alpha:cds-NP_230901.1:-:-:2285:NC_002505.1	2843.34	1.38539	0.108058	159.344	1.57397e-36	2.71682e-34
CDS:VC1261,VC1261:-:hypothetical_protein:cds-NP_230906.1:-:+:1214:NC_002505.1	80.4324	-1.06205	0.380307	7.68926	0.00555503	0.0346675
CDS:VC1264,VC1264:-:iron-regulated_protein_A:cds-NP_230909.1:-:+:1307:NC_002505.1	329.993	-1.27632	0.187202	45.5906	1.45743e-11	4.81972e-10
IGR:(CDS,VC1264,VC1264,-,iron-regulated_protein_A,cds-NP_230909.1,-,+,1307/CDS,VC1265,VC1265,-,hypothetical_protein,cds-NP_230910.1,-,+,1385):+:155:NC_002505.1	64.1217	-1.27124	0.426552	8.69755	0.00318637	0.0218085
CDS:VC1269,VC1269:-:hypothetical_protein:cds-NP_230914.1:-:+:548:NC_002505.1	253.743	1.39273	0.257182	28.6149	8.8298e-08	1.60639e-06
CDS:VC1272,VC1272:-:hypothetical_protein:cds-NP_230917.1:-:+:425:NC_002505.1	37.6219	1.53242	0.543156	7.78108	0.00527962	0.033124
CDS:VC1279,VC1279:-:BCCT_family_transporter:cds-NP_230924.1:-:+:1622:NC_002505.1	191.211	1.41184	0.270553	26.6884	2.39052e-07	4.12627e-06
CDS:VC1300,VC1300:-:L-serine_dehydratase_1:cds-NP_230945.1:-:-:1361:NC_002505.1	111.548	1.40742	0.316253	19.4557	1.02959e-05	0.000134684
CDS:VC1301,VC1301:-:serine_transporter:cds-NP_230946.1:-:-:1253:NC_002505.1	177.45	1.46078	0.309967	21.5796	3.39436e-06	4.86272e-05
AS_CDS:VC1316,VC1316:-:chemotaxis_protein_CheY:cds-NP_230960.1:-:+:476:NC_002505.1	80.7448	2.31946	0.420279	29.1756	6.61072e-08	1.21517e-06
CDS:VC1317,VC1317:-:hypothetical_protein:cds-NP_230961.1:-:-:920:NC_002505.1	367.327	2.7393	0.216316	150.474	1.36538e-34	2.19609e-32
AS_IGR:(CDS,VC1317,VC1317,-,hypothetical_protein,cds-NP_230961.1,-,-,920/CDS,VC1318,VC1318,-,outer_membrane_protein_OmpV,cds-NP_230962.1,-,-,773):+:46:NC_002505.1	222.394	2.37262	0.248918	87.0187	1.075e-20	7.6846e-19
CDS:VC1318,VC1318:-:outer_membrane_protein_OmpV:cds-NP_230962.1:-:-:773:NC_002505.1	2927.02	2.4606	0.140384	279.877	7.98834e-63	2.82667e-60
AS_IGR:(CDS,VC1318,VC1318,-,outer_membrane_protein_OmpV,cds-NP_230962.1,-,-,773/CDS,VC1319,VC1319,-,sensor_histidine_kinase,cds-NP_230963.1,-,-,1322):+:161:NC_002505.1	47.4736	2.16758	0.48437	19.5136	9.98857e-06	0.000131883
CDS:VC1319,VC1319:-:sensor_histidine_kinase:cds-NP_230963.1:-:-:1322:NC_002505.1	256.416	1.82375	0.272667	42.9827	5.5227e-11	1.66316e-09
CDS:VC1320,VC1320:-:DNA-binding_response_regulator:cds-NP_230964.1:-:-:704:NC_002505.1	240.969	1.87487	0.236429	60.8487	6.16334e-15	2.85085e-13
CDS:VC1322,VC1322:-:hypothetical_protein:cds-NP_230966.1:-:-:215:NC_002505.1	107.963	-2.00339	0.32589	36.2725	1.71567e-09	4.0072e-08
CDS:VC1323,VC1323:-:hypothetical_protein:cds-NP_230967.1:-:-:482:NC_002505.1	65.2872	-2.17437	0.381712	31.2956	2.21585e-08	4.38033e-07
CDS:VC1335,VC1335:-:GntR_family_transcriptional_regulator:cds-NP_230979.1:-:+:707:NC_002505.1	33.7921	1.58095	0.578035	7.36123	0.00666452	0.0402774
CDS:VC1343,VC1343:-:M20A_family_peptidase:cds-NP_230987.1:-:-:1106:NC_002505.1	315.583	2.52008	0.303528	63.536	1.57462e-15	8.07505e-14
AS_IGR:(CDS,VC1349,VC1349,-,sensory_box_sensor_histidine_kinase/response_regulator,cds-NP_230993.1,-,+,3995/CDS,VC1350,VC1350,-,antioxidant,cds-NP_230994.1,-,-,473):+:44:NC_002505.1	43.4396	-1.91063	0.471697	15.9432	6.5272e-05	0.000717282
CDS:VC1350,VC1350:-:antioxidant:cds-NP_230994.1:-:-:473:NC_002505.1	432.981	-1.02746	0.16182	39.8257	2.77667e-10	7.47168e-09
CDS:VC1354,VC1354:-:hypothetical_protein:cds-NP_230998.2:-:-:1193:NC_002505.1	210.076	1.03385	0.279558	13.4954	0.000239152	0.00231213
CDS:VC1359,VC1359:-:amino_acid_ABC_transporter_ATP-binding_protein:cds-NP_231003.1:-:-:755:NC_002505.1	82.8348	-1.46294	0.36219	15.9064	6.65548e-05	0.000729115
CDS:VC1361,VC1361:-:amino_acid_ABC_transporter_permease:cds-NP_231005.1:-:-:1205:NC_002505.1	76.6534	-2.41361	0.509681	20.7832	5.14328e-06	7.17929e-05
AS_IGR:(CDS,VC1361,VC1361,-,amino_acid_ABC_transporter_permease,cds-NP_231005.1,-,-,1205/CDS,VC1362,VC1362,-,amino_acid_ABC_transporter_substrate-binding_protein,cds-NP_231006.1,-,-,1028):+:74:NC_002505.1	21.0769	-2.27317	0.651202	11.8448	0.000578233	0.00502105
CDS:VC1362,VC1362:-:amino_acid_ABC_transporter_substrate-binding_protein:cds-NP_231006.1:-:-:1028:NC_002505.1	275.795	-2.54029	0.341488	50.3638	1.27729e-12	4.83389e-11
AS_IGR:(CDS,VC1362,VC1362,-,amino_acid_ABC_transporter_substrate-binding_protein,cds-NP_231006.1,-,-,1028/CDS,VC1363,VC1363,-,siroheme_synthase_component_enzyme,cds-NP_231007.1,-,+,938):+:413:NC_002505.1	15.8913	-2.66623	0.877557	8.65846	0.00325547	0.0221955
CDS:VC1368,VC1368:-:hypothetical_protein:cds-NP_231012.1:-:+:248:NC_002505.1	1896.75	-3.56914	0.410484	62.0812	3.29579e-15	1.63616e-13
IGR:(CDS,VC1368,VC1368,-,hypothetical_protein,cds-NP_231012.1,-,+,248/CDS,VC1369,VC1369,-,hypothetical_protein,cds-NP_231013.1,-,+,1016):+:105:NC_002505.1	593.082	-3.55294	0.224154	218.891	1.57833e-49	4.65411e-47
CDS:VC1369,VC1369:-:hypothetical_protein:cds-NP_231013.1:-:+:1016:NC_002505.1	133.625	-2.58564	0.379938	42.9497	5.61643e-11	1.68422e-09
CDS:VC1370,VC1370:-:GGDEF_family_protein:cds-NP_231014.1:-:+:1331:NC_002505.1	134.952	-3.29141	0.319209	100.194	1.38156e-23	1.22216e-21
AS_CDS:VC1371,VC1371:-:hypothetical_protein:cds-NP_231015.1:-:-:680:NC_002505.1	83.6659	-3.26834	0.475566	42.7491	6.2231e-11	1.85826e-09
CDS:VC1375,VC1375:-:hypothetical_protein:cds-NP_231019.2:-:-:632:NC_002505.1	127.287	1.01783	0.269687	14.1383	0.000169848	0.00169537
CDS:VC1384,VC1384:-:hypothetical_protein:cds-NP_231028.1:-:+:482:NC_002505.1	756.689	1.19003	0.191713	37.7286	8.13036e-10	2.00483e-08
CDS:VC1388,VC1388:lplA,lplA:lipoate-protein_ligase_A:cds-NP_231032.1:-:+:1016:NC_002505.1	67.002	1.15961	0.431436	7.15296	0.00748405	0.0437724
CDS:VC1394,VC1394:-:methyl-accepting_chemotaxis_protein:cds-NP_231038.1:-:-:1235:NC_002505.1	103.697	-1.09511	0.297258	13.4229	0.000248566	0.00238038
pseudogene:VC1395:-:-:gene-VC1395:-:-:379:NC_002505.1	30.4341	-2.43781	0.807451	8.48651	0.0035779	0.0239554
CDS:VC1402,VC1402:-:purine-binding_chemotaxis_protein_Chew:cds-NP_231045.1:-:-:1562:NC_002505.1	65.2424	-2.25559	0.583316	13.9594	0.000186798	0.00183607
IGR:(CDS,VC1403,VC1403,-,methyl-accepting_chemotaxis_protein,cds-NP_231046.1,-,-,1925/CDS,VC1405,VC1405,-,methyl-accepting_chemotaxis_protein,cds-NP_231048.2,-,+,1691):+:550:NC_002505.1	14.3822	-2.21661	0.806744	7.30133	0.00689035	0.0412198
CDS:VC1405,VC1405:-:methyl-accepting_chemotaxis_protein:cds-NP_231048.2:-:+:1691:NC_002505.1	90.4951	-1.13503	0.406744	7.66811	0.00562053	0.0349837
CDS:VC1432,VC1432:-:C32_tRNA_thiolase:cds-NP_231075.1:-:-:932:NC_002505.1	86.8975	1.96652	0.394042	23.985	9.70905e-07	1.5168e-05
CDS:VC1445,VC1445:-:sensor_histidine_kinase/response_regulator:cds-NP_231088.1:-:+:1718:NC_002505.1	100.78	1.26145	0.440096	8.0656	0.00451136	0.0291304
CDS:VC1447,VC1447:-:RTX_toxin_transporter:cds-NP_231090.1:-:-:1403:NC_002505.1	8.87369	3.86817	1.28771	9.15722	0.00247738	0.0177275
CDS:VC1483,VC1483:-:3-hydroxydecanoyl-ACP_dehydratase:cds-NP_231124.1:-:+:518:NC_002505.1	1166.98	1.02089	0.116893	75.2555	4.13585e-18	2.61334e-16
CDS:VC1491,VC1491:-:dihydroorotate_dehydrogenase_2:cds-NP_231132.1:-:-:1010:NC_002505.1	807.664	1.1323	0.135986	68.2417	1.44631e-16	8.12347e-15
CDS:VC1495,VC1495:-:hypothetical_protein:cds-NP_231136.1:-:-:716:NC_002505.1	19.2349	-2.90184	0.867388	10.5145	0.00118445	0.00950377
CDS:VC1517,VC1517:-:hypothetical_protein:cds-NP_231157.1:-:-:665:NC_002505.1	267.276	-1.13763	0.197712	32.6185	1.12144e-08	2.3274e-07
CDS:VC1518,VC1518:-:hypothetical_protein:cds-NP_231158.1:-:-:476:NC_002505.1	108.894	-1.31071	0.336094	14.8749	0.000114884	0.0011974
AS_IGR:(CDS,VC1519,VC1519,-,formate_dehydrogenase_accessory_protein,cds-NP_231159.2,-,+,833/CDS,VC1520,VC1520,-,ABC-F_family_ATPase,cds-NP_231160.1,-,-,1592):+:45:NC_002505.1	33.9698	1.82726	0.541626	11.1471	0.00084165	0.00699103
AS_CDS:VC1520,VC1520:-:ABC-F_family_ATPase:cds-NP_231160.1:-:-:1592:NC_002505.1	59.5292	-1.91642	0.428311	19.3471	1.08983e-05	0.000142302
CDS:VC1532,VC1532:-:N-acetyl-D-glucosamine_kinase:cds-NP_231172.1:-:-:908:NC_002505.1	121.259	1.23202	0.301462	16.4247	5.06218e-05	0.000572285
IGR:(CDS,VC1542,VC1542,-,DNA_ligase,cds-NP_231182.1,-,-,848/CDS,VC1543,VC1543,-,hypothetical_protein,cds-NP_231183.1,-,-,1178):+:255:NC_002505.1	29.9708	-3.20618	0.611502	26.3855	2.79628e-07	4.73428e-06
AS_IGR:(CDS,VC1542,VC1542,-,DNA_ligase,cds-NP_231182.1,-,-,848/CDS,VC1543,VC1543,-,hypothetical_protein,cds-NP_231183.1,-,-,1178):+:255:NC_002505.1	50.1315	-1.5499	0.46981	10.6566	0.00109676	0.0088504
CDS:VC1543,VC1543:-:hypothetical_protein:cds-NP_231183.1:-:-:1178:NC_002505.1	181.498	-1.3188	0.340298	14.6549	0.000129098	0.00132795
CDS:VC1544,VC1544:-:TonB2_protein:cds-NP_231184.1:-:-:620:NC_002505.1	89.2813	-1.05946	0.312046	11.3911	0.00073797	0.00625463
CDS:VC1548,VC1548:-:hypothetical_protein:cds-NP_231188.1:-:-:758:NC_002505.1	101.337	-2.04242	0.434976	20.9676	4.67108e-06	6.57202e-05
IGR:(CDS,VC1558,VC1558,-,6-phospho-beta-glucosidase,cds-NP_231198.1,-,-,1436/CDS,VC1560,VC1560,-,catalase/peroxidase,cds-NP_231200.1,-,+,2174):+:371:NC_002505.1	236.54	-2.46212	0.273883	75.1915	4.27202e-18	2.67549e-16
CDS:VC1560,VC1560:-:catalase/peroxidase:cds-NP_231200.1:-:+:2174:NC_002505.1	3690.29	-3.04845	0.134726	445.58	6.60858e-99	5.84611e-96
IGR:(CDS,VC1560,VC1560,-,catalase/peroxidase,cds-NP_231200.1,-,+,2174/CDS,VC1561,VC1561,-,LysR_family_transcriptional_regulator,cds-NP_231201.1,-,-,929):+:3:NC_002505.1	24.8973	-3.11089	0.659757	21.4053	3.71749e-06	5.2935e-05
AS_CDS:VC1561,VC1561:-:LysR_family_transcriptional_regulator:cds-NP_231201.1:-:-:929:NC_002505.1	113.559	-2.57382	0.387508	40.9504	1.56141e-10	4.39907e-09
CDS:VC1572,VC1572:-:hypothetical_protein:cds-NP_231212.1:-:+:380:NC_002505.1	13.5594	-2.31335	0.840732	7.31452	0.00683996	0.0410572
CDS:VC1573,VC1573:fumC,fumC:fumarate_hydratase:cds-NP_231213.1:-:+:1385:NC_002505.1	255.479	-2.4477	0.247021	92.2908	7.48327e-22	5.95046e-20
IGR:(CDS,VC1573,VC1573,fumC,fumC,fumarate_hydratase,cds-NP_231213.1,-,+,1385/CDS,VC1574,VC1574,-,hypothetical_protein,cds-NP_231214.1,-,-,383):+:83:NC_002505.1	36.5154	-3.03655	0.604007	23.8444	1.04446e-06	1.62098e-05
AS_IGR:(CDS,VC1576,VC1576,-,hypothetical_protein,cds-NP_231216.1,-,-,317/CDS,VC1577,VC1577,-,hypothetical_protein,cds-NP_231217.1,-,-,821):+:104:NC_002505.1	106.068	2.2458	0.329955	44.9722	1.99854e-11	6.42893e-10
CDS:VC1577,VC1577:-:hypothetical_protein:cds-NP_231217.1:-:-:821:NC_002505.1	520.037	2.22537	0.203666	112.559	2.6959e-26	2.68716e-24
CDS:VC1578,VC1578:-:hypothetical_protein:cds-NP_231218.1:-:-:236:NC_002505.1	177.178	1.84957	0.272903	44.4052	2.66975e-11	8.47257e-10
CDS:VC1579,VC1579:-:enterobactin_synthetase_subunit_F:cds-NP_231219.1:-:-:1670:NC_002505.1	717.64	1.70069	0.216705	58.93	1.63385e-14	7.22671e-13
CDS:VC1589,VC1589:-:alpha-acetolactate_decarboxylase:cds-NP_231229.1:-:+:785:NC_002505.1	292.855	-1.53118	0.233137	41.8668	9.7709e-11	2.84562e-09
IGR:(CDS,VC1589,VC1589,-,alpha-acetolactate_decarboxylase,cds-NP_231229.1,-,+,785/CDS,VC1590,VC1590,-,acetolactate_synthase,cds-NP_231230.1,-,+,1703):+:87:NC_002505.1	31.8313	-1.86285	0.566214	10.4834	0.00120455	0.00962141
CDS:VC1590,VC1590:-:acetolactate_synthase:cds-NP_231230.1:-:+:1703:NC_002505.1	489.281	-2.38794	0.184285	157.216	4.59218e-36	7.73782e-34
AS_CDS:VC1590,VC1590:-:acetolactate_synthase:cds-NP_231230.1:-:+:1703:NC_002505.1	8.35548	6.35845	1.58232	15.963	6.4592e-05	0.000710914
CDS:VC1591,VC1591:-:short_chain_dehydrogenase/reductase_family_oxidoreductase:cds-NP_231231.1:-:+:758:NC_002505.1	855.927	-1.6629	0.205614	62.455	2.72608e-15	1.36826e-13
AS_CDS:VC1591,VC1591:-:short_chain_dehydrogenase/reductase_family_oxidoreductase:cds-NP_231231.1:-:+:758:NC_002505.1	16.0247	4.83384	1.13487	20.7276	5.29486e-06	7.3187e-05
IGR:(CDS,VC1591,VC1591,-,short_chain_dehydrogenase/reductase_family_oxidoreductase,cds-NP_231231.1,-,+,758/CDS,VC1592,VC1592,-,hypothetical_protein,cds-NP_231232.1,-,+,854):+:186:NC_002505.1	92.2641	-2.04234	0.342226	34.2099	4.94763e-09	1.07737e-07
CDS:VC1605a,VC1605a:-:hypothetical_protein:cds-YP_008474267.1:-:+:233:NC_002505.1	205.418	-1.17333	0.33958	11.6587	0.000639041	0.00550182
[truncated: 382 more rows]

## Sheet: Sheet 3
	baseMean	log2FoldChange	lfcSE	stat	pvalue	padj
[truncated: 445 more rows]

[truncated: 5 more sheets: Sheet 4, Sheet 5, Sheet 6, Sheet 7, Sheet 8]
